# Supplementary material for: Characterization of the cytokinin-responsive transcriptome in rice
Source: BMC Plant Biol. 2016 Dec 8;16:260. doi: 10.1186/s12870-016-0932-z (PMC5146874; doi:10.1186/s12870-016-0932-z)
Supplement: Additional file 2: Table S2. — Rice RNA-Seq gene expression values in RPKM. (XLSX 13 kb) [file 12870_2016_932_MOESM11_ESM.xlsx]

## Sheet: Sheet1
Table S10. Probe sequences for NanoString Codeset
Gene	Description	Target Sequence
LOC_Os01g09640	Myb transcription factor	GAAGAGAAGATCCAGCCTCTTTGACGTGATTGAGGATGCAGAAAAGGCTCCGAGTGTGAATGAACGTCTGAAACTGAGACACGAGACAGCCTCTGTGCCT
LOC_Os01g55240	gibberellin 2-beta-dioxygenase	CGACGGCCAGTGGGTGTCCGTGCCCTCCGACCGCGACTCCTTCTTCGTCAACGTCGGCGACTCGTTGCAGGTTCTGACCAATGGGAGGTTCAAGAGCGTG
LOC_Os02g03410	CAMK_CAMK_like.12 - CAMK includes calcium/ calmodulin depedent protein kinases	GTGGGAGACGCCCTTTTTGGAATAAGACAGAGGATGGCATATTCAGAGAGGTACTAAGAAACAAGCCTGATTTTCGTAAGAAGCCTTGGCCAGGCATCAG
LOC_Os02g13900	BES1/BZR1 homolog protein	GGCGGCAACGACGCGGCGGCGTGGCTTGCCGGGTTCCAGATATCCTCCGCCGGGCCGTCGTCCCCGACGTACAGCCTCGTGGCTCCTCCTCCCAACCCGT
LOC_Os02g51930	cytokinin-O-glucosyltransferase 2	TACGTCCAGCTCTGGACAGCCAGCTCCATCAGCTATCTCGGATACCGTCACTACCGCCTCCTCATGGAACGTGGCCTTGCCCCACTCAAAGATGTCGATC
LOC_Os02g53180	1-aminocyclopropane-1-carboxylate oxidase protein	CGCCGACCTCCCCGACGTCGACGACCACTACAGGCAGGTGATGAAGCAATTTGCGTCGGAGATCGAGAAGCTCTCGGAGAGGGTGCTGGACCTGCTGTGC
LOC_Os03g29410	tyrosine protein kinase domain containing protein	CCGCACCGGAGTACATCCTCACCGGTCACCTTACAGCAAAGAGCGACGTATACAGCTTTGGTGTCGTTCTGCTAGAGATCCTATCCGGGCGACGGGCTGT
LOC_Os03g42070	cyclin	GTACATGGACCATCTCGTGTCCAAGGAGAGCAGCTTCTGCTCCTCTTCTTCTTCTACGTCGTCGTCGTCGTGCTGCTTCTCCGACGCCGGCGGCGAGTCG
LOC_Os03g46440	BTBA4 - Bric-a-Brac	ACTCGGACGACGATACTTCCCACATTGTTCAGAAGTTCTCGACAAGTTCCTGAATGAAGAATCCACCGATTTGATCTTGCTTGAAAGTGGCACAGCAGAG
LOC_Os03g55080	WRKY3	TGCTGTACGGTTTACCCCGGTTGCACCCGCCGTCCTCCGAGACCGCCGTCAGCTGCTCGATGCCGACGACGACGTCTTTGCAGGAGCTGAACAATAGCGA
LOC_Os04g39980	gibberellin 20 oxidase 2	TGAAGGCCGCGGTGCGCGCGCTCTTCGACCTCCCCGACGACGCCAAGCGCCGCAACGCCGACATCATCCCGGGCAGCGGCTACGTCCCGCCCGGCACAGC
LOC_Os04g44670	AP2 domain containing protein	GAGCATGCCATGCGATGATGTTCCGGTAACCTCTTCTTCTTCAGATCTCCCTCCCCAAGGGACACCTCAGACTCCTACCTTCATGTGGAAGGAGGACTAA
LOC_Os04g52670	OsSAUR21	CTCGTCTCTCCGCCTCCTTCCTCCCTCTCTCTGCGCGACACTGTGCTCTCTCTTCCTCCTCCATTATTGACGATGAGGGGGTTGATGCGGTGCGCGTCGA
LOC_Os04g57720	OsRR6	ACGAGCTCCTCAAGCGCGTCAAGGAATCGTCTCAGCTCAAGGAGATCCCGGTGGTGATCATGTCGTCGGAGAACGTGCCGAACCGGATCAGCCGGTGCCT
LOC_Os05g09020	WRKY67	AAGAACAGCCCAAATCCAAGAAACTACTACCGGTGCTCGACGGAGGGGTGCAACGTGAAGAAGCGAGTGGAGAGAGACCGGGAGGACCACCGCTACGTCA
LOC_Os05g25770	WRKY45	CGACCGGAAGGCCAACTGCCGCAGGAGGACGCAGCAATCGTCCGGGAATTCGGTGGTCGTCAAGAACCTCGACGACGGCCAGGCATGGCGCAAGTACGGG
LOC_Os05g46020	WRKY7	ACGCCGCCGCTTCCCGACCCGTCGGGGTCGCAGTTCGACATCTCCGAGTTCTTCTTCGACGACGCGCCTCCGGCCGCCGTGTTCAATGGCGCGCCCACCG
LOC_Os06g39590	OsIAA23	GCAAGGTGGACCTCGCGGCGCACGCCGGCTACGCGCCCCTCCTCCGCGCGCTCCACGGCATGTTCGCCTCCTGCCTCGCCGTCCGCGGCGGCGGCGGCGG
LOC_Os07g06860	gibberellin receptor GID1L2	TGCTCCAACGTCGTCGAGGACCTCGTCGGCTTCCTCCGCGTCCTCAGCGACGGCACCATCCTCCGGTCGCCGGGGCCGGTGTTCTGCCCTTCCACCTTCC
LOC_Os07g11739	cytochrome P450	ACAAACCAAGTTATCACCGTTCTTTTATGGGACATGTTTGGGGCTGGCACGGATACGTCGTCTACAACACTGATTTGGACCATGGCAGAGCTCATGCGCT
LOC_Os07g13800	cytokinin-N-glucosyltransferase	GGAACTCGACGTTAGAGAGTATTTACGAAGGGGTCCCGATGTTGTCAAGGCCTATCTTTGGAGATCAACTGGTTACTGCGAGGTACGTGCAGGAGACGTG
LOC_Os07g40630	BRASSINOSTEROID INSENSITIVE 1 precursor	CAGGTCTCTAGACCTCTCCGCGAACCACTTCGCCGGAGAATTCCCGGACTCCATCGCAAGCTGCTCGAACCTGACGTACCTGTCGCTGTGGGGGAACGGT
LOC_Os07g48630	ethylene-insensitive 3	AACGACGCGACCGCGTTCATGGACCTCACCACCACCATGGATGCTGCTCTGAGCAACAACAAGTTCCTGATCATGCCGCTGATGAAGGAAGAGGCCATCG
LOC_Os07g48830	glycosyl transferase 8 domain containing protein	CCACCCCGTTCGCCGAGCAGGACTTCCTCAACATGTTCTTCCGCGAACAGTACAAGCCCATCCCCAACGTCTACAACCTCGTTCTCGCCATGCTCTGGAG
LOC_Os08g42080	ACR5	ATGTGTTCCATGTCGTGGATCAGGATGGGAATAAACTTTATGATGGCCAAGTCATTGACAGAATTGAGCTGTCGCTGGGAGCTGGGTCGCTGAGTTTCCG
LOC_Os09g25070	WRKY62	CCTAGAGCTTACTTCCGCTGCGCATTCGCGCCGTCTTGCCCCGTCAAGAAGAAGCTCCAAAGATGTGCGGAGGATAGGTCAATGCTAGTGGCGACCTACG
LOC_Os09g38210	auxin efflux carrier component	AAACTGGCTCAACACAACGAAGAGAACCAAATGGAAGCTCCATTGCTGTCTTGCGAGAGCAAGGTTGCTAAGAAATGCTCGTGGACAACAACAAACCTGA
LOC_Os10g20260	CSLF7 - cellulose synthase-like family F	GCATCTCGACAACTACCATCAAGTTATACAGGCTCACCATCTTTGTTCGCATCGCCATCTTCGTGCTCTTCTTCAAGTGGAGAATCACCTACGCTGCTCG
LOC_Os11g05470	RCN1 Centroradialis-like1 homogous to TFL1 gene	TCAAGCAGAAGCGCAGGCAAACTGTAATTGTGCCATCCTTCAGGGACCATTTCAACACCCGCCGGTTCGCCGAGGAGAATGATCTTGGCCTTCCTGTGGC
LOC_Os11g12300	NBS-LRR disease resistance protein	CAAGCTGGCCTACCATGTTGAGGATGTAATGGATAAGTACTTGTATCATGCTCATCAAATGCAGGAAGATGGGAAAATGAAGAAGTTTGTGAAAGGAGCA
LOC_Os11g12320	disease resistance protein RPM1	ATGCCAAATGTCAACCGGCTGAAGATCGCAGATGATGCACTTCCAGTCATTGAAGGTTTATACATCGATTCACTGGCAGGGCTGGAGAGAGTCCCTGTGG
LOC_Os12g43110	OsSAUR58	CCGCGCCGCGCAGGAGTACGGCTACGACCACCACGGCCCGCTCCGCATCCCCTGCCGCGCCGACGTCTTCCGCGCCGCGCTCGCCGCCGCCGGCGACGAG
LOC_Os01g16414	Actin	TCAAAATGAATTTGTGTTGACCAATGAGAGGTTCCTAGTGCCAGAGATGCTTTTCCATCCAATTGATCTGGGTATGAATCAAGCTGGGCTTGCTGAGTGC
LOC_Os02g32030	Elongation factor	TGGACAAGAAGAATAACATCCGTAATATGTCCGTCATTGCTCATGTGGACCACGGAAAGTCTACACTTACGGATTCTCTTGTGGCGGCTGCTGGTATTAT
LOC_Os05g01600	Actin7	CTGATGGTCAAGTAATCACAATTGGTGCAGAGAGGTTCAGGTGCCCCGAGGTCCTCTTCCAGCCATCCATGATCGGTATGGAGGCTGCTGGTATTCACGA
