# Supplementary material for: Characterization of the cytokinin-responsive transcriptome in rice
Source: BMC Plant Biol. 2016 Dec 8;16:260. doi: 10.1186/s12870-016-0932-z (PMC5146874; doi:10.1186/s12870-016-0932-z)
Supplement: Additional file 3: Table S3. — Genes that were DE between roots and shoots in rice. (XLSX 3612 kb) [file 12870_2016_932_MOESM1_ESM.xlsx]

## Sheet: SupplementalTableS-1
Table S1: Number of reads mapping to genes by library
a TR1 = Root samples from seedlings treated with 5 µM BA for 2 hours.
b TS1 = Shoot samples from seedlings treated with 5 µM BA for 2 hours.
c CR1 = Mock treated root samples.
d CS1 = Mock treated shoot samples.
gene	TR1a	TR2	TR3	TS1b	TS2	TS3	CR1c	CR2	CR3	CS1d	CS2	CS3
ChrSy.fgenesh.mRNA.1	0	0	0	0	0	0	0	0	0	0	0	0
ChrSy.fgenesh.mRNA.10	0	0	0	0	0	0	0	0	0	0	0	0
ChrSy.fgenesh.mRNA.11	0	0	0	0	0	0	0	0	0	0	0	0
ChrSy.fgenesh.mRNA.12	0	0	0	0	0	0	0	0	0	0	0	0
ChrSy.fgenesh.mRNA.13	0	0	0	0	0	0	0	0	0	0	0	0
ChrSy.fgenesh.mRNA.14	0	0	0	0	0	0	0	0	0	0	0	0
ChrSy.fgenesh.mRNA.15	0	0	0	0	0	0	0	0	0	0	0	0
ChrSy.fgenesh.mRNA.16	0	0	0	0	0	0	0	0	0	0	0	0
ChrSy.fgenesh.mRNA.17	0	0	0	0	0	0	0	0	0	0	0	0
ChrSy.fgenesh.mRNA.18	1	0	2	1	1	2	1	0	2	2	0	0
ChrSy.fgenesh.mRNA.19	0	4	0	4	1	0	4	4	1	2	3	3
ChrSy.fgenesh.mRNA.2	0	0	0	0	0	0	0	0	0	0	0	0
ChrSy.fgenesh.mRNA.20	0	0	0	0	0	0	0	0	0	0	0	0
ChrSy.fgenesh.mRNA.21	186	168	171	37	28	31	718	759	456	36	43	29
ChrSy.fgenesh.mRNA.22	0	0	0	0	0	0	1	0	0	0	0	1
ChrSy.fgenesh.mRNA.23	1	0	1	0	1	1	0	1	1	2	2	0
ChrSy.fgenesh.mRNA.24	0	0	0	0	0	0	0	0	0	0	0	0
ChrSy.fgenesh.mRNA.25	886	912	588	55	42	55	357	348	254	134	145	119
ChrSy.fgenesh.mRNA.26	43	51	43	7	4	4	53	30	30	3	1	2
ChrSy.fgenesh.mRNA.27	0	0	0	0	0	0	0	1	0	0	0	0
ChrSy.fgenesh.mRNA.28	1	0	0	6	3	1	0	1	0	5	0	2
ChrSy.fgenesh.mRNA.29	123	162	96	54	70	45	172	146	86	68	78	72
ChrSy.fgenesh.mRNA.3	0	0	0	0	0	0	0	0	0	0	0	0
ChrSy.fgenesh.mRNA.30	0	1	0	0	0	0	3	4	0	1	0	0
ChrSy.fgenesh.mRNA.31	0	0	0	0	0	0	0	0	0	0	0	0
ChrSy.fgenesh.mRNA.32	20	25	23	8	10	9	15	9	5	9	10	13
ChrSy.fgenesh.mRNA.33	163	121	111	51	28	19	122	87	77	49	53	52
ChrSy.fgenesh.mRNA.34	0	0	0	0	0	0	0	0	0	0	0	0
ChrSy.fgenesh.mRNA.35	0	0	0	0	0	0	0	0	0	0	0	0
ChrSy.fgenesh.mRNA.36	0	0	0	0	0	0	0	0	0	0	0	1
ChrSy.fgenesh.mRNA.37	2872	1864	1794	2453	2409	1952	2018	2027	1461	1991	2164	1924
ChrSy.fgenesh.mRNA.38	0	0	0	0	0	0	0	0	0	0	0	0
ChrSy.fgenesh.mRNA.39	0	0	0	0	0	0	0	0	0	0	0	0
ChrSy.fgenesh.mRNA.4	0	0	0	0	0	0	0	0	0	0	0	0
ChrSy.fgenesh.mRNA.40	0	0	0	0	0	0	0	0	0	0	0	0
ChrSy.fgenesh.mRNA.41	31	25	22	16	12	8	37	34	29	20	20	15
ChrSy.fgenesh.mRNA.42	452	219	332	8	5	5	300	349	308	10	6	13
ChrSy.fgenesh.mRNA.43	0	0	0	0	1	0	0	0	0	0	0	0
ChrSy.fgenesh.mRNA.44	0	1	0	0	1	1	3	6	2	1	1	0
ChrSy.fgenesh.mRNA.45	0	0	0	0	0	0	0	0	0	0	0	0
ChrSy.fgenesh.mRNA.46	0	0	0	0	0	0	0	0	0	0	0	0
ChrSy.fgenesh.mRNA.47	31	19	12	2	1	2	28	76	50	0	3	3
ChrSy.fgenesh.mRNA.48	0	0	0	0	0	0	0	0	0	0	0	0
ChrSy.fgenesh.mRNA.49	1233	1158	951	1378	1393	1119	1633	1479	969	1470	1256	1278
ChrSy.fgenesh.mRNA.5	0	0	0	0	0	0	0	0	0	0	0	0
ChrSy.fgenesh.mRNA.50	433	443	335	449	459	412	522	461	289	460	437	421
ChrSy.fgenesh.mRNA.51	0	0	0	0	0	0	0	0	0	0	0	0
ChrSy.fgenesh.mRNA.52	0	0	0	0	0	0	0	0	0	0	0	0
ChrSy.fgenesh.mRNA.53	0	0	0	0	0	0	0	0	0	0	0	0
ChrSy.fgenesh.mRNA.54	0	0	0	0	0	0	0	0	0	0	0	0
ChrSy.fgenesh.mRNA.55	0	0	0	0	0	0	0	0	0	0	0	0
ChrSy.fgenesh.mRNA.56	0	0	0	0	0	0	0	0	0	0	0	0
ChrSy.fgenesh.mRNA.57	0	0	0	0	0	0	0	0	0	0	0	0
ChrSy.fgenesh.mRNA.58	0	0	0	0	0	0	0	0	0	0	0	0
ChrSy.fgenesh.mRNA.59	0	0	0	0	0	0	0	0	0	0	0	0
ChrSy.fgenesh.mRNA.6	3	2	3	3	9	4	5	3	3	6	2	7
ChrSy.fgenesh.mRNA.60	0	0	0	0	0	0	0	0	0	0	0	0
ChrSy.fgenesh.mRNA.61	0	0	0	0	0	0	0	0	0	0	0	0
ChrSy.fgenesh.mRNA.62	0	0	0	0	0	0	0	0	0	0	0	0
ChrSy.fgenesh.mRNA.63	0	0	0	0	0	0	0	0	0	0	0	0
ChrSy.fgenesh.mRNA.64	0	0	0	0	0	0	0	0	0	0	0	0
ChrSy.fgenesh.mRNA.65	0	0	0	0	0	0	0	0	0	0	0	0
ChrSy.fgenesh.mRNA.66	0	0	0	0	0	0	0	0	0	0	0	0
ChrSy.fgenesh.mRNA.67	0	0	0	0	0	0	0	0	0	0	0	0
ChrSy.fgenesh.mRNA.68	0	0	0	0	0	0	0	0	0	0	0	0
ChrSy.fgenesh.mRNA.69	0	0	0	0	0	0	0	0	0	0	0	0
ChrSy.fgenesh.mRNA.7	0	0	0	0	0	0	0	0	0	0	0	0
ChrSy.fgenesh.mRNA.70	0	0	0	0	0	0	0	0	0	0	0	0
ChrSy.fgenesh.mRNA.71	0	0	0	0	0	0	0	0	0	0	0	0
ChrSy.fgenesh.mRNA.72	0	0	0	0	0	0	0	0	0	0	0	0
ChrSy.fgenesh.mRNA.73	0	0	0	0	0	0	0	0	0	0	0	0
ChrSy.fgenesh.mRNA.74	944	795	653	877	736	687	1018	1017	827	660	862	908
ChrSy.fgenesh.mRNA.75	32	29	12	18	10	7	33	28	13	13	9	11
ChrSy.fgenesh.mRNA.76	0	1	1	5	1	0	1	0	1	1	1	1
ChrSy.fgenesh.mRNA.77	0	0	0	0	0	0	0	0	0	0	0	0
ChrSy.fgenesh.mRNA.78	0	0	0	0	0	0	0	0	0	0	0	0
ChrSy.fgenesh.mRNA.79	0	0	0	0	0	0	0	0	0	0	0	0
ChrSy.fgenesh.mRNA.8	0	0	0	0	0	0	0	0	0	0	0	0
ChrSy.fgenesh.mRNA.80	0	0	0	0	0	0	0	0	0	0	0	0
ChrSy.fgenesh.mRNA.81	0	0	0	0	0	0	0	0	0	0	0	0
ChrSy.fgenesh.mRNA.82	0	0	0	0	0	0	0	0	0	0	0	0
ChrSy.fgenesh.mRNA.83	0	0	0	0	0	0	0	0	0	0	0	0
ChrSy.fgenesh.mRNA.84	1	0	1	1	0	0	0	0	1	0	0	0
ChrSy.fgenesh.mRNA.85	0	0	0	0	0	0	0	0	0	0	0	0
ChrSy.fgenesh.mRNA.86	0	0	0	0	1	0	0	0	0	0	0	0
ChrSy.fgenesh.mRNA.87	0	0	0	0	0	0	0	0	0	0	0	0
ChrSy.fgenesh.mRNA.88	0	0	0	0	0	0	0	0	0	0	0	0
ChrSy.fgenesh.mRNA.89	0	0	0	0	0	0	0	0	0	0	0	0
ChrSy.fgenesh.mRNA.9	0	0	0	0	0	0	0	0	0	0	0	0
ChrUn.fgenesh.mRNA.1	53	32	32	41	35	23	65	49	39	32	39	38
ChrUn.fgenesh.mRNA.10	0	0	0	0	0	0	0	0	0	0	0	0
ChrUn.fgenesh.mRNA.11	0	0	0	0	0	0	0	0	0	0	0	0
ChrUn.fgenesh.mRNA.12	0	0	0	0	0	0	0	0	0	0	0	0
ChrUn.fgenesh.mRNA.13	0	0	0	0	0	0	0	0	0	0	0	0
ChrUn.fgenesh.mRNA.14	0	0	0	0	0	0	0	0	0	0	0	0
ChrUn.fgenesh.mRNA.15	0	0	0	0	0	0	0	0	0	0	0	0
ChrUn.fgenesh.mRNA.16	0	0	0	0	0	0	0	0	0	0	1	0
ChrUn.fgenesh.mRNA.17	0	0	0	0	0	0	0	0	0	0	0	0
ChrUn.fgenesh.mRNA.18	0	0	0	0	0	0	0	0	0	0	0	0
ChrUn.fgenesh.mRNA.19	0	0	0	0	0	0	0	0	0	0	0	0
ChrUn.fgenesh.mRNA.2	4	4	2	1	0	1	3	2	2	0	0	2
ChrUn.fgenesh.mRNA.20	0	0	0	0	0	0	0	0	0	0	0	0
ChrUn.fgenesh.mRNA.21	0	0	0	0	0	0	0	0	0	0	0	0
ChrUn.fgenesh.mRNA.22	0	0	0	0	0	0	0	0	0	0	0	0
ChrUn.fgenesh.mRNA.23	0	0	0	0	0	0	0	0	0	0	0	0
ChrUn.fgenesh.mRNA.24	0	0	0	0	0	0	0	0	0	0	0	0
ChrUn.fgenesh.mRNA.25	0	0	0	0	0	0	0	0	0	0	0	0
ChrUn.fgenesh.mRNA.26	0	0	0	0	0	0	0	0	0	0	0	0
ChrUn.fgenesh.mRNA.27	0	0	0	0	0	0	0	0	0	0	0	0
ChrUn.fgenesh.mRNA.28	0	0	0	0	0	0	0	0	0	0	0	0
ChrUn.fgenesh.mRNA.29	0	0	0	0	0	0	0	0	0	0	0	0
ChrUn.fgenesh.mRNA.3	0	0	1	0	0	0	0	0	0	0	0	0
ChrUn.fgenesh.mRNA.30	0	0	0	0	0	0	0	0	0	0	0	0
ChrUn.fgenesh.mRNA.31	0	0	0	0	0	0	0	0	0	0	0	0
ChrUn.fgenesh.mRNA.32	0	0	0	0	0	0	0	0	0	0	0	0
ChrUn.fgenesh.mRNA.33	0	0	0	0	0	0	0	0	0	0	0	0
ChrUn.fgenesh.mRNA.34	0	0	0	0	0	0	0	0	0	0	0	0
ChrUn.fgenesh.mRNA.35	0	0	0	0	0	0	0	0	0	0	0	0
ChrUn.fgenesh.mRNA.36	0	0	0	0	0	0	0	0	0	0	0	0
ChrUn.fgenesh.mRNA.37	0	0	0	0	0	0	0	0	0	0	0	0
ChrUn.fgenesh.mRNA.38	0	0	0	0	0	0	0	0	0	0	0	0
ChrUn.fgenesh.mRNA.39	0	0	0	0	0	0	0	0	0	0	0	0
ChrUn.fgenesh.mRNA.4	3	4	1	3	0	0	3	4	0	1	0	1
ChrUn.fgenesh.mRNA.40	0	0	0	0	0	0	0	0	0	0	0	0
ChrUn.fgenesh.mRNA.41	0	0	0	0	0	0	0	0	0	0	0	0
ChrUn.fgenesh.mRNA.42	0	0	0	0	0	0	0	0	0	0	0	0
ChrUn.fgenesh.mRNA.43	0	0	0	0	0	0	0	0	0	0	0	0
ChrUn.fgenesh.mRNA.44	0	0	0	0	0	0	0	0	0	0	0	0
ChrUn.fgenesh.mRNA.45	0	0	0	0	1	0	0	0	0	0	0	0
ChrUn.fgenesh.mRNA.46	0	0	0	0	0	0	0	0	0	0	0	0
ChrUn.fgenesh.mRNA.47	0	0	0	0	0	0	0	0	0	0	0	0
ChrUn.fgenesh.mRNA.48	0	0	0	0	0	0	0	0	0	0	0	0
ChrUn.fgenesh.mRNA.49	0	0	0	0	0	0	0	0	0	0	0	0
ChrUn.fgenesh.mRNA.5	1	2	0	2	1	1	1	0	1	0	0	1
ChrUn.fgenesh.mRNA.50	0	0	0	0	0	0	0	0	0	0	0	0
ChrUn.fgenesh.mRNA.51	0	0	0	0	0	0	0	0	0	0	0	0
ChrUn.fgenesh.mRNA.52	0	0	0	0	0	0	0	0	0	0	0	0
ChrUn.fgenesh.mRNA.53	0	0	0	0	0	0	0	0	0	0	0	0
ChrUn.fgenesh.mRNA.54	0	0	0	0	0	0	0	0	0	0	0	0
ChrUn.fgenesh.mRNA.55	1	0	0	0	0	0	0	0	0	0	0	0
ChrUn.fgenesh.mRNA.56	0	0	0	0	0	0	0	0	0	0	0	0
ChrUn.fgenesh.mRNA.57	0	0	0	0	0	0	0	0	0	0	0	0
ChrUn.fgenesh.mRNA.58	0	0	0	0	0	0	0	0	0	0	0	0
ChrUn.fgenesh.mRNA.59	0	0	0	0	0	0	0	0	0	0	0	0
ChrUn.fgenesh.mRNA.6	1	1	2	0	0	0	1	2	1	1	2	1
ChrUn.fgenesh.mRNA.60	0	0	0	0	0	0	0	0	0	0	0	0
ChrUn.fgenesh.mRNA.61	0	0	0	0	0	0	0	0	0	0	0	0
ChrUn.fgenesh.mRNA.62	0	0	0	0	0	0	0	0	0	0	0	0
ChrUn.fgenesh.mRNA.63	0	0	0	0	0	0	0	0	0	0	0	0
ChrUn.fgenesh.mRNA.64	0	0	0	0	0	0	0	0	0	0	0	0
ChrUn.fgenesh.mRNA.65	0	0	0	0	0	0	0	0	0	0	0	0
ChrUn.fgenesh.mRNA.66	0	0	0	0	0	0	0	0	0	0	0	0
ChrUn.fgenesh.mRNA.67	0	0	0	0	0	0	0	0	0	0	0	0
ChrUn.fgenesh.mRNA.68	0	0	0	0	0	0	0	0	0	0	0	0
ChrUn.fgenesh.mRNA.69	0	0	0	0	0	0	0	0	0	0	0	0
ChrUn.fgenesh.mRNA.7	2	1	3	2	2	1	2	1	1	1	0	0
ChrUn.fgenesh.mRNA.70	0	0	0	0	0	0	0	0	0	0	0	0
ChrUn.fgenesh.mRNA.71	0	0	0	0	0	0	0	0	0	0	0	0
ChrUn.fgenesh.mRNA.72	0	0	0	0	0	0	0	0	0	0	0	0
ChrUn.fgenesh.mRNA.73	0	0	0	0	0	0	0	0	0	0	0	0
ChrUn.fgenesh.mRNA.74	0	0	0	0	0	0	0	0	0	0	0	0
ChrUn.fgenesh.mRNA.75	0	0	0	0	0	0	0	1	0	0	0	0
ChrUn.fgenesh.mRNA.76	4	2	1	5	2	0	0	3	1	3	3	1
ChrUn.fgenesh.mRNA.77	0	0	0	0	0	0	0	0	0	0	0	0
ChrUn.fgenesh.mRNA.78	0	0	0	0	0	0	0	0	0	0	0	0
ChrUn.fgenesh.mRNA.79	0	0	0	5	0	1	1	0	0	1	0	1
ChrUn.fgenesh.mRNA.8	0	0	0	0	1	0	0	1	0	0	0	0
ChrUn.fgenesh.mRNA.80	0	0	0	0	0	0	0	0	0	0	0	0
ChrUn.fgenesh.mRNA.81	0	0	0	0	0	0	0	0	0	0	0	0
ChrUn.fgenesh.mRNA.82	0	0	0	0	0	0	0	0	0	0	0	0
ChrUn.fgenesh.mRNA.83	1	1	0	0	1	0	0	1	0	0	0	0
ChrUn.fgenesh.mRNA.84	0	0	0	0	0	0	0	0	0	0	0	0
ChrUn.fgenesh.mRNA.85	1	0	1	1	1	2	1	0	0	0	0	0
ChrUn.fgenesh.mRNA.86	0	0	0	0	0	0	0	0	0	0	0	0
ChrUn.fgenesh.mRNA.87	0	0	0	0	0	0	0	0	0	0	0	0
ChrUn.fgenesh.mRNA.88	0	0	0	0	0	0	0	0	0	0	0	0
ChrUn.fgenesh.mRNA.89	0	0	0	0	0	0	0	0	0	0	0	0
ChrUn.fgenesh.mRNA.9	0	0	0	0	0	0	0	0	0	0	0	0
ChrUn.fgenesh.mRNA.90	0	0	0	0	0	0	0	0	0	0	0	0
ChrUn.fgenesh.mRNA.91	0	0	0	0	0	0	0	0	0	0	0	0
ChrUn.fgenesh.mRNA.92	0	0	0	0	0	0	0	0	0	0	0	0
ChrUn.fgenesh.mRNA.93	0	0	0	0	0	0	0	0	0	0	0	0
ChrUn.fgenesh.mRNA.94	0	0	0	0	0	0	0	0	0	0	0	0
ChrUn.fgenesh.mRNA.95	0	0	0	0	0	0	0	0	0	0	0	0
ChrUn.fgenesh.mRNA.96	3274	3069	2347	4913	4655	3841	2787	2506	1496	4630	3979	3798
LOC_Os01g01010	1223	1238	832	1537	1549	1129	1591	1565	1114	1519	1436	1426
LOC_Os01g01019	71	80	44	69	33	37	72	88	68	38	36	43
LOC_Os01g01030	527	598	353	392	365	298	818	720	484	375	397	350
LOC_Os01g01040	1848	1802	1297	1620	1641	1280	2706	2629	1746	1655	1420	1468
LOC_Os01g01050	969	1023	788	713	677	569	1308	1117	834	642	647	592
LOC_Os01g01060	4414	4824	3498	5385	4607	3941	6696	5813	3905	2545	2580	2610
LOC_Os01g01070	1071	1107	822	682	592	521	1403	1270	792	636	536	541
LOC_Os01g01080	3880	2790	2728	1963	1877	1522	3647	3755	2710	1944	1945	1844
LOC_Os01g01010	0	0	0	0	0	0	0	0	0	0	1	0
LOC_Os01g01019	0	0	0	0	0	0	0	0	0	0	1	0
LOC_Os01g01030	0	2	2	6	2	3	7	5	6	2	7	7
LOC_Os01g01040	85	67	71	126	134	121	114	105	72	145	136	156
LOC_Os01g01050	302	461	199	2327	1827	1727	501	432	357	2652	3401	3006
LOC_Os01g01060	709	730	520	1288	1177	984	916	820	577	1282	1477	1364
LOC_Os01g01070	0	0	0	0	0	0	0	0	0	0	0	0
LOC_Os01g01080	2384	2496	1782	3040	2964	2528	3006	2812	1855	2874	2677	2713
LOC_Os01g01010	181	203	133	576	508	451	404	413	250	521	557	507
LOC_Os01g01019	89	124	89	178	167	138	443	349	189	167	205	195
LOC_Os01g01030	16	19	8	1	0	2	82	40	38	0	0	0
LOC_Os01g01040	121	93	73	175	132	114	203	175	158	146	131	180
LOC_Os01g01050	0	0	1	1	2	1	0	2	0	1	1	2
LOC_Os01g01060	1	0	0	1	1	1	2	0	1	1	1	0
LOC_Os01g01070	0	0	0	0	0	0	0	0	0	0	0	0
LOC_Os01g01080	0	0	0	0	0	0	0	0	0	0	0	0
LOC_Os01g01010	1	0	0	0	0	1	0	1	1	2	0	1
LOC_Os01g01019	1	1	0	4	1	1	1	2	0	2	2	2
LOC_Os01g01030	5	4	6	4	3	2	8	8	8	3	10	9
LOC_Os01g01040	39	75	33	568	490	493	78	57	56	474	613	577
LOC_Os01g01050	0	2	1	4	7	7	2	3	1	6	8	8
LOC_Os01g01060	1158	1173	912	473	453	322	1180	978	545	379	432	389
LOC_Os01g01070	363	570	293	5644	4882	3987	671	627	523	4591	4314	4042
LOC_Os01g01080	3879	4480	2954	2493	2396	1817	5687	5502	3388	2251	2161	2086
LOC_Os01g01010	1343	1146	932	674	642	595	1594	1428	880	576	582	600
LOC_Os01g01019	0	0	0	0	0	0	0	0	0	0	0	0
LOC_Os01g01030	142	163	111	158	94	101	201	143	108	94	93	88
LOC_Os01g01040	2283	5158	2117	64731	52426	51187	5474	4661	5388	67575	84211	80780
LOC_Os01g01050	410	593	323	823	695	634	844	750	496	770	842	721
LOC_Os01g01060	227	320	190	340	282	256	603	419	309	318	331	411
LOC_Os01g01070	4821	4653	3468	1795	1601	1379	6051	5224	3968	1618	1632	1648
LOC_Os01g01080	412	465	348	317	283	257	639	562	360	304	264	246
LOC_Os01g01010	965	1083	693	1499	1474	1192	1507	1335	852	1558	1488	1380
LOC_Os01g01019	412	555	273	451	467	360	705	559	358	427	455	411
LOC_Os01g01030	940	1096	649	1376	1387	1113	1331	1206	817	1344	1374	1326
LOC_Os01g01040	1871	1624	1215	2854	2776	2260	1774	1688	1217	2454	2325	2508
LOC_Os01g01050	220	90	182	11	0	7	212	224	182	13	6	7
LOC_Os01g01060	6	1	6	0	0	0	4	4	2	0	0	0
LOC_Os01g01070	6570	6482	4725	9747	8357	7426	6785	6730	5163	7571	8216	8487
LOC_Os01g01080	0	0	0	0	0	0	0	0	0	0	0	0
LOC_Os01g01010	0	0	0	9	6	5	0	0	0	9	6	5
LOC_Os01g01019	972	912	687	1495	1522	1190	1124	981	650	1400	1220	1213
LOC_Os01g01030	0	0	0	0	0	0	0	0	0	0	0	0
LOC_Os01g01040	2859	2707	2075	2145	2046	1589	3349	3273	1913	1492	1356	1335
LOC_Os01g01050	3491	3807	2392	525	330	393	3752	3231	2296	356	459	501
LOC_Os01g01060	0	0	0	0	0	0	0	0	0	0	0	0
LOC_Os01g01070	0	0	0	0	1	0	0	0	0	0	0	0
LOC_Os01g01080	0	0	0	0	0	0	0	2	0	0	0	0
LOC_Os01g01010	1420	1670	1156	1109	1019	886	1831	1602	1047	1053	1007	981
LOC_Os01g01019	1535	1851	1244	1196	1083	931	2021	1746	1147	1106	1059	1046
LOC_Os01g01030	25	28	18	16	7	11	24	33	14	9	6	14
LOC_Os01g01040	8	4	4	3	2	2	5	4	2	4	3	1
LOC_Os01g01050	63	80	35	47	32	29	71	67	50	54	49	56
LOC_Os01g01060	46	37	37	98	83	72	54	69	42	70	68	62
LOC_Os01g01070	12063	9029	8704	2658	2595	1970	5839	6036	4291	1959	2079	1940
LOC_Os01g01080	2319	2191	1631	1749	1457	1270	2825	2589	1765	1380	1477	1555
LOC_Os01g01010	83	180	52	4033	3083	2679	124	87	95	2779	2736	2865
LOC_Os01g01019	1547	1422	985	2789	2261	2015	1945	1552	1129	1832	1948	1530
LOC_Os01g01030	679	702	482	638	681	562	694	654	478	345	369	356
LOC_Os01g01040	95	155	98	123	111	98	222	189	111	66	90	103
LOC_Os01g01050	2100	2269	1578	2076	2142	1809	3182	2903	1666	2678	2313	2240
LOC_Os01g01060	2494	2936	1807	1939	1772	1505	3665	3160	2212	1720	1748	1778
LOC_Os01g01070	2071	1818	1568	8511	8076	6277	1722	1635	1212	7810	7303	6904
LOC_Os01g01080	1516	1300	1113	1401	1243	1143	1597	1525	1074	1232	1292	1328
LOC_Os01g01010	0	0	0	0	0	0	0	0	0	0	0	0
LOC_Os01g01019	536	465	375	304	291	205	870	723	539	364	376	341
LOC_Os01g01030	6	9	5	13	9	10	8	9	8	10	8	8
LOC_Os01g01040	3	6	2	17	2	12	6	4	4	24	18	13
LOC_Os01g01050	133	160	98	241	246	201	202	162	109	207	210	210
LOC_Os01g01060	2520	2168	1769	3906	3740	2864	2161	2132	1583	3065	3023	2997
LOC_Os01g01070	1555	1335	1190	1395	1399	1109	1506	1397	935	1358	1233	1217
LOC_Os01g01080	0	0	0	0	0	0	0	0	0	0	0	0
LOC_Os01g01010	2448	2348	1794	3362	2991	2445	3055	3003	2069	2535	2584	2599
LOC_Os01g01019	0	13	3	357	147	130	1	2	1	226	536	291
LOC_Os01g01030	0	0	0	0	0	0	0	0	0	0	0	0
LOC_Os01g01040	0	0	0	0	0	0	0	0	0	0	0	1
LOC_Os01g01050	259	367	238	1396	1310	973	364	403	298	957	1332	1156
LOC_Os01g01060	0	0	0	1	0	0	0	0	0	0	1	0
LOC_Os01g01070	307	350	234	470	347	328	556	426	306	379	453	452
LOC_Os01g01080	0	0	0	0	0	0	0	0	0	0	0	0
LOC_Os01g01010	37	66	29	113	73	88	171	163	114	104	144	118
LOC_Os01g01019	299	340	225	874	848	633	434	376	273	883	878	808
LOC_Os01g01030	0	0	0	0	0	0	0	0	0	0	0	0
LOC_Os01g01040	8	5	5	2	1	1	5	2	2	3	4	3
LOC_Os01g01050	7	8	6	53	42	41	11	4	10	45	47	40
LOC_Os01g01060	1	1	2	4	2	1	5	2	3	4	3	2
LOC_Os01g01070	9665	7455	6746	7627	8130	6531	9609	9591	6363	8013	8008	7431
LOC_Os01g01080	636	582	450	447	396	328	628	599	422	466	459	434
LOC_Os01g01010	2	1	2	1	0	0	0	0	0	1	0	0
LOC_Os01g01019	0	0	0	0	0	0	0	0	0	0	0	0
LOC_Os01g01030	196	199	128	88	62	64	250	284	162	113	125	93
LOC_Os01g01040	1935	2381	1422	1419	947	971	1385	1228	901	738	825	793
LOC_Os01g01050	1543	1227	1110	970	919	749	1209	1212	821	760	869	762
LOC_Os01g01060	761	767	611	967	813	787	946	860	624	928	1014	963
LOC_Os01g01070	30	16	13	35	39	29	22	23	19	60	57	54
LOC_Os01g01080	45	96	42	1148	1087	923	86	62	50	1353	1429	1416
LOC_Os01g01010	0	2	0	6	5	6	2	1	2	8	7	7
LOC_Os01g01019	75	119	59	1166	912	851	167	138	117	1007	1111	1072
LOC_Os01g01030	4295	3737	3174	3668	3292	3066	4953	4788	3197	3416	3485	3387
LOC_Os01g01040	781	712	558	768	761	602	889	858	502	604	672	627
LOC_Os01g01050	263	180	150	0	0	0	350	269	205	1	2	0
LOC_Os01g01060	0	2	0	0	0	0	1	3	1	0	0	0
LOC_Os01g01070	401	457	322	43	25	28	91	66	44	28	27	43
LOC_Os01g01080	778	644	530	873	676	621	1073	836	750	826	834	884
LOC_Os01g01010	3320	3296	2495	3552	2565	2537	4800	3542	3035	3405	3433	3739
LOC_Os01g01019	171	161	107	10	12	4	121	93	72	9	6	7
LOC_Os01g01030	357	380	297	308	252	192	556	443	295	154	167	188
LOC_Os01g01040	794	771	580	517	512	375	1032	987	708	462	435	390
LOC_Os01g01050	13	8	7	18	11	18	13	13	7	17	18	14
LOC_Os01g01060	2427	2345	1838	1209	1249	1083	2422	2272	1627	1013	1135	1190
LOC_Os01g01070	0	0	0	0	0	0	0	0	0	0	0	0
LOC_Os01g01080	0	0	0	0	0	0	0	0	0	0	0	0
LOC_Os01g01010	0	0	0	0	0	0	0	0	0	0	0	0
LOC_Os01g01019	0	0	0	0	0	0	0	0	0	0	0	0
LOC_Os01g01030	14	4	5	0	0	1	7	9	4	0	0	1
LOC_Os01g01040	0	0	0	0	0	0	1	0	0	0	0	0
LOC_Os01g01050	0	0	8	12	8	0	0	9	7	0	9	0
LOC_Os01g01060	0	1	0	0	0	1	1	2	0	0	0	0
LOC_Os01g01070	674	650	577	60	46	51	451	427	290	46	63	46
LOC_Os01g01080	473	509	409	50	58	59	193	172	106	40	66	30
LOC_Os01g01010	177	155	123	90	86	61	177	164	111	90	90	70
LOC_Os01g01019	1566	1166	1360	366	369	273	540	505	317	336	394	319
LOC_Os01g01030	733	654	564	128	90	101	331	275	217	93	109	97
LOC_Os01g01040	1571	1204	1249	227	214	165	1008	1018	733	246	200	181
LOC_Os01g01050	314	276	274	128	128	113	280	268	194	141	139	129
LOC_Os01g01060	1	6	1	116	107	79	2	0	0	165	178	151
LOC_Os01g01070	0	0	0	0	0	0	0	0	0	0	0	0
LOC_Os01g01080	1155	829	826	353	316	267	836	732	549	427	406	409
LOC_Os01g01010	342	333	289	383	300	265	278	231	126	545	487	461
LOC_Os01g01019	0	0	0	0	0	0	3	0	0	1	0	0
LOC_Os01g01030	191	227	151	158	144	106	216	148	122	139	124	118
LOC_Os01g01040	19	29	18	4	2	6	18	11	12	2	6	3
LOC_Os01g01050	9	17	12	0	6	1	5	3	5	2	5	2
LOC_Os01g01060	8	14	11	4	2	2	4	1	3	3	2	3
LOC_Os01g01070	1	1	0	0	0	0	0	1	2	1	2	0
LOC_Os01g01080	14	6	22	16	11	11	18	17	12	14	13	17
LOC_Os01g01010	0	0	0	0	0	0	0	0	0	0	0	0
LOC_Os01g01019	27	46	31	75	66	50	39	36	24	121	130	112
LOC_Os01g01030	287	547	287	133	91	97	458	354	239	130	122	102
LOC_Os01g01040	32	27	19	12	18	17	25	30	22	17	19	17
LOC_Os01g01050	40	35	37	25	22	29	45	41	34	26	32	27
LOC_Os01g01060	35	16	24	11	17	8	25	12	16	17	18	13
LOC_Os01g01070	0	0	0	0	0	0	1	0	0	0	0	0
LOC_Os01g01080	2	4	1	38	48	30	1	5	5	53	66	56
LOC_Os01g01010	5	11	5	95	100	80	36	11	32	139	125	159
LOC_Os01g01019	0	5	1	71	57	47	0	1	2	43	59	60
LOC_Os01g01030	0	3	0	66	42	52	0	0	0	120	108	109
LOC_Os01g01040	451	432	345	140	140	118	849	674	480	195	183	171
LOC_Os01g01050	125	135	93	117	106	84	308	238	182	147	172	156
LOC_Os01g01060	0	0	0	0	1	1	0	0	0	0	0	0
LOC_Os01g01070	0	0	0	0	0	0	0	0	0	0	0	0
LOC_Os01g01080	0	0	0	0	0	0	0	0	0	0	0	0
LOC_Os01g01010	0	0	0	0	0	0	0	0	0	0	0	0
LOC_Os01g01019	0	0	0	0	0	0	0	0	0	0	0	0
LOC_Os01g01030	9	11	2	0	0	0	14	7	6	0	0	0
LOC_Os01g01040	66	106	57	79	58	40	108	77	53	73	62	68
LOC_Os01g01050	1	15	3	400	311	262	3	6	2	615	519	573
LOC_Os01g01060	4	17	0	266	234	187	23	11	18	451	437	467
LOC_Os01g01070	1496	1478	1124	1352	1237	972	1766	1553	1104	1126	1076	1041
LOC_Os01g01080	170	133	121	67	57	65	91	102	75	86	61	66
LOC_Os01g01010	21	13	28	30	30	25	13	15	11	50	33	26
LOC_Os01g01019	116	116	120	135	114	118	113	96	77	137	120	99
LOC_Os01g01030	25	37	18	189	159	117	40	23	12	156	149	148
LOC_Os01g01040	109	145	103	457	420	308	156	149	80	495	424	371
LOC_Os01g01050	0	4	0	91	120	87	1	0	0	83	176	113
LOC_Os01g01060	0	0	1	7	15	4	0	0	0	16	29	11
LOC_Os01g01070	0	1	0	2	1	2	0	0	0	6	4	1
LOC_Os01g01080	0	1	1	2	4	3	0	0	0	4	3	5
LOC_Os01g01010	19	21	13	109	85	73	26	20	12	82	83	52
LOC_Os01g01019	12	22	12	70	43	34	25	20	18	57	35	39
LOC_Os01g01030	8	13	9	32	46	26	21	7	18	36	27	28
LOC_Os01g01040	26	38	11	108	97	87	36	22	26	90	83	90
LOC_Os01g01050	112	441	69	8414	7315	5940	160	134	83	4440	4599	4870
LOC_Os01g01060	7860	7388	5841	2151	1939	1520	8541	8350	5456	1375	1395	1355
LOC_Os01g01070	2848	2916	1997	2220	2239	1728	3137	2787	1755	1607	1475	1573
LOC_Os01g01080	454	535	390	112	90	92	1093	992	680	182	179	121
LOC_Os01g01010	2511	1810	1703	1825	1494	1242	2617	2364	2001	1352	1517	1520
LOC_Os01g01019	261	227	166	186	168	140	542	478	337	213	230	223
LOC_Os01g01030	2970	1859	2283	358	370	293	2933	2816	2299	454	441	486
LOC_Os01g01040	509	350	335	46	32	20	954	737	663	68	56	50
LOC_Os01g01050	2324	2011	1670	2797	2360	1896	2479	2211	1755	1568	1492	1686
LOC_Os01g01060	14	12	5	1	1	1	16	17	13	6	3	3
LOC_Os01g01070	901	722	669	1595	1445	1150	1177	1089	891	1497	1597	1635
LOC_Os01g01080	0	0	0	0	0	0	0	0	0	0	0	0
LOC_Os01g01010	9	11	6	4	0	1	12	6	7	2	0	0
LOC_Os01g01019	0	0	0	0	0	0	0	0	0	0	0	0
LOC_Os01g01030	0	0	0	0	0	0	0	0	0	0	0	0
LOC_Os01g01040	716	783	529	2994	3070	2419	679	608	499	2853	2559	2626
LOC_Os01g01050	4501	3377	3422	528	495	346	2133	1749	1167	417	470	419
LOC_Os01g01060	134	254	90	2349	2021	1668	224	206	154	1981	2134	1981
LOC_Os01g01070	484	494	355	232	190	167	552	474	295	186	191	198
LOC_Os01g01080	2549	2748	1986	1921	1821	1483	2684	2522	1753	1822	1884	1795
LOC_Os01g01010	12884	12103	9696	9188	9726	7605	14345	13864	8944	6929	6612	6558
LOC_Os01g01019	56	31	22	12	9	8	69	65	55	4	6	2
LOC_Os01g01030	2312	2185	1627	1378	1309	1085	2246	1969	1462	1117	1210	1214
LOC_Os01g01040	2749	2447	1846	749	722	577	2241	1896	1339	629	664	688
LOC_Os01g01050	7181	7738	5364	1832	1773	1205	8625	6511	4184	1070	1029	1055
LOC_Os01g01060	478	290	358	42	36	49	88	124	77	32	29	42
LOC_Os01g01070	1065	1123	821	3100	3015	2445	1250	1099	836	2463	2310	2286
LOC_Os01g01080	1201	1241	928	762	642	580	1581	1416	964	651	648	611
LOC_Os01g01010	1	1	2	2	2	1	2	2	0	0	2	0
LOC_Os01g01019	3	15	6	95	49	65	6	5	2	99	121	117
LOC_Os01g01030	1	4	2	13	7	6	5	6	9	10	7	11
LOC_Os01g01040	0	0	0	0	0	0	0	0	0	0	0	0
LOC_Os01g01050	0	0	0	0	0	0	0	0	0	0	0	0
LOC_Os01g01060	0	0	0	0	0	0	0	0	0	0	0	0
LOC_Os01g01070	0	0	0	14	11	6	0	0	0	14	15	13
LOC_Os01g01080	0	0	0	0	0	0	0	0	0	0	0	0
LOC_Os01g01010	0	0	0	0	1	0	0	0	0	1	0	0
LOC_Os01g01019	0	0	0	0	0	0	0	0	0	0	0	0
LOC_Os01g01030	1	2	1	0	1	0	2	1	5	0	0	1
LOC_Os01g01040	0	0	0	0	0	0	0	0	0	0	0	0
LOC_Os01g01050	0	0	1	24	22	29	0	0	0	14	31	20
LOC_Os01g01060	0	1	0	12	9	7	0	0	0	3	16	3
LOC_Os01g01070	52	325	28	10118	8171	5492	54	55	26	3048	4550	3630
LOC_Os01g01080	18	95	12	2220	1997	1298	17	10	5	406	1193	676
LOC_Os01g01010	4053	2994	2736	132	223	99	1671	1512	1231	60	120	52
LOC_Os01g01019	34113	33179	24019	2982	3066	2024	18213	14387	13541	1415	2394	1635
LOC_Os01g01030	0	0	0	0	0	0	0	0	0	0	0	0
LOC_Os01g01040	10304	14063	7680	77	121	51	7551	5009	5142	43	67	51
LOC_Os01g01050	5	2	3	0	0	0	2	2	3	0	0	0
LOC_Os01g01060	3	4	0	0	0	0	11	2	7	0	0	0
LOC_Os01g01070	3076	2865	2061	2321	2394	1493	1401	1304	1050	1227	1248	1602
LOC_Os01g01080	0	0	0	0	0	0	0	0	0	0	0	0
LOC_Os01g01010	0	0	0	0	0	0	0	0	0	0	0	0
LOC_Os01g01019	0	1	0	1	0	0	1	0	1	0	0	0
LOC_Os01g01030	0	0	0	0	0	0	0	0	0	0	0	0
LOC_Os01g01040	0	0	0	0	0	0	0	0	0	0	0	0
LOC_Os01g01050	0	0	0	0	0	0	0	0	0	0	0	0
LOC_Os01g01060	0	0	0	0	0	0	0	0	0	0	0	0
LOC_Os01g01070	24	25	19	20	16	7	37	20	23	32	23	22
LOC_Os01g01080	888	1112	619	2147	2054	1616	1393	1240	934	2442	2408	2315
LOC_Os01g01010	198	226	154	224	178	152	235	245	174	121	151	165
LOC_Os01g01019	1696	1487	1188	1260	1241	1006	2724	2591	1892	1185	1196	1172
LOC_Os01g01030	3739	2913	2659	2517	2515	2011	3771	3592	2362	2487	2264	2298
LOC_Os01g01040	139	123	119	24	8	12	206	175	125	4	8	23
LOC_Os01g01050	49	114	36	1180	950	948	141	85	51	1012	1078	1223
LOC_Os01g01060	32	54	22	152	138	111	60	50	30	136	151	148
LOC_Os01g01070	0	0	0	0	0	0	0	0	0	0	0	1
LOC_Os01g01080	0	0	0	0	0	0	0	0	0	0	1	0
LOC_Os01g01010	0	0	0	0	0	0	0	0	0	0	0	0
LOC_Os01g01019	0	1	0	0	0	0	0	0	0	0	0	0
LOC_Os01g01030	543	236	367	4	10	10	686	696	656	15	28	15
LOC_Os01g01040	1377	736	1001	6	0	0	1082	1123	747	2	1	2
LOC_Os01g01050	20	21	15	3	2	1	17	32	12	1	1	1
LOC_Os01g01060	857	807	651	1670	1571	1245	903	837	619	1218	1196	1327
LOC_Os01g01070	68	108	57	377	360	307	119	111	73	334	334	356
LOC_Os01g01080	0	2	0	0	2	0	4	4	1	2	1	1
LOC_Os01g01010	9421	13557	6542	353	334	110	17720	12496	9421	78	192	143
LOC_Os01g01019	805	854	733	348	300	270	665	498	403	461	421	405
LOC_Os01g01030	343	329	312	80	96	54	603	613	449	45	62	56
LOC_Os01g01040	51	70	53	10	4	4	223	176	133	8	8	5
LOC_Os01g01050	298	278	229	1441	1329	1047	336	269	246	1543	1581	1509
LOC_Os01g01060	196	191	114	573	549	381	171	178	122	526	574	512
LOC_Os01g01070	528	641	386	551	433	419	802	527	407	465	537	517
LOC_Os01g01080	7684	7123	5782	4448	4063	3294	9222	8394	5423	3976	3701	3767
LOC_Os01g01010	0	0	0	0	0	0	0	0	0	0	0	0
LOC_Os01g01019	0	0	0	0	0	0	0	0	0	0	0	0
LOC_Os01g01030	0	0	0	0	0	0	0	0	0	0	0	0
LOC_Os01g01040	0	0	0	0	0	0	0	0	0	0	0	0
LOC_Os01g01050	243	103	165	167	111	132	196	203	177	150	175	148
LOC_Os01g01060	2332	1416	1738	2262	2301	1799	2423	2621	1874	2736	2498	2534
LOC_Os01g01070	5	1	2	1	0	1	1	1	2	3	2	0
LOC_Os01g01080	0	1	0	2	7	4	0	0	0	1	5	4
LOC_Os01g01010	0	0	0	0	0	0	0	0	0	0	0	0
LOC_Os01g01019	1232	1612	900	354	328	301	563	566	330	200	237	212
LOC_Os01g01030	0	0	0	0	0	0	0	0	0	0	0	0
LOC_Os01g01040	74	101	47	2	1	0	144	111	109	0	2	0
LOC_Os01g01050	13	23	3	0	2	2	47	33	36	2	1	0
LOC_Os01g01060	4943	3993	3381	1050	896	845	10585	9164	6578	1067	1057	1111
LOC_Os01g01070	0	0	0	0	0	0	0	0	0	0	0	0
LOC_Os01g01080	807	730	637	545	349	343	340	217	187	664	646	636
LOC_Os01g01010	766	890	554	2456	2227	1891	1156	1040	851	2059	2810	2642
LOC_Os01g01019	0	0	0	0	0	0	0	0	0	0	0	0
LOC_Os01g01030	0	0	0	0	0	0	0	0	0	0	0	0
LOC_Os01g01040	208	193	116	356	310	209	141	157	92	277	328	338
LOC_Os01g01050	0	0	0	0	0	0	0	0	0	0	0	0
LOC_Os01g01060	1	0	1	0	1	0	0	0	0	0	0	0
LOC_Os01g01070	0	0	0	0	0	0	0	0	0	0	0	1
LOC_Os01g01080	2977	2288	2155	2846	2195	1550	2076	2191	1681	2446	2685	2399
LOC_Os01g01010	14440	14194	11184	6534	6237	5509	12034	9978	7497	5005	6756	6300
LOC_Os01g01019	700	863	484	531	490	416	1012	858	558	446	470	453
LOC_Os01g01030	9	10	14	42	25	27	18	13	2	17	14	11
LOC_Os01g01040	5196	5083	3643	16833	17255	9923	2050	2721	1768	3372	3513	3991
LOC_Os01g01050	10	11	7	5	10	7	13	10	11	11	9	13
LOC_Os01g01060	15	5	12	34	32	26	20	21	19	28	24	18
LOC_Os01g01070	4	2	2	0	1	0	2	4	3	1	2	0
LOC_Os01g01080	200	243	159	188	146	137	208	167	117	143	122	133
LOC_Os01g01010	431	467	296	291	343	250	538	445	283	264	296	213
LOC_Os01g01019	6426	5210	4861	328	248	289	2348	2176	1649	338	334	299
LOC_Os01g01030	197	105	130	488	438	367	110	112	96	452	431	395
LOC_Os01g01040	0	0	0	0	0	0	0	0	0	0	0	0
LOC_Os01g01050	0	0	0	0	0	0	0	0	0	0	0	0
LOC_Os01g01060	600	646	413	465	376	334	885	787	538	436	486	381
LOC_Os01g01070	140	158	101	213	179	167	218	192	160	179	168	177
LOC_Os01g01080	0	0	0	0	0	0	0	0	0	0	0	0
LOC_Os01g01010	5191	4562	3767	1944	1900	1466	5335	5073	3500	2062	2012	2034
LOC_Os01g01019	871	882	643	1074	893	826	1222	1205	786	1081	1035	1106
LOC_Os01g01030	19	19	17	19	17	14	69	64	40	8	10	12
LOC_Os01g01040	7	8	4	3	0	0	43	27	26	0	6	0
LOC_Os01g01050	187	217	111	595	511	422	256	202	159	561	744	626
LOC_Os01g01060	81	72	49	104	101	75	120	74	66	88	82	60
LOC_Os01g01070	1226	1654	876	2099	1892	1672	2589	2119	1515	2344	2301	2218
LOC_Os01g01080	0	0	0	0	0	0	0	0	0	0	0	0
LOC_Os01g01010	4453	3935	3860	114	118	106	1706	1638	1287	85	113	107
LOC_Os01g01019	86	80	51	15	5	14	49	48	39	15	12	10
LOC_Os01g01030	1256	1006	840	648	475	411	1953	1931	1680	395	460	534
LOC_Os01g01040	1	0	1	1	1	0	1	0	1	2	1	0
LOC_Os01g01050	1	4	1	0	1	0	3	2	0	1	3	0
LOC_Os01g01060	53	61	55	92	67	56	54	46	59	58	68	47
LOC_Os01g01070	1704	1388	1080	396	452	412	339	251	160	290	460	410
LOC_Os01g01080	7	0	2	1	2	1	0	0	0	1	2	0
LOC_Os01g01010	469	654	308	6937	5635	4202	821	773	521	5880	6526	6654
LOC_Os01g01019	3	3	5	11	4	5	5	9	13	10	15	11
LOC_Os01g01030	1	3	2	15	5	6	2	4	1	10	10	8
LOC_Os01g01040	4	5	0	45	50	34	1	4	3	66	64	48
LOC_Os01g01050	87	86	59	147	90	86	109	99	68	84	83	98
LOC_Os01g01060	4730	4065	3827	756	674	564	4262	3816	2453	794	773	676
LOC_Os01g01070	708	680	520	362	222	203	945	742	622	240	263	271
LOC_Os01g01080	60	48	48	0	2	2	24	30	24	1	0	2
LOC_Os01g01010	1759	1341	1376	93	105	67	1504	1434	1082	116	140	137
LOC_Os01g01019	86	105	61	69	57	44	126	106	76	96	98	81
LOC_Os01g01030	10	6	10	3	4	2	16	6	7	3	8	4
LOC_Os01g01040	37	47	47	33	19	19	53	38	22	27	22	11
LOC_Os01g01050	307	268	255	111	109	81	179	163	94	82	93	88
LOC_Os01g01060	38	59	30	74	61	54	70	62	48	47	55	68
LOC_Os01g01070	0	0	0	0	0	0	0	0	0	0	0	0
LOC_Os01g01080	7	5	9	4	5	7	18	8	12	6	8	6
LOC_Os01g01010	8	2	2	2	3	5	2	2	2	6	5	9
LOC_Os01g01019	5	10	4	35	31	39	4	2	1	46	33	37
LOC_Os01g01030	9	22	16	79	70	85	18	9	5	99	81	87
LOC_Os01g01040	0	0	1	2	1	1	0	0	1	5	7	2
LOC_Os01g01050	230	136	205	35	36	37	100	107	91	27	33	33
LOC_Os01g01060	3498	2806	2718	58	33	39	1228	1061	832	64	73	59
LOC_Os01g01070	535	466	342	291	305	202	932	516	414	399	349	377
LOC_Os01g01080	79	135	75	144	125	110	160	132	88	132	153	115
LOC_Os01g01010	0	0	0	0	0	0	0	0	0	0	0	0
LOC_Os01g01019	1101	636	885	19	9	8	335	302	195	10	22	19
LOC_Os01g01030	1636	1862	1074	8430	8012	5399	3312	3441	2343	5944	5992	5813
LOC_Os01g01040	248	295	181	353	301	229	264	221	168	208	248	222
LOC_Os01g01050	6932	5524	4894	4069	3638	3262	9345	9149	7015	3591	4190	4367
LOC_Os01g01060	40	52	40	1	2	5	38	33	30	2	3	1
LOC_Os01g01070	202	200	126	29	42	21	289	195	125	22	32	32
LOC_Os01g01080	0	0	0	0	0	0	0	0	0	0	0	0
LOC_Os01g01010	234	273	183	9	3	9	61	37	29	4	4	7
LOC_Os01g01019	1	0	1	0	0	0	0	0	1	0	0	0
LOC_Os01g01030	648	765	421	3866	2773	2341	727	653	527	2478	2711	3102
LOC_Os01g01040	398	577	328	737	672	592	884	728	482	743	751	757
LOC_Os01g01050	5667	6680	4528	3914	3211	2735	8205	6896	5104	2400	2809	2656
LOC_Os01g01060	0	0	0	0	0	0	0	0	0	0	0	0
LOC_Os01g01070	25	28	17	106	97	59	61	84	62	65	62	51
LOC_Os01g01080	0	0	0	0	0	0	0	0	0	0	0	0
LOC_Os01g01010	0	0	0	0	0	0	0	0	0	0	0	0
LOC_Os01g01019	0	0	0	0	0	0	0	0	0	0	0	0
LOC_Os01g01030	0	0	0	1	1	0	0	0	0	0	0	0
LOC_Os01g01040	1605	1211	1084	907	869	639	1330	1489	1158	725	691	986
LOC_Os01g01050	10936	9024	7900	5037	4564	3887	9459	8848	6455	4617	4734	4636
LOC_Os01g01060	0	0	0	0	0	0	1	0	0	0	0	0
LOC_Os01g01070	53	20	31	0	0	2	91	138	112	2	1	1
LOC_Os01g01080	0	0	0	0	0	0	0	0	0	0	0	0
LOC_Os01g01010	273	366	201	1525	1303	1116	398	357	248	1239	1105	1094
LOC_Os01g01019	311	279	193	329	296	251	468	438	255	284	268	267
LOC_Os01g01030	1204	1205	813	2650	2475	2209	1576	1504	1112	2383	2141	2188
LOC_Os01g01040	500	710	374	4143	3910	3291	794	686	558	3571	3099	3222
LOC_Os01g01050	603	708	454	708	678	538	947	825	561	449	457	423
LOC_Os01g01060	598	470	422	1152	956	812	713	824	607	1038	929	1046
LOC_Os01g01070	1799	1685	1258	735	661	495	5305	4379	3029	785	785	777
LOC_Os01g01080	1326	1158	874	2050	2054	1575	1792	1784	1540	2319	2668	2840
LOC_Os01g01010	0	0	0	0	0	0	0	0	0	0	0	0
LOC_Os01g01019	0	0	0	0	0	0	0	0	0	0	1	1
LOC_Os01g01030	0	0	0	0	0	0	0	0	0	0	0	0
LOC_Os01g01040	420	406	287	528	496	382	547	452	320	419	330	364
LOC_Os01g01050	0	0	0	0	0	0	0	0	0	0	0	0
LOC_Os01g01060	1127	1312	851	1248	1196	975	2000	1785	1045	744	742	613
LOC_Os01g01070	0	0	0	0	0	0	0	0	0	0	0	0
LOC_Os01g01080	0	0	0	0	0	0	0	0	0	0	0	0
LOC_Os01g01010	0	0	0	0	0	0	0	0	1	0	0	0
LOC_Os01g01019	2	0	0	2	1	0	9	7	2	1	1	3
LOC_Os01g01030	509	695	388	4340	3734	3307	742	702	526	2943	2592	2722
LOC_Os01g01040	2261	1593	1415	462	371	312	3842	3472	2504	373	430	358
LOC_Os01g01050	2471	2861	1742	1910	1697	1424	2895	2441	1575	1394	1427	1431
LOC_Os01g01060	167	236	112	1851	1605	1261	226	223	181	1507	1288	1364
LOC_Os01g01070	1150	1152	826	834	736	590	1421	1315	928	711	725	629
LOC_Os01g01080	443	527	341	320	227	198	597	540	352	260	266	230
LOC_Os01g01010	206	154	160	241	272	201	214	205	162	237	229	217
LOC_Os01g01019	15	7	25	5	3	0	17	15	18	4	1	4
LOC_Os01g01030	707	761	591	511	461	405	843	733	464	453	388	427
LOC_Os01g01040	452	516	399	328	245	188	680	660	416	211	282	251
LOC_Os01g01050	29	22	21	0	3	0	46	40	22	1	2	3
LOC_Os01g01060	0	0	0	0	0	0	0	0	0	0	0	0
LOC_Os01g01070	16	19	19	5	2	4	21	17	8	8	2	7
LOC_Os01g01080	666	611	536	137	132	117	601	512	330	139	140	139
LOC_Os01g01010	0	0	0	0	0	0	0	0	0	0	0	0
LOC_Os01g01019	1	0	2	0	1	0	0	0	0	0	2	1
LOC_Os01g01030	30	24	19	33	35	26	21	12	14	32	30	34
LOC_Os01g01040	0	0	0	0	0	0	0	0	0	0	0	0
LOC_Os01g01050	9	3	8	13	18	14	5	4	10	7	2	13
LOC_Os01g01060	0	0	0	1	0	1	0	0	0	0	7	1
LOC_Os01g01070	101	92	82	2	7	3	24	33	12	4	1	1
LOC_Os01g01080	709	763	526	242	208	172	1027	934	628	259	282	218
LOC_Os01g01010	0	0	0	0	0	0	0	0	0	0	0	0
LOC_Os01g01019	14	9	10	5	6	1	5	11	3	16	10	5
LOC_Os01g01030	1	1	0	0	0	1	0	0	0	0	0	0
LOC_Os01g01040	0	0	0	0	0	0	0	0	0	0	0	0
LOC_Os01g01050	11	9	6	2	0	0	9	3	7	0	0	0
LOC_Os01g01060	10	15	8	0	0	0	3	2	1	0	0	0
LOC_Os01g01070	0	0	0	1	0	0	2	0	0	0	0	0
LOC_Os01g01080	0	0	0	0	0	0	0	0	0	1	1	0
LOC_Os01g01010	9	3	3	2	2	3	3	3	0	1	0	0
LOC_Os01g01019	0	0	1	0	0	0	1	0	1	0	0	0
LOC_Os01g01030	3	0	0	0	0	0	4	3	1	0	0	0
LOC_Os01g01040	5	2	1	1	0	0	14	8	2	0	0	0
LOC_Os01g01050	4476	3954	3262	3179	3075	2405	4570	4332	2939	2784	2595	2608
LOC_Os01g01060	290	353	200	191	197	161	421	327	235	208	197	171
LOC_Os01g01070	14	12	10	37	22	27	36	15	16	19	29	29
LOC_Os01g01080	2	3	2	11	12	12	4	3	3	12	8	20
LOC_Os01g01010	27	41	26	51	45	34	51	30	25	46	53	44
LOC_Os01g01019	1772	1826	1313	2189	2170	1643	2393	2486	1638	2073	1958	1935
LOC_Os01g01030	2	12	2	196	175	169	5	4	1	260	252	258
LOC_Os01g01040	16435	14610	10999	15353	14427	11553	22728	22126	14127	12558	12579	12452
LOC_Os01g01050	7910	6131	5686	7769	8458	6591	7208	7063	4782	8764	8993	8321
LOC_Os01g01060	1149	1210	851	930	837	680	1564	1355	921	847	900	780
LOC_Os01g01070	0	0	0	0	0	0	0	0	0	0	0	0
LOC_Os01g01080	1939	1900	1343	2904	2613	2099	2886	2519	1664	2506	2388	2155
LOC_Os01g01010	1793	1551	1278	1600	1455	1314	1970	1701	1183	1255	1203	1214
LOC_Os01g01019	0	0	0	0	0	0	0	0	0	0	0	0
LOC_Os01g01030	1447	1518	1112	1522	1377	1150	1948	1787	1256	990	1079	1061
LOC_Os01g01040	0	0	0	0	0	0	0	0	0	0	0	0
LOC_Os01g01050	3	1	3	6	5	2	0	0	0	4	5	7
LOC_Os01g01060	18	30	15	17	14	5	15	21	18	10	15	15
LOC_Os01g01070	19	27	15	15	12	5	14	105	17	7	14	13
LOC_Os01g01080	55	46	51	36	38	31	68	54	30	50	45	25
LOC_Os01g01010	1448	1550	1041	1381	1207	1128	3344	2580	1950	1110	1354	1252
LOC_Os01g01019	197	158	135	61	56	51	317	373	235	111	79	67
LOC_Os01g01030	1255	1492	898	1543	1343	1189	3000	2340	1774	1253	1480	1438
LOC_Os01g01040	138	151	113	45	30	29	116	102	64	61	47	52
LOC_Os01g01050	20765	25176	15501	12544	11447	9250	26480	20353	14146	9806	9201	9574
LOC_Os01g01060	1189	934	1029	935	945	679	470	468	364	744	655	699
LOC_Os01g01070	20473	12341	12895	10732	9650	7436	7497	7764	5202	8002	7046	7743
LOC_Os01g01080	531	471	416	366	316	286	555	563	379	340	318	282
LOC_Os01g01010	4989	3158	3078	1436	1181	973	2003	1863	1230	1182	1024	1091
LOC_Os01g01019	267	263	185	30	19	25	75	72	50	24	33	22
LOC_Os01g01030	86	93	65	1	0	0	30	25	26	0	0	0
LOC_Os01g01040	0	0	1	0	0	0	0	0	0	0	0	0
LOC_Os01g01050	83	105	89	216	194	161	137	129	88	193	159	160
LOC_Os01g01060	0	5	0	148	119	91	0	0	0	153	117	141
LOC_Os01g01070	1	13	2	366	277	275	1	2	0	398	328	380
LOC_Os01g01080	0	15	1	350	322	206	1	0	0	380	271	278
LOC_Os01g01010	2842	2326	2026	1985	1992	1541	3153	3280	2258	2151	2068	2057
LOC_Os01g01019	1733	2121	1406	12468	11852	9245	2229	2083	1728	10523	9527	9396
LOC_Os01g01030	825	728	569	1425	1065	1012	1479	1289	1099	1467	1643	1636
LOC_Os01g01040	1110	971	665	1265	888	907	1067	964	827	852	747	833
LOC_Os01g01050	1037	893	651	440	442	352	846	779	522	540	591	473
LOC_Os01g01060	101	294	90	4502	3947	3121	180	129	97	5245	4581	4236
LOC_Os01g01070	66	62	47	1	0	4	130	77	76	3	4	2
LOC_Os01g01080	118	127	95	129	131	125	192	153	131	99	113	90
LOC_Os01g01010	140	135	112	41	35	29	59	52	35	26	34	29
LOC_Os01g01019	19	15	10	7	3	6	17	11	9	3	8	7
LOC_Os01g01030	5	3	5	4	1	3	8	7	3	3	5	2
LOC_Os01g01040	3764	4030	2709	3550	2959	2719	6680	5054	3698	2777	3018	2975
LOC_Os01g01050	194	204	148	87	57	70	170	137	91	85	84	65
LOC_Os01g01060	125	109	134	105	75	79	125	122	82	122	109	97
LOC_Os01g01070	4741	5137	3346	6737	5805	5168	9044	7129	5437	6090	6237	5925
LOC_Os01g01080	7	6	5	3	0	2	5	4	3	6	5	2
LOC_Os01g01010	211	230	160	233	227	201	374	352	239	279	247	234
LOC_Os01g01019	2151	2186	1603	3883	3330	2811	4271	3417	2519	2848	3325	3348
LOC_Os01g01030	601	649	451	1761	1727	1308	866	739	491	1316	1303	1317
LOC_Os01g01040	0	1	0	0	0	1	2	0	2	1	0	0
LOC_Os01g01050	62	45	45	79	58	66	1	2	1	1	0	0
LOC_Os01g01060	453	546	346	386	362	318	657	560	351	400	367	377
LOC_Os01g01070	38	43	35	2	1	0	16	14	11	0	0	0
LOC_Os01g01080	0	0	0	0	0	0	0	0	0	0	0	0
LOC_Os01g01010	0	0	0	0	0	0	0	0	0	0	0	0
LOC_Os01g01019	0	0	0	0	0	0	0	0	0	0	0	0
LOC_Os01g01030	0	0	0	1	0	0	0	0	0	0	0	0
LOC_Os01g01040	0	0	0	0	0	0	0	0	0	0	0	0
LOC_Os01g01050	0	0	0	0	0	1	0	0	0	2	0	0
LOC_Os01g01060	2	2	0	7	2	3	5	3	4	1	1	4
LOC_Os01g01070	1	6	6	4	3	4	2	4	5	7	6	2
LOC_Os01g01080	5	4	3	44	40	34	17	9	9	48	49	52
LOC_Os01g01010	0	0	0	1	0	0	0	0	0	0	0	0
LOC_Os01g01019	0	0	0	0	0	0	0	0	0	1	0	0
LOC_Os01g01030	0	0	0	0	0	0	0	0	0	0	0	0
LOC_Os01g01040	0	0	0	0	0	0	0	0	0	0	0	0
LOC_Os01g01050	3	0	0	0	0	0	0	0	0	0	1	0
LOC_Os01g01060	9307	4825	6895	21	8	8	2618	3075	2309	12	10	17
LOC_Os01g01070	101	76	75	1	0	1	205	211	201	5	4	1
LOC_Os01g01080	147	47	95	4	1	3	29	58	35	5	2	0
LOC_Os01g01010	68	62	44	0	0	0	195	136	123	1	0	0
LOC_Os01g01019	0	0	0	0	0	0	0	0	0	0	0	0
LOC_Os01g01030	2164	1886	1634	1310	1332	954	2286	2218	1574	1494	1288	1251
LOC_Os01g01040	2846	3488	2198	2176	1834	1581	3379	2924	2075	1683	1716	1836
LOC_Os01g01050	4564	5250	3480	3270	2984	2566	5648	5002	3533	2582	2724	2714
LOC_Os01g01060	0	0	0	1	0	0	0	0	0	0	0	0
LOC_Os01g01070	377	520	308	13	5	3	1902	1547	681	12	4	8
LOC_Os01g01080	0	0	0	0	0	0	0	0	0	0	0	0
LOC_Os01g01010	0	0	0	0	0	0	0	0	0	0	0	0
LOC_Os01g01019	2	7	5	18	17	16	23	22	17	17	19	16
LOC_Os01g01030	0	2	1	7	1	2	2	2	1	3	4	3
LOC_Os01g01040	0	0	0	1	0	0	0	0	0	0	0	1
LOC_Os01g01050	3	0	1	1	0	2	2	1	1	2	2	0
LOC_Os01g01060	0	0	0	0	0	0	0	0	0	0	0	0
LOC_Os01g01070	1	0	0	0	0	0	1	1	1	0	2	1
LOC_Os01g01080	0	0	0	0	0	0	0	0	0	0	0	0
LOC_Os01g01010	0	0	1	0	0	0	0	0	0	0	0	0
LOC_Os01g01019	3	0	2	0	0	0	2	2	0	0	2	0
LOC_Os01g01030	6	3	2	0	0	0	5	3	3	0	0	0
LOC_Os01g01040	10	5	2	1	1	2	2	8	2	0	1	0
LOC_Os01g01050	350	179	190	10	8	8	298	296	215	9	12	9
LOC_Os01g01060	252	232	186	154	103	77	261	217	152	80	66	78
LOC_Os01g01070	6712	5638	4909	1720	1537	1316	5478	4922	3667	1446	1508	1497
LOC_Os01g01080	1954	1661	1411	1284	1195	917	1939	1922	1344	1012	1070	1054
LOC_Os01g01010	1836	1504	1228	828	729	607	1828	1697	1311	774	683	668
LOC_Os01g01019	223	237	170	237	219	176	777	597	388	230	212	213
LOC_Os01g01030	940	845	739	203	194	146	532	537	336	174	162	166
LOC_Os01g01040	803	462	570	250	247	181	859	847	682	266	248	212
LOC_Os01g01050	13	12	7	3	3	2	12	7	3	1	2	3
LOC_Os01g01060	0	3	1	2	3	2	1	2	1	2	4	0
LOC_Os01g01070	1580	1617	1116	2211	2033	1750	2405	2101	1418	2308	2336	2328
LOC_Os01g01080	137	171	101	12	14	3	76	67	52	17	24	23
LOC_Os01g01010	0	0	0	0	0	0	0	0	0	0	0	0
LOC_Os01g01019	1482	1835	1123	2535	1818	1910	1623	1380	1242	1897	2160	2059
LOC_Os01g01030	3561	2838	2727	1381	1480	1150	1854	1870	1225	1272	1576	1379
LOC_Os01g01040	3162	3231	2234	1638	1409	1151	3015	2771	2049	1590	1640	1506
LOC_Os01g01050	0	0	0	0	0	0	0	0	0	0	0	0
LOC_Os01g01060	0	0	0	0	0	0	0	0	0	0	0	0
LOC_Os01g01070	0	0	1	0	0	0	0	0	0	0	0	0
LOC_Os01g01080	848	842	587	48	31	26	796	585	427	79	88	81
LOC_Os01g01010	0	0	3	0	0	0	0	0	0	0	0	0
LOC_Os01g01019	2021	1579	1519	222	198	174	1023	895	620	235	210	213
LOC_Os01g01030	4	0	0	3	2	4	1	1	0	1	1	4
LOC_Os01g01040	538	615	433	612	582	509	687	561	315	547	483	415
LOC_Os01g01050	0	0	0	0	0	0	0	0	0	0	0	0
LOC_Os01g01060	0	0	0	0	0	0	0	0	0	0	0	0
LOC_Os01g01070	0	0	0	0	0	0	0	0	0	0	0	0
LOC_Os01g01080	0	1	0	0	0	0	0	0	0	0	0	0
LOC_Os01g01010	37	30	29	7	16	5	21	16	18	15	12	8
LOC_Os01g01019	127	132	98	83	97	84	57	48	22	117	102	163
LOC_Os01g01030	1	0	1	1	3	6	0	0	0	2	4	2
LOC_Os01g01040	0	0	0	0	0	0	0	0	0	0	0	0
LOC_Os01g01050	0	0	0	0	0	0	0	0	0	0	0	0
LOC_Os01g01060	0	0	0	0	0	0	0	0	0	0	0	0
LOC_Os01g01070	16	7	14	50	44	34	23	16	10	59	73	52
LOC_Os01g01080	0	0	0	0	1	1	0	0	0	0	0	1
LOC_Os01g01010	0	0	1	0	0	0	0	0	0	0	0	0
LOC_Os01g01019	1	0	0	0	0	0	0	0	0	0	0	0
LOC_Os01g01030	5	2	2	3	2	2	2	2	5	4	5	5
LOC_Os01g01040	0	1	1	0	1	0	0	0	0	0	1	0
LOC_Os01g01050	5	3	5	61	59	35	13	7	7	241	333	199
LOC_Os01g01060	7	7	5	30	28	16	2	4	4	170	214	150
LOC_Os01g01070	0	0	2	10	1	4	0	0	0	30	59	27
LOC_Os01g01080	25	30	16	27	24	15	12	14	10	50	28	45
LOC_Os01g01010	134	165	88	197	174	132	188	182	130	199	189	169
LOC_Os01g01019	11	30	15	33	26	17	29	29	14	30	36	33
LOC_Os01g01030	75	93	62	130	139	93	111	88	65	73	74	71
LOC_Os01g01040	19	12	26	0	0	0	7	5	2	0	0	0
LOC_Os01g01050	0	0	0	0	0	0	0	0	0	0	0	0
LOC_Os01g01060	165	65	98	0	0	0	1	3	0	1	2	1
LOC_Os01g01070	0	1	0	0	0	0	0	0	0	0	0	0
LOC_Os01g01080	25	14	20	1	4	2	0	1	0	4	0	0
LOC_Os01g01010	357	172	233	2	1	0	86	59	72	1	0	1
LOC_Os01g01019	0	0	0	0	0	0	0	0	0	0	0	0
LOC_Os01g01030	103	67	66	1	4	0	2	4	1	3	2	4
LOC_Os01g01040	198	83	89	0	0	0	3	3	5	0	0	0
LOC_Os01g01050	392	214	208	1	0	1	55	32	44	0	0	1
LOC_Os01g01060	291	174	208	0	0	0	32	17	16	0	0	0
LOC_Os01g01070	298	82	173	0	1	0	22	17	32	0	0	0
LOC_Os01g01080	153	64	80	0	0	0	168	157	164	0	0	0
LOC_Os01g01010	1478	1630	1240	1236	1260	931	1939	1748	1167	943	986	1026
LOC_Os01g01019	953	984	711	850	848	633	1208	1127	737	614	556	497
LOC_Os01g01030	456	572	332	2928	2590	2022	555	463	406	2671	2658	2412
LOC_Os01g01040	773	596	550	603	625	482	865	765	583	571	551	543
LOC_Os01g01050	292	303	226	366	381	306	502	469	260	392	331	314
LOC_Os01g01060	1352	1114	931	503	465	336	1263	1066	762	453	521	445
LOC_Os01g01070	504	467	351	86	92	72	538	424	300	81	116	76
LOC_Os01g01080	416	482	312	255	205	209	517	416	314	317	328	244
LOC_Os01g01010	20	17	6	8	5	6	127	104	82	18	12	8
LOC_Os01g01019	0	0	0	0	0	0	0	0	0	0	0	0
LOC_Os01g01030	388	468	220	386	362	295	623	476	281	413	362	334
LOC_Os01g01040	0	0	0	1	0	0	0	0	0	0	0	0
LOC_Os01g01050	0	0	0	0	0	0	0	0	0	0	0	0
LOC_Os01g01060	1161	1087	834	1305	1280	962	1411	1399	936	1092	1114	1076
LOC_Os01g01070	361	442	299	324	347	247	548	489	347	259	261	264
LOC_Os01g01080	366	479	255	1019	744	636	511	390	316	896	794	870
LOC_Os01g01010	1533	1319	990	2254	2081	1696	2203	2174	1518	2283	1978	1845
LOC_Os01g01019	450	580	334	950	828	648	980	904	644	782	787	671
LOC_Os01g01030	14	5	8	42	30	30	22	16	14	25	40	30
LOC_Os01g01040	203	242	169	180	139	126	343	316	215	173	171	161
LOC_Os01g01050	776	480	552	145	97	81	489	464	320	130	159	128
LOC_Os01g01060	9228	8259	6690	3796	3419	2771	8903	8062	5681	3509	3471	3519
LOC_Os01g01070	82	87	49	20	23	18	106	67	61	32	31	28
LOC_Os01g01080	416	344	294	232	227	189	446	378	228	263	259	211
LOC_Os01g01010	72	58	36	63	41	33	96	84	76	27	30	28
LOC_Os01g01019	226	241	168	267	247	193	310	320	208	228	203	233
LOC_Os01g01030	617	623	479	413	331	221	949	828	545	334	259	284
LOC_Os01g01040	0	0	0	0	0	0	1	0	0	0	0	0
LOC_Os01g01050	2044	1767	1465	4622	4832	3156	3042	3150	2358	4454	4235	4260
LOC_Os01g01060	1393	1160	1000	258	242	219	1626	1602	1138	297	262	243
LOC_Os01g01070	956	1050	739	624	581	537	1359	1196	800	560	551	558
LOC_Os01g01080	2542	2288	1779	2068	1892	1515	2745	2399	1669	1835	1841	1777
LOC_Os01g01010	1631	1261	1186	874	876	650	1369	1352	938	822	893	877
LOC_Os01g01019	1766	1707	1269	893	786	630	1567	1449	1000	598	647	596
LOC_Os01g01030	4498	4266	3028	591	463	413	4372	3912	2889	583	602	588
LOC_Os01g01040	19	18	14	3	5	5	126	127	97	3	4	8
LOC_Os01g01050	217	213	135	2	0	1	570	439	429	0	2	0
LOC_Os01g01060	103	38	88	0	1	0	50	32	28	0	0	0
LOC_Os01g01070	0	0	0	0	0	0	0	0	0	0	0	0
LOC_Os01g01080	397	440	315	78	62	66	383	297	229	57	66	48
LOC_Os01g01010	3709	3104	2593	2717	2964	2345	4076	3909	2721	2947	2986	2807
LOC_Os01g01019	6726	5549	4784	1141	998	767	2479	1945	1470	399	470	483
LOC_Os01g01030	0	0	0	0	0	0	0	0	0	0	0	0
LOC_Os01g01040	2530	2349	1910	1612	1494	1340	2778	2532	1815	1432	1614	1747
LOC_Os01g01050	6325	4322	4510	2226	1877	1590	1537	1581	1057	888	1110	1118
LOC_Os01g01060	247	284	200	255	236	194	318	317	193	249	218	202
LOC_Os01g01070	0	0	0	0	0	0	0	1	0	0	0	0
LOC_Os01g01080	1583	1764	1175	266	185	194	2789	1985	1734	293	371	303
LOC_Os01g01010	679	833	554	755	639	576	1422	1154	870	558	575	610
LOC_Os01g01019	282	367	219	632	689	531	493	430	289	585	516	491
LOC_Os01g01030	58	72	44	92	106	78	98	84	35	68	55	62
LOC_Os01g01040	170	187	146	139	102	111	196	203	135	135	111	113
LOC_Os01g01050	32	34	24	38	32	26	22	22	16	26	27	33
LOC_Os01g01060	1091	1059	764	1669	1550	1268	1496	1436	969	1860	1715	1666
LOC_Os01g01070	6	12	5	0	4	3	8	6	3	2	1	7
LOC_Os01g01080	1	0	0	0	1	3	0	0	0	1	0	3
LOC_Os01g01010	1	0	2	4	10	3	4	2	2	14	8	11
LOC_Os01g01019	0	0	0	0	0	0	0	0	0	0	0	0
LOC_Os01g01030	0	0	0	0	0	0	0	0	0	0	0	0
LOC_Os01g01040	845	784	613	894	839	650	977	890	668	824	841	869
LOC_Os01g01050	1	1	1	0	2	2	0	2	0	0	0	1
LOC_Os01g01060	1882	1696	1240	1128	1098	855	2244	2049	1387	1047	945	958
LOC_Os01g01070	412	297	254	653	594	474	592	372	257	580	600	593
LOC_Os01g01080	1749	1963	1291	1493	1412	1173	2381	2131	1435	1364	1281	1236
LOC_Os01g01010	1007	990	813	496	456	404	1038	880	691	382	438	439
LOC_Os01g01019	14973	13757	10775	11037	11367	9024	16306	15896	11380	12277	13425	13514
LOC_Os01g01030	316	416	241	132	116	76	1210	979	730	185	183	175
LOC_Os01g01040	1569	1180	978	445	322	259	1279	1043	944	434	401	469
LOC_Os01g01050	48	30	45	110	100	92	53	69	44	104	93	93
LOC_Os01g01060	102	90	83	649	538	494	130	142	104	543	493	538
LOC_Os01g01070	1821	2074	1452	1548	1307	1064	2693	2429	1692	1246	1250	1218
LOC_Os01g01080	0	0	0	0	0	0	0	0	0	0	0	0
LOC_Os01g01010	0	0	0	0	0	0	0	1	0	0	0	0
LOC_Os01g01019	0	0	1	0	0	0	0	0	0	0	0	0
LOC_Os01g01030	192	194	145	1	0	0	269	279	209	0	1	0
LOC_Os01g01040	0	0	0	0	0	0	0	0	0	0	0	0
LOC_Os01g01050	4700	4401	3732	1813	1868	1468	2253	2108	1422	1285	1375	1305
LOC_Os01g01060	915	1032	686	474	329	288	1054	867	623	330	303	358
LOC_Os01g01070	152	153	116	172	131	133	399	468	346	161	168	154
LOC_Os01g01080	16	21	8	35	24	19	30	24	22	36	35	48
LOC_Os01g01010	1762	1942	1207	1266	1145	969	2977	2801	1744	1101	1018	874
LOC_Os01g01019	415	517	313	308	319	245	735	579	365	324	272	286
LOC_Os01g01030	0	0	0	0	0	0	0	1	0	0	0	0
LOC_Os01g01040	54	66	25	218	150	149	85	86	59	180	207	165
LOC_Os01g01050	1001	1018	710	741	733	569	1163	1171	755	578	521	567
LOC_Os01g01060	2592	2909	1981	3580	3161	2632	3534	3306	2344	2481	2735	2643
LOC_Os01g01070	852	779	737	465	361	383	377	423	356	154	241	206
LOC_Os01g01080	85	108	59	28	21	17	70	55	49	13	18	13
LOC_Os01g01010	2	2	2	0	0	0	3	0	0	0	1	0
LOC_Os01g01019	82	70	63	37	39	32	63	80	41	32	22	23
LOC_Os01g01030	209	215	159	155	149	132	232	245	198	109	134	139
LOC_Os01g01040	10	46	13	505	438	386	14	16	9	127	129	132
LOC_Os01g01050	0	0	0	0	0	0	0	0	0	0	0	0
LOC_Os01g01060	0	0	0	0	0	0	0	0	0	0	0	0
LOC_Os01g01070	0	0	0	0	0	0	0	0	0	0	0	0
LOC_Os01g01080	939	788	809	65	48	53	1661	1666	1077	89	84	62
LOC_Os01g01010	28	24	25	18	22	9	108	63	50	37	29	30
LOC_Os01g01019	540	446	381	51	25	24	533	500	331	41	26	34
LOC_Os01g01030	39	28	25	50	41	35	42	50	33	51	44	59
LOC_Os01g01040	141	87	102	363	212	210	183	200	208	363	246	318
LOC_Os01g01050	223	158	137	467	267	251	328	330	275	450	295	362
LOC_Os01g01060	895	1125	719	953	941	801	1628	1435	993	1089	1128	900
LOC_Os01g01070	165	202	125	188	122	149	269	212	123	151	168	149
LOC_Os01g01080	466	541	408	5	2	6	1311	988	785	7	7	3
LOC_Os01g01010	0	0	0	0	0	1	0	0	0	0	0	1
LOC_Os01g01019	59	73	41	203	199	167	102	87	49	266	269	240
LOC_Os01g01030	4642	4129	3340	3509	3423	2800	5268	4926	3218	3215	2851	2879
LOC_Os01g01040	101	109	89	139	92	128	315	323	249	145	146	117
LOC_Os01g01050	0	0	0	0	0	0	0	0	0	0	0	0
LOC_Os01g01060	0	1	1	15	13	8	0	0	0	5	11	8
LOC_Os01g01070	74	180	51	3051	2771	2188	73	66	50	3061	2750	2601
LOC_Os01g01080	3982	3199	2935	2340	2229	1844	3163	3081	2242	2350	2451	2178
LOC_Os01g01010	627	707	452	541	491	437	830	756	497	598	515	500
LOC_Os01g01019	792	791	591	398	343	294	1186	984	637	367	338	392
LOC_Os01g01030	241	231	179	114	78	66	238	192	139	109	102	92
LOC_Os01g01040	321	414	223	410	372	317	464	400	239	418	458	448
LOC_Os01g01050	1526	1444	1203	912	784	654	1255	1082	833	737	838	872
LOC_Os01g01060	0	2	0	0	0	0	1	0	0	0	1	0
LOC_Os01g01070	705	533	574	128	168	106	560	562	391	152	134	144
LOC_Os01g01080	12	11	7	5	7	4	5	13	11	4	5	1
LOC_Os01g01010	0	0	0	48	25	20	0	0	0	24	28	29
LOC_Os01g01019	329	262	212	140	115	100	298	311	214	146	141	115
LOC_Os01g01030	5349	4776	3953	197	163	126	2699	2331	1575	75	97	107
LOC_Os01g01040	0	0	0	0	0	0	0	0	0	0	0	0
LOC_Os01g01050	2047	1866	1516	1378	1274	1017	2182	2028	1407	1325	1231	1203
LOC_Os01g01060	4600	3723	3141	2895	2759	2134	4756	4180	2951	2130	2181	2069
LOC_Os01g01070	1079	984	758	1274	1195	1052	1308	1170	782	1184	1118	1080
LOC_Os01g01080	2710	2227	1981	2344	2364	1863	2578	2574	1650	2370	2484	2391
LOC_Os01g01010	6	39	5	1066	762	793	36	29	46	1004	1175	1206
LOC_Os01g01019	2384	2229	1559	1933	1722	1367	3016	2713	1904	1695	1564	1537
LOC_Os01g01030	226	338	141	3291	3569	2880	854	554	440	2449	2548	2606
LOC_Os01g01040	3	2	5	9	8	9	3	6	1	6	5	6
LOC_Os01g01050	378	419	273	329	286	257	688	531	460	367	429	385
LOC_Os01g01060	0	0	0	0	0	0	0	0	0	0	0	0
LOC_Os01g01070	0	0	0	0	0	0	0	0	0	0	0	0
LOC_Os01g01080	0	0	0	0	0	0	0	0	0	0	0	0
LOC_Os01g01010	347	416	256	3370	2827	2400	345	387	298	2573	2214	2291
LOC_Os01g01019	154	159	91	565	470	420	294	225	162	374	409	364
LOC_Os01g01030	3	4	4	104	62	42	1	0	0	77	73	103
LOC_Os01g01040	385	375	301	670	643	517	585	618	408	712	701	676
LOC_Os01g01050	171	234	161	265	250	192	322	238	183	209	232	185
LOC_Os01g01060	9156	8098	7548	8260	8173	6578	12992	12554	8404	6433	6191	6188
LOC_Os01g01070	0	0	0	0	0	0	0	0	1	1	0	0
LOC_Os01g01080	775	830	554	774	765	621	969	862	603	641	632	668
LOC_Os01g01010	0	0	0	0	0	0	0	0	0	0	0	0
LOC_Os01g01019	119	166	112	138	117	106	151	133	95	129	106	109
LOC_Os01g01030	1	1	0	0	0	0	2	0	0	0	0	0
LOC_Os01g01040	0	0	0	0	0	0	0	0	0	0	0	0
LOC_Os01g01050	7	17	10	33	36	24	4	5	0	41	51	28
LOC_Os01g01060	0	0	0	0	0	0	0	0	0	0	0	0
LOC_Os01g01070	369	333	237	197	186	148	412	416	244	164	185	201
LOC_Os01g01080	1917	1908	1396	1827	1586	1275	2638	2263	1726	1451	1401	1538
LOC_Os01g01010	435	440	299	171	135	112	541	477	381	109	127	157
LOC_Os01g01019	277	270	209	242	286	234	301	272	214	271	240	241
LOC_Os01g01030	240	224	135	162	143	104	274	237	142	132	127	120
LOC_Os01g01040	76538	68649	55301	72391	70727	58386	98790	93479	61570	75428	72352	69676
LOC_Os01g01050	60	84	49	86	64	80	106	81	69	90	88	79
LOC_Os01g01060	0	1	0	0	0	0	0	0	0	0	0	0
LOC_Os01g01070	0	0	0	0	0	0	0	0	0	0	0	0
LOC_Os01g01080	1	0	0	0	0	0	4	6	1	0	0	0
LOC_Os01g01010	3572	2872	2516	2901	3301	2599	3985	3827	2474	3283	3179	3205
LOC_Os01g01019	853	826	635	424	390	307	610	589	429	403	376	349
LOC_Os01g01030	1041	1049	836	1155	1336	929	1442	1257	761	669	676	674
LOC_Os01g01040	736	531	506	138	132	105	471	510	290	121	164	139
LOC_Os01g01050	11	24	8	22	13	12	50	36	27	22	19	16
LOC_Os01g01060	9	13	7	17	8	10	36	27	20	14	12	16
LOC_Os01g01070	123	125	125	79	74	67	331	289	196	73	84	100
LOC_Os01g01080	490	485	349	392	317	250	665	617	427	334	344	294
LOC_Os01g01010	59	85	48	168	136	111	253	179	136	127	143	148
LOC_Os01g01019	2505	2578	1900	1104	1062	942	3224	2995	2054	1058	1151	1113
LOC_Os01g01030	403	258	289	3	0	4	15	9	3	4	4	2
LOC_Os01g01040	745	833	535	572	638	498	828	720	529	396	359	393
LOC_Os01g01050	529	714	559	671	514	416	956	788	583	435	466	456
LOC_Os01g01060	94	168	105	130	105	119	176	168	100	131	113	110
LOC_Os01g01070	355	333	321	344	341	297	435	446	289	363	323	317
LOC_Os01g01080	1078	1118	810	1712	1592	1338	1250	1139	731	1934	1793	1585
LOC_Os01g01010	789	910	591	2366	2108	1707	1028	917	656	1718	1661	1600
LOC_Os01g01019	3	1	1	0	0	0	1	0	0	0	0	0
LOC_Os01g01030	901	1001	668	286	314	243	1307	1144	761	269	277	253
LOC_Os01g01040	1709	1666	1253	523	559	438	2263	1956	1366	509	520	507
LOC_Os01g01050	6303	6009	4543	4619	4625	3615	6673	6439	4506	4356	4317	4091
LOC_Os01g01060	0	0	0	0	0	0	0	0	0	0	0	0
LOC_Os01g01070	8	4	4	1	1	0	8	17	8	0	1	0
LOC_Os01g01080	6840	5101	5159	5641	5761	4826	7771	8649	5656	6585	6472	5988
LOC_Os01g01010	8264	7817	5912	4636	3893	3530	7415	6478	4988	3855	4266	4294
LOC_Os01g01019	2483	2262	1918	1123	1092	936	1875	1622	1159	1033	1189	1154
LOC_Os01g01030	344	304	241	447	344	350	787	773	431	504	456	418
LOC_Os01g01040	0	0	0	0	0	0	0	0	0	0	0	0
LOC_Os01g01050	0	0	0	0	0	0	0	0	0	0	0	0
LOC_Os01g01060	4842	2553	3242	34	19	15	5042	4934	3824	17	24	23
LOC_Os01g01070	2	0	0	0	0	0	0	0	1	0	0	0
LOC_Os01g01080	164	127	135	27	17	26	107	154	72	36	31	49
LOC_Os01g01010	0	0	0	0	0	0	0	0	0	0	0	0
LOC_Os01g01019	993	995	790	815	756	668	1373	1191	971	906	1049	1003
LOC_Os01g01030	0	0	0	0	0	0	1	1	2	0	0	0
LOC_Os01g01040	6	3	5	0	0	0	8	4	1	0	0	1
LOC_Os01g01050	408	248	321	1	1	1	103	80	60	2	2	2
LOC_Os01g01060	0	0	0	0	0	0	0	0	0	0	0	0
LOC_Os01g01070	0	0	0	0	0	0	0	0	0	0	0	0
LOC_Os01g01080	1	0	0	0	0	0	0	0	0	0	0	0
LOC_Os01g01010	19	14	17	6	4	4	3	2	3	1	5	4
LOC_Os01g01019	8939	7502	6054	3292	3140	2417	10422	10024	6626	2832	2771	2687
LOC_Os01g01030	0	0	0	0	0	0	0	0	0	0	0	0
LOC_Os01g01040	0	0	0	0	0	0	0	0	0	0	0	0
LOC_Os01g01050	1074	1599	929	75	94	225	102	141	123	16	168	88
LOC_Os01g01060	93	101	68	10	18	7	48	59	28	8	10	6
LOC_Os01g01070	0	0	0	0	0	0	0	0	0	0	0	0
LOC_Os01g01080	7584	6250	5468	3491	3485	2862	9362	7780	5700	3131	3068	3119
LOC_Os01g01010	1233	1214	879	806	711	547	1429	1203	866	857	814	776
LOC_Os01g01019	4639	1810	3162	8	4	1	179	123	154	6	2	6
LOC_Os01g01030	114	94	70	65	23	34	65	57	54	37	38	47
LOC_Os01g01040	797	755	623	706	730	578	1130	965	635	599	577	507
LOC_Os01g01050	28	20	9	1	1	2	9	15	9	3	2	2
LOC_Os01g01060	2117	1860	1497	682	668	466	1689	1542	1009	669	486	526
LOC_Os01g01070	204	298	147	349	298	241	303	306	188	302	301	278
LOC_Os01g01080	307	226	218	420	493	383	313	314	172	479	470	437
LOC_Os01g01010	9407	7651	6747	5266	4899	3915	7144	6623	4876	4808	4847	5005
LOC_Os01g01019	0	0	0	0	1	0	0	0	0	0	0	0
LOC_Os01g01030	6	3	9	1	1	0	11	10	8	2	3	2
LOC_Os01g01040	1	1	0	2	0	1	0	2	0	0	0	0
LOC_Os01g01050	1	1	1	1	0	2	2	0	1	3	4	1
LOC_Os01g01060	1089	1752	918	1332	1033	903	1933	1609	1019	1344	1229	1144
LOC_Os01g01070	108	134	84	227	221	206	152	138	98	238	190	215
LOC_Os01g01080	0	0	0	0	0	0	0	0	0	0	0	0
LOC_Os01g01010	248	328	187	229	216	188	377	314	170	261	182	201
LOC_Os01g01019	1617	1561	1184	976	914	819	1692	1558	1048	810	1036	914
LOC_Os01g01030	1212	1319	834	2477	2149	1865	1308	1053	761	1859	2010	1777
LOC_Os01g01040	0	0	0	0	0	0	0	0	0	0	0	0
LOC_Os01g01050	361	442	296	294	285	217	377	316	237	252	437	246
LOC_Os01g01060	326	371	222	24	22	20	424	424	259	31	23	20
LOC_Os01g01070	163	255	163	173	118	100	367	268	178	156	182	171
LOC_Os01g01080	0	0	0	0	0	0	0	0	0	0	0	0
LOC_Os01g01010	0	0	1	0	0	0	0	0	0	0	0	0
LOC_Os01g01019	40	49	42	27	24	31	80	65	48	25	16	16
LOC_Os01g01030	10877	13672	8808	9147	8444	6608	19206	15503	10864	4824	5631	5378
LOC_Os01g01040	0	0	2	0	0	0	0	0	0	1	0	0
LOC_Os01g01050	0	0	0	0	0	0	0	0	0	0	0	0
LOC_Os01g01060	61	362	86	5907	4668	4328	490	331	319	6325	7120	7691
LOC_Os01g01070	1027	1236	711	1154	973	874	1761	1562	944	981	871	950
LOC_Os01g01080	11319	9502	7736	5857	5684	4435	13493	12905	8426	4566	4474	4246
LOC_Os01g01010	2161	1680	1832	1349	1368	1056	3274	3056	2355	1568	1492	1462
LOC_Os01g01019	931	1159	658	753	723	604	1460	1122	860	763	761	669
LOC_Os01g01030	2499	1858	1910	220	176	145	1013	1183	852	186	255	218
LOC_Os01g01040	0	0	0	0	0	0	0	0	0	0	0	0
LOC_Os01g01050	0	0	0	0	0	0	0	0	0	1	0	0
LOC_Os01g01060	3676	3498	3036	812	658	659	2277	2545	2044	1006	1394	1225
LOC_Os01g01070	2492	2375	1941	754	754	634	1199	1366	797	1010	1244	957
LOC_Os01g01080	0	0	0	0	0	0	0	0	0	0	0	0
LOC_Os01g01010	85	72	66	60	48	33	81	101	83	62	66	64
LOC_Os01g01019	231	255	158	19	28	18	87	89	44	11	8	19
LOC_Os01g01030	1026	974	698	1270	1068	804	1204	1127	841	703	673	709
LOC_Os01g01040	0	0	0	0	0	0	0	0	0	0	0	0
LOC_Os01g01050	0	1	0	0	0	0	0	0	1	0	0	0
LOC_Os01g01060	716	383	432	80	153	81	521	654	589	105	108	186
LOC_Os01g01070	0	1	0	0	0	0	0	0	0	0	0	0
LOC_Os01g01080	2	1	1	0	0	0	1	2	1	0	0	0
LOC_Os01g01010	128	137	99	87	123	107	221	178	118	102	119	100
LOC_Os01g01019	213	209	159	178	201	178	313	267	187	192	206	168
LOC_Os01g01030	301	344	193	891	854	700	468	405	254	579	571	602
LOC_Os01g01040	1273	1127	941	656	653	553	1403	1372	864	665	598	597
LOC_Os01g01050	1229	1149	950	1522	1167	890	1857	1549	1141	1222	1108	1359
LOC_Os01g01060	359	440	304	385	297	238	699	606	436	363	399	367
LOC_Os01g01070	4285	3598	3287	620	663	460	2733	2522	1744	623	580	584
LOC_Os01g01080	14	14	8	0	0	0	13	13	6	0	0	0
LOC_Os01g01010	1549	1768	1117	171	147	98	2810	1643	1555	111	106	121
LOC_Os01g01019	1641	1497	1148	612	550	452	2154	1933	1325	550	669	647
LOC_Os01g01030	1406	1901	1103	3275	3196	2867	3142	2666	1798	3814	3590	3574
LOC_Os01g01040	22	25	20	3	2	1	11	14	16	2	1	3
LOC_Os01g01050	1609	1850	1062	2773	2004	1995	1515	1346	1032	1929	2186	2420
LOC_Os01g01060	2661	2795	1848	2113	1964	1618	3376	3162	2158	1707	1684	1659
LOC_Os01g01070	23	18	23	0	0	0	0	1	0	0	0	0
LOC_Os01g01080	0	1	0	4	4	3	0	0	0	18	10	7
LOC_Os01g01010	0	0	0	0	0	0	0	0	0	0	0	0
LOC_Os01g01019	0	0	0	0	0	0	0	0	0	0	0	0
LOC_Os01g01030	0	0	0	0	0	0	0	0	0	1	0	0
LOC_Os01g01040	0	0	0	0	0	0	0	0	0	0	0	0
LOC_Os01g01050	0	0	0	0	0	0	0	0	0	0	0	0
LOC_Os01g01060	365	287	308	3	4	5	155	116	82	2	1	4
LOC_Os01g01070	5	4	6	1	2	5	7	6	9	9	0	3
LOC_Os01g01080	537	523	385	381	309	266	658	563	427	241	315	313
LOC_Os01g01010	614	624	452	618	525	462	958	754	563	423	470	488
LOC_Os01g01019	5	2	5	9	4	3	1	4	3	6	3	8
LOC_Os01g01030	325	418	282	456	451	359	356	337	233	330	311	365
LOC_Os01g01040	1137	1166	794	1325	1215	1016	1375	1321	842	990	1038	969
LOC_Os01g01050	8	9	2	24	38	32	4	6	6	30	28	14
LOC_Os01g01060	205	237	147	213	140	125	169	100	101	153	174	164
LOC_Os01g01070	762	1025	510	725	591	489	608	511	426	501	536	491
LOC_Os01g01080	17	15	15	37	34	30	36	22	15	15	20	26
LOC_Os01g01010	415	487	282	634	562	527	353	281	182	288	291	272
LOC_Os01g01019	8754	8370	5744	4481	3703	3112	37	28	22	12	16	11
LOC_Os01g01030	0	0	0	0	0	0	0	0	0	0	0	0
LOC_Os01g01040	26	20	13	85	91	63	11	14	9	34	36	21
LOC_Os01g01050	278	363	206	197	171	148	443	364	254	239	272	203
LOC_Os01g01060	4446	4143	3113	3516	3357	2739	4985	4555	3131	3429	3231	3033
LOC_Os01g01070	0	0	0	0	0	0	0	0	0	0	0	0
LOC_Os01g01080	0	0	0	0	0	0	0	0	0	0	0	0
LOC_Os01g01010	673	400	448	106	78	68	1541	1375	1109	66	94	109
LOC_Os01g01019	34	33	25	16	6	6	64	54	28	9	9	6
LOC_Os01g01030	0	0	0	0	0	0	0	0	0	0	0	0
LOC_Os01g01040	247	149	192	1264	1024	864	286	349	301	1281	1376	1284
LOC_Os01g01050	14	13	12	3	1	2	60	20	30	1	1	2
LOC_Os01g01060	0	0	0	0	0	0	0	0	0	0	0	0
LOC_Os01g01070	1963	1662	1287	846	769	606	1684	1512	1002	703	634	678
LOC_Os01g01080	0	2	0	17	15	16	0	0	0	6	12	9
LOC_Os01g01010	0	0	0	2	0	0	0	0	0	0	0	0
LOC_Os01g01019	991	1205	787	1998	1973	1584	1468	1415	906	1624	1519	1517
LOC_Os01g01030	2835	2231	1973	1732	1688	1318	2988	2967	2037	1696	1539	1537
LOC_Os01g01040	107	104	71	124	100	86	141	109	77	93	87	82
LOC_Os01g01050	5	11	11	1	0	0	10	4	3	0	0	0
LOC_Os01g01060	2125	2630	1609	313	256	217	3535	3068	1918	211	207	205
LOC_Os01g01070	912	1050	624	636	555	491	1488	1272	868	711	583	549
LOC_Os01g01080	584	608	408	542	539	414	876	723	525	387	398	442
LOC_Os01g01010	24	13	12	0	0	0	29	30	23	0	2	0
LOC_Os01g01019	0	0	0	0	0	0	0	0	0	0	0	0
LOC_Os01g01030	0	0	0	0	0	0	0	0	0	0	0	0
LOC_Os01g01040	2339	11286	1704	208177	194899	160071	4915	3192	2378	235812	207245	197614
LOC_Os01g01050	0	0	0	0	1	0	0	0	0	0	0	0
LOC_Os01g01060	0	0	0	0	0	0	0	0	0	0	0	0
LOC_Os01g01070	874	1052	725	2273	2239	1753	1479	1403	950	2048	2163	1994
LOC_Os01g01080	1969	1249	1466	32	27	42	568	472	395	40	64	54
LOC_Os01g01010	1838	1426	1392	2132	2202	1692	3510	3214	2435	2266	1895	2208
LOC_Os01g01019	260	196	185	59	31	42	308	210	197	46	49	39
LOC_Os01g01030	0	0	0	3	0	0	0	0	0	0	1	0
LOC_Os01g01040	0	1	0	5	3	4	0	0	0	7	1	3
LOC_Os01g01050	5	111	1	3163	2179	2215	2	7	2	2619	3232	3041
LOC_Os01g01060	2	2	0	34	41	40	12	6	2	52	20	42
LOC_Os01g01070	21	10	10	1	3	2	31	26	26	1	2	1
LOC_Os01g01080	2294	1944	1654	1051	900	811	2900	2517	1695	1129	1033	1028
LOC_Os01g01010	0	0	0	0	0	0	0	0	0	0	0	0
LOC_Os01g01019	0	0	0	0	0	0	0	0	0	0	0	0
LOC_Os01g01030	850	759	655	1134	862	885	972	747	640	903	1153	1184
LOC_Os01g01040	4	5	2	0	0	0	4	5	5	0	4	0
LOC_Os01g01050	62	41	37	4	2	1	137	147	96	3	0	2
LOC_Os01g01060	2262	2292	1835	1412	1451	1188	2351	2154	1591	1134	1253	1316
LOC_Os01g01070	107	137	97	184	137	146	186	155	101	125	93	121
LOC_Os01g01080	5	9	6	21	17	19	9	13	8	24	33	26
LOC_Os01g01010	0	0	0	0	0	0	0	0	0	0	0	0
LOC_Os01g01019	0	0	0	0	0	0	0	0	0	0	0	0
LOC_Os01g01030	3	2	5	0	0	0	0	1	0	1	0	1
LOC_Os01g01040	1174	915	883	724	664	632	1327	1126	805	581	671	642
LOC_Os01g01050	252	301	219	461	422	366	472	460	289	450	433	413
LOC_Os01g01060	2	0	3	3	0	2	0	1	0	1	1	3
LOC_Os01g01070	0	0	0	0	0	0	0	0	0	0	1	0
LOC_Os01g01080	0	0	0	0	0	0	0	0	0	0	0	0
LOC_Os01g01010	0	0	0	0	0	0	0	0	0	0	0	0
LOC_Os01g01019	0	0	0	0	0	0	0	0	0	0	0	0
LOC_Os01g01030	0	0	0	0	0	0	0	0	0	0	0	0
LOC_Os01g01040	0	0	0	0	0	0	0	0	0	0	0	0
LOC_Os01g01050	0	0	0	0	0	0	0	0	0	0	0	0
LOC_Os01g01060	1064	990	717	549	621	461	1208	1161	636	542	526	519
LOC_Os01g01070	108	156	90	991	988	695	150	145	111	780	722	734
LOC_Os01g01080	0	13	1	261	245	211	2	0	2	236	271	254
LOC_Os01g01010	6169	6085	4692	5492	4922	3889	8512	7413	5411	3068	3420	3173
LOC_Os01g01019	458	334	375	75	34	29	296	197	202	46	67	60
LOC_Os01g01030	3012	3021	2157	2356	2068	1780	3942	3626	2484	2330	2377	2325
LOC_Os01g01040	48	85	35	292	205	176	168	156	90	452	537	553
LOC_Os01g01050	120	144	85	204	217	154	171	176	121	141	208	167
LOC_Os01g01060	199	62	112	1	0	1	17	43	10	0	0	0
LOC_Os01g01070	123	152	82	93	90	71	240	205	125	92	79	79
LOC_Os01g01080	103	170	108	930	799	643	128	92	73	1703	2286	1729
LOC_Os01g01010	24	39	15	135	109	91	45	35	26	130	151	146
LOC_Os01g01019	0	0	0	0	0	0	0	0	0	0	0	0
LOC_Os01g01030	1	7	3	6	3	2	6	14	3	9	5	5
LOC_Os01g01040	280	356	212	200	182	148	347	304	237	172	193	189
LOC_Os01g01050	0	0	0	0	0	1	0	0	1	0	0	0
LOC_Os01g01060	1121	1219	830	1777	1325	1306	1057	882	770	1318	1750	1715
LOC_Os01g01070	47	35	23	157	126	97	23	33	17	107	132	151
LOC_Os01g01080	0	0	0	1	0	1	1	1	0	0	0	0
LOC_Os01g01010	0	1	0	49	27	37	5	5	9	49	47	37
LOC_Os01g01019	0	7	0	238	195	145	0	0	0	175	215	240
LOC_Os01g01030	0	0	0	1	2	2	0	0	0	5	5	0
LOC_Os01g01040	604	703	366	161	124	114	704	575	508	139	161	176
LOC_Os01g01050	9	5	4	21	12	10	10	6	6	18	16	7
LOC_Os01g01060	3588	3228	2471	5260	5034	4203	4194	3968	2543	6649	5784	5760
LOC_Os01g01070	2026	2194	1732	3905	3375	3050	2800	2517	1696	3111	3692	3832
LOC_Os01g01080	1474	1532	1141	1634	1702	1421	2431	2031	1376	1493	1498	1442
LOC_Os01g01010	0	1	1	1	2	0	0	2	0	0	1	1
LOC_Os01g01019	601	657	477	434	477	326	887	700	563	417	435	414
LOC_Os01g01030	3127	2876	2166	1657	1542	1095	4083	3653	2532	1262	1145	1149
LOC_Os01g01040	63	37	38	16	9	8	58	61	47	8	6	8
LOC_Os01g01050	0	0	0	0	0	0	0	0	0	0	0	0
LOC_Os01g01060	13	26	21	54	49	30	7	1	3	5	9	12
LOC_Os01g01070	554	561	410	800	562	531	243	261	184	639	933	930
LOC_Os01g01080	0	0	0	0	0	0	0	0	0	0	0	0
LOC_Os01g01010	0	0	0	0	0	0	0	0	0	0	0	0
LOC_Os01g01019	0	0	0	0	0	0	0	0	0	0	0	0
LOC_Os01g01030	80	105	49	157	124	99	128	86	66	130	133	122
LOC_Os01g01040	17	23	15	37	39	29	26	13	13	48	43	39
LOC_Os01g01050	2732	2596	2040	1850	1555	1216	3320	2699	2111	1290	1363	1530
LOC_Os01g01060	1006	693	535	3055	2717	2208	1244	1356	1072	1842	1888	1903
LOC_Os01g01070	102	95	69	290	231	219	153	128	82	320	268	237
LOC_Os01g01080	470	430	370	285	268	197	618	513	321	263	224	221
LOC_Os01g01010	6	3	2	11	12	9	5	5	5	7	17	19
LOC_Os01g01019	1	1	1	5	6	6	2	1	0	3	3	6
LOC_Os01g01030	6	4	3	2	4	2	11	7	5	5	4	0
LOC_Os01g01040	0	0	0	0	0	0	0	0	0	0	0	0
LOC_Os01g01050	0	0	0	0	0	0	0	0	0	0	0	0
LOC_Os01g01060	0	0	0	0	0	0	0	0	0	0	0	0
LOC_Os01g01070	2007	1236	1337	434	375	331	1297	1221	903	409	550	475
LOC_Os01g01080	151	170	103	498	408	387	379	295	252	454	503	478
LOC_Os01g01010	41	52	26	35	37	23	73	48	46	55	53	59
LOC_Os01g01019	1226	1411	980	1450	1317	1115	1811	1641	1085	1481	1446	1266
LOC_Os01g01030	0	2	1	0	0	0	1	1	0	0	0	0
LOC_Os01g01040	36	56	29	13	7	9	55	39	41	12	7	12
LOC_Os01g01050	9575	8769	6283	3669	3339	2593	8147	7947	5093	2016	2465	2323
LOC_Os01g01060	10	8	5	34	45	39	3	3	1	7	19	9
LOC_Os01g01070	0	0	0	0	1	0	0	1	0	0	0	0
LOC_Os01g01080	37	32	20	46	20	26	80	57	47	24	27	26
LOC_Os01g01010	1	1	2	4	0	2	2	0	0	0	1	1
LOC_Os01g01019	13	17	5	19	8	10	24	9	10	20	22	20
LOC_Os01g01030	1	1	0	3	0	0	0	0	0	3	1	0
LOC_Os01g01040	8	7	6	9	6	7	10	13	10	1	6	3
LOC_Os01g01050	0	0	0	0	0	0	0	0	0	0	0	0
LOC_Os01g01060	1141	825	1028	104	92	60	424	441	329	67	91	89
LOC_Os01g01070	404	551	249	1777	1650	1562	580	318	312	1766	1982	1891
LOC_Os01g01080	603	775	436	458	406	379	1528	1281	935	620	569	588
LOC_Os01g01010	1241	1302	934	1106	982	890	1492	1506	956	922	1068	1073
LOC_Os01g01019	460	529	359	1563	1278	1164	471	356	321	1411	1426	1324
LOC_Os01g01030	298	231	225	40	26	23	62	65	33	45	46	41
LOC_Os01g01040	419	361	276	2275	1902	1651	708	799	700	2825	2941	2684
LOC_Os01g01050	0	1	0	1	0	0	0	3	1	0	0	1
LOC_Os01g01060	10513	6971	7810	1333	1280	1059	13389	13148	10193	1907	2005	2364
LOC_Os01g01070	362	495	290	71	81	46	664	467	344	71	60	69
LOC_Os01g01080	2	8	4	45	44	32	5	3	5	69	70	75
LOC_Os01g01010	2	0	0	0	0	0	0	0	0	0	1	2
LOC_Os01g01019	0	3	0	0	1	0	1	1	1	2	1	0
LOC_Os01g01030	314	291	242	271	216	163	325	265	249	179	148	163
LOC_Os01g01040	0	0	0	0	0	0	0	0	0	0	0	0
LOC_Os01g01050	69	133	36	1668	1561	1248	114	97	68	1621	1601	1657
LOC_Os01g01060	0	0	0	2	2	1	0	0	0	1	3	7
LOC_Os01g01070	867	411	604	239	215	150	1046	1267	1141	113	80	82
LOC_Os01g01080	0	0	0	0	0	0	0	0	0	0	0	0
LOC_Os01g01010	157	78	129	147	141	99	134	155	146	85	77	88
LOC_Os01g01019	295	383	270	10	6	11	688	552	435	8	5	6
LOC_Os01g01030	2	3	3	1	0	0	4	4	2	0	0	0
LOC_Os01g01040	2	0	2	1	1	0	5	4	2	1	0	0
LOC_Os01g01050	25	25	20	2	1	2	27	29	22	1	1	0
LOC_Os01g01060	0	0	0	0	0	0	0	0	0	0	0	0
LOC_Os01g01070	534	495	348	527	324	318	932	797	568	428	404	475
LOC_Os01g01080	7	8	12	4	6	5	22	23	15	7	14	15
LOC_Os01g01010	78	16	57	0	0	0	220	193	172	1	1	1
LOC_Os01g01019	14	2	13	0	0	0	43	40	30	0	0	0
LOC_Os01g01030	1	0	0	0	0	0	1	0	0	0	0	0
LOC_Os01g01040	46	91	57	33	13	22	169	97	81	24	27	29
LOC_Os01g01050	0	0	0	0	0	0	0	0	0	0	0	0
LOC_Os01g01060	661	600	373	458	396	318	834	935	611	482	445	453
LOC_Os01g01070	9222	7229	6586	9383	10283	8176	9569	9614	6093	10407	9446	8846
LOC_Os01g01080	6072	3178	3878	99	64	56	11442	10958	8561	155	117	109
LOC_Os01g01010	318	350	197	435	388	347	918	824	556	399	366	361
LOC_Os01g01019	9	7	2	4	2	4	4	7	1	5	9	8
LOC_Os01g01030	742	775	569	2298	2243	1785	763	732	491	2338	2111	2100
LOC_Os01g01040	1261	1104	876	1593	1490	1276	1452	1448	1024	1460	1464	1353
LOC_Os01g01050	458	475	308	806	685	603	647	651	414	791	861	801
LOC_Os01g01060	167	178	141	171	117	109	261	190	175	124	120	122
LOC_Os01g01070	308	297	199	160	160	126	470	404	292	138	137	124
LOC_Os01g01080	48	60	33	18	24	17	70	64	28	24	25	22
LOC_Os01g01010	2389	2178	1737	161	152	81	4426	4068	2773	39	49	36
LOC_Os01g01019	2	0	0	0	1	0	1	1	0	0	0	0
LOC_Os01g01030	1	1	0	0	0	0	1	0	0	0	0	0
LOC_Os01g01040	0	0	0	0	0	0	1	0	0	0	0	0
LOC_Os01g01050	0	0	0	0	0	0	0	0	0	0	0	0
LOC_Os01g01060	57	57	28	47	31	28	38	36	28	28	41	47
LOC_Os01g01070	65	40	50	0	1	0	477	484	365	1	0	1
LOC_Os01g01080	1738	2000	1315	6431	7544	5879	2425	2193	1779	2707	2348	2333
LOC_Os01g01010	1040	1128	787	974	940	800	1485	1342	869	660	654	657
LOC_Os01g01019	2629	2561	2126	496	335	354	3300	2310	2138	412	525	556
LOC_Os01g01030	322	381	269	8	4	2	282	254	200	0	2	1
LOC_Os01g01040	0	0	0	0	0	0	0	0	0	0	0	0
LOC_Os01g01050	146	177	110	42	36	21	998	623	527	90	80	82
LOC_Os01g01060	3	1	0	0	0	0	3	2	1	0	0	0
LOC_Os01g01070	0	1	0	0	2	0	1	0	1	0	0	0
LOC_Os01g01080	801	725	659	250	239	203	1389	1258	999	507	732	717
LOC_Os01g01010	0	0	0	0	0	0	1	0	0	0	0	0
LOC_Os01g01019	284	266	201	290	302	262	375	373	267	258	273	256
LOC_Os01g01030	288	317	201	309	261	202	61	31	23	367	340	322
LOC_Os01g01040	913	843	693	2154	1941	1656	739	783	575	2027	2066	2023
LOC_Os01g01050	17	55	11	684	660	551	30	35	21	854	884	844
LOC_Os01g01060	36	47	24	615	567	399	37	23	33	476	449	524
LOC_Os01g01070	27	51	18	185	171	140	54	62	42	144	133	140
LOC_Os01g01080	24	35	9	13	8	11	80	69	46	28	21	14
LOC_Os01g01010	42	30	23	43	30	31	80	61	42	51	41	38
LOC_Os01g01019	880	918	577	415	322	256	1619	1385	928	310	306	279
LOC_Os01g01030	823	830	608	765	619	726	561	577	443	472	906	731
LOC_Os01g01040	848	737	614	506	423	372	810	746	597	453	478	459
LOC_Os01g01050	142	140	125	65	62	54	150	136	85	69	63	58
LOC_Os01g01060	333	382	274	165	197	132	444	379	275	122	103	99
LOC_Os01g01070	0	0	0	0	0	0	0	0	0	0	0	0
LOC_Os01g01080	934	924	649	1999	1679	1401	1142	1269	934	992	1051	1063
LOC_Os01g01010	0	0	0	0	0	0	1	0	0	0	0	0
LOC_Os01g01019	956	1212	870	1100	964	827	1246	1097	679	1233	1146	1102
LOC_Os01g01030	29	17	21	47	33	39	27	20	20	62	49	53
LOC_Os01g01040	9	8	9	22	16	20	7	9	4	18	24	32
LOC_Os01g01050	31	19	23	28	31	24	23	18	24	37	44	32
LOC_Os01g01060	322	328	239	42	42	29	393	367	295	49	46	50
LOC_Os01g01070	1968	1708	1427	1770	1461	1173	2680	2525	1927	1510	1666	1612
LOC_Os01g01080	334	495	296	632	581	476	725	518	341	795	698	602
LOC_Os01g01010	259	229	158	61	48	39	411	363	245	66	67	54
LOC_Os01g01019	568	604	459	181	148	109	879	787	544	99	86	84
LOC_Os01g01030	335	401	235	122	119	121	310	313	192	97	114	101
LOC_Os01g01040	195	194	106	201	170	128	601	506	335	108	155	118
LOC_Os01g01050	35	48	30	114	111	86	96	61	58	74	95	73
LOC_Os01g01060	138	130	103	62	56	50	236	183	119	56	43	53
LOC_Os01g01070	518	478	342	212	195	147	421	377	254	190	171	187
LOC_Os01g01080	865	999	699	915	921	687	1038	957	611	667	578	547
LOC_Os01g01010	26	42	37	25	18	15	308	258	171	55	44	58
LOC_Os01g01019	0	0	0	0	0	0	0	0	0	0	0	0
LOC_Os01g01030	0	0	0	0	0	0	0	0	0	0	0	0
LOC_Os01g01040	13	9	13	133	118	102	8	8	6	108	124	113
LOC_Os01g01050	2456	2275	1845	2842	2559	2113	2630	2350	1709	2530	2416	2322
LOC_Os01g01060	767	814	484	813	829	663	1018	1048	639	586	681	703
LOC_Os01g01070	613	624	436	849	792	648	723	648	436	693	673	654
LOC_Os01g01080	112	174	98	572	574	435	179	168	150	447	416	411
LOC_Os01g01010	302	212	221	7	13	3	21	37	23	4	3	3
LOC_Os01g01019	210	149	119	37	39	19	23	43	23	7	14	10
LOC_Os01g01030	5	8	2	23	25	21	16	12	13	12	11	10
LOC_Os01g01040	9	9	2	28	21	20	11	14	9	13	10	14
LOC_Os01g01050	10	12	6	14	19	24	27	12	11	13	13	12
LOC_Os01g01060	0	0	0	0	0	0	0	0	0	0	0	1
LOC_Os01g01070	138	210	119	623	519	403	102	83	86	632	694	673
LOC_Os01g01080	3317	3729	2302	3646	3255	2805	7643	6367	4305	3167	3264	3205
LOC_Os01g01010	185	215	124	202	158	123	237	181	121	230	197	151
LOC_Os01g01019	614	679	415	639	639	482	727	648	428	601	596	520
LOC_Os01g01030	4	6	1	103	114	71	81	74	56	60	68	71
LOC_Os01g01040	60	67	56	58	46	28	73	60	38	32	34	35
LOC_Os01g01050	0	0	0	0	0	0	0	0	0	0	0	0
LOC_Os01g01060	2169	1970	1490	7116	6283	5185	1414	1548	1034	7779	8016	6572
LOC_Os01g01070	2086	2367	1618	1132	1072	879	3529	3466	2125	1459	1490	1459
LOC_Os01g01080	2970	2110	2090	2436	2272	1834	3460	3510	2544	2364	2527	2389
LOC_Os01g01010	65	83	47	734	698	535	130	90	80	431	493	465
LOC_Os01g01019	67	92	56	885	695	597	69	54	60	783	775	897
LOC_Os01g01030	0	3	0	68	56	77	0	0	1	64	130	82
LOC_Os01g01040	9	15	10	205	228	187	12	5	9	163	229	231
LOC_Os01g01050	0	0	0	0	0	0	0	0	0	0	0	0
LOC_Os01g01060	12	14	11	9	19	12	28	33	30	16	9	11
LOC_Os01g01070	1655	1563	1229	756	683	546	1520	1330	935	551	585	620
LOC_Os01g01080	83	61	55	263	311	211	44	31	31	184	199	182
LOC_Os01g01010	7	12	6	4	3	5	17	18	12	9	3	10
LOC_Os01g01019	1301	1152	948	2537	1883	1859	1701	1585	1225	1843	2080	2091
LOC_Os01g01030	795	749	574	897	909	707	860	881	596	664	601	615
LOC_Os01g01040	0	0	0	0	0	0	0	0	0	0	0	0
LOC_Os01g01050	770	885	600	750	789	596	1140	974	649	681	774	693
LOC_Os01g01060	2028	1990	1527	1748	1800	1498	2472	2319	1611	1383	1325	1183
LOC_Os01g01070	7678	6073	5621	4515	4540	3809	7138	6804	4831	4250	4679	4445
LOC_Os01g01080	426	293	291	291	328	232	466	446	298	267	279	271
LOC_Os01g01010	155	203	117	485	469	381	476	432	276	385	359	360
LOC_Os01g01019	789	758	590	163	102	84	1077	747	691	122	159	211
LOC_Os01g01030	1000	905	620	370	202	224	1014	752	573	409	458	455
LOC_Os01g01040	564	354	400	28	15	13	462	484	320	31	40	30
LOC_Os01g01050	152	102	122	1	1	0	168	225	163	1	2	3
LOC_Os01g01060	419	409	284	255	243	222	460	433	266	329	277	275
LOC_Os01g01070	1	0	0	1	0	0	4	2	2	0	0	0
LOC_Os01g01080	487	490	339	333	314	244	450	386	306	291	259	273
LOC_Os01g01010	0	0	0	0	0	0	0	0	0	0	0	0
LOC_Os01g01019	0	1	0	0	0	0	0	0	0	0	0	0
LOC_Os01g01030	17	5	15	2	3	8	8	6	7	8	3	9
LOC_Os01g01040	5773	5224	3771	4629	3897	3265	6772	6237	4442	4864	4478	4522
LOC_Os01g01050	383	341	310	0	4	0	166	147	104	1	0	0
LOC_Os01g01060	20	24	14	12	2	3	15	11	9	12	7	10
LOC_Os01g01070	1604	1371	1166	1956	1651	1393	1515	1418	989	1881	1828	1741
LOC_Os01g01080	70	86	52	39	22	30	316	238	183	44	47	34
LOC_Os01g01010	2956	3578	2267	2745	2321	1769	4830	4079	2705	1352	1561	1536
LOC_Os01g01019	8216	8226	5805	659	509	428	8740	7728	4877	537	524	546
LOC_Os01g01030	1231	1253	894	1433	1392	1143	1577	1519	966	1475	1344	1329
LOC_Os01g01040	20	22	10	324	237	279	44	22	29	233	281	249
LOC_Os01g01050	7	3	0	59	29	39	26	23	11	52	49	62
LOC_Os01g01060	0	4	0	164	128	101	0	0	1	146	100	137
LOC_Os01g01070	1055	1194	834	2020	2012	1652	1493	1374	931	1596	1478	1480
LOC_Os01g01080	5277	4312	3691	2555	2415	1935	5212	4992	3400	2242	2270	2281
LOC_Os01g01010	1937	1871	1459	828	780	634	1809	1632	1150	776	814	800
LOC_Os01g01019	4	4	4	1	1	3	8	8	1	3	0	0
LOC_Os01g01030	2053	2318	1558	3115	2871	2301	2729	2583	1791	2467	2271	2331
LOC_Os01g01040	7285	7249	5074	3928	3472	2811	8702	7639	5179	3650	3287	3194
LOC_Os01g01050	4404	2204	2835	6327	5882	4796	4885	6051	4284	9514	10676	9632
LOC_Os01g01060	51	100	56	105	81	61	100	75	62	87	81	91
LOC_Os01g01070	1	0	0	2	1	0	0	2	2	0	0	1
LOC_Os01g01080	182	252	165	373	309	257	315	258	197	320	351	333
LOC_Os01g01010	13	12	11	12	9	9	27	18	16	5	8	6
LOC_Os01g01019	376	375	292	80	76	67	600	563	347	89	72	75
LOC_Os01g01030	0	0	0	2	0	1	0	0	0	1	1	0
LOC_Os01g01040	135	167	78	243	270	179	283	223	142	285	242	252
LOC_Os01g01050	1	2	0	0	2	0	1	1	0	1	1	0
LOC_Os01g01060	92	127	65	152	142	118	208	136	131	150	172	172
LOC_Os01g01070	0	1	0	0	0	0	1	0	0	0	0	1
LOC_Os01g01080	578	633	409	273	261	219	907	663	549	281	285	305
LOC_Os01g01010	794	825	557	427	433	346	1213	943	705	455	451	494
LOC_Os01g01019	0	0	0	0	0	0	0	0	2	0	0	0
LOC_Os01g01030	1601	1597	1211	735	681	629	1597	1488	1041	604	700	738
LOC_Os01g01040	0	0	0	0	0	0	0	0	0	0	0	0
LOC_Os01g01050	50	115	44	1090	975	760	75	50	66	717	668	699
LOC_Os01g01060	473	491	354	386	431	355	579	512	336	415	395	361
LOC_Os01g01070	2017	1773	1323	512	407	397	2412	2314	1789	563	548	620
LOC_Os01g01080	2180	2425	1688	1859	1930	1553	3485	2981	1889	1317	1524	1544
LOC_Os01g01010	0	0	0	0	1	0	0	0	0	1	1	0
LOC_Os01g01019	2	0	1	1	0	0	1	0	0	1	1	1
LOC_Os01g01030	2254	2121	1718	1888	1867	1645	2618	2503	1795	1721	1865	1689
LOC_Os01g01040	1775	1556	1322	1836	1858	1455	2140	2052	1334	1636	1641	1557
LOC_Os01g01050	33	91	26	1511	1436	1190	102	80	91	1382	1349	1559
LOC_Os01g01060	275	261	172	254	214	199	561	419	319	234	176	185
LOC_Os01g01070	1	3	4	5	1	2	3	2	3	3	3	2
LOC_Os01g01080	0	0	0	0	0	0	0	0	0	0	0	0
LOC_Os01g01010	3972	4056	2984	591	526	449	4386	4157	2911	491	456	435
LOC_Os01g01019	183	193	139	491	448	380	433	365	229	449	466	429
LOC_Os01g01030	2838	2475	1982	6284	5837	5146	6107	5704	4061	5099	5554	5333
LOC_Os01g01040	411	416	279	605	640	465	543	522	404	480	520	500
LOC_Os01g01050	143	63	114	10	12	6	494	700	510	14	11	6
LOC_Os01g01060	50	269	38	4888	3909	3526	110	79	89	4488	4871	4374
LOC_Os01g01070	0	0	0	0	0	0	0	0	0	0	0	0
LOC_Os01g01080	0	0	1	0	0	1	0	0	0	0	1	1
LOC_Os01g01010	3501	2962	2819	8	12	4	2542	2308	2045	4	3	11
LOC_Os01g01019	21	9	12	19	19	25	23	18	16	21	26	24
LOC_Os01g01030	1	3	1	4	5	8	7	11	3	10	12	3
LOC_Os01g01040	9	8	8	11	5	7	18	11	9	13	8	12
LOC_Os01g01050	2	8	8	9	9	6	10	9	4	11	11	10
LOC_Os01g01060	394	501	306	540	414	360	766	628	441	543	610	542
LOC_Os01g01070	2	6	1	7	4	6	1	3	5	1	3	7
LOC_Os01g01080	0	0	0	1	2	2	0	0	0	1	2	0
LOC_Os01g01010	2080	2111	1541	3501	3401	2658	5879	5189	3644	2509	3865	2911
LOC_Os01g01019	2252	2562	1713	1292	1041	926	3071	2569	1725	894	1053	1060
LOC_Os01g01030	8	7	2	4	3	0	3	1	3	0	1	0
LOC_Os01g01040	244	358	196	286	242	226	468	389	235	196	216	222
LOC_Os01g01050	2327	2334	1660	1686	1641	1300	2693	2584	1752	1391	1380	1257
LOC_Os01g01060	9	174	9	4336	4055	3459	19	14	21	4082	4326	4763
LOC_Os01g01070	6333	7726	4703	33931	32320	26241	8133	7741	6056	31527	31001	30813
LOC_Os01g01080	5621	6947	4091	35314	32824	27051	7336	6913	5640	32831	32556	32512
LOC_Os01g01010	6	12	15	37	23	31	55	39	37	43	54	55
LOC_Os01g01019	5956	6144	4087	5394	5029	4020	4110	3858	2813	4625	5242	5538
LOC_Os01g01030	0	0	0	1	0	0	0	0	0	2	1	0
LOC_Os01g01040	0	0	0	0	0	0	0	0	0	0	0	0
LOC_Os01g01050	0	0	0	3	1	0	0	0	0	0	1	0
LOC_Os01g01060	0	0	0	0	0	0	0	0	0	0	0	0
LOC_Os01g01070	0	0	0	0	0	0	0	0	0	0	0	0
LOC_Os01g01080	0	0	0	0	0	0	0	0	0	0	0	0
LOC_Os01g01010	0	0	0	4	0	1	0	0	0	2	1	1
LOC_Os01g01019	0	0	0	0	0	0	0	0	0	0	0	0
LOC_Os01g01030	0	0	0	0	0	0	0	0	0	0	0	0
LOC_Os01g01040	0	0	0	0	0	0	0	0	0	0	0	0
LOC_Os01g01050	0	0	0	0	0	0	0	0	0	0	0	0
LOC_Os01g01060	0	0	0	0	0	0	0	0	0	0	0	0
LOC_Os01g01070	260	209	188	129	97	67	497	434	346	122	169	128
LOC_Os01g01080	364	369	221	444	437	334	480	460	312	370	379	323
LOC_Os01g01010	2	2	2	6	3	1	5	4	1	3	1	2
LOC_Os01g01019	0	0	0	0	0	0	0	0	0	0	0	0
LOC_Os01g01030	0	0	0	0	0	0	0	0	0	0	0	0
LOC_Os01g01040	0	0	0	0	0	0	0	0	0	0	0	0
LOC_Os01g01050	0	0	0	0	0	0	0	0	0	0	0	0
LOC_Os01g01060	0	0	0	0	0	0	0	0	0	0	0	0
LOC_Os01g01070	370	413	283	12	5	9	820	626	456	4	8	7
LOC_Os01g01080	856	748	600	574	460	382	881	793	589	402	352	306
LOC_Os01g01010	4	6	4	2	0	2	5	4	1	4	3	1
LOC_Os01g01019	410	458	297	375	332	267	630	532	374	330	313	294
LOC_Os01g01030	6425	5304	4335	2940	3231	2257	4775	5024	3452	2836	2979	2796
LOC_Os01g01040	44	35	25	36	14	13	26	27	23	23	25	16
LOC_Os01g01050	902	865	645	705	640	468	1144	971	669	685	619	689
LOC_Os01g01060	128	93	83	94	112	68	108	115	91	92	97	98
LOC_Os01g01070	546	799	474	439	387	323	901	754	436	390	388	368
LOC_Os01g01080	1329	1472	1072	382	402	319	1242	1099	627	453	383	367
LOC_Os01g01010	511	441	318	280	185	181	621	497	409	290	267	284
LOC_Os01g01019	3	3	1	2	3	1	4	1	1	1	1	2
LOC_Os01g01030	24	21	23	10	7	4	48	35	19	9	6	4
LOC_Os01g01040	1021	1157	797	182	141	136	2363	2101	1532	186	184	136
LOC_Os01g01050	0	0	0	0	0	0	0	0	0	0	0	0
LOC_Os01g01060	0	1	0	1	1	1	1	0	0	0	0	1
LOC_Os01g01070	0	0	0	0	0	0	0	0	0	0	0	0
LOC_Os01g01080	0	0	0	0	0	0	0	0	0	0	0	0
LOC_Os01g01010	0	0	0	0	0	0	0	0	0	0	0	0
LOC_Os01g01019	0	0	0	0	0	0	0	0	0	0	0	0
LOC_Os01g01030	0	0	0	0	0	0	0	0	0	0	0	0
LOC_Os01g01040	0	0	0	0	0	0	0	0	0	0	0	0
LOC_Os01g01050	0	0	0	0	0	0	0	0	0	0	0	0
LOC_Os01g01060	0	0	0	0	0	0	0	0	0	0	0	0
LOC_Os01g01070	0	0	0	0	0	0	0	0	0	0	0	0
LOC_Os01g01080	0	0	0	0	0	0	0	0	0	0	0	0
LOC_Os01g01010	0	0	0	0	0	0	0	0	0	0	0	0
LOC_Os01g01019	0	0	0	0	0	0	1	0	0	0	0	0
LOC_Os01g01030	0	0	0	0	0	0	0	0	0	0	0	0
LOC_Os01g01040	0	0	0	0	0	0	0	0	0	0	0	0
LOC_Os01g01050	0	0	0	0	0	0	0	0	0	0	0	0
LOC_Os01g01060	0	0	0	0	0	0	0	0	0	0	0	0
LOC_Os01g01070	0	0	0	0	0	0	0	0	0	0	0	0
LOC_Os01g01080	0	0	0	0	0	0	0	0	0	0	0	0
LOC_Os01g01010	2402	1927	1726	2430	2508	2052	2447	2368	1544	2525	2495	2488
LOC_Os01g01019	0	0	0	0	0	0	0	0	0	0	0	0
LOC_Os01g01030	0	0	0	0	0	0	0	0	0	0	0	0
LOC_Os01g01040	0	0	0	0	0	0	0	0	0	0	0	0
LOC_Os01g01050	384	303	283	256	200	170	198	164	145	179	163	174
LOC_Os01g01060	495	518	390	314	244	229	441	402	308	222	277	229
LOC_Os01g01070	58	48	58	0	0	0	27	27	15	1	0	0
LOC_Os01g01080	5066	3959	4312	235	172	197	3737	3032	2456	352	605	376
LOC_Os01g01010	0	0	0	0	0	0	0	0	0	0	0	0
LOC_Os01g01019	0	0	0	0	0	0	0	0	0	0	0	0
LOC_Os01g01030	0	0	0	0	0	0	0	0	0	0	0	0
LOC_Os01g01040	0	1	0	0	0	0	0	0	0	0	0	0
LOC_Os01g01050	3	11	2	201	146	141	29	41	11	197	185	165
LOC_Os01g01060	35	53	31	262	174	211	50	43	47	147	204	208
LOC_Os01g01070	326	418	178	5	5	1	3741	3283	2127	2	5	3
LOC_Os01g01080	113	147	71	91	78	55	185	151	142	81	93	94
LOC_Os01g01010	98	106	97	1	4	2	335	341	258	1	1	2
LOC_Os01g01019	1228	1167	933	49	38	33	958	776	578	40	67	49
LOC_Os01g01030	0	0	0	0	0	0	0	0	0	0	0	0
LOC_Os01g01040	3332	2988	2342	1419	1335	1015	3943	3533	2392	1376	1272	1215
LOC_Os01g01050	2773	2698	1953	455	373	327	3109	2438	1533	384	388	377
LOC_Os01g01060	746	822	556	629	633	509	907	813	559	569	574	557
LOC_Os01g01070	0	0	0	0	0	0	0	0	0	0	0	0
LOC_Os01g01080	51	54	44	93	66	27	14	23	17	26	39	34
LOC_Os01g01010	7	13	5	53	41	30	38	44	22	40	55	53
LOC_Os01g01019	914	571	612	1	1	3	571	545	513	3	1	2
LOC_Os01g01030	696	539	454	12	4	9	38	33	33	5	8	6
LOC_Os01g01040	6259	7615	4738	3701	2863	2735	5528	5364	3984	3585	3769	3810
LOC_Os01g01050	5368	4790	3793	3585	3237	2679	6512	6206	4586	3468	3426	3296
LOC_Os01g01060	100	86	76	0	0	0	125	98	81	0	0	0
LOC_Os01g01070	21	24	16	23	15	18	26	14	16	23	22	19
LOC_Os01g01080	1	0	0	0	0	0	0	0	0	0	0	0
LOC_Os01g01010	0	0	0	0	0	0	0	0	0	0	0	0
LOC_Os01g01019	0	0	0	1	0	1	1	0	0	2	1	2
LOC_Os01g01030	277	380	211	401	345	313	318	252	190	425	429	384
LOC_Os01g01040	0	0	0	0	0	0	0	0	0	0	0	0
LOC_Os01g01050	1162	1343	870	959	853	737	1423	1218	781	611	624	577
LOC_Os01g01060	0	0	1	1	0	0	0	0	1	2	1	1
LOC_Os01g01070	1603	1604	1181	3773	3568	3018	1798	1624	1221	3805	3632	3493
LOC_Os01g01080	998	1100	698	986	937	704	1409	1283	899	900	867	804
LOC_Os01g01010	1276	1254	925	958	920	705	1678	1479	996	577	554	535
LOC_Os01g01019	1453	1325	1049	1141	988	848	1559	1480	955	1049	916	893
LOC_Os01g01030	22	494	15	12739	10030	8659	26	20	14	12745	12191	11852
LOC_Os01g01040	8326	7249	5924	8227	8186	6290	9451	8781	6058	8204	7508	7338
LOC_Os01g01050	340	349	239	216	220	169	488	357	273	241	220	232
LOC_Os01g01060	42	62	39	90	72	73	83	75	59	60	78	76
LOC_Os01g01070	0	13	1	314	237	262	0	0	0	302	370	316
LOC_Os01g01080	4	0	0	3	4	1	5	2	4	3	4	3
LOC_Os01g01010	0	0	0	0	0	0	0	0	0	0	0	0
LOC_Os01g01019	288	287	202	319	387	283	393	403	269	330	341	338
LOC_Os01g01030	3	2	4	2	2	0	3	5	0	0	2	3
LOC_Os01g01040	4088	3845	2993	2657	2526	2025	4683	4406	3008	2315	2279	2189
LOC_Os01g01050	0	2	0	0	0	0	0	1	1	0	0	0
LOC_Os01g01060	11021	10809	8324	8283	8605	6601	12918	12445	8649	6965	6555	6381
LOC_Os01g01070	148	173	92	79	45	55	179	118	99	46	56	42
LOC_Os01g01080	51	49	37	38	31	19	99	71	58	33	36	37
LOC_Os01g01010	915	915	662	552	511	383	1496	1310	974	466	532	465
LOC_Os01g01019	350	253	226	4	8	2	316	388	219	8	2	0
LOC_Os01g01030	1067	658	735	548	472	398	641	607	458	509	645	565
LOC_Os01g01040	3886	3679	2807	2035	1820	1515	5007	4507	3084	1941	2000	2016
LOC_Os01g01050	12430	7920	9200	7990	8756	6725	11272	11860	8299	8559	7785	8196
LOC_Os01g01060	3865	3280	2833	1417	1253	1043	3798	3335	2166	1318	1228	1069
LOC_Os01g01070	80	70	53	99	76	82	89	73	50	73	88	100
LOC_Os01g01080	15	12	13	0	0	0	8	15	8	0	0	0
LOC_Os01g01010	0	0	0	0	0	0	0	0	0	0	0	0
LOC_Os01g01019	0	0	0	0	0	0	0	0	0	0	0	0
LOC_Os01g01030	0	0	0	0	0	0	0	0	0	0	0	0
LOC_Os01g01040	496	430	406	6	10	11	92	56	39	2	4	3
LOC_Os01g01050	5489	4300	4058	3723	3456	2635	4860	4809	3592	3132	3244	3034
LOC_Os01g01060	1594	1612	1102	3264	2815	2337	1736	1586	1217	2470	2488	2323
LOC_Os01g01070	3	6	3	20	17	16	6	11	7	18	11	13
LOC_Os01g01080	0	0	0	0	0	0	0	0	0	0	0	0
LOC_Os01g01010	0	0	0	0	1	1	0	0	0	1	3	1
LOC_Os01g01019	0	0	0	0	0	0	0	0	0	0	0	0
LOC_Os01g01030	0	0	0	0	0	0	0	0	0	0	0	0
LOC_Os01g01040	0	0	1	2	0	0	0	0	0	0	1	0
LOC_Os01g01050	5	5	5	7	1	7	5	4	1	6	5	5
LOC_Os01g01060	20	15	13	21	22	22	26	39	17	6	18	4
LOC_Os01g01070	0	0	0	0	0	0	0	0	0	0	0	0
LOC_Os01g01080	0	3	0	32	39	33	4	1	2	36	41	34
LOC_Os01g01010	29	36	41	6	3	2	60	43	32	1	1	4
LOC_Os01g01019	1079	1268	823	957	757	671	1712	1397	986	765	742	746
LOC_Os01g01030	71682	71157	50872	6836	5719	4341	58901	41481	40314	3654	5246	3984
LOC_Os01g01040	0	0	0	0	0	0	0	0	0	1	0	0
LOC_Os01g01050	1039	1165	805	693	574	454	1453	1267	979	430	474	447
LOC_Os01g01060	820	728	617	375	285	288	800	663	476	343	326	298
LOC_Os01g01070	2148	1949	1615	1657	1505	1204	2321	2120	1549	1365	1262	1276
LOC_Os01g01080	3102	2809	2111	1188	896	723	2145	1976	1638	657	705	757
LOC_Os01g01010	0	0	0	0	0	0	0	0	0	0	0	0
LOC_Os01g01019	3568	4380	2563	33	35	10	3512	2363	1529	13	17	12
LOC_Os01g01030	1874	1774	1413	742	793	607	2054	1779	1228	659	699	796
LOC_Os01g01040	0	0	0	0	0	0	0	0	0	0	0	0
LOC_Os01g01050	1	3	0	0	0	1	2	1	0	1	1	0
LOC_Os01g01060	144	147	113	173	149	127	259	233	168	117	153	184
LOC_Os01g01070	44	49	44	40	36	30	88	62	51	54	35	30
LOC_Os01g01080	0	0	0	0	0	0	0	0	0	0	0	0
LOC_Os01g01010	0	0	0	0	0	0	0	0	0	0	0	0
LOC_Os01g01019	0	0	0	0	0	0	0	0	0	0	0	0
LOC_Os01g01030	319	345	215	271	256	204	502	482	291	199	187	195
LOC_Os01g01040	2115	2126	1578	1667	1531	1266	2911	2344	1555	1497	1453	1435
LOC_Os01g01050	4032	3484	2856	1448	1332	1157	3649	3495	2292	1228	1296	1342
LOC_Os01g01060	800	933	594	824	763	670	1309	1098	719	804	850	715
LOC_Os01g01070	2107	1747	1582	2481	2556	1941	1919	1697	1212	2284	2289	2288
LOC_Os01g01080	12	6	7	22	14	10	6	8	7	15	20	8
LOC_Os01g01010	8	14	8	35	30	19	15	8	16	43	29	35
LOC_Os01g01019	79	86	61	69	73	62	85	95	60	70	70	57
LOC_Os01g01030	2140	1828	1393	311	283	279	1777	2109	1270	442	388	336
LOC_Os01g01040	14	11	9	9	2	4	7	5	6	6	13	12
LOC_Os01g01050	7	0	5	1	0	0	10	4	13	1	0	0
LOC_Os01g01060	0	0	0	0	0	0	1	0	0	0	0	0
LOC_Os01g01070	716	581	482	404	341	349	853	783	553	353	375	383
LOC_Os01g01080	0	0	0	0	0	0	0	0	0	0	0	0
LOC_Os01g01010	3633	3775	2666	3559	3463	2772	4971	4523	2982	3189	3101	2909
LOC_Os01g01019	3818	4483	2734	600	527	423	6505	5674	3737	624	623	585
LOC_Os01g01030	21	29	8	5	1	0	54	34	30	1	6	2
LOC_Os01g01040	5353	4819	4049	2609	2775	2165	5089	4516	3173	2472	2287	2333
LOC_Os01g01050	11087	8843	8166	897	906	735	4562	4501	2877	783	971	874
LOC_Os01g01060	0	0	0	0	0	0	0	0	0	0	0	1
LOC_Os01g01070	445	534	309	558	534	496	718	574	358	599	518	503
LOC_Os01g01080	0	0	0	0	0	0	0	0	0	0	0	0
LOC_Os01g01010	0	0	0	0	0	0	0	0	0	0	0	0
LOC_Os01g01019	0	0	0	0	0	0	0	0	0	0	0	0
LOC_Os01g01030	0	0	0	0	0	0	0	0	0	0	0	0
LOC_Os01g01040	0	0	0	0	0	0	0	0	0	0	0	0
LOC_Os01g01050	0	0	0	3	6	7	0	0	0	5	11	5
LOC_Os01g01060	0	0	0	0	0	0	0	0	0	1	1	0
LOC_Os01g01070	0	0	0	0	0	0	0	0	0	0	0	0
LOC_Os01g01080	1209	629	739	1316	970	738	517	594	407	973	894	999
LOC_Os01g01010	1830	1967	1348	1574	1409	1187	2219	1940	1310	1153	1132	1190
LOC_Os01g01019	600	790	449	1389	1285	1080	977	892	656	1238	1161	1118
LOC_Os01g01030	0	0	0	0	0	0	0	0	0	0	0	0
LOC_Os01g01040	1272	1409	930	7	3	4	1949	1679	1321	6	6	7
LOC_Os01g01050	25765	24083	17153	3555	3213	2477	36153	30573	20953	3801	3985	3799
LOC_Os01g01060	138	136	105	131	170	133	206	182	149	151	130	132
LOC_Os01g01070	618	626	451	624	635	497	877	722	524	516	491	512
LOC_Os01g01080	605	478	366	381	359	314	607	561	355	337	381	331
LOC_Os01g01010	20	8	19	12	16	15	12	18	5	12	23	11
LOC_Os01g01019	48	62	43	40	37	40	74	51	47	41	45	42
LOC_Os01g01030	67	78	61	15	12	11	60	73	46	7	14	10
LOC_Os01g01040	3	7	0	4	3	1	4	6	4	3	7	2
LOC_Os01g01050	24	29	24	1	3	2	35	46	40	8	4	4
LOC_Os01g01060	0	0	0	0	0	0	0	4	0	0	1	0
LOC_Os01g01070	2	1	2	0	0	1	2	1	4	0	0	0
LOC_Os01g01080	0	0	0	0	0	0	0	0	0	0	0	0
LOC_Os01g01010	2689	3028	1971	262	203	189	5147	4146	2911	241	215	276
LOC_Os01g01019	1217	1200	849	757	632	560	1407	1288	847	566	491	497
LOC_Os01g01030	221	123	119	1	0	0	67	87	68	1	1	0
LOC_Os01g01040	5082	4509	3490	1168	1021	823	5432	4880	3284	962	885	939
LOC_Os01g01050	894	1001	672	587	598	476	1240	1036	738	486	477	437
LOC_Os01g01060	112	114	83	150	88	90	309	212	190	96	114	110
LOC_Os01g01070	3020	2977	2176	2803	2303	1820	4343	3921	2812	2129	1782	1772
LOC_Os01g01080	895	1023	708	2644	2435	1812	1774	1503	1091	1942	1573	1607
LOC_Os01g01010	9	6	7	9	11	4	7	7	5	8	5	7
LOC_Os01g01019	127	170	113	140	121	108	184	157	92	145	126	124
LOC_Os01g01030	26	19	26	41	18	27	32	22	25	45	46	46
LOC_Os01g01040	432	505	304	390	378	317	646	529	377	375	319	356
LOC_Os01g01050	3615	3302	2720	3075	2713	2240	4306	3971	2669	2278	2526	2393
LOC_Os01g01060	309	324	223	390	333	282	489	361	271	320	298	295
LOC_Os01g01070	2935	2690	2231	2401	2492	2003	3374	3299	2122	1794	1723	1703
LOC_Os01g01080	98	64	78	435	273	238	156	135	101	324	331	415
LOC_Os01g01010	776	718	546	1379	1429	1179	865	825	493	1632	1528	1398
LOC_Os01g01019	636	670	460	910	854	758	828	663	480	854	693	714
LOC_Os01g01030	72	78	51	186	145	100	47	42	36	151	135	144
LOC_Os01g01040	1267	1423	899	363	281	300	2314	2126	1480	349	403	403
LOC_Os01g01050	1166	1164	817	1607	1352	1137	1420	1360	886	1327	1200	1261
LOC_Os01g01060	0	0	0	0	0	0	0	0	0	0	0	0
LOC_Os01g01070	374	342	270	393	370	326	267	232	157	355	315	252
LOC_Os01g01080	1747	1856	1388	2059	2105	1679	2157	2062	1372	2000	1828	1854
LOC_Os01g01010	6245	5759	4379	3422	3294	2628	7308	6778	4618	2789	2818	2738
LOC_Os01g01019	196	119	176	4	2	2	130	136	103	5	3	2
LOC_Os01g01030	291	319	194	251	230	190	348	333	228	219	221	212
LOC_Os01g01040	483	449	351	290	242	230	560	455	345	240	278	258
LOC_Os01g01050	103	75	84	20	11	8	110	77	78	15	20	12
LOC_Os01g01060	6120	6671	4406	3985	3519	2672	7517	7037	5134	3172	3590	3571
LOC_Os01g01070	56	73	44	54	43	28	81	53	39	34	50	39
LOC_Os01g01080	531	460	381	561	506	366	664	601	414	550	524	451
LOC_Os01g01010	0	0	0	0	1	0	0	0	0	0	0	0
LOC_Os01g01019	0	0	0	0	0	0	0	0	0	0	0	0
LOC_Os01g01030	1080	1358	812	3470	3188	2732	1595	1577	1015	2886	2596	2622
LOC_Os01g01040	0	0	0	0	0	0	0	0	0	0	0	0
LOC_Os01g01050	60	39	66	57	57	52	17	13	6	58	106	79
LOC_Os01g01060	0	0	0	0	0	0	0	0	0	0	0	0
LOC_Os01g01070	2462	2181	1815	1057	992	821	2313	1954	1435	853	842	806
LOC_Os01g01080	171	205	127	728	580	547	296	230	193	458	504	464
LOC_Os01g01010	2055	1678	1386	686	647	522	1877	1764	1264	649	635	612
LOC_Os01g01019	1566	1497	1087	923	887	753	1890	1607	1168	834	819	798
LOC_Os01g01030	0	0	0	0	0	0	0	0	0	0	0	0
LOC_Os01g01040	58	52	42	56	52	48	80	77	58	81	74	62
LOC_Os01g01050	25	34	17	10	12	7	32	25	29	9	8	10
LOC_Os01g01060	44	31	40	0	1	0	44	54	37	0	0	1
LOC_Os01g01070	999	560	570	76	64	49	428	459	344	73	75	55
LOC_Os01g01080	710	777	519	930	856	686	938	830	542	776	747	731
LOC_Os01g01010	4946	5334	3578	2086	1858	1412	5492	4827	3228	1810	1750	1740
LOC_Os01g01019	0	0	0	0	0	0	0	0	0	0	0	0
LOC_Os01g01030	1893	2038	1292	860	723	606	3787	3195	2332	424	454	481
LOC_Os01g01040	25	24	12	12	7	13	34	18	16	2	9	6
LOC_Os01g01050	1	0	0	0	0	0	0	1	1	0	0	0
LOC_Os01g01060	0	0	0	0	0	0	0	0	0	0	0	0
LOC_Os01g01070	0	0	0	0	0	0	0	0	0	0	0	0
LOC_Os01g01080	0	0	0	0	0	0	0	0	0	0	0	0
LOC_Os01g01010	619	703	468	425	412	348	933	877	581	337	332	316
LOC_Os01g01019	634	643	474	587	496	417	898	793	499	478	473	464
LOC_Os01g01030	625	733	475	2032	1771	1587	834	692	543	1556	1457	1539
LOC_Os01g01040	3110	3149	2297	2480	2293	1900	3892	3386	2219	2017	1894	1829
LOC_Os01g01050	684	822	593	683	591	474	811	789	532	394	388	401
LOC_Os01g01060	0	0	0	0	0	0	0	0	0	0	0	0
LOC_Os01g01070	0	0	0	0	0	0	0	0	0	0	0	0
LOC_Os01g01080	0	0	0	0	0	0	0	0	0	0	0	0
LOC_Os01g01010	0	0	0	0	0	0	0	0	0	0	0	0
LOC_Os01g01019	1290	995	964	188	182	131	1298	1183	790	218	180	150
LOC_Os01g01030	2	5	2	2	4	1	4	0	2	0	2	2
LOC_Os01g01040	344	420	258	1792	1277	1197	491	445	372	1631	1695	1649
LOC_Os01g01050	0	0	0	0	0	0	0	0	0	0	0	0
LOC_Os01g01060	1366	1634	1042	869	795	570	2011	1794	1259	729	771	701
LOC_Os01g01070	744	1020	613	799	603	517	1256	994	781	653	789	666
LOC_Os01g01080	4	13	7	44	31	31	9	18	14	33	40	31
LOC_Os01g01010	1354	1343	1030	1105	959	821	1808	1575	1095	983	993	996
LOC_Os01g01019	0	0	0	0	0	0	0	0	0	0	0	0
LOC_Os01g01030	0	0	0	0	0	0	0	0	0	0	0	0
LOC_Os01g01040	437	444	324	414	304	287	385	297	221	329	287	346
LOC_Os01g01050	0	0	0	1	0	0	0	0	0	0	0	0
LOC_Os01g01060	0	0	0	0	0	0	0	0	0	0	0	0
LOC_Os01g01070	1	4	3	123	103	73	3	2	1	92	72	82
LOC_Os01g01080	452	418	308	1	4	0	1553	1203	969	4	1	0
LOC_Os01g01010	0	0	0	0	0	0	0	0	0	0	0	0
LOC_Os01g01019	0	1	0	0	0	0	0	0	0	0	0	0
LOC_Os01g01030	0	0	0	0	0	0	0	0	0	0	0	0
LOC_Os01g01040	366	361	260	66	45	29	533	360	271	19	28	19
LOC_Os01g01050	0	0	0	0	0	0	0	0	0	0	0	0
LOC_Os01g01060	0	0	0	0	0	0	0	0	1	0	0	0
LOC_Os01g01070	6	8	5	13	14	9	16	10	8	9	8	11
LOC_Os01g01080	0	0	0	0	2	0	1	0	0	0	1	1
LOC_Os01g01010	3441	3623	2533	7446	7312	5996	4789	4671	3012	7263	7145	6490
LOC_Os01g01019	11139	13380	8290	8026	7279	5852	15883	13233	9188	5166	5542	5307
LOC_Os01g01030	7603	6344	5534	2963	2721	2298	8999	8022	5602	2456	2354	2308
LOC_Os01g01040	1843	1938	1416	1271	1164	952	2769	2295	1601	731	691	771
LOC_Os01g01050	2	3	0	4	1	4	4	7	4	3	4	3
LOC_Os01g01060	528	463	431	340	265	267	504	482	357	241	288	286
LOC_Os01g01070	711	761	512	899	780	589	988	911	615	686	605	565
LOC_Os01g01080	514	525	394	345	277	264	673	602	451	325	393	344
LOC_Os01g01010	8097	6328	5815	1707	1374	1111	7155	6434	4493	1091	1169	1035
LOC_Os01g01019	5586	5556	4026	3723	3588	2833	6918	6276	4146	3485	3290	3162
LOC_Os01g01030	947	1154	735	399	355	228	209	99	65	279	254	300
LOC_Os01g01040	1	1	0	3	0	2	0	2	0	2	0	1
LOC_Os01g01050	360	391	258	432	437	351	739	599	437	383	401	397
LOC_Os01g01060	1725	1239	1252	1054	1099	864	1669	1694	1175	998	1018	979
LOC_Os01g01070	863	985	643	646	556	473	1471	1247	873	547	570	582
LOC_Os01g01080	0	0	0	0	0	0	1	1	0	0	0	0
LOC_Os01g01010	57	38	52	45	24	28	45	41	49	24	36	39
LOC_Os01g01019	89	119	71	29	43	51	50	39	43	27	39	46
LOC_Os01g01030	329	445	277	249	201	218	559	463	289	257	222	272
LOC_Os01g01040	154	159	110	134	103	93	172	158	128	150	134	162
LOC_Os01g01050	216	207	159	294	276	197	246	212	136	303	265	245
LOC_Os01g01060	0	0	0	0	0	0	0	0	0	0	0	0
LOC_Os01g01070	0	0	0	0	0	0	0	0	0	0	0	0
LOC_Os01g01080	0	0	0	0	0	0	0	0	0	0	0	1
LOC_Os01g01010	0	0	0	0	0	0	0	0	0	0	0	0
LOC_Os01g01019	0	0	0	0	0	0	0	0	0	0	0	0
LOC_Os01g01030	0	0	0	0	0	0	0	0	0	0	0	0
LOC_Os01g01040	264	547	206	6115	4989	4342	414	312	389	4666	4453	4802
LOC_Os01g01050	674	810	521	71	47	42	1622	1104	717	59	45	68
LOC_Os01g01060	965	2388	917	39436	34354	28445	2032	1507	1847	30319	31161	31766
LOC_Os01g01070	3357	2831	2463	2326	2245	1711	3519	3397	2341	2082	1729	1704
LOC_Os01g01080	7282	6622	5115	3749	3487	2704	8891	8407	5952	3080	3089	2949
LOC_Os01g01010	104	159	71	607	357	348	187	125	108	567	484	417
LOC_Os01g01019	285	710	200	11517	11089	8682	345	273	314	10989	10490	10409
LOC_Os01g01030	1453	1934	1089	1454	1378	1068	2594	2233	1587	1303	1195	1207
LOC_Os01g01040	973	1107	744	1223	1131	1022	1430	1228	803	1039	1027	1018
LOC_Os01g01050	2118	2008	1555	1100	1110	867	2451	2293	1551	986	1014	1015
LOC_Os01g01060	66	44	32	69	38	32	80	70	56	47	48	50
LOC_Os01g01070	0	0	0	0	2	0	0	0	0	0	3	1
LOC_Os01g01080	508	527	374	764	735	578	779	681	398	512	588	526
LOC_Os01g01010	293	232	245	5	1	5	67	65	34	7	6	7
LOC_Os01g01019	0	0	0	0	0	0	0	0	0	0	0	0
LOC_Os01g01030	1	0	0	0	0	0	0	0	0	0	0	0
LOC_Os01g01040	0	0	0	0	0	0	0	0	0	0	0	0
LOC_Os01g01050	9767	9782	7059	2985	3025	2754	4618	4799	3183	2593	2629	2906
LOC_Os01g01060	230	241	175	198	253	150	80	54	36	140	107	138
LOC_Os01g01070	20	36	20	48	41	31	34	35	16	32	35	28
LOC_Os01g01080	0	0	0	0	0	0	0	0	0	0	0	0
LOC_Os01g01010	21	18	20	3	1	0	91	74	71	2	2	1
LOC_Os01g01019	9488	8238	6696	6604	6218	5249	10293	10265	7098	6162	6181	6393
LOC_Os01g01030	4	1	1	3	3	4	1	2	3	2	3	3
LOC_Os01g01040	0	0	0	0	0	0	0	0	0	0	0	0
LOC_Os01g01050	0	0	0	0	0	0	0	0	0	0	0	1
LOC_Os01g01060	198	203	137	1193	885	911	185	158	107	819	891	939
LOC_Os01g01070	0	0	0	0	0	0	0	0	0	0	0	0
LOC_Os01g01080	0	0	0	0	0	0	0	0	0	0	0	0
LOC_Os01g01010	0	0	0	0	0	0	0	0	0	0	0	0
LOC_Os01g01019	0	0	0	0	0	0	0	0	0	0	0	0
LOC_Os01g01030	0	0	0	0	0	0	0	0	0	0	0	0
LOC_Os01g01040	0	0	0	0	0	0	0	0	0	0	0	0
LOC_Os01g01050	0	0	0	0	0	0	0	0	0	0	0	0
LOC_Os01g01060	0	0	0	0	0	0	0	0	0	0	0	0
LOC_Os01g01070	22318	19818	15760	18189	15722	13960	28790	29758	22655	12996	15368	14249
LOC_Os01g01080	282	289	198	279	260	198	471	423	324	291	252	243
LOC_Os01g01010	5082	5407	3552	3798	3628	2911	7194	6645	4481	3418	3246	3026
LOC_Os01g01019	9298	9180	5852	1767	1530	1652	9932	8911	5052	1690	2284	2276
LOC_Os01g01030	10	12	12	4	5	6	20	21	18	2	5	1
LOC_Os01g01040	700	574	553	273	268	218	531	462	343	286	255	254
LOC_Os01g01050	7	11	5	21	27	16	5	9	10	43	28	19
LOC_Os01g01060	0	2	0	22	28	16	0	0	0	26	19	17
LOC_Os01g01070	0	0	0	0	0	0	0	0	0	0	0	0
LOC_Os01g01080	6	12	7	2	4	4	10	13	8	3	0	0
LOC_Os01g01010	3	5	7	0	0	0	6	10	3	0	0	0
LOC_Os01g01019	101	101	89	12	7	10	150	149	135	9	16	15
LOC_Os01g01030	25943	24816	19202	429	340	241	33445	26009	22649	344	362	311
LOC_Os01g01040	0	0	0	0	0	0	0	0	1	0	0	0
LOC_Os01g01050	0	0	0	0	0	0	0	0	0	0	0	0
LOC_Os01g01060	0	0	0	0	0	0	0	0	0	0	0	0
LOC_Os01g01070	833	1008	601	1623	1339	1120	945	742	541	1200	1033	1046
LOC_Os01g01080	164	82	115	44	50	30	175	167	130	36	43	37
LOC_Os01g01010	60	58	35	70	50	57	109	91	72	38	55	57
LOC_Os01g01019	1886	1619	1302	2506	2156	1347	1570	1542	1108	2504	1826	2339
LOC_Os01g01030	0	0	0	0	0	0	0	0	0	0	0	0
LOC_Os01g01040	0	0	0	0	0	0	0	0	0	0	0	0
LOC_Os01g01050	1	0	0	4	10	5	0	1	1	8	3	9
LOC_Os01g01060	409	427	263	586	476	373	530	488	347	586	432	492
LOC_Os01g01070	0	0	0	0	0	0	0	0	0	0	0	0
LOC_Os01g01080	3	4	0	15	17	9	7	9	2	17	16	15
LOC_Os01g01010	173	372	179	3654	3121	2809	321	241	262	3171	2810	3076
LOC_Os01g01019	0	0	0	0	0	0	0	0	0	0	0	0
LOC_Os01g01030	0	0	0	0	0	0	0	0	0	0	0	0
LOC_Os01g01040	0	0	0	0	0	0	0	0	0	0	0	0
LOC_Os01g01050	87	94	65	85	72	70	289	203	148	101	102	108
LOC_Os01g01060	18	9	13	1	2	1	3	5	1	2	4	1
LOC_Os01g01070	4	3	7	1	0	0	3	3	3	1	0	0
LOC_Os01g01080	128	129	103	45	27	31	141	151	83	17	19	25
LOC_Os01g01010	759	961	638	39	52	46	2319	1360	1143	49	50	62
LOC_Os01g01019	115	98	82	134	121	114	168	126	97	151	140	118
LOC_Os01g01030	0	0	0	0	0	0	0	0	0	0	0	0
LOC_Os01g01040	0	0	0	0	1	0	0	0	0	0	0	0
LOC_Os01g01050	65	81	45	33	21	21	100	102	76	29	39	35
LOC_Os01g01060	0	0	0	0	0	0	0	0	0	0	0	0
LOC_Os01g01070	0	0	0	0	0	0	0	0	0	0	0	0
LOC_Os01g01080	0	0	1	0	0	0	0	0	0	0	0	0
LOC_Os01g01010	0	2	1	0	0	0	0	1	0	0	0	0
LOC_Os01g01019	0	0	1	0	0	0	0	1	0	0	0	0
LOC_Os01g01030	0	0	0	0	0	1	0	0	0	0	0	0
LOC_Os01g01040	0	0	0	0	0	1	0	0	0	0	0	0
LOC_Os01g01050	8	15	2	0	0	0	15	19	6	1	0	0
LOC_Os01g01060	0	0	0	0	0	0	0	0	0	0	0	0
LOC_Os01g01070	0	0	0	0	0	0	0	0	0	0	0	0
LOC_Os01g01080	0	0	0	0	0	0	0	0	0	0	0	0
LOC_Os01g01010	1029	631	745	429	284	291	790	701	547	311	380	366
LOC_Os01g01019	0	0	0	0	0	0	0	0	0	0	0	0
LOC_Os01g01030	144	114	96	60	51	44	310	269	238	64	59	68
LOC_Os01g01040	8536	8490	5935	13541	12701	10705	14739	14179	10552	14033	14030	13738
LOC_Os01g01050	2853	2564	1920	2279	2244	1726	3876	3514	2599	2094	2199	2133
LOC_Os01g01060	0	0	0	0	0	0	0	1	0	0	0	0
LOC_Os01g01070	696	611	470	123	106	98	1582	1513	1171	147	155	171
LOC_Os01g01080	12972	11489	9199	3422	3270	2512	16684	16079	9799	3442	3338	3542
LOC_Os01g01010	0	0	0	0	0	0	0	0	0	0	0	0
LOC_Os01g01019	0	0	0	0	0	0	1	0	0	0	0	0
LOC_Os01g01030	0	0	0	0	0	0	0	0	0	0	0	0
LOC_Os01g01040	4	1	2	0	0	0	0	1	4	0	0	0
LOC_Os01g01050	0	0	0	0	0	0	0	0	0	0	0	0
LOC_Os01g01060	0	0	0	0	0	0	0	0	0	0	0	0
LOC_Os01g01070	9780	7245	6389	723	576	516	24950	23236	18947	564	710	749
LOC_Os01g01080	0	0	0	0	0	0	0	0	0	0	0	0
LOC_Os01g01010	0	0	0	0	0	0	0	0	0	0	0	0
LOC_Os01g01019	0	0	0	0	0	0	0	0	0	0	0	0
LOC_Os01g01030	0	0	0	0	0	0	0	0	0	0	0	0
LOC_Os01g01040	2291	2320	1550	14507	14394	11715	2389	2501	1749	13337	13291	11957
LOC_Os01g01050	0	0	0	1	0	1	0	0	0	2	1	0
LOC_Os01g01060	1	0	0	0	0	0	0	2	0	1	1	0
LOC_Os01g01070	1	4	0	103	88	68	7	0	3	96	90	97
LOC_Os01g01080	5242	4165	3807	2632	2542	2086	3372	3218	2171	2784	2772	2656
LOC_Os01g01010	4	5	1	18	13	16	15	8	7	24	25	29
LOC_Os01g01019	1	1	0	2	2	1	2	3	2	2	4	3
LOC_Os01g01030	346	392	286	376	370	309	484	448	277	345	369	292
LOC_Os01g01040	112	133	84	45	57	45	185	163	88	43	51	54
LOC_Os01g01050	3	10	5	0	0	0	16	16	4	0	0	0
LOC_Os01g01060	24	4	7	0	0	0	24	26	22	0	0	0
LOC_Os01g01070	0	0	0	0	0	0	0	0	0	0	0	0
LOC_Os01g01080	0	2	0	24	39	25	0	0	0	31	41	34
LOC_Os01g01010	0	0	0	0	0	0	0	0	0	0	0	0
LOC_Os01g01019	48	23	30	0	1	0	97	94	90	0	0	0
LOC_Os01g01030	0	0	0	0	0	0	0	0	0	0	0	0
LOC_Os01g01040	340	187	219	3	7	3	694	726	595	0	2	2
LOC_Os01g01050	0	0	0	0	1	0	0	0	0	0	0	0
LOC_Os01g01060	0	0	0	0	0	0	0	0	0	0	0	0
LOC_Os01g01070	0	0	0	0	0	0	0	0	0	0	0	0
LOC_Os01g01080	0	0	0	0	0	0	0	0	0	0	0	0
LOC_Os01g01010	10993	9956	7520	3850	3342	2740	18074	15263	11737	2773	3195	3097
LOC_Os01g01019	0	0	0	0	0	0	0	1	0	0	0	0
LOC_Os01g01030	0	0	0	0	0	0	0	0	0	0	0	0
LOC_Os01g01040	0	0	0	0	0	0	0	0	0	0	0	0
LOC_Os01g01050	0	0	0	0	0	0	0	0	0	0	0	0
LOC_Os01g01060	0	0	0	0	0	0	0	0	0	0	0	0
LOC_Os01g01070	0	0	0	0	0	0	0	0	0	0	0	0
LOC_Os01g01080	0	0	0	0	0	0	0	0	0	0	0	0
LOC_Os01g01010	0	0	0	0	0	0	0	0	0	0	0	0
LOC_Os01g01019	0	0	0	0	1	0	0	0	0	0	0	0
LOC_Os01g01030	1687	1579	1291	589	655	572	1522	1312	886	523	756	668
LOC_Os01g01040	95	158	73	780	641	597	215	149	113	629	597	616
LOC_Os01g01050	3754	3379	2765	3424	3250	2691	3774	3608	2537	3328	3532	3224
LOC_Os01g01060	163	201	132	78	80	73	216	175	113	69	73	55
LOC_Os01g01070	1259	1859	1074	303	299	251	4141	2039	1858	210	192	227
LOC_Os01g01080	46	26	22	12	7	10	47	34	26	3	7	6
LOC_Os01g01010	17	7	5	5	3	4	16	17	16	2	4	2
LOC_Os01g01019	24	10	14	12	9	8	21	26	17	8	4	7
LOC_Os01g01030	1085	897	654	1225	978	835	982	824	660	653	742	715
LOC_Os01g01040	0	0	0	0	0	0	0	0	0	0	0	0
LOC_Os01g01050	23	32	22	3	2	1	48	32	23	1	2	0
LOC_Os01g01060	0	0	0	0	0	0	0	0	0	0	0	0
LOC_Os01g01070	2957	3198	2178	26	22	15	9870	6279	4818	16	12	14
LOC_Os01g01080	92	103	74	52	40	27	115	107	76	44	40	44
LOC_Os01g01010	2	0	0	0	1	0	0	0	0	0	0	0
LOC_Os01g01019	15	12	15	0	1	0	119	109	95	3	0	0
LOC_Os01g01030	0	0	0	0	0	0	0	0	0	0	0	0
LOC_Os01g01040	0	0	0	0	2	3	0	1	0	2	1	5
LOC_Os01g01050	47	51	21	31	33	36	63	51	31	41	54	35
LOC_Os01g01060	88	164	66	1	2	6	24	20	14	1	2	3
LOC_Os01g01070	0	0	0	0	0	0	0	0	0	0	0	0
LOC_Os01g01080	0	0	0	0	0	0	0	0	0	0	0	0
LOC_Os01g01010	0	0	1	0	0	0	0	0	0	0	0	0
LOC_Os01g01019	8	11	14	7	7	3	12	15	7	12	12	2
LOC_Os01g01030	52	34	41	46	48	40	91	64	34	74	61	54
LOC_Os01g01040	128	137	112	116	139	95	211	212	135	113	127	124
LOC_Os01g01050	485	556	322	487	438	334	680	579	426	348	365	322
LOC_Os01g01060	3322	4252	2526	1492	1294	1049	4651	4060	2662	1522	1512	1466
LOC_Os01g01070	0	1	0	0	1	0	0	0	0	0	1	0
LOC_Os01g01080	1	2	3	10	1	1	0	0	0	4	4	2
LOC_Os01g01010	0	6	0	82	64	50	11	3	5	63	74	77
LOC_Os01g01019	13307	11420	9644	10408	9902	7573	14689	13832	8976	8892	8061	7939
LOC_Os01g01030	228	211	175	57	67	49	320	268	202	63	53	67
LOC_Os01g01040	5315	4979	4023	3976	4339	3404	8398	7444	4853	3932	3659	3540
LOC_Os01g01050	88	134	73	408	375	339	255	210	159	450	353	373
LOC_Os01g01060	561	558	406	489	452	395	694	617	416	360	338	361
LOC_Os01g01070	3	2	1	1	1	0	1	1	2	1	0	0
LOC_Os01g01080	1	3	0	2	0	0	2	0	2	2	1	2
LOC_Os01g01010	121	152	87	183	202	178	232	186	148	216	163	143
LOC_Os01g01019	0	0	0	0	0	0	0	0	0	0	0	0
LOC_Os01g01030	0	0	0	0	0	0	0	0	0	0	0	0
LOC_Os01g01040	0	0	0	0	0	0	0	0	0	0	0	0
LOC_Os01g01050	0	0	0	0	0	0	0	0	0	0	0	0
LOC_Os01g01060	1	12	1	358	284	257	1	0	2	341	408	416
LOC_Os01g01070	0	0	0	0	0	0	0	0	0	0	0	0
LOC_Os01g01080	308	451	251	235	196	155	572	425	316	259	229	219
LOC_Os01g01010	0	0	0	0	0	0	0	0	0	0	0	0
LOC_Os01g01019	0	0	0	0	0	0	0	0	0	0	0	0
LOC_Os01g01030	0	0	0	0	0	0	0	0	0	0	0	0
LOC_Os01g01040	47	47	22	21	28	12	22	15	16	14	27	21
LOC_Os01g01050	0	0	0	0	0	0	0	0	0	0	0	0
LOC_Os01g01060	341	299	212	36	25	13	447	425	310	14	17	7
LOC_Os01g01070	0	0	0	0	0	0	0	0	0	0	0	0
LOC_Os01g01080	0	0	0	0	0	0	0	0	0	0	0	0
LOC_Os01g01010	1	0	2	0	0	0	0	1	0	0	0	0
LOC_Os01g01019	2671	5540	2337	102799	84565	68709	3220	2543	2845	86229	86467	87783
LOC_Os01g01030	1	3	3	27	24	8	1	0	1	22	17	18
LOC_Os01g01040	1401	1251	984	1391	1305	1017	1630	1473	1036	1408	1257	1309
LOC_Os01g01050	4	1	4	3	1	2	3	1	2	3	2	4
LOC_Os01g01060	13	19	14	5	6	7	22	26	18	9	4	9
LOC_Os01g01070	0	0	0	0	0	0	0	0	0	0	0	0
LOC_Os01g01080	794	751	575	327	218	231	724	691	462	322	365	402
LOC_Os01g01010	107	120	71	73	40	61	180	157	123	64	131	91
LOC_Os01g01019	0	0	0	0	0	0	0	0	0	0	0	0
LOC_Os01g01030	6118	7011	4776	4620	4179	3380	7796	6659	4532	2753	2786	2715
LOC_Os01g01040	105	170	98	35	33	30	156	155	102	39	41	37
LOC_Os01g01050	10	6	11	1	2	2	10	6	4	1	2	0
LOC_Os01g01060	932	1016	694	656	604	503	1564	1197	801	644	645	576
LOC_Os01g01070	208	280	170	2	7	8	101	76	57	2	7	9
LOC_Os01g01080	0	0	0	0	0	0	0	0	0	0	0	0
LOC_Os01g01010	0	2	1	0	0	0	1	0	0	0	2	1
LOC_Os01g01019	0	0	0	0	0	0	0	0	0	0	0	0
LOC_Os01g01030	0	0	0	0	0	0	0	0	0	0	0	0
LOC_Os01g01040	2150	1780	1592	875	754	616	1638	1381	1005	852	803	848
LOC_Os01g01050	0	0	0	0	0	0	0	0	0	0	0	0
LOC_Os01g01060	0	0	0	0	0	0	0	0	0	0	0	0
LOC_Os01g01070	11	24	4	600	564	379	7	10	12	404	415	451
LOC_Os01g01080	0	0	0	0	0	1	0	0	0	0	0	2
LOC_Os01g01010	46	64	29	53	37	47	71	39	36	55	59	37
LOC_Os01g01019	0	0	0	0	0	1	0	0	1	0	0	0
LOC_Os01g01030	0	0	0	0	0	0	0	0	0	0	0	0
LOC_Os01g01040	0	0	0	0	0	0	0	0	0	0	0	0
LOC_Os01g01050	10	9	9	5	0	2	6	10	15	6	8	4
LOC_Os01g01060	0	0	0	0	0	0	0	0	0	0	0	0
LOC_Os01g01070	0	0	0	0	0	0	0	0	0	0	0	0
LOC_Os01g01080	0	0	0	0	0	0	0	0	0	0	0	0
LOC_Os01g01010	0	0	0	0	0	0	0	0	0	0	0	0
LOC_Os01g01019	0	0	0	0	0	0	0	0	0	0	0	0
LOC_Os01g01030	0	0	0	0	0	0	0	0	0	0	0	0
LOC_Os01g01040	3	6	6	0	0	0	274	308	200	0	0	0
LOC_Os01g01050	402	591	321	4504	4257	3547	517	542	453	3695	3017	3108
LOC_Os01g01060	689	655	444	738	646	579	685	578	389	624	564	564
LOC_Os01g01070	0	0	0	0	0	0	0	0	0	0	0	0
LOC_Os01g01080	0	0	0	0	0	0	0	0	0	0	0	0
LOC_Os01g01010	0	0	0	0	0	0	0	0	0	0	0	0
LOC_Os01g01019	57	52	28	7	10	10	1279	762	578	34	24	34
LOC_Os01g01030	0	0	0	0	0	0	0	0	0	0	0	0
LOC_Os01g01040	0	0	0	0	0	0	0	0	0	0	1	0
LOC_Os01g01050	0	0	0	0	0	0	0	0	0	0	0	0
LOC_Os01g01060	13	12	13	0	1	0	2	1	0	0	0	0
LOC_Os01g01070	628	313	504	5	8	18	78	74	43	14	17	8
LOC_Os01g01080	0	0	0	0	0	0	0	0	0	1	0	0
LOC_Os01g01010	0	0	0	1	0	0	1	0	0	0	0	0
LOC_Os01g01019	4	2	3	2	0	1	8	11	2	2	1	0
LOC_Os01g01030	87	44	59	3	10	5	301	319	232	15	10	4
LOC_Os01g01040	15	19	19	120	64	88	16	11	9	164	154	161
LOC_Os01g01050	0	0	0	0	0	0	0	0	0	0	0	0
LOC_Os01g01060	0	0	0	0	0	0	0	0	0	0	0	0
LOC_Os01g01070	0	0	0	0	0	0	0	0	0	0	0	1
LOC_Os01g01080	0	0	0	0	0	0	0	0	0	0	0	0
LOC_Os01g01010	299	343	226	174	149	128	567	354	285	203	185	181
LOC_Os01g01019	1	0	0	2	3	2	1	0	3	2	2	1
LOC_Os01g01030	0	0	0	0	0	0	0	0	0	0	0	0
LOC_Os01g01040	1	0	0	0	0	0	0	1	0	0	0	0
LOC_Os01g01050	466	733	424	3699	3200	2729	409	428	270	1862	2472	2150
LOC_Os01g01060	1642	1692	1230	1473	1503	1169	1853	1770	1176	1470	1536	1440
LOC_Os01g01070	1	2	1	1	0	0	3	1	1	1	0	1
LOC_Os01g01080	649	521	499	495	496	404	765	801	531	603	571	519
LOC_Os01g01010	0	0	0	0	0	0	0	0	0	0	0	0
LOC_Os01g01019	198	142	169	348	302	263	371	346	216	429	366	311
LOC_Os01g01030	1592	1959	1358	1986	1643	1393	2082	1885	1164	1612	1531	1364
LOC_Os01g01040	51	66	40	190	118	106	31	33	37	102	145	125
LOC_Os01g01050	1674	1333	1250	1020	1012	774	1511	1441	986	997	951	902
LOC_Os01g01060	290	255	217	93	86	93	85	51	47	79	100	102
LOC_Os01g01070	2	1	3	1	0	2	4	4	2	0	1	1
LOC_Os01g01080	213	143	175	117	130	91	112	118	83	133	138	130
LOC_Os01g01010	1902	1925	1426	860	720	677	2280	2134	1471	908	925	876
LOC_Os01g01019	127	91	70	38	42	32	199	194	162	23	45	38
LOC_Os01g01030	0	0	0	0	0	0	0	0	0	0	0	0
LOC_Os01g01040	0	0	0	0	1	0	1	2	0	0	0	0
LOC_Os01g01050	795	933	553	29	26	19	3971	1849	1513	33	27	33
LOC_Os01g01060	0	0	0	0	0	0	0	0	0	0	0	0
LOC_Os01g01070	0	0	0	0	0	0	0	1	0	0	0	0
LOC_Os01g01080	0	0	0	0	0	0	0	0	0	0	0	0
LOC_Os01g01010	0	0	0	0	0	0	0	0	0	0	0	0
LOC_Os01g01019	65	108	33	1008	815	712	162	132	80	1057	1236	1329
LOC_Os01g01030	2	6	5	2	4	6	6	4	1	4	4	4
LOC_Os01g01040	0	0	0	0	0	0	0	0	0	0	0	0
LOC_Os01g01050	277	422	210	212	177	136	773	668	465	146	221	197
LOC_Os01g01060	0	0	0	0	0	0	0	0	0	0	0	0
LOC_Os01g01070	0	0	0	0	0	0	0	0	0	0	0	0
LOC_Os01g01080	2	0	2	1	1	1	7	2	3	4	1	3
LOC_Os01g01010	0	0	0	0	0	0	0	0	0	0	0	0
LOC_Os01g01019	39	70	39	163	116	103	78	67	56	139	145	121
LOC_Os01g01030	0	0	0	0	0	0	0	0	0	0	0	0
LOC_Os01g01040	0	0	0	0	0	0	0	0	0	0	0	0
LOC_Os01g01050	47	50	29	22	20	15	47	35	36	20	14	25
LOC_Os01g01060	1843	1525	1351	1089	941	704	1278	1364	1025	888	1053	925
LOC_Os01g01070	20	26	11	68	48	56	51	32	26	97	71	76
LOC_Os01g01080	2873	3073	2020	1991	1851	1471	4344	3872	2505	1697	1632	1568
LOC_Os01g01010	0	0	0	0	0	0	0	0	0	0	0	0
LOC_Os01g01019	0	0	0	0	0	0	0	0	0	0	0	0
LOC_Os01g01030	0	0	0	0	0	0	0	0	0	0	0	0
LOC_Os01g01040	0	0	0	0	0	0	0	0	0	0	0	0
LOC_Os01g01050	15	23	15	28	18	21	21	29	20	28	17	29
LOC_Os01g01060	1424	1039	940	193	150	100	350	324	208	125	275	90
LOC_Os01g01070	0	0	0	0	0	1	0	0	0	1	1	0
LOC_Os01g01080	1	0	0	0	0	0	0	1	1	0	3	0
LOC_Os01g01010	0	0	0	0	0	0	0	1	0	0	0	0
[truncated: 53,993 more rows]
