# Supplementary material for: Characterization of the cytokinin-responsive transcriptome in rice
Source: BMC Plant Biol. 2016 Dec 8;16:260. doi: 10.1186/s12870-016-0932-z (PMC5146874; doi:10.1186/s12870-016-0932-z)
Supplement: Additional file 4: Table S4. — Genes differentially regulated in response to cytokinin in roots. (XLSX 10749 kb) [file 12870_2016_932_MOESM2_ESM.xlsx]

## Sheet: SupplementalTableS-2
Table S2: Gene expression derived from RNA-seq data expressed as reads per kilobase per million mapped reads (RPKM)
a TR1 = Root samples from seedlings treated with 5 µM BA for 2 hours.
b TS1 = Shoot samples from seedlings treated with 5 µM BA for 2 hours.
c CR1 = Mock treated root samples.
d CS1 = Mock treated shoot samples.
e TR.avg = Mean of RPKM values for root samples treated with 5 µM BA for 2 hours.
f TR.sd = Standard deviation of RPKM values for root samples treated with 5 µM BA for 2 hours.
gene	TR1a	TR2	TR3	TS1b	TS2	TS3	CR1c	CR2	CR3	CS1d	CS2	CS3	TR.avge	TR.sdf	TS.avg	TS.sd	CR.avg	CR.sd	CS.avg	CS.sd	description
ChrSy.fgenesh.mRNA.1	0	0	0	0	0	0	0	0	0	0	0	0	0	0	0	0	0	0	0	0	hypothetical protein
ChrSy.fgenesh.mRNA.10	0	0	0	0	0	0	0	0	0	0	0	0	0	0	0	0	0	0	0	0	expressed protein
ChrSy.fgenesh.mRNA.11	0	0	0	0	0	0	0	0	0	0	0	0	0	0	0	0	0	0	0	0	hypothetical protein
ChrSy.fgenesh.mRNA.12	0	0	0	0	0	0	0	0	0	0	0	0	0	0	0	0	0	0	0	0	expressed protein
ChrSy.fgenesh.mRNA.13	0	0	0	0	0	0	0	0	0	0	0	0	0	0	0	0	0	0	0	0	expressed protein
ChrSy.fgenesh.mRNA.14	0	0	0	0	0	0	0	0	0	0	0	0	0	0	0	0	0	0	0	0	expressed protein
ChrSy.fgenesh.mRNA.15	0	0	0	0	0	0	0	0	0	0	0	0	0	0	0	0	0	0	0	0	hypothetical protein
ChrSy.fgenesh.mRNA.16	0	0	0	0	0	0	0	0	0	0	0	0	0	0	0	0	0	0	0	0	expressed protein
ChrSy.fgenesh.mRNA.17	0	0	0	0	0	0	0	0	0	0	0	0	0	0	0	0	0	0	0	0	expressed protein
ChrSy.fgenesh.mRNA.18	0.038972	0	0.106779	0.0424696	0.0470094	0.113268	0.0347904	0	0.106955	0.0988255	0	0	0.0485838	0.0540347	0.0675823	0.03963	0.0472486	0.0545553	0.0329418	0.0570569	expressed protein
ChrSy.fgenesh.mRNA.19	0	0.0461912	0	0.0463304	0.0128207	0	0.0379531	0.0414393	0.0145848	0.0269524	0.0394393	0.0399968	0.0153971	0.0266685	0.0197171	0.0239227	0.0313257	0.0146025	0.0354628	0.00737552	expressed protein
ChrSy.fgenesh.mRNA.2	0	0	0	0	0	0	0	0	0	0	0	0	0	0	0	0	0	0	0	0	expressed protein
ChrSy.fgenesh.mRNA.20	0	0	0	0	0	0	0	0	0	0	0	0	0	0	0	0	0	0	0	0	hypothetical protein
ChrSy.fgenesh.mRNA.21	1.87371	1.83872	2.35988	0.406178	0.340235	0.453811	6.45684	7.4525	6.30339	0.459809	0.535778	0.366446	2.0241	0.291317	0.400075	0.0570336	6.73758	0.623876	0.454011	0.0848147	expressed protein
ChrSy.fgenesh.mRNA.22	0	0	0	0	0	0	0.00345982	0	0	0	0	0.00486149	0	0	0	0	0.00115327	0.00199752	0.0016205	0.00280678	expressed protein
ChrSy.fgenesh.mRNA.23	0.00953826	0	0.0130669	0	0.0115054	0.013861	0	0.00929694	0.0130885	0.0241872	0.0235953	0	0.00753507	0.00675987	0.00845545	0.00741675	0.00746181	0.00673446	0.0159275	0.0137968	expressed protein
ChrSy.fgenesh.mRNA.24	0	0	0	0	0	0	0	0	0	0	0	0	0	0	0	0	0	0	0	0	expressed protein
ChrSy.fgenesh.mRNA.25	26.4991	29.6354	24.0924	1.79261	1.51523	2.39048	9.53175	10.1449	10.4244	5.08147	5.36405	4.46445	26.7423	2.77948	1.89944	0.447297	10.0337	0.456614	4.96999	0.460047	expressed protein
ChrSy.fgenesh.mRNA.26	1.6758	2.15944	2.29576	0.297287	0.188037	0.226536	1.84389	1.13958	1.60433	0.148238	0.0482036	0.0977699	2.04366	0.325792	0.237287	0.0554125	1.52927	0.358105	0.0980706	0.050018	expressed protein
ChrSy.fgenesh.mRNA.27	0	0	0	0	0	0	0	0.0467157	0	0	0	0	0	0	0	0	0.0155719	0.0269713	0	0	expressed protein
ChrSy.fgenesh.mRNA.28	0.0138288	0	0	0.0904191	0.0500422	0.0200959	0	0.0134789	0	0.0876678	0	0.0346926	0.00460959	0.00798405	0.0535191	0.0352903	0.00449297	0.00778205	0.0407868	0.0441505	expressed protein
ChrSy.fgenesh.mRNA.29	2.3206	3.32068	2.48125	1.11023	1.59303	1.23376	2.89687	2.68484	2.22645	1.62663	1.82019	1.70392	2.70751	0.537063	1.31234	0.250809	2.60272	0.342671	1.71691	0.0974289	expressed protein
ChrSy.fgenesh.mRNA.3	0	0	0	0	0	0	0	0	0	0	0	0	0	0	0	0	0	0	0	0	expressed protein
ChrSy.fgenesh.mRNA.30	0	0.01968	0	0	0	0	0.0485105	0.0706219	0	0.0229665	0	0	0.00656001	0.0113623	0	0	0.0397108	0.0361239	0.00765549	0.0132597	expressed protein
ChrSy.fgenesh.mRNA.31	0	0	0	0	0	0	0	0	0	0	0	0	0	0	0	0	0	0	0	0	hypothetical protein
ChrSy.fgenesh.mRNA.32	0.501069	0.680495	0.789405	0.218415	0.302203	0.327668	0.335478	0.219776	0.171893	0.285888	0.30988	0.408539	0.656989	0.145598	0.282762	0.0571623	0.242382	0.0841032	0.334769	0.0650029	expressed protein
ChrSy.fgenesh.mRNA.33	3.36305	2.71237	3.13743	1.14668	0.696845	0.569671	2.24705	1.74959	2.18	1.28182	1.35254	1.34577	3.07095	0.330396	0.804398	0.303167	2.05888	0.269943	1.32671	0.0390204	expressed protein
ChrSy.fgenesh.mRNA.34	0	0	0	0	0	0	0	0	0	0	0	0	0	0	0	0	0	0	0	0	expressed protein
ChrSy.fgenesh.mRNA.35	0	0	0	0	0	0	0	0	0	0	0	0	0	0	0	0	0	0	0	0	hypothetical protein
ChrSy.fgenesh.mRNA.36	0	0	0	0	0	0	0	0	0	0	0	0.0099992	0	0	0	0	0	0	0.00333307	0.00577304	expressed protein
ChrSy.fgenesh.mRNA.37	27.4618	19.3646	23.5002	25.5604	27.7852	27.1237	17.2255	18.8916	19.1697	24.138	25.5934	23.0766	23.4422	4.04892	26.8231	1.14246	18.4289	1.05144	24.2694	1.26354	expressed protein
ChrSy.fgenesh.mRNA.38	0	0	0	0	0	0	0	0	0	0	0	0	0	0	0	0	0	0	0	0	expressed protein
ChrSy.fgenesh.mRNA.39	0	0	0	0	0	0	0	0	0	0	0	0	0	0	0	0	0	0	0	0	expressed protein
ChrSy.fgenesh.mRNA.4	0	0	0	0	0	0	0	0	0	0	0	0	0	0	0	0	0	0	0	0	hypothetical protein
ChrSy.fgenesh.mRNA.40	0	0	0	0	0	0	0	0	0	0	0	0	0	0	0	0	0	0	0	0	hypothetical protein
ChrSy.fgenesh.mRNA.41	2.68775	2.35497	2.6131	1.51173	1.25499	1.00796	2.86375	2.87328	3.45022	2.19859	2.14479	1.63133	2.55194	0.174618	1.25823	0.251899	3.06242	0.335878	1.99157	0.313134	expressed protein
ChrSy.fgenesh.mRNA.42	3.7829	1.99135	3.80653	0.0729629	0.0504764	0.0608109	2.24137	2.84697	3.53719	0.106114	0.0621105	0.136475	3.1936	1.04124	0.0614167	0.0112555	2.87518	0.648367	0.101567	0.0373902	expressed protein
ChrSy.fgenesh.mRNA.43	0	0	0	0	0.112143	0	0	0	0	0	0	0	0	0	0.0373809	0.0647457	0	0	0	0	hypothetical protein
ChrSy.fgenesh.mRNA.44	0	0.00886226	0	0	0.00983917	0.0118536	0.0218451	0.0477034	0.022386	0.0103422	0.0100891	0	0.00295409	0.00511663	0.00723093	0.00634266	0.0306448	0.0147756	0.00681044	0.00589937	expressed protein
ChrSy.fgenesh.mRNA.45	0	0	0	0	0	0	0	0	0	0	0	0	0	0	0	0	0	0	0	0	expressed protein
ChrSy.fgenesh.mRNA.46	0	0	0	0	0	0	0	0	0	0	0	0	0	0	0	0	0	0	0	0	expressed protein
ChrSy.fgenesh.mRNA.47	2.2567	1.50274	1.19674	0.15866	0.08781	0.211576	1.8196	5.39258	4.99462	0	0.270122	0.27394	1.65206	0.54553	0.152682	0.0620992	4.06893	1.95811	0.181354	0.157069	expressed protein
ChrSy.fgenesh.mRNA.48	0	0	0	0	0	0	0	0	0	0	0	0	0	0	0	0	0	0	0	0	expressed protein
ChrSy.fgenesh.mRNA.49	9.76837	9.96747	10.3215	11.8969	13.312	12.8829	11.5492	11.4208	10.5342	14.766	12.3077	12.7003	10.0191	0.280177	12.6972	0.725571	11.1681	0.552669	13.258	1.32065	expressed protein
ChrSy.fgenesh.mRNA.5	0	0	0	0	0	0	0	0	0	0	0	0	0	0	0	0	0	0	0	0	expressed protein
ChrSy.fgenesh.mRNA.50	17.312	19.2434	18.3489	19.5628	22.1363	23.9377	18.631	17.9652	15.8555	23.3187	21.6107	21.1137	18.3015	0.966551	21.8789	2.19875	17.4839	1.44904	22.0144	1.15659	expressed protein
ChrSy.fgenesh.mRNA.51	0	0	0	0	0	0	0	0	0	0	0	0	0	0	0	0	0	0	0	0	expressed protein
ChrSy.fgenesh.mRNA.52	0	0	0	0	0	0	0	0	0	0	0	0	0	0	0	0	0	0	0	0	expressed protein
ChrSy.fgenesh.mRNA.53	0	0	0	0	0	0	0	0	0	0	0	0	0	0	0	0	0	0	0	0	hypothetical protein
ChrSy.fgenesh.mRNA.54	0	0	0	0	0	0	0	0	0	0	0	0	0	0	0	0	0	0	0	0	hypothetical protein
ChrSy.fgenesh.mRNA.55	0	0	0	0	0	0	0	0	0	0	0	0	0	0	0	0	0	0	0	0	expressed protein
ChrSy.fgenesh.mRNA.56	0	0	0	0	0	0	0	0	0	0	0	0	0	0	0	0	0	0	0	0	expressed protein
ChrSy.fgenesh.mRNA.57	0	0	0	0	0	0	0	0	0	0	0	0	0	0	0	0	0	0	0	0	expressed protein
ChrSy.fgenesh.mRNA.58	0	0	0	0	0	0	0	0	0	0	0	0	0	0	0	0	0	0	0	0	expressed protein
ChrSy.fgenesh.mRNA.59	0	0	0	0	0	0	0	0	0	0	0	0	0	0	0	0	0	0	0	0	hypothetical protein
ChrSy.fgenesh.mRNA.6	0.0498909	0.0361366	0.068348	0.0543684	0.18054	0.0966684	0.0742294	0.0486286	0.0684607	0.126514	0.0411393	0.146023	0.0514585	0.0161628	0.110526	0.0642173	0.0637729	0.0134288	0.104559	0.0557822	expressed protein
ChrSy.fgenesh.mRNA.60	0	0	0	0	0	0	0	0	0	0	0	0	0	0	0	0	0	0	0	0	expressed protein
ChrSy.fgenesh.mRNA.61	0	0	0	0	0	0	0	0	0	0	0	0	0	0	0	0	0	0	0	0	expressed protein
ChrSy.fgenesh.mRNA.62	0	0	0	0	0	0	0	0	0	0	0	0	0	0	0	0	0	0	0	0	expressed protein
ChrSy.fgenesh.mRNA.63	0	0	0	0	0	0	0	0	0	0	0	0	0	0	0	0	0	0	0	0	hypothetical protein
ChrSy.fgenesh.mRNA.64	0	0	0	0	0	0	0	0	0	0	0	0	0	0	0	0	0	0	0	0	expressed protein
ChrSy.fgenesh.mRNA.65	0	0	0	0	0	0	0	0	0	0	0	0	0	0	0	0	0	0	0	0	expressed protein
ChrSy.fgenesh.mRNA.66	0	0	0	0	0	0	0	0	0	0	0	0	0	0	0	0	0	0	0	0	hypothetical protein
ChrSy.fgenesh.mRNA.67	0	0	0	0	0	0	0	0	0	0	0	0	0	0	0	0	0	0	0	0	hypothetical protein
ChrSy.fgenesh.mRNA.68	0	0	0	0	0	0	0	0	0	0	0	0	0	0	0	0	0	0	0	0	expressed protein
ChrSy.fgenesh.mRNA.69	0	0	0	0	0	0	0	0	0	0	0	0	0	0	0	0	0	0	0	0	expressed protein
ChrSy.fgenesh.mRNA.7	0	0	0	0	0	0	0	0	0	0	0	0	0	0	0	0	0	0	0	0	expressed protein
ChrSy.fgenesh.mRNA.70	0	0	0	0	0	0	0	0	0	0	0	0	0	0	0	0	0	0	0	0	expressed protein
ChrSy.fgenesh.mRNA.71	0	0	0	0	0	0	0	0	0	0	0	0	0	0	0	0	0	0	0	0	expressed protein
ChrSy.fgenesh.mRNA.72	0	0	0	0	0	0	0	0	0	0	0	0	0	0	0	0	0	0	0	0	expressed protein
ChrSy.fgenesh.mRNA.73	0	0	0	0	0	0	0	0	0	0	0	0	0	0	0	0	0	0	0	0	expressed protein
ChrSy.fgenesh.mRNA.74	14.866	13.6021	14.0877	15.0503	13.9808	15.7218	14.3112	15.6104	17.871	13.1781	16.7902	17.9362	14.1853	0.637561	14.9177	0.878078	15.9308	1.80139	15.9682	2.48329	expressed protein
ChrSy.fgenesh.mRNA.75	1.63528	1.61011	0.840092	1.00239	0.616414	0.519833	1.50543	1.39466	0.911601	0.842307	0.568867	0.705109	1.36183	0.452011	0.71288	0.255335	1.27057	0.315768	0.705428	0.136721	expressed protein
ChrSy.fgenesh.mRNA.76	0	0.0230321	0.0290416	0.115508	0.025571	0	0.0189244	0	0.0290895	0.0268784	0.0262206	0.0265913	0.0173579	0.0153298	0.0470263	0.0606693	0.0160047	0.0147629	0.0265634	0.000329737	expressed protein
ChrSy.fgenesh.mRNA.77	0	0	0	0	0	0	0	0	0	0	0	0	0	0	0	0	0	0	0	0	expressed protein
ChrSy.fgenesh.mRNA.78	0	0	0	0	0	0	0	0	0	0	0	0	0	0	0	0	0	0	0	0	expressed protein
ChrSy.fgenesh.mRNA.79	0	0	0	0	0	0	0	0	0	0	0	0	0	0	0	0	0	0	0	0	expressed protein
ChrSy.fgenesh.mRNA.8	0	0	0	0	0	0	0	0	0	0	0	0	0	0	0	0	0	0	0	0	expressed protein
ChrSy.fgenesh.mRNA.80	0	0	0	0	0	0	0	0	0	0	0	0	0	0	0	0	0	0	0	0	expressed protein
ChrSy.fgenesh.mRNA.81	0	0	0	0	0	0	0	0	0	0	0	0	0	0	0	0	0	0	0	0	expressed protein
ChrSy.fgenesh.mRNA.82	0	0	0	0	0	0	0	0	0	0	0	0	0	0	0	0	0	0	0	0	expressed protein
ChrSy.fgenesh.mRNA.83	0	0	0	0	0	0	0	0	0	0	0	0	0	0	0	0	0	0	0	0	expressed protein
ChrSy.fgenesh.mRNA.84	0.0406129	0	0.0556377	0.0442578	0	0	0	0	0.0557294	0	0	0	0.0320835	0.0287828	0.0147526	0.0255522	0.0185765	0.0321754	0	0	expressed protein
ChrSy.fgenesh.mRNA.85	0	0	0	0	0	0	0	0	0	0	0	0	0	0	0	0	0	0	0	0	expressed protein
ChrSy.fgenesh.mRNA.86	0	0	0	0	0.0456267	0	0	0	0	0	0	0	0	0	0.0152089	0.0263426	0	0	0	0	expressed protein
ChrSy.fgenesh.mRNA.87	0	0	0	0	0	0	0	0	0	0	0	0	0	0	0	0	0	0	0	0	expressed protein
ChrSy.fgenesh.mRNA.88	0	0	0	0	0	0	0	0	0	0	0	0	0	0	0	0	0	0	0	0	hypothetical protein
ChrSy.fgenesh.mRNA.89	0	0	0	0	0	0	0	0	0	0	0	0	0	0	0	0	0	0	0	0	expressed protein
ChrSy.fgenesh.mRNA.9	0	0	0	0	0	0	0	0	0	0	0	0	0	0	0	0	0	0	0	0	expressed protein
ChrUn.fgenesh.mRNA.1	3.82217	2.50727	3.16147	3.22213	3.04463	2.41039	4.1846	3.4443	3.85939	2.92597	3.47877	3.43748	3.16364	0.657451	2.89238	0.426751	3.82943	0.371057	3.28074	0.307931	expressed protein
ChrUn.fgenesh.mRNA.10	0	0	0	0	0	0	0	0	0	0	0	0	0	0	0	0	0	0	0	0	expressed protein
ChrUn.fgenesh.mRNA.11	0	0	0	0	0	0	0	0	0	0	0	0	0	0	0	0	0	0	0	0	expressed protein
ChrUn.fgenesh.mRNA.12	0	0	0	0	0	0	0	0	0	0	0	0	0	0	0	0	0	0	0	0	expressed protein
ChrUn.fgenesh.mRNA.13	0	0	0	0	0	0	0	0	0	0	0	0	0	0	0	0	0	0	0	0	expressed protein
ChrUn.fgenesh.mRNA.14	0	0	0	0	0	0	0	0	0	0	0	0	0	0	0	0	0	0	0	0	hypothetical protein
ChrUn.fgenesh.mRNA.15	0	0	0	0	0	0	0	0	0	0	0	0	0	0	0	0	0	0	0	0	expressed protein
ChrUn.fgenesh.mRNA.16	0	0	0	0	0	0	0	0	0	0	0.00699217	0	0	0	0	0	0	0	0.00233072	0.00403693	expressed protein
ChrUn.fgenesh.mRNA.17	0	0	0	0	0	0	0	0	0	0	0	0	0	0	0	0	0	0	0	0	hypothetical protein
ChrUn.fgenesh.mRNA.18	0	0	0	0	0	0	0	0	0	0	0	0	0	0	0	0	0	0	0	0	expressed protein
ChrUn.fgenesh.mRNA.19	0	0	0	0	0	0	0	0	0	0	0	0	0	0	0	0	0	0	0	0	hypothetical protein
ChrUn.fgenesh.mRNA.2	0.0831963	0.0903902	0.0569874	0.0226657	0	0.0302252	0.0557021	0.0405457	0.0570814	0	0	0.0521791	0.076858	0.0175803	0.0176303	0.0157292	0.0511097	0.00917466	0.017393	0.0301256	expressed protein
ChrUn.fgenesh.mRNA.20	0	0	0	0	0	0	0	0	0	0	0	0	0	0	0	0	0	0	0	0	expressed protein
ChrUn.fgenesh.mRNA.21	0	0	0	0	0	0	0	0	0	0	0	0	0	0	0	0	0	0	0	0	expressed protein
ChrUn.fgenesh.mRNA.22	0	0	0	0	0	0	0	0	0	0	0	0	0	0	0	0	0	0	0	0	expressed protein
ChrUn.fgenesh.mRNA.23	0	0	0	0	0	0	0	0	0	0	0	0	0	0	0	0	0	0	0	0	expressed protein
ChrUn.fgenesh.mRNA.24	0	0	0	0	0	0	0	0	0	0	0	0	0	0	0	0	0	0	0	0	hypothetical protein
ChrUn.fgenesh.mRNA.25	0	0	0	0	0	0	0	0	0	0	0	0	0	0	0	0	0	0	0	0	expressed protein
ChrUn.fgenesh.mRNA.26	0	0	0	0	0	0	0	0	0	0	0	0	0	0	0	0	0	0	0	0	expressed protein
ChrUn.fgenesh.mRNA.27	0	0	0	0	0	0	0	0	0	0	0	0	0	0	0	0	0	0	0	0	expressed protein
ChrUn.fgenesh.mRNA.28	0	0	0	0	0	0	0	0	0	0	0	0	0	0	0	0	0	0	0	0	expressed protein
ChrUn.fgenesh.mRNA.29	0	0	0	0	0	0	0	0	0	0	0	0	0	0	0	0	0	0	0	0	expressed protein
ChrUn.fgenesh.mRNA.3	0	0	0.0217962	0	0	0	0	0	0	0	0	0	0.0072654	0.012584	0	0	0	0	0	0	expressed protein
ChrUn.fgenesh.mRNA.30	0	0	0	0	0	0	0	0	0	0	0	0	0	0	0	0	0	0	0	0	hypothetical protein
ChrUn.fgenesh.mRNA.31	0	0	0	0	0	0	0	0	0	0	0	0	0	0	0	0	0	0	0	0	expressed protein
ChrUn.fgenesh.mRNA.32	0	0	0	0	0	0	0	0	0	0	0	0	0	0	0	0	0	0	0	0	hypothetical protein
ChrUn.fgenesh.mRNA.33	0	0	0	0	0	0	0	0	0	0	0	0	0	0	0	0	0	0	0	0	expressed protein
ChrUn.fgenesh.mRNA.34	0	0	0	0	0	0	0	0	0	0	0	0	0	0	0	0	0	0	0	0	expressed protein
ChrUn.fgenesh.mRNA.35	0	0	0	0	0	0	0	0	0	0	0	0	0	0	0	0	0	0	0	0	hypothetical protein
ChrUn.fgenesh.mRNA.36	0	0	0	0	0	0	0	0	0	0	0	0	0	0	0	0	0	0	0	0	hypothetical protein
ChrUn.fgenesh.mRNA.37	0	0	0	0	0	0	0	0	0	0	0	0	0	0	0	0	0	0	0	0	expressed protein
ChrUn.fgenesh.mRNA.38	0	0	0	0	0	0	0	0	0	0	0	0	0	0	0	0	0	0	0	0	expressed protein
ChrUn.fgenesh.mRNA.39	0	0	0	0	0	0	0	0	0	0	0	0	0	0	0	0	0	0	0	0	expressed protein
ChrUn.fgenesh.mRNA.4	0.0826763	0.119767	0.0377541	0.0900962	0	0	0.0738053	0.107446	0	0.0349419	0	0.0345687	0.0800658	0.0410687	0.0300321	0.052017	0.0604171	0.05496	0.0231702	0.0200668	hypothetical protein
ChrUn.fgenesh.mRNA.40	0	0	0	0	0	0	0	0	0	0	0	0	0	0	0	0	0	0	0	0	hypothetical protein
ChrUn.fgenesh.mRNA.41	0	0	0	0	0	0	0	0	0	0	0	0	0	0	0	0	0	0	0	0	hypothetical protein
ChrUn.fgenesh.mRNA.42	0	0	0	0	0	0	0	0	0	0	0	0	0	0	0	0	0	0	0	0	hypothetical protein
ChrUn.fgenesh.mRNA.43	0	0	0	0	0	0	0	0	0	0	0	0	0	0	0	0	0	0	0	0	hypothetical protein
ChrUn.fgenesh.mRNA.44	0	0	0	0	0	0	0	0	0	0	0	0	0	0	0	0	0	0	0	0	hypothetical protein
ChrUn.fgenesh.mRNA.45	0	0	0	0	0.02006	0	0	0	0	0	0	0	0	0	0.00668668	0.0115817	0	0	0	0	expressed protein
ChrUn.fgenesh.mRNA.46	0	0	0	0	0	0	0	0	0	0	0	0	0	0	0	0	0	0	0	0	expressed protein
ChrUn.fgenesh.mRNA.47	0	0	0	0	0	0	0	0	0	0	0	0	0	0	0	0	0	0	0	0	hypothetical protein
ChrUn.fgenesh.mRNA.48	0	0	0	0	0	0	0	0	0	0	0	0	0	0	0	0	0	0	0	0	expressed protein
ChrUn.fgenesh.mRNA.49	0	0	0	0	0	0	0	0	0	0	0	0	0	0	0	0	0	0	0	0	expressed protein
ChrUn.fgenesh.mRNA.5	0.0132585	0.0288099	0	0.0288968	0.0159929	0.0192672	0.0118359	0	0.0181935	0	0	0.016631	0.0140228	0.0144202	0.0213856	0.00670773	0.0100098	0.00923317	0.00554366	0.00960189	expressed protein
ChrUn.fgenesh.mRNA.50	0	0	0	0	0	0	0	0	0	0	0	0	0	0	0	0	0	0	0	0	hypothetical protein
ChrUn.fgenesh.mRNA.51	0	0	0	0	0	0	0	0	0	0	0	0	0	0	0	0	0	0	0	0	expressed protein
ChrUn.fgenesh.mRNA.52	0	0	0	0	0	0	0	0	0	0	0	0	0	0	0	0	0	0	0	0	expressed protein
ChrUn.fgenesh.mRNA.53	0	0	0	0	0	0	0	0	0	0	0	0	0	0	0	0	0	0	0	0	hypothetical protein
ChrUn.fgenesh.mRNA.54	0	0	0	0	0	0	0	0	0	0	0	0	0	0	0	0	0	0	0	0	hypothetical protein
ChrUn.fgenesh.mRNA.55	0.00693302	0	0	0	0	0	0	0	0	0	0	0	0.00231101	0.00400278	0	0	0	0	0	0	expressed protein
ChrUn.fgenesh.mRNA.56	0	0	0	0	0	0	0	0	0	0	0	0	0	0	0	0	0	0	0	0	expressed protein
ChrUn.fgenesh.mRNA.57	0	0	0	0	0	0	0	0	0	0	0	0	0	0	0	0	0	0	0	0	expressed protein
ChrUn.fgenesh.mRNA.58	0	0	0	0	0	0	0	0	0	0	0	0	0	0	0	0	0	0	0	0	expressed protein
ChrUn.fgenesh.mRNA.59	0	0	0	0	0	0	0	0	0	0	0	0	0	0	0	0	0	0	0	0	expressed protein
ChrUn.fgenesh.mRNA.6	0.0287927	0.0312824	0.0788893	0	0	0	0.0257033	0.0561286	0.0395097	0.0365064	0.0712262	0.0361165	0.0463215	0.028232	0	0	0.0404472	0.0152343	0.0479497	0.020159	hypothetical protein
ChrUn.fgenesh.mRNA.60	0	0	0	0	0	0	0	0	0	0	0	0	0	0	0	0	0	0	0	0	expressed protein
ChrUn.fgenesh.mRNA.61	0	0	0	0	0	0	0	0	0	0	0	0	0	0	0	0	0	0	0	0	hypothetical protein
ChrUn.fgenesh.mRNA.62	0	0	0	0	0	0	0	0	0	0	0	0	0	0	0	0	0	0	0	0	expressed protein
ChrUn.fgenesh.mRNA.63	0	0	0	0	0	0	0	0	0	0	0	0	0	0	0	0	0	0	0	0	expressed protein
ChrUn.fgenesh.mRNA.64	0	0	0	0	0	0	0	0	0	0	0	0	0	0	0	0	0	0	0	0	hypothetical protein
ChrUn.fgenesh.mRNA.65	0	0	0	0	0	0	0	0	0	0	0	0	0	0	0	0	0	0	0	0	expressed protein
ChrUn.fgenesh.mRNA.66	0	0	0	0	0	0	0	0	0	0	0	0	0	0	0	0	0	0	0	0	expressed protein
ChrUn.fgenesh.mRNA.67	0	0	0	0	0	0	0	0	0	0	0	0	0	0	0	0	0	0	0	0	expressed protein
ChrUn.fgenesh.mRNA.68	0	0	0	0	0	0	0	0	0	0	0	0	0	0	0	0	0	0	0	0	expressed protein
ChrUn.fgenesh.mRNA.69	0	0	0	0	0	0	0	0	0	0	0	0	0	0	0	0	0	0	0	0	expressed protein
ChrUn.fgenesh.mRNA.7	0.0154175	0.00837532	0.0316818	0.0168011	0.0185971	0.0112023	0.0137632	0.00751371	0.010578	0.00977395	0	0	0.0184915	0.0119535	0.0155335	0.00385692	0.0106183	0.00312495	0.00325798	0.00564299	expressed protein
ChrUn.fgenesh.mRNA.70	0	0	0	0	0	0	0	0	0	0	0	0	0	0	0	0	0	0	0	0	expressed protein
ChrUn.fgenesh.mRNA.71	0	0	0	0	0	0	0	0	0	0	0	0	0	0	0	0	0	0	0	0	expressed protein
ChrUn.fgenesh.mRNA.72	0	0	0	0	0	0	0	0	0	0	0	0	0	0	0	0	0	0	0	0	expressed protein
ChrUn.fgenesh.mRNA.73	0	0	0	0	0	0	0	0	0	0	0	0	0	0	0	0	0	0	0	0	expressed protein
ChrUn.fgenesh.mRNA.74	0	0	0	0	0	0	0	0	0	0	0	0	0	0	0	0	0	0	0	0	expressed protein
ChrUn.fgenesh.mRNA.75	0	0	0	0	0	0	0	0.00486811	0	0	0	0	0	0	0	0	0.0016227	0.0028106	0	0	expressed protein
ChrUn.fgenesh.mRNA.76	0.043169	0.0234509	0.0147848	0.058804	0.026036	0	0	0.0315576	0.0148092	0.0410506	0.0400461	0.0135374	0.0271349	0.0145463	0.02828	0.0294662	0.0154556	0.0157887	0.0315447	0.0156029	expressed protein
ChrUn.fgenesh.mRNA.77	0	0	0	0	0	0	0	0	0	0	0	0	0	0	0	0	0	0	0	0	hypothetical protein
ChrUn.fgenesh.mRNA.78	0	0	0	0	0	0	0	0	0	0	0	0	0	0	0	0	0	0	0	0	hypothetical protein
ChrUn.fgenesh.mRNA.79	0	0	0	0.175187	0	0.046723	0.028702	0	0	0.0407655	0	0.0403301	0	0	0.07397	0.0907161	0.00956735	0.0165711	0.0270319	0.0234113	expressed protein
ChrUn.fgenesh.mRNA.8	0	0	0	0	0.0120568	0	0	0.00974252	0	0	0	0	0	0	0.00401894	0.006961	0.00324751	0.00562485	0	0	expressed protein
ChrUn.fgenesh.mRNA.80	0	0	0	0	0	0	0	0	0	0	0	0	0	0	0	0	0	0	0	0	expressed protein
ChrUn.fgenesh.mRNA.81	0	0	0	0	0	0	0	0	0	0	0	0	0	0	0	0	0	0	0	0	hypothetical protein
ChrUn.fgenesh.mRNA.82	0	0	0	0	0	0	0	0	0	0	0	0	0	0	0	0	0	0	0	0	hypothetical protein
ChrUn.fgenesh.mRNA.83	0.0131456	0.0142823	0	0	0.0158567	0	0	0.012813	0	0	0	0	0.00914262	0.00793811	0.00528555	0.00915484	0.004271	0.00739759	0	0	expressed protein
ChrUn.fgenesh.mRNA.84	0	0	0	0	0	0	0	0	0	0	0	0	0	0	0	0	0	0	0	0	expressed protein
ChrUn.fgenesh.mRNA.85	0.00687129	0	0.00941332	0.00748796	0.00828838	0.0199707	0.00613401	0	0	0	0	0	0.0054282	0.00486976	0.0119157	0.00698731	0.00204467	0.00354147	0	0	expressed protein
ChrUn.fgenesh.mRNA.86	0	0	0	0	0	0	0	0	0	0	0	0	0	0	0	0	0	0	0	0	expressed protein
ChrUn.fgenesh.mRNA.87	0	0	0	0	0	0	0	0	0	0	0	0	0	0	0	0	0	0	0	0	expressed protein
ChrUn.fgenesh.mRNA.88	0	0	0	0	0	0	0	0	0	0	0	0	0	0	0	0	0	0	0	0	expressed protein
ChrUn.fgenesh.mRNA.89	0	0	0	0	0	0	0	0	0	0	0	0	0	0	0	0	0	0	0	0	expressed protein
ChrUn.fgenesh.mRNA.9	0	0	0	0	0	0	0	0	0	0	0	0	0	0	0	0	0	0	0	0	hypothetical protein
ChrUn.fgenesh.mRNA.90	0	0	0	0	0	0	0	0	0	0	0	0	0	0	0	0	0	0	0	0	expressed protein
ChrUn.fgenesh.mRNA.91	0	0	0	0	0	0	0	0	0	0	0	0	0	0	0	0	0	0	0	0	expressed protein
ChrUn.fgenesh.mRNA.92	0	0	0	0	0	0	0	0	0	0	0	0	0	0	0	0	0	0	0	0	expressed protein
ChrUn.fgenesh.mRNA.93	0	0	0	0	0	0	0	0	0	0	0	0	0	0	0	0	0	0	0	0	hypothetical protein
ChrUn.fgenesh.mRNA.94	0	0	0	0	0	0	0	0	0	0	0	0	0	0	0	0	0	0	0	0	expressed protein
ChrUn.fgenesh.mRNA.95	0	0	0	0	0	0	0	0	0	0	0	0	0	0	0	0	0	0	0	0	expressed protein
ChrUn.fgenesh.mRNA.96	74.5241	75.8984	73.1874	121.868	127.811	127.054	56.6319	55.5994	46.7272	133.624	112.026	108.442	74.5366	1.35557	125.578	3.23487	52.9862	5.44494	118.031	13.6229	expressed protein
LOC_Os01g01010	9.38405	10.3205	8.74565	12.8518	14.3366	12.5887	10.8978	11.7044	11.7292	14.7777	13.6284	13.7248	9.48341	0.79213	13.259	0.942434	11.4438	0.473	14.0436	0.637561	TBC domain containing protein, expressed
LOC_Os01g01019	1.45839	1.78535	1.23815	1.54451	0.817638	1.10444	1.32024	1.76185	1.91666	0.989658	0.914628	1.10791	1.49396	0.275329	1.15553	0.366117	1.66625	0.309487	1.00407	0.0974454	expressed protein
LOC_Os01g01030	4.95118	6.10404	4.54337	4.01337	4.1364	4.06855	6.86053	6.59329	6.23971	4.467	4.61334	4.12467	5.19953	0.809431	4.07277	0.0616243	6.56451	0.311413	4.40167	0.250802	monocopper oxidase, putative, expressed
LOC_Os01g01040	16.5621	17.5464	15.9243	15.8218	17.7401	16.6705	21.6495	22.9655	21.4723	18.8061	15.7409	16.503	16.6776	0.817186	16.7441	0.961263	22.0291	0.815758	17.0167	1.59585	expressed protein
LOC_Os01g01050	11.0013	12.6187	12.2561	8.82138	9.27134	9.38769	13.2567	12.3608	12.993	9.24151	9.08559	8.43075	11.9587	0.848708	9.16014	0.299083	12.8702	0.460418	8.91928	0.430207	R3H domain containing protein, expressed
LOC_Os01g01060	111.067	131.879	120.58	147.66	139.83	144.106	150.409	142.568	134.832	81.1943	80.2967	82.3786	121.175	10.419	143.865	3.92028	142.603	7.78845	81.2899	1.04422	40S ribosomal protein S5, putative, expressed
LOC_Os01g01070	15.8118	17.7565	16.6253	10.9724	10.5426	11.1778	18.4909	18.2754	16.045	11.9052	9.78779	10.0187	16.7312	0.976664	10.8976	0.324147	17.6038	1.35424	10.5706	1.16157	expressed protein
LOC_Os01g01080	43.9861	34.3641	42.3675	24.251	25.6673	25.0739	36.9084	41.492	42.1573	27.9425	27.2728	26.2221	40.2392	5.15195	24.9974	0.711247	40.1859	2.85782	27.1458	0.867239	decarboxylase, putative, expressed
LOC_Os01g01090	0	0	0	0	0	0	0	0	0	0	0.0118858	0	0	0	0	0	0	0	0.00396194	0.00686228	retrotransposon protein, putative, unclassified, expressed
LOC_Os01g01100	0	0	0	0	0	0	0	0	0	0	0.00712794	0	0	0	0	0	0	0	0.00237598	0.00411532	retrotransposon protein, putative, Ty3-gypsy subclass, expressed
LOC_Os01g01110	0	0.0564559	0.0711863	0.169878	0.0626792	0.113268	0.162355	0.12662	0.213911	0.0658836	0.22495	0.22813	0.0425474	0.037576	0.115275	0.0536277	0.167629	0.0438838	0.172988	0.0927686	expressed protein
LOC_Os01g01115	0.808753	0.692611	0.925465	1.30645	1.53792	1.67304	0.968296	0.973772	0.940048	1.74925	1.60053	1.86185	0.808943	0.116427	1.5058	0.185394	0.960705	0.0180982	1.73721	0.131076	pentatricopeptide, putative, expressed
LOC_Os01g01120	5.79694	9.61414	5.23299	48.6758	42.3021	48.1736	8.58491	8.08251	9.4033	64.5434	80.7468	72.3775	6.88135	2.3834	46.3838	3.54378	8.69024	0.666665	72.5559	8.1032	enolase-phosphatase E1, putative, expressed
LOC_Os01g01130	8.19825	9.17097	8.23727	16.2299	16.4166	16.5346	9.45533	9.24187	9.15527	18.7953	21.1243	19.7839	8.5355	0.550684	16.3937	0.153648	9.28416	0.154435	19.9012	1.16892	snurportin-1, putative, expressed
LOC_Os01g01140	0	0	0	0	0	0	0	0	0	0	0	0	0	0	0	0	0	0	0	0	expressed protein
LOC_Os01g01150	11.8991	13.5354	12.1849	16.5351	17.8451	18.3362	13.3938	13.6803	12.7049	18.1879	16.5266	16.9856	12.5398	0.873968	17.5721	0.931061	13.2597	0.501306	17.2334	0.857887	RNA recognition motif, putative, expressed
LOC_Os01g01160	3.84407	4.6841	3.86963	13.3309	13.0139	13.9192	7.6595	8.54936	7.28573	14.0293	14.6317	13.5065	4.1326	0.477786	13.4213	0.459355	7.83153	0.649143	14.0558	0.563062	heat shock protein DnaJ, putative, expressed
LOC_Os01g01170	0.882731	1.33622	1.2093	1.9239	1.99796	1.98903	3.92237	3.37392	2.57229	2.1001	2.51489	2.42603	1.14275	0.233954	1.9703	0.0404258	3.28953	0.678982	2.34701	0.218391	expressed protein
LOC_Os01g01180	1.69128	2.18206	1.15848	0.115191	0	0.30722	7.73776	4.12122	5.51187	0	0	0	1.67727	0.511931	0.140804	0.155203	5.79028	1.82427	0	0	expressed protein
LOC_Os01g01190	1.4987	1.2515	1.23868	2.36207	1.97213	2.05191	2.24456	2.1127	2.68539	2.29281	2.00691	2.79657	1.32963	0.146565	2.12871	0.206001	2.34755	0.299912	2.36543	0.399804	phosphoesterase family protein, putative, expressed
LOC_Os01g01200	0	0	0.0133643	0.0106308	0.0235344	0.0141764	0	0.019017	0	0.0123688	0.0120661	0.0244734	0.00445477	0.00771588	0.0161139	0.00666641	0.006339	0.0109795	0.0163028	0.00707757	retrotransposon protein, putative, unclassified, expressed
LOC_Os01g01210	0.0362275	0	0	0.0394788	0.0436988	0.0526457	0.0646807	0	0.0497117	0.045933	0.044809	0	0.0120758	0.020916	0.0452744	0.00672338	0.0381308	0.0338598	0.0302473	0.026201	retrotransposon protein, putative, unclassified
LOC_Os01g01230	0	0	0	0	0	0	0	0	0	0	0	0	0	0	0	0	0	0	0	0	transposon protein, putative, unclassified
LOC_Os01g01240	0	0	0	0	0	0	0	0	0	0	0	0	0	0	0	0	0	0	0	0	retrotransposon protein, putative, Ty3-gypsy subclass
LOC_Os01g01250	0.00926345	0	0	0	0	0.0134616	0	0.00902909	0.0127114	0.0234903	0	0.0116197	0.00308782	0.00534826	0.00448721	0.00777207	0.00724683	0.00654043	0.0117033	0.0117454	transposon protein, putative, unclassified, expressed
LOC_Os01g01260	0.00380496	0.00413397	0	0.0165857	0.00458967	0.00552935	0.00339669	0.00741739	0	0.00964864	0.00941254	0.00954559	0.00264631	0.00229767	0.00890159	0.00667124	0.00360469	0.00371307	0.00953559	0.000118367	transposon protein, putative, unclassified, expressed
LOC_Os01g01270	0.0301424	0.026199	0.0495523	0.026278	0.0218153	0.0175211	0.0430531	0.0470077	0.0661787	0.0229306	0.074565	0.068057	0.0352979	0.0125011	0.0218715	0.00437872	0.0520798	0.0123691	0.0551842	0.0281213	retrotransposon protein, putative, unclassified, expressed
LOC_Os01g01280	0.736399	1.53861	0.853625	11.6875	11.1603	13.5276	1.31477	1.04905	1.45097	11.3478	14.3165	13.6662	1.04288	0.433297	12.1251	1.24283	1.27159	0.204409	13.1102	1.56047	expressed protein
LOC_Os01g01290	0	0.0323279	0.0203814	0.0648507	0.12562	0.151339	0.0265623	0.0435033	0.020415	0.113179	0.147213	0.149294	0.0175698	0.0163463	0.113937	0.0444123	0.0301602	0.0119572	0.136562	0.0202768	histone-like transcription factor and archaeal histone, putative, expressed
LOC_Os01g01295	14.9509	16.4541	16.1309	6.65496	7.05487	6.04142	13.6003	12.3075	9.65552	6.20418	6.89874	6.29986	15.8453	0.791253	6.58375	0.51046	11.8544	2.01101	6.46759	0.376434	expressed protein
LOC_Os01g01302	7.27552	12.4122	8.04506	123.273	118.028	116.126	12.0057	12.2489	14.384	116.668	106.946	101.619	9.24427	2.77038	119.142	3.70183	12.8795	1.30858	108.411	7.63044	shikimate kinase, putative, expressed
LOC_Os01g01307	91.7226	115.094	95.6911	64.2398	68.34	62.4361	120.046	126.808	109.931	67.4867	63.2031	61.8719	100.836	12.5062	65.0053	3.02547	118.928	8.49397	64.1872	2.93393	translocon-associated protein beta domain containing protein, expressed
LOC_Os01g01312	7.46449	6.92032	7.09651	4.08234	4.30418	4.8058	7.90895	7.73612	6.71162	4.05913	4.00105	4.1831	7.16044	0.27766	4.39744	0.370636	7.45223	0.647183	4.08109	0.0929896	retrotransposon protein, putative, Ty1-copia subclass, expressed
LOC_Os01g01320	0	0	0	0	0	0	0	0	0	0	0	0	0	0	0	0	0	0	0	0	retrotransposon protein, putative, Ty1-copia subclass, expressed
LOC_Os01g01330	2.68783	3.35211	2.87833	3.25908	2.14621	2.77817	3.39637	2.63827	2.80515	2.25594	2.17732	2.08938	2.97275	0.342059	2.72782	0.55814	2.9466	0.39835	2.17421	0.0833202	retrotransposon protein, putative, Ty1-copia subclass, expressed
LOC_Os01g01340	30.5315	74.9447	38.7853	943.364	845.708	994.778	65.3511	60.7564	98.8758	1145.81	1392.96	1355.09	48.0872	23.6226	927.95	75.721	74.9944	20.8091	1297.95	133.11	light-induced protein 1-like, putative, expressed
LOC_Os01g01350	6.03001	9.4756	6.50791	13.1904	12.3297	13.5503	11.0811	10.7514	10.0101	14.3586	15.317	13.3012	7.33784	1.86671	13.0235	0.62721	10.6142	0.548555	14.3256	1.00828	SNF7 domain containing protein, putative, expressed
LOC_Os01g01360	2.09944	3.21548	2.40734	3.42675	3.146	3.44067	4.97854	3.77714	3.92154	3.72899	3.78646	4.76807	2.57409	0.576402	3.33781	0.166253	4.22574	0.655927	4.09451	0.58403	peptide transporter PTR2, putative, expressed
LOC_Os01g01369	72.235	75.7463	71.186	29.3089	28.9357	30.0261	80.9364	76.293	81.5836	30.738	30.2453	30.9735	73.0558	2.38836	29.4236	0.554192	79.6043	2.88589	30.6523	0.371603	3-beta-hydroxysteroid-Delta-isomerase, putative, expressed
LOC_Os01g01380	2.7391	3.35877	3.16953	2.29665	2.26949	2.48295	3.79243	3.64181	3.28423	2.56254	2.17091	2.05148	3.08913	0.317564	2.3497	0.116197	3.57282	0.26103	2.26164	0.267336	expressed protein
LOC_Os01g01390	9.8802	12.0472	9.72023	16.725	18.204	17.7353	13.7739	13.3227	11.9701	20.2252	18.8438	17.7231	10.5492	1.29974	17.5548	0.755885	13.0222	0.938682	18.9307	1.25329	expressed protein
LOC_Os01g01400	3.48722	5.10378	3.16555	4.15991	4.76794	4.42801	5.32693	4.61174	4.15801	4.58243	4.76343	4.36361	3.91885	1.03871	4.45195	0.304721	4.69889	0.589316	4.56983	0.200208	expressed protein
LOC_Os01g01410	8.74263	11.075	8.2692	13.9463	15.5605	15.043	11.0509	10.9328	10.4269	15.8489	15.8062	15.4696	9.36227	1.50201	14.8499	0.824239	10.8036	0.331469	15.7083	0.207747	TKL_IRAK_C-LEC.1 - TKL_IRAK_C-LEC has homology to C-type lectin receptors, expressed
LOC_Os01g01420	22.6411	21.3515	20.1421	37.636	40.5206	39.7427	19.1639	19.9098	20.2085	37.6517	34.7996	38.0692	21.3782	1.24972	39.2997	1.49242	19.7608	0.538039	36.8402	1.7795	expressed protein
LOC_Os01g01430	3.57394	1.58849	4.05042	0.194734	0	0.165252	3.07444	3.54685	4.0571	0.267765	0.12056	0.142641	3.07095	1.30577	0.119995	0.104959	3.55947	0.491452	0.176989	0.0793861	No apical meristem protein, putative, expressed
LOC_Os01g01440	0.364557	0.0660133	0.499425	0	0	0	0.21696	0.236889	0.16675	0	0	0	0.309998	0.221797	0	0	0.206866	0.0361429	0	0	expressed protein
LOC_Os01g01450	93.0792	99.7732	91.7051	150.482	142.813	152.886	85.811	92.9337	100.371	135.996	143.971	150.822	94.8525	4.31645	148.727	5.26032	93.0387	7.2807	143.596	7.41989	stress responsive protein, putative, expressed
LOC_Os01g01460	0	0	0	0	0	0	0	0	0	0	0	0	0	0	0	0	0	0	0	0	retrotransposon protein, putative, Ty3-gypsy subclass
LOC_Os01g01470	0	0	0	0.145727	0.107536	0.107961	0	0	0	0.169551	0.110268	0.0931889	0	0	0.120408	0.0219278	0	0	0.124336	0.0400777	no apical meristem protein, putative, expressed
LOC_Os01g01484	9.77887	9.96862	9.46856	16.3904	18.4701	17.3978	10.0947	9.61972	8.97338	17.8582	15.1813	15.3076	9.73868	0.252439	17.4194	1.04002	9.56261	0.562854	16.1157	1.51036	light-mediated development protein DET1, putative, expressed
LOC_Os01g01500	0	0	0	0	0	0	0	0	0	0	0	0	0	0	0	0	0	0	0	0	expressed protein
LOC_Os01g01510	26.4102	27.1684	26.2592	21.5929	22.7979	21.3308	27.6172	29.4697	24.249	17.4748	15.4933	15.469	26.6126	0.487222	21.9072	0.782456	27.1119	2.64676	16.1457	1.15111	sas10/Utp3 family protein, expressed
LOC_Os01g01520	46.312	54.8712	43.472	7.58976	5.28067	7.57636	44.4337	41.7784	41.7961	5.98797	7.53153	8.33689	48.2184	5.93388	6.8156	1.3293	42.6694	1.52797	7.28547	1.19363	transferase family protein, putative, expressed
LOC_Os01g01530	0	0	0	0	0	0	0	0	0	0	0	0	0	0	0	0	0	0	0	0	transposon protein, putative, CACTA, En/Spm sub-class
LOC_Os01g01540	0	0	0	0	0.0544319	0	0	0	0	0	0	0	0	0	0.018144	0.0314263	0	0	0	0	retrotransposon protein, putative, unclassified, expressed
LOC_Os01g01550	0	0	0	0	0	0	0	0.0339559	0	0	0	0	0	0	0	0	0.0113186	0.0196044	0	0	transposon protein, putative, CACTA, En/Spm sub-class, expressed
LOC_Os01g01560	14.675	18.751	16.3664	12.4896	12.7027	13.3061	16.8922	16.1371	14.8477	13.7977	12.872	12.7169	16.5975	2.04779	12.8328	0.423492	15.959	1.03383	13.1289	0.584352	transposon protein, putative, unclassified, expressed
LOC_Os01g01570	18.2227	23.8742	20.2316	15.4725	15.5083	16.0612	21.4179	20.2032	18.6848	16.6474	15.5499	15.5761	20.7762	2.86482	15.6807	0.330044	20.102	1.36937	15.9245	0.626205	kinesin heavy chain, putative, expressed
LOC_Os01g01580	0.836321	1.01767	0.824917	0.583281	0.282464	0.534749	0.716722	1.07601	0.64266	0.381735	0.248263	0.587467	0.892971	0.108147	0.466832	0.161501	0.811799	0.231794	0.405822	0.17088	expressed protein
LOC_Os01g01590	0.546298	0.296768	0.3742	0.223247	0.164741	0.19847	0.304801	0.266238	0.187409	0.346326	0.253389	0.0856568	0.405755	0.127723	0.195486	0.0293671	0.252816	0.0598358	0.228457	0.132111	hypothetical protein
LOC_Os01g01600	0.857888	1.18358	0.652925	0.69745	0.52562	0.573869	0.863087	0.889275	0.934288	0.932331	0.825303	0.956535	0.898131	0.267607	0.59898	0.0886246	0.89555	0.0360125	0.904723	0.0698365	ethylene-responsive protein related, putative, expressed
LOC_Os01g01610	1.27225	1.11182	1.40191	2.95369	2.769	2.89381	1.33326	1.86009	1.59398	2.4547	2.32621	2.15094	1.26199	0.145319	2.87217	0.0942266	1.59578	0.263421	2.31062	0.152479	IscA-like iron-sulfur assembly protein, mitochondrial precursor, putative, expressed
LOC_Os01g01620	173.556	141.137	171.556	41.6738	45.0352	41.1883	74.9942	84.6454	84.7153	35.7358	36.9968	35.0112	162.083	18.1673	42.6324	2.09497	81.4516	5.5924	35.9146	1.0048	kinase, pfkB family, putative, expressed
LOC_Os01g01640	52.323	53.7096	50.4139	43.0038	39.6536	41.6409	56.9006	56.937	54.6458	39.4782	41.2192	44.0093	52.1488	1.65471	41.4328	1.68474	56.1611	1.31243	41.5689	2.28573	Rer1 protein, putative, expressed
LOC_Os01g01650	1.46336	3.44798	1.25598	77.4868	65.5661	68.6391	1.95165	1.49508	2.29836	62.1225	59.6647	63.3609	2.05577	1.21013	70.564	6.18906	1.91503	0.402891	61.7161	1.88135	isoflavone reductase homolog IRL, putative, expressed
LOC_Os01g01660	29.6703	29.6312	25.8805	58.2915	52.3075	56.1606	33.301	29.0131	29.713	44.5496	46.2113	36.8083	28.394	2.17684	55.5865	3.03302	30.6757	2.30037	42.523	5.01836	isoflavone reductase, putative, expressed
LOC_Os01g01670	14.072	15.8067	13.6848	14.4089	17.0241	16.9257	12.8396	13.211	13.5936	9.06549	9.45887	9.25462	14.5212	1.13001	16.1196	1.48229	13.2147	0.377008	9.25966	0.196739	expressed protein
LOC_Os01g01680	2.14975	3.81077	3.03805	3.03315	3.02983	3.22266	4.48459	4.16866	3.44673	1.89362	2.51903	2.92364	2.99952	0.831182	3.09521	0.110383	4.03332	0.532002	2.44543	0.518936	expressed protein
LOC_Os01g01689	5.38596	6.3226	5.54441	5.80225	6.62666	6.74228	7.28535	7.25708	5.86326	8.70844	7.33747	7.20633	5.75099	0.501329	6.3904	0.512623	6.8019	0.813004	7.75075	0.831976	phosphatidylinositol 3- and 4-kinase family protein, expressed
LOC_Os01g01700	74.1136	94.7928	73.5639	62.792	63.518	64.9924	97.2259	91.5292	90.2001	64.8062	64.2495	66.276	80.8234	12.1009	63.7675	1.1212	92.9851	3.73229	65.1106	1.04694	anaphase-promoting complex subunit 11, putative, expressed
LOC_Os01g01710	25.2063	24.0403	26.1444	112.885	118.565	111.021	18.7098	19.3962	20.2419	120.522	109.94	105.403	25.1303	1.05412	114.157	3.92965	19.4493	0.76746	111.955	7.75829	1-deoxy-D-xylulose 5-phosphate reductoisomerase, chloroplast precursor, putative, expressed
LOC_Os01g01720	18.3452	17.0917	18.4512	18.4751	18.1437	20.0999	17.2518	17.9873	17.834	18.9026	19.3381	20.1579	17.9627	0.756174	18.9063	1.04695	17.691	0.387997	19.4662	0.637377	pex14, putative, expressed
LOC_Os01g01730	0	0	0	0	0	0	0	0	0	0	0	0	0	0	0	0	0	0	0	0	serine/arginine repetitive matrix protein 2, putative, expressed
LOC_Os01g01740	6.00003	5.65535	5.75075	3.70841	3.92928	3.33478	8.69389	7.88856	8.27938	5.16626	5.20599	4.78813	5.80204	0.177974	3.65749	0.300505	8.28728	0.402722	5.05346	0.230642	protein kinase domain containing protein, expressed
LOC_Os01g01760	0.195353	0.318368	0.22302	0.461252	0.353463	0.473145	0.232523	0.285616	0.357421	0.412815	0.322171	0.326725	0.245581	0.0645359	0.429286	0.0659339	0.291853	0.0626821	0.353904	0.0510697	expressed protein
LOC_Os01g01770	0.0691026	0.150156	0.0631114	0.426724	0.0555693	0.401679	0.123376	0.0898057	0.126431	0.700923	0.512829	0.375612	0.0941232	0.0486179	0.294657	0.207435	0.113204	0.0203212	0.529788	0.163318	ZOS1-01 - C2H2 zinc finger protein, expressed
LOC_Os01g01780	1.47738	1.93099	1.49132	2.91732	3.29616	3.24461	2.00308	1.75399	1.66145	2.9154	2.88528	2.92606	1.63323	0.257957	3.15269	0.205466	1.80618	0.176692	2.90891	0.021151	exostosin family protein, putative, expressed
LOC_Os01g01790	24.2664	22.682	23.3366	40.9885	43.4418	40.0776	18.5766	20.0107	20.9173	37.4215	36.0056	36.2005	23.4283	0.796166	41.5027	1.74002	19.8349	1.18024	36.5425	0.767447	expressed protein
LOC_Os01g01800	11.4897	10.7171	12.0457	11.2325	12.4689	11.9079	9.93368	10.0611	9.48005	12.7223	11.2686	11.2796	11.4175	0.667212	11.8698	0.61906	9.82495	0.305409	11.7568	0.836144	expressed protein
LOC_Os01g01810	0	0	0	0	0	0	0	0	0	0	0	0	0	0	0	0	0	0	0	0	expressed protein
LOC_Os01g01830	17.309	18.0375	17.3775	25.905	25.5099	25.1226	19.2831	20.696	20.0743	22.7261	22.5985	23.051	17.5747	0.402279	25.5125	0.391219	20.0178	0.708126	22.7919	0.233292	OsPOP1 - Putative Prolyl Oligopeptidase homologue, expressed
LOC_Os01g01840	0	0.254645	0.0740969	7.01403	3.19686	3.40598	0.0160946	0.0351459	0.0247397	5.16617	11.9527	6.58097	0.109581	0.130978	4.53895	2.14602	0.0253267	0.00953922	7.89994	3.58036	helix-loop-helix DNA-binding domain containing protein, expressed
LOC_Os01g01850	0	0	0	0	0	0	0	0	0	0	0	0	0	0	0	0	0	0	0	0	transposon protein, putative, unclassified, expressed
LOC_Os01g01860	0	0	0	0	0	0	0	0	0	0	0	0.0092359	0	0	0	0	0	0	0.00307863	0.00533235	transposon protein, putative, unclassified
LOC_Os01g01870	4.45114	6.8526	5.60342	26.1446	27.1565	24.3001	5.58443	6.75068	7.02762	20.8531	28.3141	24.9202	5.63572	1.20105	25.8671	1.44828	6.45424	0.765899	24.6958	3.73558	helix-loop-helix DNA-binding domain containing protein, expressed
LOC_Os01g01880	0	0	0	0.0403631	0	0	0	0	0	0	0.0458127	0	0	0	0.0134544	0.0233036	0	0	0.0152709	0.02645	expressed protein
LOC_Os01g01890	2.99362	3.70804	3.12593	4.99438	4.0815	4.6479	4.83993	4.04892	4.09449	4.6858	5.46366	5.52865	3.27586	0.380076	4.57459	0.460834	4.32778	0.444122	5.22604	0.468986	expressed protein
LOC_Os01g01900	0	0	0	0	0	0	0	0	0	0	0	0	0	0	0	0	0	0	0	0	retrotransposon protein, putative, unclassified, expressed
LOC_Os01g01910	1.11964	2.1699	1.20221	3.72633	2.6646	3.86977	4.61934	4.80769	4.73372	3.99022	5.38973	4.47901	1.49725	0.583991	3.42023	0.658314	4.72025	0.0948931	4.61966	0.710275	expressed protein
LOC_Os01g01920	2.97834	3.67959	3.07037	9.48723	10.189	9.16286	3.85922	3.65058	3.73152	11.1519	10.8174	10.0957	3.24277	0.38109	9.61302	0.524495	3.74711	0.105187	10.6884	0.539809	HD domain containing protein 2, putative, expressed
LOC_Os01g01925	0	0	0	0	0	0	0	0	0	0	0	0	0	0	0	0	0	0	0	0	expressed protein
LOC_Os01g01930	0.255089	0.173217	0.218412	0.0694957	0.0384622	0.0463369	0.142324	0.0621589	0.087509	0.121286	0.157757	0.11999	0.215573	0.0410101	0.0514316	0.0161318	0.0973307	0.0409752	0.133011	0.0214406	expressed protein
LOC_Os01g01940	0.130367	0.161873	0.153082	1.07565	0.943515	1.10963	0.18288	0.0726104	0.255557	1.06259	1.08266	0.934438	0.148441	0.0162582	1.04293	0.0877548	0.170349	0.092115	1.02656	0.0804119	expressed protein
LOC_Os01g01950	0.0349161	0.0379353	0.0956666	0.152199	0.084234	0.05074	0.155848	0.0680654	0.143737	0.177081	0.129561	0.0875948	0.0561727	0.0342361	0.0957242	0.0516961	0.12255	0.0475721	0.131412	0.0447718	expressed protein
LOC_Os01g01960	48.9581	41.0287	46.8138	42.1019	49.6758	48.0759	43.4518	47.3541	44.2288	51.4641	50.1734	47.2164	45.6002	4.10163	46.6179	3.99192	45.0116	2.06558	49.618	2.17765	transcriptional repressor, putative, expressed
LOC_Os01g01970	12.7915	12.7176	12.3988	9.79708	9.60706	9.58655	11.2753	11.7425	11.6465	11.8833	11.4184	10.949	12.636	0.208656	9.66356	0.11608	11.5548	0.246732	11.4169	0.467115	expressed protein
LOC_Os01g01980	0.0721164	0.0391761	0.0987959	0.0392943	0	0	0	0	0	0.0457183	0	0	0.0700295	0.0298646	0.0130981	0.0226866	0	0	0.0152394	0.0263955	expressed protein
LOC_Os01g01990	0	0	0	0	0	0	0	0	0	0	0	0	0	0	0	0	0	0	0	0	expressed protein
LOC_Os01g02000	1.63978	1.80884	1.46705	0.802302	0.625682	0.778098	1.86714	2.3159	1.8598	1.19866	1.2935	0.975968	1.63856	0.1709	0.735361	0.0957526	2.01428	0.261236	1.15604	0.163	phosphate transporter 1, putative, expressed
LOC_Os01g02010	31.8139	42.5318	32.0288	25.424	18.781	23.1996	20.3279	19.6791	20.3274	15.3843	16.7771	16.3543	35.4582	6.12686	22.4682	3.38137	20.1115	0.374424	16.1719	0.714074	expressed protein
LOC_Os01g02020	15.403	13.3076	15.1798	10.552	11.0659	10.8654	10.7739	11.7927	11.2461	9.61918	10.7296	9.54149	14.6301	1.15075	10.8278	0.258988	11.2709	0.509858	9.96344	0.664688	acetyl-CoA acetyltransferase, cytosolic, putative, expressed
LOC_Os01g02040	5.71043	6.25312	6.28102	7.90743	7.35879	8.5819	6.33697	6.29004	6.42523	8.82914	9.41128	9.06427	6.08152	0.32168	7.94937	0.612632	6.35075	0.068643	9.10156	0.29286	retrotransposon protein, putative, unclassified, expressed
LOC_Os01g02050	0.198878	0.11524	0.118063	0.252847	0.311861	0.279375	0.130195	0.148615	0.172838	0.504316	0.467376	0.449036	0.14406	0.0474944	0.281361	0.0295571	0.150549	0.0213872	0.473576	0.0281564	phosphoenolpyruvate carboxylase, putative, expressed
LOC_Os01g02060	0.498909	1.15637	0.637915	13.87	14.5368	14.8708	0.851164	0.669995	0.760675	19.0192	19.596	19.6922	0.764398	0.346501	14.4259	0.509565	0.760611	0.0905848	19.4358	0.363976	TOO MANY MOUTHS precursor, putative, expressed
LOC_Os01g02070	0	0.104145	0	0.313378	0.289064	0.417896	0.0855713	0.0467157	0.131535	0.486148	0.41497	0.420836	0.0347151	0.0601283	0.340112	0.0684504	0.0879408	0.0424594	0.440651	0.0395101	invertase/pectin methylesterase inhibitor family protein, putative, expressed
LOC_Os01g02080	1.40697	2.42543	1.51628	23.8368	20.6372	23.1995	2.79671	2.52333	3.01183	23.9519	25.7789	25.2256	1.78289	0.559128	22.5578	1.69356	2.77729	0.244828	24.9855	0.936896	peptidyl-prolyl cis-trans isomerase, putative, expressed
LOC_Os01g02090	40.5161	38.3006	41.0182	37.7067	37.459	42.0302	41.7099	44.024	41.3835	40.8572	40.6625	40.0777	39.945	1.44603	39.0653	2.57064	42.3725	1.43955	40.5325	0.405719	expressed protein
LOC_Os01g02100	7.02395	6.9571	6.87495	7.52691	8.25557	7.86777	7.13738	7.52123	6.19519	6.88738	7.47527	7.07328	6.952	0.0746323	7.88342	0.364579	6.95127	0.682328	7.14531	0.300493	transposon protein, putative, unclassified, expressed
LOC_Os01g02110	4.12765	3.06928	3.2251	0	0	0	4.90367	4.115	4.41491	0.0198991	0.0388243	0	3.47401	0.571404	0	0	4.47786	0.398085	0.0195745	0.0194142	helix-loop-helix DNA-binding domain containing protein, expressed
LOC_Os01g02120	0	0.0476798	0	0	0	0	0.0195881	0.0641621	0.0301097	0	0	0	0.0158933	0.0275279	0	0	0.0379533	0.0232992	0	0	osMFT2 MFT-Like2 homologous to Mother of FT and TFL1 gene; contains Pfam profile PF01161: Phosphatidylethanolamine-binding protein, expressed
LOC_Os01g02130	9.82317	12.163	10.8061	1.14789	0.738719	0.996758	1.99001	1.57588	1.47904	0.869664	0.818084	1.32129	10.9308	1.17489	0.961123	0.206901	1.68164	0.271407	1.00301	0.27684	expressed protein
LOC_Os01g02139	34.175	30.7349	31.894	41.7896	35.8185	39.641	42.076	35.7936	45.2075	46.0039	45.3129	48.7083	32.268	1.75025	39.083	3.02441	41.0257	4.794	46.675	1.79447	expressed protein
LOC_Os01g02150	73.2659	79.0257	75.4291	85.4204	68.2783	81.3596	94.5608	76.1874	91.9058	95.2724	93.7054	103.5	75.9069	2.90949	78.3528	8.95789	87.5513	9.93058	97.4927	5.26144	sulfated surface glycoprotein 185 precursor, putative, expressed
LOC_Os01g02160	4.82161	4.93219	4.13318	0.307271	0.40814	0.163901	3.0457	2.55594	2.78579	0.321755	0.209254	0.247581	4.62899	0.432929	0.293104	0.122734	2.79581	0.245038	0.25953	0.0571941	hydroxyproline-rich glycoprotein family protein, putative, expressed
LOC_Os01g02170	2.07386	2.39835	2.36359	1.94978	1.76581	1.62083	2.88331	2.50833	2.35154	1.13427	1.19993	1.36991	2.2786	0.17816	1.77881	0.164864	2.58106	0.273243	1.2347	0.121606	expressed protein
LOC_Os01g02180	8.64562	9.12111	8.65184	6.13467	6.72477	5.93378	10.0314	10.4752	10.5786	6.37829	5.85858	5.32676	8.80619	0.272746	6.26441	0.411144	10.3618	0.290727	5.85454	0.525775	expressed protein
LOC_Os01g02190	0.287983	0.192544	0.212435	0.434531	0.293932	0.579455	0.257082	0.280697	0.212785	0.477483	0.493199	0.389021	0.230987	0.0503514	0.435973	0.142767	0.250188	0.0344767	0.453235	0.0561626	aquaporin protein, putative, expressed
LOC_Os01g02200	34.9617	36.7015	36.2722	18.9791	21.7029	22.6713	31.1461	31.9009	32.1611	18.502	20.223	21.5027	35.9785	0.906299	21.1177	1.9144	31.736	0.527208	20.0759	1.50574	armadillo/beta-catenin repeat family protein, putative, expressed
LOC_Os01g02210	0	0	0	0	0	0	0	0	0	0	0	0	0	0	0	0	0	0	0	0	retrotransposon protein, putative, Ty3-gypsy subclass
LOC_Os01g02220	0	0	0	0	0	0	0	0	0	0	0	0	0	0	0	0	0	0	0	0	retrotransposon protein, putative, Ty3-gypsy subclass, expressed
LOC_Os01g02230	0	0	0	0	0	0	0	0	0	0	0	0	0	0	0	0	0	0	0	0	retrotransposon protein, putative, Ty3-gypsy subclass, expressed
LOC_Os01g02240	0	0	0	0	0	0	0	0	0	0	0	0	0	0	0	0	0	0	0	0	transposon protein, putative, unclassified, expressed
LOC_Os01g02250	0.08032	0.0249329	0.039298	0	0	0.0083372	0.0358509	0.0503279	0.0314902	0	0	0.00719645	0.0481836	0.0287428	0.00277907	0.00481348	0.039223	0.00986119	0.00239882	0.00415487	RGA-1, putative, expressed
LOC_Os01g02260	0	0	0	0	0	0	0.0174392	0	0	0	0	0	0	0	0	0	0.00581307	0.0100685	0	0	retrotransposon protein, putative, Ty3-gypsy subclass, expressed
LOC_Os01g02270	0	0	0.0724052	0.0863936	0.0637524	0	0	0.0579547	0.063459	0	0.0735435	0	0.0241351	0.0418032	0.0500487	0.0447974	0.0404712	0.035157	0.0245145	0.0424604	expressed protein
LOC_Os01g02280	0	0.00468625	0	0	0	0.00626804	0.00385047	0.0084083	0	0	0	0	0.00156208	0.00270561	0.00208935	0.00361886	0.00408626	0.00420911	0	0	Leucine Rich Repeat family protein, expressed
LOC_Os01g02290	7.42631	7.78115	8.70951	0.720426	0.611368	0.816597	4.43604	4.58577	4.38462	0.642624	0.85858	0.63576	7.97232	0.662616	0.71613	0.102682	4.46881	0.104501	0.712321	0.12671	Ser/Thr receptor-like kinase, putative, expressed
LOC_Os01g02300	4.43845	5.18926	5.25773	0.511287	0.656492	0.804538	1.61672	1.57315	1.36489	0.475901	0.766021	0.353113	4.96181	0.454537	0.657439	0.146628	1.51825	0.134592	0.531678	0.21203	receptor kinase ORK10, putative, expressed
LOC_Os01g02310	2.17486	2.06922	2.07047	1.20511	1.27464	1.08921	1.9415	1.96414	1.87155	1.40213	1.36782	1.07889	2.10485	0.0606341	1.18965	0.093676	1.92573	0.0482683	1.28295	0.177544	expressed protein
LOC_Os01g02320	12.8735	10.4141	15.3162	3.27878	3.65902	3.26132	3.96284	4.0464	3.57591	3.50213	4.00617	3.28942	12.8679	2.45103	3.39971	0.224739	3.86172	0.251019	3.59924	0.368111	protein kinase domain containing protein, expressed
LOC_Os01g02334	26.8489	26.0266	28.3013	5.10925	3.97646	5.37611	10.8232	9.81806	10.9069	4.31908	4.93828	4.45673	27.0589	1.15179	4.8206	0.74313	10.5161	0.605938	4.57136	0.325126	expressed protein
LOC_Os01g02350	13.7444	11.4444	14.9698	2.16421	2.25837	2.09777	7.87256	8.68096	8.79982	2.72879	2.16424	1.98633	13.3862	1.78979	2.17345	0.0806969	8.45111	0.504553	2.29312	0.387649	receptor-like kinase ARK1AS, putative, expressed
LOC_Os01g02360	3.02997	2.89358	3.62213	1.346	1.48988	1.58457	2.41198	2.52066	2.5688	1.7251	1.65902	1.56143	3.18189	0.387308	1.47348	0.12013	2.50048	0.0803377	1.64851	0.0823411	resistance-related receptor-like kinase, putative, expressed
LOC_Os01g02370	0.0105608	0.0688442	0.0144678	1.335	1.36306	1.21241	0.0188554	0	0	2.20937	2.32512	2.00031	0.031291	0.0325807	1.30349	0.0801138	0.00628512	0.0108861	2.17827	0.164622	receptor-like kinase ARK1AS, putative, expressed
LOC_Os01g02380	0	0	0	0	0	0	0	0	0	0	0	0	0	0	0	0	0	0	0	0	retrotransposon protein, putative, Ty3-gypsy subclass, expressed
LOC_Os01g02390	11.8412	9.23395	11.6011	3.9438	3.90782	3.97787	7.65117	7.31471	7.72339	5.55046	5.14835	5.2597	10.8921	1.44102	3.94316	0.0350336	7.56309	0.218112	5.31951	0.20762	protein kinase domain containing protein, expressed
LOC_Os01g02400	2.32241	2.45682	2.68853	2.83424	2.45734	2.61507	1.68525	1.52896	1.17409	4.6924	4.09042	3.92677	2.48925	0.185203	2.63555	0.189281	1.46277	0.261925	4.23653	0.403183	protein kinase domain containing protein, expressed
LOC_Os01g02410	0	0	0	0	0	0	0.0290245	0	0	0.0137412	0	0	0	0	0	0	0.00967485	0.0167573	0.00458039	0.00793348	protein kinase domain containing protein, expressed
LOC_Os01g02420	2.53674	3.27556	2.74741	2.28678	2.30694	2.04584	2.56095	1.91591	2.22342	2.34068	2.037	1.96583	2.85323	0.380609	2.21319	0.145274	2.23343	0.32264	2.1145	0.199083	protein kinase domain containing protein, expressed
LOC_Os01g02430	0.209947	0.348153	0.272479	0.048166	0.0266573	0.0963454	0.177555	0.118473	0.181952	0.0280202	0.0820037	0.0415814	0.27686	0.0692075	0.0570562	0.0356845	0.159327	0.0354487	0.0505351	0.0280835	TAK14, putative, expressed
LOC_Os01g02440	0.123573	0.253599	0.225719	0	0.0993721	0.0199529	0.0612855	0.0401489	0.0942046	0.0348175	0.0849138	0.0344456	0.200964	0.0684566	0.039775	0.052568	0.065213	0.027241	0.0513923	0.0290311	Ser/Thr receptor-like kinase, putative, expressed
LOC_Os01g02450	0.487355	0.926619	0.918022	0.265547	0.146966	0.177056	0.217531	0.0593781	0.250782	0.23172	0.1507	0.229245	0.777332	0.251164	0.196523	0.0616405	0.175897	0.102269	0.203888	0.0460791	retrotransposon protein, putative, unclassified, expressed
LOC_Os01g02460	0.0252999	0.0274875	0	0	0	0	0	0.0246598	0.0694334	0.0320778	0.0625857	0	0.0175958	0.0152776	0	0	0.0313644	0.0351989	0.0315545	0.0312961	receptor kinase LRK10, putative, expressed
LOC_Os01g02470	0.666854	0.310507	1.43559	0.830516	0.632015	0.761413	0.765388	0.789265	0.78434	0.845507	0.765902	1.01572	0.804317	0.575	0.741314	0.100765	0.779664	0.0126065	0.87571	0.127619	expressed protein
LOC_Os01g02480	0	0	0	0	0	0	0	0	0	0	0	0	0	0	0	0	0	0	0	0	retrotransposon protein, putative, unclassified
LOC_Os01g02490	0.441719	0.817632	0.694783	1.33712	1.30244	1.18871	0.569578	0.574058	0.538784	2.50989	2.63059	2.29839	0.651378	0.191678	1.27609	0.0776313	0.560807	0.0192038	2.47962	0.168156	expressed protein
LOC_Os01g02500	10.803	22.3702	14.7996	5.45558	4.13178	5.30591	15.3899	12.9879	12.3448	6.20431	5.68003	4.816	15.9909	5.87486	4.96442	0.724964	13.5742	1.605	5.56678	0.701048	glutamyl-tRNA amidotransferase, putative, expressed
LOC_Os01g02510	0.932972	0.855264	0.758887	0.381263	0.633028	0.720265	0.650676	0.852532	0.88016	0.628425	0.685171	0.621713	0.849041	0.0872093	0.578185	0.176029	0.794456	0.125281	0.645103	0.0348618	retrotransposon protein, putative, unclassified, expressed
LOC_Os01g02520	0.361004	0.343192	0.457465	0.245876	0.2395	0.380342	0.362552	0.360667	0.421067	0.297517	0.357214	0.30566	0.38722	0.0614823	0.288573	0.0795383	0.381429	0.0343406	0.32013	0.0323727	retrotransposon protein, putative, unclassified, expressed
LOC_Os01g02530	0.139358	0.0692152	0.130912	0.047729	0.0816479	0.0462891	0.0888608	0.0465711	0.0874187	0.0858221	0.0886469	0.0649277	0.113162	0.0382924	0.0585553	0.0200117	0.0742835	0.0240105	0.0797989	0.0129561	retrotransposon protein, putative, unclassified, expressed
LOC_Os01g02540	0	0	0	0	0	0	0.00548884	0	0	0	0	0	0	0	0	0	0.00182961	0.00316898	0	0	retrotransposon protein, putative, unclassified, expressed
LOC_Os01g02550	0.0210258	0.0456877	0.0144021	0.435342	0.608688	0.458319	0.00938487	0.0512345	0.0721294	0.706454	0.858208	0.738469	0.0270385	0.0164867	0.500783	0.0941521	0.0442496	0.0319501	0.767711	0.0799914	protein kinase domain containing protein, expressed
LOC_Os01g02560	0.0562151	0.134367	0.0770119	1.16394	1.35617	1.30707	0.36132	0.120544	0.493689	1.98145	1.73828	2.24235	0.089198	0.0404761	1.27573	0.0998728	0.325184	0.189179	1.98736	0.252085	Ser/Thr receptor-like kinase, putative, expressed
LOC_Os01g02570	0	0.062286	0.0157075	0.887128	0.788332	0.783114	0	0.0111757	0.0314668	0.625112	0.836723	0.862932	0.0259978	0.032393	0.819525	0.0586041	0.0142142	0.015952	0.774922	0.1304	protein kinase domain containing protein, expressed
LOC_Os01g02580	0	0.0388734	0	0.857793	0.604219	0.901242	0	0	0	1.8146	1.59318	1.63066	0.0129578	0.0224436	0.787752	0.160421	0	0	1.67948	0.11851	protein kinase domain containing protein, expressed
LOC_Os01g02590	4.19798	4.36883	4.39934	1.42009	1.57189	1.59614	7.05468	6.11497	6.13091	2.30136	2.10689	1.99656	4.32205	0.108526	1.52937	0.0954138	6.43352	0.538	2.13493	0.154323	receptor-like kinase, putative, expressed
LOC_Os01g02600	1.60492	1.88319	1.6358	1.63702	1.64165	1.56728	3.53021	2.97846	3.20653	2.39302	2.73148	2.51241	1.70797	0.152529	1.61532	0.041665	3.2384	0.277253	2.54564	0.17166	Ser/Thr receptor-like kinase, putative, expressed
LOC_Os01g02610	0	0	0	0	0.0104115	0.0125431	0	0	0	0	0	0	0	0	0.00765152	0.00671158	0	0	0	0	protein kinase domain containing protein, expressed
LOC_Os01g02629	0	0	0	0	0	0	0	0	0	0	0	0	0	0	0	0	0	0	0	0	retrotransposon protein, putative, unclassified, expressed
LOC_Os01g02650	0	0	0	0	0	0	0	0	0	0	0	0	0	0	0	0	0	0	0	0	retrotransposon protein, putative, unclassified, expressed
LOC_Os01g02660	0	0	0	0	0	0	0	0	0	0	0	0	0	0	0	0	0	0	0	0	retrotransposon protein, putative, unclassified
LOC_Os01g02670	0	0	0	0	0	0	0	0	0	0	0	0	0	0	0	0	0	0	0	0	retrotransposon protein, putative, Ty1-copia subclass, expressed
LOC_Os01g02680	0.091299	0.121237	0.0277945	0	0	0	0.126782	0.0692138	0.0835209	0	0	0	0.08011	0.0477153	0	0	0.0931722	0.0299731	0	0	protein kinase domain containing protein, expressed
LOC_Os01g02690	0.793281	1.38422	0.938561	1.03475	0.840897	0.698662	1.15881	0.902079	0.874136	1.11248	0.921725	1.02521	1.03869	0.307933	0.858103	0.168703	0.978342	0.156914	1.01981	0.0954919	resistance-related receptor-like kinase, putative, expressed
LOC_Os01g02700	0.0098049	0.159791	0.0402967	4.27394	3.6782	3.73309	0.0262585	0.057341	0.0269088	7.64548	6.29416	7.04726	0.0699642	0.0792721	3.89508	0.329249	0.0368361	0.0177607	6.99563	0.677138	protein kinase domain containing protein, expressed
LOC_Os01g02710	0.153561	0.709069	0	11.1283	10.836	10.4325	0.788235	0.41161	0.948232	21.9525	20.7506	22.4885	0.287543	0.373039	10.7989	0.349381	0.716026	0.275503	21.7306	0.889993	LRk-type protein, putative, expressed
LOC_Os01g02720	13.4648	14.4531	13.8592	13.2608	13.4298	12.7133	14.1894	13.6242	13.6351	12.8497	11.9786	11.7528	13.9257	0.49748	13.1346	0.374533	13.8162	0.323249	12.1937	0.57921	elongation factor Tu, putative, expressed
LOC_Os01g02730	2.09552	1.7812	2.04331	0.900002	0.84752	1.16434	1.00136	1.2255	1.2686	1.34409	0.930037	1.02049	1.97334	0.168437	0.970622	0.169808	1.16516	0.143477	1.09821	0.217691	TAK14, putative, expressed
LOC_Os01g02740	0.0552491	0.0371592	0.100918	0.0860106	0.0952048	0.0955807	0.030532	0.0384652	0.0397117	0.166787	0.107386	0.0858029	0.0644421	0.0328585	0.0922654	0.00542003	0.0362363	0.00497924	0.119992	0.0419379	retrotransposon protein, putative, unclassified, expressed
LOC_Os01g02750	1.93189	2.09894	2.73785	2.4501	2.29013	2.85582	1.68	1.55836	1.75969	2.89288	2.47191	2.06815	2.25623	0.425382	2.53202	0.291605	1.66601	0.101392	2.47765	0.412397	protein kinase domain containing protein, expressed
LOC_Os01g02760	0.270563	0.435058	0.266874	2.22903	2.07566	1.84009	0.386451	0.24262	0.178209	2.14062	1.99453	2.00915	0.324165	0.0960543	2.04826	0.195912	0.269094	0.106615	2.0481	0.0804544	receptor-like kinase, putative, expressed
LOC_Os01g02770	1.26671	1.83078	1.6398	5.7875	5.8875	5.20146	1.61838	1.68775	1.27573	7.29359	6.09456	5.40812	1.5791	0.286893	5.62549	0.370608	1.52729	0.220594	6.26542	0.954276	resistance-related receptor-like kinase, putative, expressed
LOC_Os01g02780	0	0.0423954	0	0.967404	1.41206	1.23335	0.00870859	0	0	1.02661	2.12364	1.38275	0.0141318	0.024477	1.20427	0.223751	0.00290286	0.0050279	1.511	0.559647	TAK33, putative, expressed
LOC_Os01g02790	0	0	0.0216622	0.120621	0.286102	0.0919142	0	0	0	0.320778	0.567183	0.218179	0.00722074	0.0125067	0.166212	0.104815	0	0	0.368713	0.179372	protein kinase domain containing protein, expressed
LOC_Os01g02800	0	0.0110944	0	0.0222558	0.0123174	0.0296785	0	0	0	0.0776828	0.0505213	0.0128089	0.00369814	0.00640537	0.0214172	0.00871087	0	0	0.0470043	0.0325797	receptor-like kinase ARK1AS, putative, expressed
LOC_Os01g02810	0	0.0130587	0.016466	0.0261962	0.0579929	0.0523997	0	0	0	0.0609578	0.0445996	0.0753834	0.00984157	0.00869164	0.0455296	0.0169752	0	0	0.0603136	0.015402	resistance-related receptor-like kinase, putative, expressed
LOC_Os01g02830	0.186372	0.223802	0.174693	1.16514	1.00572	1.04058	0.22767	0.191218	0.161521	1.01983	1.00701	0.639813	0.194956	0.0256551	1.07048	0.0838112	0.19347	0.0331322	0.888883	0.215796	receptor-like kinase ARK1AS, putative, expressed
LOC_Os01g02840	0.145365	0.289547	0.199143	0.924063	0.628317	0.598524	0.270349	0.236145	0.299207	0.875466	0.524413	0.592605	0.211351	0.0728621	0.716968	0.179967	0.268567	0.0315684	0.664162	0.186145	resistance-related receptor-like kinase, putative, expressed
LOC_Os01g02850	1.06434	1.8791	1.64035	4.63943	7.38209	5.02676	2.49411	0.907735	3.28612	6.07265	4.44304	4.67273	1.52793	0.418855	5.68276	1.48435	2.22932	1.2111	5.06281	0.88206	expressed protein
LOC_Os01g02860	0.197858	0.314182	0.114677	0.89563	0.890396	0.962108	0.244562	0.163182	0.271502	0.868378	0.781241	0.859103	0.208906	0.10021	0.916045	0.0399774	0.226416	0.0563939	0.83624	0.0478562	expressed protein
LOC_Os01g02870	1.72504	7.37966	1.45591	141.224	135.902	132.951	2.19992	2.01167	1.7542	86.706	87.6134	94.0875	3.5202	3.3451	136.692	4.19267	1.98859	0.223754	89.469	4.02538	auxin-induced protein 5NG4, putative, expressed
LOC_Os01g02880	118.847	121.369	120.992	35.4429	35.365	33.3989	115.287	123.061	113.203	26.3605	26.0895	25.6996	120.403	1.36066	34.7356	1.15828	117.184	5.19562	26.0498	0.332219	fructose-bisphospate aldolase isozyme, putative, expressed
LOC_Os01g02884	23.1575	25.7606	22.2451	19.6712	21.9603	20.4183	22.7705	22.0882	19.5816	16.5674	14.8344	16.0436	23.7211	1.82427	20.6832	1.16732	21.4801	1.67913	15.8151	0.888787	ATP-dependent RNA helicase DHX36, putative, expressed
LOC_Os01g02890	3.60172	4.61132	4.23861	0.968271	0.861248	1.06064	7.7407	7.67073	7.40258	1.83068	1.75644	1.2041	4.15055	0.510529	0.963385	0.0997837	7.60467	0.178476	1.59707	0.342343	phosphatidylserine synthase, putative, expressed
LOC_Os01g02900	27.5488	21.5751	25.5962	21.8195	19.7715	19.8017	25.6311	25.2799	30.1248	18.807	20.5859	20.9181	24.9067	3.04598	20.4642	1.17379	27.0119	2.70155	20.1037	1.13517	glycosyltransferase, putative, expressed
LOC_Os01g02910	2.75261	2.60105	2.39838	2.13768	2.1372	2.14564	5.10282	4.91364	4.87702	2.8482	3.00026	2.95007	2.58401	0.177731	2.14017	0.00474054	4.96449	0.121183	2.93284	0.0774813	glycosyltransferase, putative, expressed
LOC_Os01g02920	30.0497	20.4353	31.6442	3.94722	4.51561	4.308	26.4912	27.7707	31.9185	5.82405	5.51885	6.16797	27.3764	6.06382	4.25694	0.287615	28.7268	2.83717	5.83696	0.32475	glycosyltransferase protein, putative, expressed
LOC_Os01g02930	6.04258	4.5143	5.44821	0.595097	0.458233	0.345032	10.1102	8.52792	10.8004	1.02353	0.82228	0.744556	5.33503	0.770402	0.46612	0.125219	9.81282	1.16504	0.863454	0.143972	glycosyltransferase protein, putative, expressed
LOC_Os01g02940	19.8155	18.6294	19.507	25.9888	24.2724	23.4927	18.8691	18.3751	20.5337	16.9512	15.7349	18.0322	19.3173	0.61539	24.5846	1.27704	19.2593	1.13096	16.9061	1.14931	glycosyltransferase protein, putative, expressed
LOC_Os01g02950	0.283544	0.264053	0.138729	0.0220708	0.0244301	0.0294318	0.28928	0.335593	0.361291	0.154074	0.0751521	0.0762144	0.228776	0.0785891	0.0253109	0.00375874	0.328721	0.0364935	0.101814	0.0452623	expressed protein
LOC_Os01g02960	11.2077	9.7577	11.4005	21.6211	21.6817	20.7881	13.07	13.2036	15.2087	23.6103	24.5711	25.5113	10.7886	0.898007	21.3636	0.499332	13.8274	1.19806	24.5642	0.950554	expressed protein
LOC_Os01g02970	0	0	0	0	0	0	0	0	0	0	0	0	0	0	0	0	0	0	0	0	retrotransposon protein, putative, unclassified, expressed
LOC_Os01g02980	0.127897	0.169835	0.116808	0.0619446	0	0.0206511	0.152232	0.0831075	0.136501	0.0360358	0	0	0.13818	0.0279692	0.0275319	0.0315403	0.123947	0.0362319	0.0120119	0.0208053	expressed protein
LOC_Os01g02990	0	0	0	0	0	0	0	0	0	0	0	0	0	0	0	0	0	0	0	0	expressed protein
LOC_Os01g03010	0	0	0	0	0	0	0	0	0	0	0	0	0	0	0	0	0	0	0	0	expressed protein
LOC_Os01g03020	5.30398	6.30186	5.36846	24.1694	27.4321	26.0405	4.49019	4.38999	5.07236	26.7964	23.4469	24.4009	5.6581	0.558441	25.8807	1.63721	4.65085	0.368462	24.8814	1.72567	tRNA synthetase class I, putative, expressed
LOC_Os01g03030	71.7599	58.4953	74.7407	9.17343	9.5194	8.01628	30.3578	27.179	25.5308	8.42936	9.26824	8.37933	68.332	8.64818	8.90304	0.787191	27.6892	2.4536	8.69231	0.499397	alanyl-tRNA synthetase, putative, expressed
LOC_Os01g03040	2.95712	6.08997	2.72089	56.49	53.7975	53.4914	4.41284	4.431	4.66342	55.4287	58.2485	54.8366	3.92266	1.88066	54.593	1.65001	4.50242	0.139728	56.1713	1.82315	expressed protein
LOC_Os01g03050	7.49953	8.31636	7.53567	3.91743	3.55119	3.76036	7.63544	7.15876	6.27236	3.65416	3.66057	3.84837	7.78385	0.461518	3.74299	0.183739	7.02219	0.691725	3.72103	0.11032	fruit protein PKIWI502, putative, expressed
LOC_Os01g03060	30.1214	35.2808	32.1506	24.7376	25.9565	25.4666	28.3135	29.0483	28.4254	27.2985	27.5367	26.6067	32.5176	2.59925	25.3869	0.613361	28.5957	0.395903	27.1473	0.48308	splicing factor, putative, expressed
LOC_Os01g03070	84.925	86.6753	87.5552	65.998	77.3305	72.8464	84.4095	89.0726	80.8978	57.9084	53.9069	54.2224	86.3851	1.33891	72.0583	5.7072	84.7933	4.10088	55.3459	2.22478	transposon protein, putative, unclassified, expressed
LOC_Os01g03080	1.29507	0.778905	0.697	0.302421	0.251061	0.268856	1.42449	1.46517	1.74537	0.117287	0.171626	0.0580173	0.923658	0.324248	0.274113	0.0260802	1.54501	0.174704	0.115644	0.0568222	expressed protein
LOC_Os01g03090	38.56	39.593	37.1742	25.0452	26.3343	26.2969	33.44	32.0086	33.4593	23.6205	24.961	25.3975	38.4424	1.21368	25.8921	0.733696	32.9693	0.832063	24.6597	0.926032	methyltransferase, putative, expressed
LOC_Os01g03100	34.8699	33.7231	32.0784	10.3534	11.047	10.636	25.3761	23.4415	23.3065	10.1161	10.4177	10.9468	33.5572	1.40314	10.6788	0.348787	24.0414	1.15786	10.4935	0.420513	protein binding protein, putative, expressed
LOC_Os01g03110	80.8539	94.6591	82.7389	22.4785	24.08	19.7164	86.6925	71.4553	64.644	15.2752	14.3304	14.9002	86.084	7.48586	22.0916	2.20737	74.2639	11.2894	14.8352	0.475718	expressed protein
LOC_Os01g03130	9.90635	6.52982	10.1642	0.94855	0.899954	1.47573	1.62808	2.50483	2.18976	0.840857	0.74338	1.09184	8.8668	2.02798	1.10808	0.319321	2.10756	0.444121	0.892025	0.179775	expressed protein
LOC_Os01g03144	6.87893	7.88077	7.26472	21.8202	23.4904	22.9496	7.20755	6.91894	7.40965	20.1707	18.4548	18.5212	7.34147	0.50531	22.7534	0.852222	7.17871	0.246622	19.0489	0.972077	white-brown complex homolog protein 7, putative, expressed
LOC_Os01g03160	14.6328	16.4276	15.4895	10.1173	9.43523	10.2692	17.1959	16.8159	16.117	10.0566	9.76534	9.3379	15.5167	0.897704	9.94059	0.444204	16.7096	0.54725	9.71996	0.361509	xylosyltransferase, putative, expressed
LOC_Os01g03170	0.0118351	0.0128584	0.0324269	0.0257944	0.0285517	0.0171987	0.0211303	0.0230713	0	0	0.029277	0	0.0190401	0.0116046	0.0238483	0.00592144	0.0147339	0.0127968	0.00975901	0.0169031	seven in absentia protein family protein, expressed
LOC_Os01g03180	0.0442909	0.240603	0.121353	1.52842	0.872611	1.39454	0.0790771	0.0719505	0.0405176	1.85317	2.20956	2.16671	0.135416	0.098909	1.26519	0.34651	0.0638484	0.0205169	2.07648	0.194577	retrotransposon protein, putative, unclassified, expressed
LOC_Os01g03190	0.0166064	0.0721695	0.0455	0.235258	0.140219	0.144795	0.0741229	0.0971177	0.205088	0.210554	0.143781	0.229135	0.0447586	0.027789	0.173424	0.053599	0.125443	0.0699261	0.19449	0.0448872	expressed protein
LOC_Os01g03200	0	0	0	0	0	0	0	0	0	0	0	0	0	0	0	0	0	0	0	0	retrotransposon protein, putative, Ty1-copia subclass, expressed
LOC_Os01g03210	0	0	0	0	0	0	0	0	0	0	0	0	0	0	0	0	0	0	0	0	expressed protein
LOC_Os01g03220	0	0	0	0	0	0	0	0	0	0	0	0	0	0	0	0	0	0	0	0	expressed protein
LOC_Os01g03230	0	0	0	0.22727	0.197657	0.129886	0	0	0	0.264425	0.27638	0.242915	0	0	0.184938	0.049922	0	0	0.26124	0.0169583	retrotransposon protein, putative, unclassified, expressed
LOC_Os01g03240	0	0	0	0	0	0	0	0	0	0	0	0	0	0	0	0	0	0	0	0	conserved hypothetical protein
LOC_Os01g03250	0	0	0	0	0.132969	0	0	0	0	0.139767	0	0	0	0	0.0443231	0.0767699	0	0	0.0465892	0.0806948	hypothetical protein
LOC_Os01g03260	0	0	0	0	0	0	0	0	0	0	0	0	0	0	0	0	0	0	0	0	expressed protein
LOC_Os01g03270	0.0266085	0.0578186	0.0364523	0	0.0320961	0	0.0475068	0.0259353	0.182562	0	0	0.0333766	0.0402931	0.0159556	0.0106987	0.0185307	0.0853347	0.0848893	0.0111255	0.01927	expressed protein
LOC_Os01g03280	0	0	0	0	0	0	0	0	0	0	0	0	0	0	0	0	0	0	0	0	hypothetical protein
LOC_Os01g03290	0	0	0.036079	0.68879	0.698883	1.10987	0	0	0	0.467482	1.00981	0.660698	0.0120263	0.0208302	0.832515	0.240251	0	0	0.712663	0.274872	seven in absentia protein family domain containing protein, expressed
LOC_Os01g03300	0	0.0216633	0	0.260743	0.216462	0.202829	0	0	0	0.0758428	0.394597	0.0750327	0.0072211	0.0125073	0.226678	0.0302788	0	0	0.181824	0.184267	seven in absentia protein family protein, expressed
LOC_Os01g03310	1.32137	8.97267	0.974728	280.182	250.454	202.804	1.22496	1.36224	0.906597	98.2024	143.008	115.704	3.75626	4.52087	244.48	39.0337	1.1646	0.233742	118.971	22.5806	BBTI1 - Bowman-Birk type bran trypsin inhibitor precursor, expressed
LOC_Os01g03320	0.434503	2.4915	0.396832	58.3981	58.1474	45.5323	0.366333	0.235283	0.165619	12.426	35.6195	20.4687	1.10761	1.19863	54.0259	7.35676	0.255745	0.101909	22.8381	11.7769	BBTI2 - Bowman-Birk type bran trypsin inhibitor precursor, expressed
LOC_Os01g03330	50.362	40.4199	46.5744	1.78741	3.34243	1.78766	18.5357	18.3126	20.9896	0.945287	1.84431	0.810499	45.7854	5.01776	2.30584	0.897719	19.2793	1.48539	1.20003	0.562018	BBTI3 - Bowman-Birk type bran trypsin inhibitor precursor, expressed
LOC_Os01g03340	647.29	684.006	624.366	61.6612	70.1751	55.8103	308.508	266.085	352.574	34.0425	56.1863	38.9152	651.888	30.085	62.5489	7.22344	309.056	43.2471	43.048	11.636	BBTI4 - Bowman-Birk type bran trypsin inhibitor precursor, expressed
LOC_Os01g03350	0	0	0	0	0	0	0	0	0	0	0	0	0	0	0	0	0	0	0	0	expressed protein
LOC_Os01g03360	203.178	301.277	207.461	1.65458	2.87798	1.46139	132.917	96.2704	139.131	1.07504	1.63408	1.26143	237.306	55.4426	1.99798	0.768199	122.773	23.1611	1.32352	0.284642	BBTI5 - Bowman-Birk type bran trypsin inhibitor precursor, expressed
LOC_Os01g03370	0.0399816	0.0173755	0.0328637	0	0	0	0.0142767	0.015588	0.0329179	0	0	0	0.0300736	0.0115584	0	0	0.0209275	0.0104046	0	0	senescence-induced receptor-like serine/threonine-protein kinase precursor, putative, expressed
LOC_Os01g03380	0.0881321	0.12767	0	0	0	0	0.288477	0.0572682	0.282183	0	0	0	0.0719342	0.0653584	0	0	0.20931	0.131709	0	0	BBTI6 - Bowman-Birk type bran trypsin inhibitor precursor, putative, expressed
LOC_Os01g03390	71.4934	72.3472	65.624	58.7868	67.1175	50.4271	29.0686	29.5412	33.488	36.1585	35.8774	46.7052	69.8216	3.66019	58.7771	8.34519	30.6993	2.42665	39.5804	6.17185	BBTI7 - Bowman-Birk type bran trypsin inhibitor precursor, expressed
LOC_Os01g03400	0	0	0	0	0	0	0	0	0	0	0	0	0	0	0	0	0	0	0	0	E3 ubiquitin-protein ligase SINA-like 2, putative
LOC_Os01g03410	0	0	0	0	0	0	0	0	0	0	0	0	0	0	0	0	0	0	0	0	ubiquitin, putative, expressed
LOC_Os01g03420	0	0.0200567	0	0.0201172	0	0	0.0164796	0	0.0253316	0	0	0	0.00668556	0.0115797	0.00670572	0.0116147	0.0139371	0.0128558	0	0	seven in absentia protein family protein, putative, expressed
LOC_Os01g03429	0	0	0	0	0	0	0	0	0	0	0	0	0	0	0	0	0	0	0	0	expressed protein
LOC_Os01g03440	0	0	0	0	0	0	0	0	0	0	0	0	0	0	0	0	0	0	0	0	transposon protein, putative, unclassified, expressed
LOC_Os01g03452	0	0	0	0	0	0	0	0	0	0	0	0	0	0	0	0	0	0	0	0	transposon protein, putative, unclassified, expressed
LOC_Os01g03464	0	0	0	0	0	0	0	0	0	0	0	0	0	0	0	0	0	0	0	0	expressed protein
LOC_Os01g03480	1.94942	2.20624	2.11423	1.77031	1.56764	0.82626	2.68289	1.58342	2.56355	3.29557	2.31073	2.2415	2.08996	0.130116	1.38807	0.496982	2.27662	0.603289	2.61593	0.589598	expressed protein
LOC_Os01g03490	8.463	11.5142	8.08178	22.2981	23.6126	22.3809	11.8514	11.5187	12.2146	29.5083	28.3854	27.6748	9.353	1.88134	22.7639	0.736174	11.8616	0.348047	28.5228	0.924397	heavy-metal-associated domain-containing protein, putative, expressed
LOC_Os01g03500	3.64354	4.5184	3.88225	4.49192	3.95103	4.06468	3.8604	4.39436	4.39368	2.82312	3.43686	3.8086	4.01473	0.452224	4.16921	0.285191	4.21615	0.308083	3.3562	0.497664	expressed protein
LOC_Os01g03510	17.0627	16.2537	16.3736	13.814	15.06	14.7077	24.4645	25.4074	26.1195	15.1157	14.8827	14.7902	16.5633	0.436633	14.5272	0.642343	25.3305	0.83017	14.9295	0.167729	WD domain, G-beta repeat domain containing protein, expressed
LOC_Os01g03520	21.8574	18.5013	21.2945	16.0344	17.7343	17.0836	19.6792	20.4669	18.9472	18.4334	16.3699	16.8506	20.5511	1.79734	16.9508	0.857704	19.6977	0.760017	17.218	1.07967	ubiquitin conjugating enzyme protein, putative, expressed
LOC_Os01g03530	1.34466	1.29276	1.57706	0.253007	0.0933508	0.168695	1.77898	1.65008	1.65931	0.0490617	0.0957224	0.279092	1.40483	0.151398	0.171684	0.0798701	1.69612	0.0719017	0.141292	0.121597	multicopper oxidase domain containing protein, expressed
LOC_Os01g03549	0.492326	1.24445	0.495523	12.92	11.5136	13.8417	1.26468	0.832428	0.703149	12.8921	13.3968	15.4137	0.744101	0.433322	12.7585	1.17242	0.93342	0.294075	13.9009	1.33421	multi-copper oxidase type I family protein, putative, expressed
LOC_Os01g03570	0.325189	0.596207	0.306276	1.68327	1.69159	1.6392	0.544306	0.495252	0.418338	1.75231	1.89797	1.88656	0.409224	0.162208	1.67136	0.0281544	0.485965	0.0634954	1.84561	0.0810041	transcription factor X1, putative, expressed
LOC_Os01g03580	0	0	0	0	0	0	0	0	0	0	0	0.00972786	0	0	0	0	0	0	0.00324262	0.00561638	transposon protein, putative, CACTA, En/Spm sub-class, expressed
LOC_Os01g03590	0	0	0	0	0	0	0	0	0	0	0.0160679	0	0	0	0	0	0	0	0.00535596	0.00927679	transposon protein, putative, CACTA, En/Spm sub-class, expressed
LOC_Os01g03600	0	0	0	0	0	0	0	0	0	0	0	0	0	0	0	0	0	0	0	0	retrotransposon protein, putative, Ty3-gypsy subclass, expressed
LOC_Os01g03610	0	0.00817124	0	0	0	0	0	0	0	0	0	0	0.00272375	0.00471767	0	0	0	0	0	0	retrotransposon protein, putative, unclassified, expressed
LOC_Os01g03620	6.58466	3.1093	6.09683	0.0528589	0.146273	0.176221	7.42615	8.22647	10.9158	0.230627	0.41997	0.228164	5.2636	1.88155	0.125118	0.0643445	8.85615	1.82808	0.29292	0.110035	multicopper oxidase domain containing protein, expressed
LOC_Os01g03630	15.6258	9.07412	15.5614	0.0741968	0	0	10.9608	12.4211	11.6319	0.0287757	0.0140358	0.0284683	13.4204	3.76416	0.0247323	0.0428376	11.6713	0.730937	0.0237599	0.00842276	multicopper oxidase domain containing protein, expressed
LOC_Os01g03640	0.202001	0.230442	0.207549	0.0330195	0.0243661	0.0146774	0.153278	0.315025	0.166313	0.0128059	0.0124926	0.0126691	0.213331	0.015076	0.024021	0.00917594	0.211539	0.0898587	0.0126559	0.0001571	multicopper oxidase domain containing protein, expressed
LOC_Os01g03650	11.4083	11.6716	11.872	24.226	25.2259	24.0843	10.7308	10.8602	11.3071	20.5576	19.6924	22.1581	11.6506	0.232586	24.5121	0.62229	10.966	0.302361	20.8027	1.25102	sufB/sufD domain containing protein, putative, expressed
LOC_Os01g03660	0.88287	1.52345	1.01384	5.33402	5.63796	5.7923	1.37924	1.40469	1.30056	5.4982	5.36366	5.79776	1.14005	0.33843	5.58809	0.233174	1.3615	0.0542862	5.55321	0.222218	MYB family transcription factor, putative, expressed
LOC_Os01g03670	0	0.0403709	0	0	0.0448211	0	0.0663418	0.0724356	0.0254942	0.0471126	0.0229799	0.0233047	0.013457	0.0233082	0.0149404	0.0258775	0.0547572	0.025525	0.0311324	0.0138402	dihydroflavonol-4-reductase, putative, expressed
LOC_Os01g03680	218.966	342.343	208.303	8.94087	9.36393	3.71533	367.663	283.088	300.467	2.29859	5.5196	4.16906	256.537	74.5007	7.34004	3.14621	317.073	44.6657	3.99575	1.61749	BBTI8 - Bowman-Birk type bran trypsin inhibitor precursor, expressed
LOC_Os01g03690	5.65047	6.51274	7.04851	2.66191	2.54005	2.75408	4.16693	3.40713	3.88163	4.10276	3.65509	3.56588	6.40391	0.705347	2.65201	0.107361	3.81856	0.383806	3.77457	0.287694	TKL_IRAK_DUF26-lg.1 - DUF26 kinases have homology to DUF26 containing loci, expressed
LOC_Os01g03710	4.58708	4.7803	5.71612	1.16589	1.54862	1.04945	7.19889	7.99049	8.23965	0.763029	1.02556	0.939405	5.02783	0.603852	1.25465	0.261157	7.80968	0.543429	0.909331	0.133824	mannose-6-phosphate isomerase, putative, expressed
LOC_Os01g03720	0.742994	1.10798	1.05778	0.15876	0.0702922	0.0846837	2.90019	2.49919	2.65881	0.147772	0.144156	0.0913709	0.969584	0.197831	0.104579	0.0474708	2.68606	0.201885	0.127766	0.031571	MYB family transcription factor, putative, expressed
LOC_Os01g03730	5.29027	5.36196	5.56932	27.8773	28.4589	27.0105	5.32485	4.65463	5.99262	34.7307	34.7153	33.6026	5.40718	0.144914	27.7822	0.728865	5.32403	0.669	34.3495	0.646877	nuclease PA3, putative, expressed
LOC_Os01g03740	1.42906	1.51303	1.13869	4.55276	4.82836	4.03687	1.11301	1.26499	1.22061	4.86259	5.17648	4.68261	1.36026	0.196424	4.47266	0.401777	1.19953	0.0781512	4.90722	0.249941	nuclease PA3, putative, expressed
LOC_Os01g03750	13.6568	18.0132	13.6775	15.5308	13.5094	15.7491	18.5181	13.2861	14.4454	15.2495	17.1798	16.7737	15.1159	2.50921	14.9297	1.23489	15.4166	2.74787	16.401	1.01769	expressed protein
LOC_Os01g03760	62.4139	62.8601	64.3394	39.3717	39.8082	38.8814	66.8691	66.456	60.4442	40.9475	37.1826	38.3807	63.2045	1.00788	39.3538	0.46365	64.5898	3.59614	38.8369	1.92343	expressed protein
LOC_Os01g03770	0	0	0	0	0	0	0	0	0	0	0	0	0	0	0	0	0	0	0	0	hypothetical protein
LOC_Os01g03780	0	0	0	0	0	0	0	0	0	0	0	0	0	0	0	0	0	0	0	0	retrotransposon protein, putative, unclassified, expressed
LOC_Os01g03790	0	0	0	0	0	0	0	0	0	0	0	0	0	0	0	0	0	0	0	0	retrotransposon protein, putative, unclassified
LOC_Os01g03800	0	0	0	0	0	0	0	0	0	0	0	0	0	0	0	0	0	0	0	0	transposon protein, putative, Mutator sub-class, expressed
LOC_Os01g03810	5.48809	2.52738	5.1051	4.11014	3.02392	4.33225	3.95164	4.46871	5.48541	4.29529	4.88855	4.19276	4.37352	1.61024	3.8221	0.700114	4.63525	0.780328	4.45887	0.375633	expressed protein
LOC_Os01g03820	16.9389	11.1748	17.2946	17.905	20.1607	18.9895	15.7115	18.5565	18.6787	25.1976	22.4428	23.088	15.1361	3.43524	19.0184	1.12811	17.6489	1.67896	23.5761	1.44083	C2 domain containing protein, putative, expressed
LOC_Os01g03830	0.0221992	0.00482376	0.0121647	0.00483831	0	0.00645197	0.00396346	0.00432752	0.0121848	0.0168879	0.0109831	0	0.0130626	0.00872247	0.00376343	0.00335761	0.00682526	0.00464507	0.00929033	0.00857026	retrotransposon protein, putative, unclassified, expressed
LOC_Os01g03840	0	0.0254308	0	0.051015	0.197639	0.136059	0	0	0	0.0296776	0.144757	0.117443	0.00847694	0.0146825	0.128238	0.0736242	0	0	0.0972924	0.0601277	ZOS1-02 - C2H2 zinc finger protein, expressed
LOC_Os01g03860	0	0	0	0	0	0	0	0	0	0	0	0	0	0	0	0	0	0	0	0	retrotransposon protein, putative, unclassified, expressed
LOC_Os01g03870	11.9231	16.9496	11.9323	3.73342	3.82898	4.2332	4.86399	5.33907	4.3824	2.45411	2.83696	2.57357	13.6017	2.89942	3.93187	0.265302	4.86182	0.478335	2.62155	0.195882	expressed protein
LOC_Os01g03880	0	0	0	0	0	0	0	0	0	0	0	0	0	0	0	0	0	0	0	0	retrotransposon protein, putative, Ty3-gypsy subclass
LOC_Os01g03890	1.73914	2.57894	1.51323	0.0512222	0.0283488	0	3.02115	2.54271	3.5152	0	0.058138	0	1.94377	0.561552	0.0265237	0.0256598	3.02635	0.486265	0.0193793	0.033566	DUF260 domain containing protein, putative, expressed
LOC_Os01g03900	0.44518	0.855732	0.14074	0	0.0826141	0.0995284	1.4368	1.10148	1.69167	0.0868378	0.0423564	0	0.480551	0.358806	0.0607142	0.0532558	1.40998	0.296006	0.0430647	0.0434232	expressed protein
LOC_Os01g03914	49.45	43.4003	46.3368	11.447	10.8122	12.2845	94.5307	89.3577	90.3005	13.534	13.0791	13.9416	46.3957	3.02529	11.5146	0.73845	91.3963	2.75512	13.5182	0.431466	cation efflux family protein, putative, expressed
LOC_Os01g03930	0	0	0	0	0	0	0	0	0	0	0	0	0	0	0	0	0	0	0	0	expressed protein
LOC_Os01g03940	16.3873	16.1055	17.7206	12.0602	8.54853	10.1217	6.16339	4.29502	5.2107	17.0958	16.2253	16.2	16.7378	0.862705	10.2435	1.75902	5.22304	0.934246	16.507	0.510025	expressed protein
LOC_Os01g03950	5.08821	6.42309	5.0414	17.7783	17.8438	18.2538	6.85489	6.7335	7.75687	17.3412	23.0871	22.0136	5.51757	0.784555	17.9586	0.257687	7.11508	0.559104	20.814	3.05504	glycosyl hydrolase, family 31, putative, expressed
LOC_Os01g03960	0	0	0	0	0	0	0	0	0	0	0	0	0	0	0	0	0	0	0	0	expressed protein
LOC_Os01g03970	0	0	0	0	0	0	0	0	0	0	0	0	0	0	0	0	0	0	0	0	expressed protein
LOC_Os01g03980	4.72993	4.76833	3.61372	8.82199	8.50325	6.90657	2.86231	3.47986	2.87078	7.98652	9.22555	9.64119	4.37066	0.655812	8.07727	1.02631	3.07098	0.354124	8.95108	0.860805	expressed protein
LOC_Os01g03989	0	0	0	0	0	0	0	0	0	0	0	0	0	0	0	0	0	0	0	0	expressed protein
LOC_Os01g04000	0.0589042	0	0.0806959	0	0.0710523	0	0	0	0	0	0	0	0.0465334	0.0417461	0.0236841	0.0410221	0	0	0	0	hypothetical protein
LOC_Os01g04005	0	0	0	0	0	0	0	0	0	0	0	0.00653854	0	0	0	0	0	0	0.00217951	0.00377503	expressed protein
LOC_Os01g04010	130.522	108.988	129.437	135.977	116.084	98.7555	81.2529	93.6308	101.133	135.971	145.605	131.934	122.982	12.1315	116.939	18.6254	92.0056	10.0393	137.837	7.02365	expressed protein
LOC_Os01g04020	156.79	167.446	166.362	77.3137	81.6882	86.9259	116.646	105.601	111.702	68.9037	90.7337	85.8055	163.533	5.86418	81.9759	4.81258	111.316	5.53258	81.8143	11.4492	AP2 domain containing protein, expressed
LOC_Os01g04030	17.6906	23.6958	16.7569	14.6239	14.9373	15.2778	22.8313	21.135	19.3508	14.2911	14.6916	14.3603	19.3811	3.76572	14.9463	0.327054	21.1057	1.74044	14.4477	0.214059	signal peptidase complex subunit 3, putative, expressed
LOC_Os01g04040	0.680864	0.821931	1.45094	3.46252	2.28134	2.96829	1.21562	0.958588	0.207619	1.63062	1.31	1.04384	0.984579	0.409996	2.90405	0.593205	0.793941	0.52378	1.32815	0.293812	BBTI11 - Bowman-Birk type bran trypsin inhibitor precursor, putative, expressed
LOC_Os01g04050	149.607	159.009	143.697	528.165	599.28	415.194	52.6918	76.3629	69.8531	123.1	125.109	144.141	150.771	7.72199	514.213	92.8329	66.3026	12.2284	130.783	11.6117	BBTI12 - Bowman-Birk type bran trypsin inhibitor precursor, expressed
LOC_Os01g04070	0.0636671	0.0760896	0.0610546	0.0346905	0.0767975	0.0647646	0.0738865	0.0620563	0.0961011	0.0887962	0.0708736	0.10382	0.0669371	0.00803324	0.0587509	0.0216881	0.077348	0.0172843	0.0878299	0.0164944	verticillium wilt disease resistance protein, putative, expressed
LOC_Os01g04080	0.333244	0.120687	0.365222	0.823143	0.857538	0.839401	0.39665	0.454738	0.579222	0.788707	0.659492	0.50161	0.273051	0.132917	0.840027	0.0172056	0.47687	0.0932766	0.649936	0.143787	expressed protein
LOC_Os01g04090	0.054954	0.0298529	0.0376421	0	0.0165718	0	0.0245288	0.0535636	0.0565563	0.0174191	0.0339857	0	0.0408163	0.0128481	0.00552395	0.00956776	0.0448829	0.0176906	0.0171349	0.0169946	expressed protein
LOC_Os01g04100	3.83268	5.05937	4.17421	3.92604	3.37487	3.8152	3.55829	3.11932	3.07665	3.47452	2.89174	3.19703	4.35542	0.633102	3.70537	0.29154	3.25142	0.266614	3.18776	0.2915	expressed protein
LOC_Os01g04110	12.0938	14.237	11.3784	8.89822	11.6094	10.1941	13.4764	12.1707	10.8966	9.39237	10.2732	7.497	12.5697	1.48756	10.2339	1.35604	12.1812	1.28992	9.05418	1.41864	mediator of RNA polymerase II transcription subunit 22, putative, expressed
LOC_Os01g04120	82.5515	72.7176	85.549	4.5918	3.84298	5.39519	26.927	27.2467	29.0687	5.50538	5.30711	4.81813	80.2727	6.71235	4.60999	0.776266	27.7475	1.15531	5.2102	0.353726	ZOS1-03 - C2H2 zinc finger protein, expressed
LOC_Os01g04130	10.2023	5.90797	9.22316	27.5408	27.3613	27.6199	5.08546	5.65354	6.82218	29.6795	27.6081	25.6597	8.44448	2.25057	27.5074	0.132486	5.85373	0.885496	27.6491	2.01021	peptidyl-tRNA hydrolase, mitochondrial precursor protein, putative, expressed
LOC_Os01g04140	0	0	0	0	0	0	0	0	0	0	0	0	0	0	0	0	0	0	0	0	transposon protein, putative, CACTA, En/Spm sub-class, expressed
LOC_Os01g04150	0	0	0	0	0	0	0	0	0	0	0	0	0	0	0	0	0	0	0	0	transposon protein, putative, CACTA, En/Spm sub-class, expressed
LOC_Os01g04160	4.49357	5.25642	4.23736	3.79506	3.39672	3.63506	5.91684	5.74494	5.52895	4.14012	4.50198	3.57921	4.66245	0.530108	3.60894	0.200448	5.73024	0.19436	4.07377	0.464946	expressed protein
LOC_Os01g04170	3.16186	3.87695	3.12494	5.24228	4.87641	5.48096	4.39519	4.22656	4.95856	5.12572	4.69301	5.01431	3.38792	0.423915	5.19988	0.304496	4.52677	0.383327	4.94435	0.224677	expressed protein
LOC_Os01g04180	0	0	0	0	0	0	0	0	0	0	0	0	0	0	0	0	0	0	0	0	retrotransposon protein, putative, unclassified, expressed
LOC_Os01g04190	49.7798	47.5308	49.4883	20.3153	21.978	20.4296	45.6712	47.4174	46.0564	25.0713	23.8647	24.4667	48.9329	1.22304	20.9076	0.92869	46.3817	0.9174	24.4676	0.603275	transporter family protein, putative, expressed
LOC_Os01g04200	7.56589	8.32392	7.6517	10.1665	9.35675	10.4267	9.47588	10.2023	9.36882	11.9057	11.1201	12.0509	7.84717	0.415104	9.98331	0.557996	9.68235	0.4535	11.6922	0.50076	metallo-beta-lactamase family protein, putative, expressed
LOC_Os01g04210	0.355856	0.386627	0.436189	0.387792	0.384062	0.381042	1.15366	1.16835	1.02802	0.189975	0.231658	0.281919	0.39289	0.040531	0.384299	0.00338132	1.11667	0.0771277	0.234517	0.0460386	DNA binding protein, putative, expressed
LOC_Os01g04220	0.133371	0.165604	0.104407	0.0622887	0	0	0.731371	0.501415	0.679762	0	0.141397	0	0.13446	0.0306132	0.0207629	0.0359624	0.637516	0.120658	0.0471324	0.0816358	DNA binding protein, putative, expressed
LOC_Os01g04230	1.81583	2.28934	1.47659	6.29615	5.98529	5.95484	2.21911	1.91186	2.11861	6.90688	8.93579	7.62482	1.86059	0.408218	6.07876	0.188879	2.08319	0.156659	7.8225	1.0288	inactive receptor kinase At2g26730 precursor, putative, expressed
LOC_Os01g04250	0.626914	0.605442	0.519545	0.877165	0.942922	0.843545	0.829106	0.558246	0.70095	0.863558	0.784989	0.582501	0.583967	0.0568143	0.887877	0.050547	0.696101	0.135495	0.743683	0.14501	expressed protein
LOC_Os01g04260	22.0179	32.273	21.5524	41.0794	40.9863	43.6362	41.5073	37.0927	37.3353	53.374	51.1128	49.9655	25.2811	6.05963	41.9006	1.50377	38.6451	2.48172	51.4841	1.73433	fatty acid hydroxylase, putative, expressed
LOC_Os01g04270	0	0	0	0	0	0	0	0	0	0	0	0	0	0	0	0	0	0	0	0	hypothetical protein
LOC_Os01g04280	52.7825	50.6756	62.68	1.47254	1.68714	1.82586	18.0519	18.9244	20.9332	1.27744	1.65669	1.5909	55.3794	6.40969	1.66185	0.178013	19.3032	1.47754	1.50835	0.202655	calmodulin binding protein, putative, expressed
LOC_Os01g04290	1.16834	1.1808	0.949171	0.222068	0.0819353	0.27639	0.594254	0.635597	0.727034	0.258373	0.20164	0.170409	1.09944	0.130283	0.193464	0.100333	0.652295	0.0679467	0.210141	0.0445938	glycosyl hydrolase family 10 protein, putative, expressed
LOC_Os01g04300	14.516	12.632	13.2997	8.16128	6.62191	6.90279	20.1496	21.7526	26.6433	5.78817	6.57571	7.74145	13.4826	0.955213	7.22866	0.819791	22.8485	3.38271	6.70178	0.982719	glycosyl hydrolase family 10 protein, putative, expressed
LOC_Os01g04310	0.0771646	0	0.105712	0.0840897	0.0930786	0	0.0688849	0	0.105886	0.195674	0.0954432	0	0.0609587	0.0546874	0.0590561	0.0513412	0.058257	0.0537371	0.0970392	0.097847	transposon protein, putative, unclassified
LOC_Os01g04320	0.0350748	0.152431	0.0480507	0	0.0423084	0	0.093934	0.0683748	0	0.0444715	0.13015	0	0.0785188	0.0643377	0.0141028	0.0244268	0.0541029	0.0485661	0.0582071	0.0661532	transposon protein, putative, unclassified, expressed
LOC_Os01g04324	0.627258	0.784364	0.891739	1.18654	0.956482	0.963125	0.570519	0.530639	0.95817	0.870331	0.995419	0.697735	0.767787	0.133018	1.03538	0.13095	0.686443	0.236166	0.854495	0.149473	expressed protein
LOC_Os01g04330	43.3002	38.3202	37.5967	10.9658	13.8545	15.214	7.69001	6.21678	5.57906	9.3434	14.4579	13.0685	39.739	3.10524	13.3448	2.16946	6.49528	1.08268	12.29	2.64466	OsCML16 - Calmodulin-related calcium sensor protein, expressed
LOC_Os01g04340	0.173869	0	0.0680547	0.0270675	0.0599218	0.0360951	0	0	0	0.0314927	0.0614441	0	0.0806411	0.087615	0.0410281	0.0169736	0	0	0.0309789	0.0307253	hsp20/alpha crystallin family protein, putative, expressed
LOC_Os01g04350	11.4165	17.2963	10.271	184.016	165.457	148.641	17.8405	18.3404	17.4027	181.477	196.486	203.172	12.9946	3.76917	166.038	17.6945	17.8612	0.469195	193.712	11.1104	hsp20/alpha crystallin family protein, putative, expressed
LOC_Os01g04360	0.0880204	0.0956315	0.200973	0.351706	0.141564	0.213185	0.13096	0.25738	0.523391	0.372005	0.544353	0.404834	0.128208	0.0631307	0.235485	0.106831	0.30391	0.20031	0.440397	0.0915123	hsp20/alpha crystallin family protein, putative, expressed
LOC_Os01g04370	0.0272025	0.0886642	0.0745323	0.444658	0.164063	0.237184	0.0485675	0.106057	0.0373276	0.344902	0.336462	0.272975	0.0634663	0.0321905	0.281968	0.145559	0.0639841	0.0368673	0.318113	0.0393181	hsp20/alpha crystallin family protein, putative, expressed
LOC_Os01g04380	0.109713	0.148999	0	1.34504	1.65424	1.35519	0.0244852	0.106937	0.112912	2.29523	2.17122	1.65143	0.0862373	0.0772238	1.45149	0.175661	0.0814445	0.0494186	2.03929	0.341575	hsp20/alpha crystallin family protein, putative, expressed
LOC_Os01g04390	2.58868	2.7802	2.40501	4.76653	3.23023	3.71863	2.89529	2.87121	2.77644	3.16902	3.05467	3.6577	2.5913	0.187609	3.90513	0.784944	2.84765	0.0628305	3.2938	0.320294	expressed protein
LOC_Os01g04409	44.5108	41.5606	49.3364	7.75266	7.6506	7.71272	35.8034	35.0012	31.6754	9.47351	8.99726	7.97946	45.1359	3.92539	7.70533	0.0514306	34.16	2.18879	8.81674	0.763208	OsWAK1 - OsWAK receptor-like cytoplasmic kinase OsWAK-RLCK, expressed
LOC_Os01g04430	16.2114	16.9167	16.3116	9.03279	6.13158	6.75474	19.3164	16.5601	19.5433	6.96764	7.44853	7.78359	16.4799	0.381551	7.30637	1.52724	18.4733	1.66074	7.39992	0.410143	expressed protein
LOC_Os01g04440	0.857384	0.745217	0.939659	0	0.0344735	0.0415316	0.306155	0.417846	0.470604	0.018118	0	0.035849	0.84742	0.0976029	0.025335	0.0222228	0.398202	0.083966	0.017989	0.0179248	expressed protein
LOC_Os01g04450	17.2395	14.2793	18.4749	0.99327	1.24131	0.954242	13.1587	13.6987	14.5515	1.44146	1.69713	1.68423	16.6646	2.15611	1.06294	0.1557	13.803	0.70221	1.60761	0.14403	OsWAK2 - OsWAK receptor-like cytoplasmic kinase OsWAK-RLCK, expressed
LOC_Os01g04460	1.05336	1.39728	1.02356	0.920983	0.842139	0.783167	1.3777	1.26548	1.27735	1.49085	1.48467	1.24447	1.15807	0.207703	0.848763	0.0691462	1.30684	0.0616492	1.40667	0.140498	Ser/Thr protein kinase, putative, expressed
LOC_Os01g04470	0.250534	0.163319	0.343219	0.0819056	0.120881	0.0728151	0.357844	0.146517	0.24065	0.095296	0.247904	0.125704	0.252358	0.0899642	0.0918673	0.0255346	0.248337	0.105873	0.156302	0.0807742	expressed protein
LOC_Os01g04480	0.449149	0.619875	0.781612	0.436543	0.278211	0.335171	0.574342	0.449617	0.366464	0.415564	0.330322	0.167496	0.616878	0.166252	0.349975	0.0801978	0.463474	0.104629	0.304461	0.12604	expressed protein
LOC_Os01g04490	4.09853	3.88725	4.66375	1.61487	1.75529	1.57145	2.13329	2.12104	1.72202	1.388	1.53568	1.47365	4.21651	0.401467	1.6472	0.0960901	1.99212	0.233989	1.46578	0.0741519	Ser/Thr protein kinase, putative, expressed
LOC_Os01g04500	1.62003	2.73281	1.75213	3.43792	3.1369	3.34547	2.66406	2.57633	2.80802	2.54052	2.90021	3.63639	2.03499	0.607928	3.30677	0.154199	2.6828	0.116978	3.02571	0.55861	expressed protein
LOC_Os01g04510	0	0	0	0	0	0	0	0	0	0	0	0	0	0	0	0	0	0	0	0	expressed protein
LOC_Os01g04520	0.0861486	0.0668556	0.151739	0.0536458	0.0742253	0.125191	0.197756	0.0959646	0.202653	0.0936241	0.121778	0.0926241	0.101581	0.0444963	0.084354	0.0368323	0.165458	0.0602325	0.102675	0.0165506	Ser/Thr protein kinase, putative, expressed
LOC_Os01g04530	0.245943	0.0668023	0.0842324	0.0670038	0.111249	0.223377	0.0548884	0.0599301	0.0843713	0.233874	0.190126	0.347064	0.132326	0.0987804	0.133877	0.0806049	0.0663966	0.0157693	0.257021	0.0809891	expressed protein
LOC_Os01g04540	0.0524216	0.113909	0.057452	0.399883	0.392043	0.594195	0.0374375	0.0204381	0.0143867	0.611483	0.427938	0.486591	0.0745941	0.0341404	0.46204	0.114517	0.0240874	0.0119508	0.508671	0.0937431	serine/threonine-protein kinase At1g18390 precursor, putative, expressed
LOC_Os01g04550	0.119945	0.318551	0.292122	1.14734	1.1253	1.6462	0.21415	0.11691	0.0914386	1.67286	1.33522	1.45439	0.243539	0.107849	1.30628	0.294586	0.140833	0.0647591	1.48749	0.171241	expressed protein
LOC_Os01g04560	0	0	0.0309098	0.0491753	0.0272159	0.0327881	0	0	0.0309608	0.143037	0.195352	0.0566036	0.0103033	0.0178458	0.0363931	0.0114149	0.0103203	0.0178752	0.131664	0.0700696	expressed protein
LOC_Os01g04570	2.36218	1.51755	2.88432	0.391722	0.445984	0.552219	0.916836	1.07112	1.28247	0.351589	0.419205	0.42513	2.25468	0.689701	0.463309	0.0816389	1.09014	0.183557	0.398641	0.040856	Ser/Thr protein kinase, putative, expressed
LOC_Os01g04580	35.3301	30.7914	37.6079	0.638378	0.402041	0.572418	11.0721	10.4451	11.531	0.819579	0.911957	0.747479	34.5765	3.47015	0.537612	0.121952	11.0161	0.545151	0.826338	0.0824469	Ser/Thr protein kinase, putative, expressed
LOC_Os01g04590	8.36253	7.91385	7.32344	4.95681	5.75063	4.58839	13.0049	7.86149	8.87983	7.90757	6.7474	7.39176	7.86661	0.521156	5.09861	0.593957	9.9154	2.72358	7.34891	0.581272	expressed protein
LOC_Os01g04600	1.10235	2.04665	1.4337	2.18968	2.10395	2.23054	1.99305	1.7953	1.68498	2.33535	2.64065	2.01286	1.52757	0.479098	2.17472	0.0646089	1.82445	0.156089	2.32962	0.313936	expressed protein
LOC_Os01g04610	0	0	0	0	0	0	0	0	0	0	0	0	0	0	0	0	0	0	0	0	hypothetical protein
LOC_Os01g04620	15.0546	9.44837	16.5779	0.283114	0.148442	0.158963	4.08915	4.02495	3.65879	0.173368	0.372076	0.325881	13.6936	3.75458	0.19684	0.0749005	3.9243	0.232167	0.290441	0.103987	transposon protein, putative, unclassified, expressed
LOC_Os01g04630	21.6909	26.8221	19.5076	121.8	128.135	104.024	39.2005	44.4683	42.6273	99.9217	98.2638	96.6758	22.6735	3.75492	117.986	12.4998	42.0987	2.67339	98.2871	1.62308	muconate cycloisomerase, putative, expressed
LOC_Os01g04640	6.47973	8.37423	6.47871	10.0509	9.48645	8.69492	6.15766	5.62819	6.02331	6.89057	8.01464	7.2758	7.11089	1.09408	9.41076	0.681157	5.93638	0.27523	7.39367	0.571231	reticulon domain containing protein, putative, expressed
LOC_Os01g04650	46.6351	40.3762	45.1048	29.831	29.5222	31.8906	56.1229	59.9928	64.7594	30.6306	34.8655	36.8519	44.0387	3.2628	30.4146	1.28756	60.2917	4.32599	34.116	3.17764	PB1 domain containing protein, expressed
LOC_Os01g04660	0.543731	0.767972	0.744885	0.0148132	0.0327934	0.0987686	0.46112	0.437229	0.559585	0.03447	0.0504397	0.0170509	0.68553	0.123342	0.0487917	0.0442051	0.485978	0.064855	0.0339869	0.0166997	lipid phosphatase protein, putative, expressed
LOC_Os01g04670	5.85253	6.29564	5.00112	0.91562	1.46782	0.884171	7.47475	5.50678	4.96962	0.808167	1.14675	1.16296	5.71643	0.657902	1.0892	0.328269	5.98371	1.31891	1.03929	0.200325	expressed protein
LOC_Os01g04680	0	0	0	0	0	0	0	0	0	0	0	0	0	0	0	0	0	0	0	0	retrotransposon protein, putative, unclassified, expressed
LOC_Os01g04690	26.5537	33.6581	28.4489	1.11295	0.410641	1.48414	6.17938	4.09243	4.51572	0.575513	0.56143	0.996391	29.5535	3.67876	1.00258	0.545196	4.92918	1.1032	0.711111	0.247159	expressed protein
LOC_Os01g04699	0.041045	0	0.0562296	0	0	0	0	0	0.0563223	0	0	0	0.0324249	0.029089	0	0	0.0187741	0.0325177	0	0	expressed protein
LOC_Os01g04710	7.55327	9.68811	6.72275	49.1074	38.9889	39.6539	7.56485	7.41898	8.42929	36.6225	39.0856	45.3549	7.98804	1.52974	42.5834	5.65971	7.80437	0.546086	40.3543	4.50236	aspartic proteinase, putative, expressed
LOC_Os01g04720	2.38135	3.75089	2.68856	4.80544	4.85	5.14738	4.72171	4.24564	3.95738	5.63658	5.55786	5.68145	2.94026	0.718626	4.93427	0.1859	4.30824	0.385989	5.62529	0.0625631	leucine-rich repeat protein-related, putative, expressed
LOC_Os01g04730	186.082	238.311	203.686	140.054	127.181	130.506	240.511	220.708	229.975	99.9189	114.085	109.396	209.36	26.5729	132.581	6.68253	230.398	9.90821	107.8	7.21667	ribosomal protein L24, putative, expressed
LOC_Os01g04740	0	0	0	0	0	0	0	0	0	0	0	0	0	0	0	0	0	0	0	0	hypothetical protein
LOC_Os01g04750	0.346755	0.421947	0.323025	1.60219	1.62288	1.18921	0.755299	1.13562	1.18004	1.1431	1.06366	0.88731	0.363909	0.051644	1.47143	0.244624	1.02365	0.233459	1.03135	0.130916	B3 DNA binding domain containing protein, expressed
LOC_Os01g04760	0	0	0	0	0	0	0	0	0	0	0	0	0	0	0	0	0	0	0	0	hypothetical protein
LOC_Os01g04770	0	0	0	0	0	0	0	0	0	0	0	0	0	0	0	0	0	0	0	0	retrotransposon protein, putative, unclassified
LOC_Os01g04780	0	0	0	0	0	0	0	0	0	0	0	0	0	0	0	0	0	0	0	0	retrotransposon protein, putative, unclassified, expressed
LOC_Os01g04790	0	0	0	0.0132009	0.014612	0	0	0	0	0	0	0	0	0	0.00927097	0.00805984	0	0	0	0	retrotransposon protein, putative, unclassified
LOC_Os01g04800	23.2653	19.072	21.5262	14.3274	15.1945	13.4605	17.2104	21.0378	23.0337	13.3247	12.3891	17.9281	21.2879	2.10681	14.3274	0.867013	20.4273	2.95922	14.5473	2.96498	B3 DNA binding domain containing protein, expressed
LOC_Os01g04814	128.508	115.21	127.176	64.5015	64.692	66.3761	99.2257	101.342	104.085	68.789	68.8063	68.3343	123.631	7.32362	65.1899	1.03174	101.551	2.43653	68.6432	0.267632	vacuolar protein sorting-associating protein 4B, putative, expressed
LOC_Os01g04830	0	0	0	0	0	0	0.0546706	0	0	0	0	0	0	0	0	0	0.0182235	0.0315641	0	0	expressed protein
LOC_Os01g04840	0.910851	0.373439	0.729857	0	0	0.0499489	1.39611	2.31165	2.64125	0.0435801	0.0212568	0.0215573	0.671382	0.273437	0.0166496	0.028838	2.11634	0.64514	0.0287981	0.0128025	vacuolar protein sorting-associating protein 4B, putative, expressed
LOC_Os01g04850	0	0	0	0	0	0	0	0	0	0	0	0	0	0	0	0	0	0	0	0	retrotransposon protein, putative, unclassified, expressed
LOC_Os01g04860	3.56647	5.19486	3.5973	21.7105	20.533	21.1867	4.64157	4.54584	4.44578	20.5226	17.8552	17.9273	4.11954	0.931383	21.1434	0.589979	4.5444	0.0979045	18.7684	1.51965	DUF647 domain containing protein, putative, expressed
LOC_Os01g04870	3.41368	3.32724	2.90218	3.93535	3.9191	4.00369	4.5858	4.68606	3.84081	3.95246	3.63852	3.67618	3.21437	0.273794	3.95271	0.0448912	4.37089	0.461788	3.75572	0.171419	WD domain, G-beta repeat domain containing protein, expressed
LOC_Os01g04880	8.49751	9.23996	7.86069	20.3815	21.0704	22.6561	9.92951	10.3463	10.7694	21.3243	18.69	19.3702	8.53272	0.690307	21.3693	1.1664	10.3484	0.419937	19.7949	1.36754	retrotransposon protein, putative, unclassified, expressed
LOC_Os01g04900	4.02318	6.20691	4.12264	36.3278	37.9496	38.4815	5.7033	5.38015	6.16104	36.4314	30.8424	32.5198	4.78424	1.23307	37.5863	1.12186	5.74816	0.392373	33.2645	2.86795	peptidase M50 family protein, putative, expressed
LOC_Os01g04910	13.2063	16.8467	13.6215	16.8975	17.9112	17.1226	18.5149	17.6112	16.8596	12.468	12.3796	11.6206	14.5582	1.99277	17.3105	0.532325	17.6619	0.828789	12.1561	0.465855	TP53RK-binding protein, putative, expressed
LOC_Os01g04920	7.32064	6.25119	7.07725	15.3683	14.1168	14.4454	7.7919	9.83209	10.1966	16.1113	14.0666	16.0621	6.88303	0.560552	14.6435	0.648824	9.27354	1.29602	15.4133	1.16655	glycosyl transferase, group 1 domain containing protein, expressed
LOC_Os01g04930	16.9913	17.2907	16.2773	7.56499	7.53059	6.794	44.7288	40.3127	39.2569	9.40052	9.17049	9.20533	16.8531	0.520681	7.29653	0.43554	41.4328	2.90286	9.25878	0.123979	MYB family transcription factor, putative, expressed
LOC_Os01g04950	8.0021	7.59253	7.22565	13.4815	14.9518	13.8123	9.65394	10.4936	12.7527	17.7438	19.9147	21.4982	7.60676	0.388423	14.0819	0.771298	10.9668	1.60263	19.7189	1.88481	peptide transporter PTR2, putative, expressed
LOC_Os01g04960	0	0	0	0	0	0	0	0	0	0	0	0	0	0	0	0	0	0	0	0	transposon protein, putative, unclassified, expressed
LOC_Os01g04970	0	0	0	0	0	0	0	0	0	0	0.167444	0.169811	0	0	0	0	0	0	0.112418	0.0973643	hypothetical protein
LOC_Os01g04980	0	0	0	0	0	0	0	0	0	0	0	0	0	0	0	0	0	0	0	0	transposon protein, putative, unclassified
LOC_Os01g04990	6.48615	6.8121	6.07189	8.8858	9.23955	8.57285	7.54104	6.80373	6.78122	8.20423	6.30345	7.05118	6.45671	0.370981	8.8994	0.333557	7.04199	0.43233	7.18628	0.957564	mitochondrial carrier protein, putative, expressed
LOC_Os01g05000	0	0	0	0	0	0	0	0	0	0	0	0	0	0	0	0	0	0	0	0	expressed protein
LOC_Os01g05010	22.0349	27.8701	22.7941	26.5905	28.2066	27.7023	34.9079	34.017	28.0365	18.4436	17.944	15.0339	24.233	3.1726	27.4998	0.826834	32.3205	3.73667	17.1405	1.84142	mitochondrial glycoprotein, putative, expressed
LOC_Os01g05020	0	0	0	0	0	0	0	0	0	0	0	0	0	0	0	0	0	0	0	0	expressed protein
LOC_Os01g05030	0	0	0	0	0	0	0	0	0	0	0	0	0	0	0	0	0	0	0	0	transposon protein, putative, unclassified, expressed
LOC_Os01g05040	0	0	0	0	0	0	0	0	0.0221519	0	0	0	0	0	0	0	0.00738396	0.0127894	0	0	expressed protein
LOC_Os01g05050	0.0573714	0	0	0.0625203	0.0346017	0	0.23047	0.19572	0.0787256	0.0363707	0.0354807	0.107947	0.0191238	0.0331234	0.032374	0.0313196	0.168305	0.0795001	0.0599327	0.0415837	mitochondrial glycoprotein, putative, expressed
LOC_Os01g05060	10.0026	14.8387	10.4455	92.9413	88.5115	94.4393	13.0168	13.4463	14.184	73.3281	63.0022	67.0972	11.7623	2.67347	91.964	3.08233	13.549	0.590371	67.8092	5.19962	mitochondrial glycoprotein, putative, expressed
LOC_Os01g05064	79.4245	60.7977	68.095	17.6856	15.7202	15.927	120.481	118.879	120.7	16.613	18.6831	15.7746	69.439	9.38584	16.4443	1.08001	120.02	0.994339	17.0236	1.49707	expressed protein
LOC_Os01g05070	37.6577	47.3715	36.3692	31.7205	31.1957	31.5367	39.3855	36.2594	32.9369	26.9358	26.8988	27.3554	40.4661	6.01478	31.4843	0.26628	36.1939	3.2248	27.0633	0.253638	expressed protein
LOC_Os01g05080	2.79735	4.29498	2.57012	33.788	32.4293	30.6952	3.37945	3.64088	4.16035	32.0059	26.6854	28.6595	3.22082	0.93716	32.3042	1.55019	3.72689	0.397493	29.1169	2.6896	thylakoid lumenal protein, putative, expressed
LOC_Os01g05090	24.8802	27.0786	24.4816	19.6629	19.2072	18.5495	27.4445	27.7301	27.5501	19.5034	19.4008	17.0698	25.4801	1.39856	19.1399	0.559733	27.5749	0.144413	18.658	1.37639	expressed protein
LOC_Os01g05100	5.61312	7.25486	5.91916	4.41851	3.46943	3.64578	6.75276	6.66907	6.12017	4.17696	4.16878	3.65554	6.26238	0.873026	3.84457	0.504804	6.514	0.343622	4.00043	0.298711	expressed protein
LOC_Os01g05105	0.99081	0.804751	1.05426	1.26318	1.57806	1.40489	0.918847	0.961055	1.0692	1.4453	1.36234	1.3092	0.949941	0.129678	1.41538	0.157702	0.983034	0.0775484	1.37228	0.0685925	expressed protein
LOC_Os01g05120	0.41045	0.208106	0.93716	0.149095	0.0990197	0	0.415264	0.400065	0.675868	0.138776	0.0338451	0.137294	0.518572	0.376361	0.082705	0.0758748	0.497066	0.155034	0.103305	0.0601587	ubiquitin fusion degradation protein, putative, expressed
LOC_Os01g05130	15.9363	18.6368	18.2499	12.5521	12.5343	13.2663	16.963	16.1044	14.3518	12.9465	10.8175	12.0731	17.6077	1.4603	12.7842	0.417551	15.8064	1.33084	11.9457	1.07021	expressed protein
LOC_Os01g05140	15.9262	19.7534	19.2598	12.5943	10.4129	9.62623	21.3889	22.6667	20.1135	9.42633	12.2899	11.0935	18.3131	2.08181	10.8778	1.53766	21.3897	1.27661	10.9366	1.43824	expressed protein
LOC_Os01g05150	0.837072	0.68993	0.830403	0	0.104452	0	1.1853	1.12537	0.871381	0.0365975	0.0714039	0.10862	0.785802	0.0830942	0.0348174	0.0603055	1.06068	0.166658	0.072207	0.0360178	expressed protein
LOC_Os01g05160	0	0	0	0	0	0	0	0	0	0	0	0	0	0	0	0	0	0	0	0	expressed protein
LOC_Os01g05170	0.550356	0.71006	0.895329	0.187421	0.0829824	0.199944	0.644837	0.569959	0.377602	0.348899	0.0850905	0.302026	0.718582	0.172644	0.156783	0.0642189	0.530799	0.137854	0.245339	0.140744	expressed protein
LOC_Os01g05180	13.7411	13.6964	15.1501	3.08029	3.28513	3.50798	11.0695	10.2964	9.34288	3.6362	3.57274	3.59736	14.1958	0.826721	3.29113	0.213905	10.2363	0.86487	3.6021	0.0319931	expressed protein
LOC_Os01g05200	0	0	0	0	0	0	0	0	0	0	0	0	0	0	0	0	0	0	0	0	retrotransposon protein, putative, Ty1-copia subclass, expressed
LOC_Os01g05210	0.0695176	0	0.190471	0	0.0838545	0	0	0	0	0	0.17197	0.0872002	0.086663	0.0963862	0.0279515	0.0484134	0	0	0.08639	0.0859877	hypothetical protein
LOC_Os01g05220	1.37794	1.19767	1.19555	1.65176	1.93914	1.73543	0.861061	0.537231	0.882383	1.86357	1.70434	1.95889	1.25705	0.104696	1.77544	0.147807	0.760225	0.193413	1.84227	0.128604	expressed protein
LOC_Os01g05240	0	0	0	0	0	0	0	0	0	0	0	0	0	0	0	0	0	0	0	0	retrotransposon protein, putative, unclassified
LOC_Os01g05250	0.564619	0.20448	0.687555	0.888753	1.36213	1.27634	0.28002	0.244593	0.860861	0.556797	0.155192	1.02301	0.485551	0.251056	1.17574	0.252211	0.461825	0.34603	0.578332	0.434308	expressed protein
LOC_Os01g05260	0	0	0	0.0483274	0	0.0644456	0	0	0	0	0.383967	0.0556277	0	0	0.037591	0.0335375	0	0	0.146531	0.207498	expressed protein
LOC_Os01g05280	6.54926	6.48151	7.28433	0.141327	0.547521	0.282694	1.38928	2.08572	1.06776	0.328865	0.0802043	0.081338	6.7717	0.44524	0.323847	0.2062	1.51425	0.520361	0.163469	0.143238	expressed protein
LOC_Os01g05289	17.1863	20.0945	17.4673	6.39258	6.08178	6.05883	22.2235	22.0675	20.8889	7.96016	8.45496	6.62849	18.2494	1.60412	6.17773	0.18642	21.7266	0.729678	7.68121	0.944648	expressed protein
LOC_Os01g05300	0	0	0	0	0	0	0	0	0	0	0	0	0	0	0	0	0	0	0	0	hypothetical protein
LOC_Os01g05310	0.334115	0.233361	0.326943	0.130036	0.172723	0.034681	0.106523	0.255877	0.0982447	0.484143	0.295185	0.149679	0.298139	0.0562146	0.11248	0.0706757	0.153548	0.0887158	0.309669	0.167702	expressed protein
LOC_Os01g05320	0.00560789	0.0060928	0	0	0	0.00814937	0	0	0	0	0	0	0.00390023	0.00338639	0.00271646	0.00470504	0	0	0	0	retrotransposon protein, putative, Ty1-copia subclass, expressed
LOC_Os01g05330	0	0	0	0	0	0	0	0	0	0	0	0	0	0	0	0	0	0	0	0	expressed protein
LOC_Os01g05340	0.304233	0.270442	0.227337	0.0602794	0	0	0.222209	0.0808734	0.265664	0	0	0	0.267337	0.038542	0.0200931	0.0348023	0.189582	0.0966191	0	0	expressed protein
LOC_Os01g05350	0.294521	0.479983	0.322784	0	0	0	0.0788759	0.057414	0.0404145	0	0	0	0.365762	0.0999218	0	0	0.0589014	0.0192738	0	0	expressed protein
LOC_Os01g05360	0	0	0	0.0662124	0	0	0.10848	0	0	0	0	0	0	0	0.0220708	0.0382277	0.0361601	0.0626311	0	0	expressed protein
LOC_Os01g05370	0	0	0	0	0	0	0	0	0	0.00901726	0.00879661	0	0	0	0	0	0	0	0.00593795	0.0051436	retrotransposon protein, putative, unclassified, expressed
LOC_Os01g05380	0.38511	0.13947	0.17586	0.0932603	0.103229	0.186547	0.114596	0.125122	0	0.0542535	0	0	0.23348	0.13257	0.127679	0.0512242	0.079906	0.0694005	0.0180845	0.0313233	expressed protein
LOC_Os01g05390	0	0	0.13214	0	0	0	0.0861061	0	0.132357	0	0	0	0.0440465	0.0762908	0	0	0.0728212	0.0671713	0	0	hypothetical protein
LOC_Os01g05400	0.125132	0	0	0	0	0	0.14894	0.121966	0.0572356	0	0	0	0.0417106	0.0722448	0	0	0.109381	0.0471299	0	0	expressed protein
LOC_Os01g05410	0.287927	0.12513	0.0788893	0.0627535	0	0	0.719693	0.449029	0.158039	0	0	0	0.163982	0.109802	0.0209178	0.0362308	0.442253	0.280889	0	0	expressed protein
LOC_Os01g05420	46.6531	44.776	46.5778	36.1082	38.6605	36.4276	42.5219	44.0099	42.035	36.7914	33.4545	34.0974	46.0023	1.06272	37.0654	1.39056	42.8556	1.02886	34.7811	1.77038	IWS1 C-terminus family protein, putative, expressed
LOC_Os01g05430	5.18803	6.86115	4.90162	3.7236	4.25111	4.18558	6.72347	5.70195	5.7689	4.71796	4.35911	3.83728	5.65027	1.05839	4.05343	0.287513	6.06477	0.571426	4.30478	0.442847	OsRhmbd1 - Putative Rhomboid homologue, expressed
LOC_Os01g05440	0.26221	0.244185	0.256582	0.755175	0.497021	0.734867	0.601907	0.273831	0.411208	0.451191	0.671809	0.681305	0.254326	0.00922155	0.662355	0.143542	0.428982	0.164759	0.601435	0.130201	XH domain containing protein, expressed
LOC_Os01g05450	0.0924126	0.150605	0.126601	0.553885	0.668828	0.805763	0.164994	0.135112	0.190214	0.703022	0.457213	1.15919	0.123206	0.0292445	0.676158	0.126099	0.16344	0.027584	0.773141	0.356202	expressed protein
LOC_Os01g05460	1.04172	1.71866	1.37425	2.14429	2.09427	1.9063	1.75657	1.12818	1.32357	2.25026	2.52924	2.12943	1.37821	0.338485	2.04829	0.12548	1.40277	0.32159	2.30298	0.205055	expressed protein
LOC_Os01g05470	15.98	17.8909	16.2212	21.5122	23.605	21.5316	19.2647	21.8517	20.2697	23.7028	21.84	21.8885	16.6974	1.04063	22.2163	1.20276	20.462	1.30418	22.4771	1.06172	transcription factor X1, putative, expressed
LOC_Os01g05480	0.0207897	0.135524	0.0284809	2.22024	2.19426	2.55288	0.0463976	0.0405275	0.0142639	3.42672	3.24001	3.36404	0.0615984	0.0641373	2.32246	0.19997	0.0337297	0.0171114	3.34359	0.0950195	expressed protein
LOC_Os01g05490	245.142	236.764	224.753	249.555	259.57	250.419	302.632	321.678	289.146	237.495	232.071	232.975	235.553	10.2482	253.181	5.54999	304.485	16.3448	234.18	2.90594	triosephosphate isomerase, cytosolic, putative, expressed
LOC_Os01g05500	27.5397	23.1917	27.1203	29.4763	35.5208	33.3471	22.4029	23.9686	22.8461	38.6876	38.727	36.3397	25.9506	2.39846	32.7814	3.06168	23.0725	0.807048	37.9181	1.3671	zinc finger protein, putative, expressed
LOC_Os01g05510	11.6354	13.3127	11.8058	10.2629	10.224	10.0068	14.1386	13.3744	12.798	10.8751	11.2728	9.90787	12.2513	0.923108	10.1646	0.137996	13.437	0.67247	10.6853	0.701995	expressed protein
LOC_Os01g05520	0	0	0	0	0	0	0	0	0	0	0	0	0	0	0	0	0	0	0	0	expressed protein
LOC_Os01g05530	17.284	18.4009	16.4002	28.2091	28.0956	27.1897	22.9652	21.886	20.3536	28.3227	26.3286	24.0956	17.3617	1.00262	27.8315	0.558679	21.7349	1.31233	26.249	2.11469	expressed protein
LOC_Os01g05540	25.8932	24.3352	25.2837	25.1797	25.3455	27.5756	25.3967	23.9431	23.4429	22.9792	21.4881	21.9911	25.1707	0.785128	26.0336	1.33801	24.2609	1.01496	22.1528	0.758603	expressed protein
LOC_Os01g05550	0	0	0	0	0	0	0	0	0	0	0	0	0	0	0	0	0	0	0	0	expressed protein
LOC_Os01g05560	21.5693	24.5843	22.7079	24.7234	24.759	24.9109	25.9217	25.9635	25.6908	18.7107	19.8937	19.8384	22.9538	1.52244	24.7978	0.0996131	25.8587	0.146859	19.4809	0.667633	expressed protein
LOC_Os01g05570	0	0	0	0	0	0	0	0	0	0	0	0	0	0	0	0	0	0	0	0	expressed protein
LOC_Os01g05580	0.130053	0.0470994	0.178166	0.283449	0.261457	0.125995	0	0	0	0.219859	0.268099	0.380644	0.118439	0.0663004	0.223633	0.0852694	0	0	0.289534	0.0825077	Exo70 exocyst complex subunit family, putative, expressed
LOC_Os01g05585	2.13686	3.8694	2.4395	2.19927	2.00477	0.862579	1.58965	2.42994	2.93223	1.50519	2.20253	2.23367	2.81525	0.925371	1.68887	0.722169	2.31727	0.678341	1.98046	0.411895	metallothionein, putative, expressed
LOC_Os01g05590	0.360228	0.556166	0.3896	0.309913	0.274433	0.137758	0.236951	1.94037	0.442275	0.16827	0.328306	0.309164	0.435332	0.105672	0.240701	0.0908992	0.873197	0.92988	0.26858	0.0873964	retrotransposon protein, putative, unclassified, expressed
LOC_Os01g05600	0.428259	0.389152	0.544025	0.305472	0.356911	0.350776	0.472671	0.409835	0.320543	0.493629	0.433395	0.244178	0.453812	0.0805365	0.33772	0.0280951	0.401016	0.0764468	0.390401	0.130164	NBS-LRR disease resistance protein, putative, expressed
LOC_Os01g05610	34.4151	40.0248	33.895	35.7684	34.6034	38.9595	70.95	59.7683	63.5968	33.4495	39.8039	37.3256	36.1116	3.39888	36.4438	2.25523	64.7717	5.68272	36.8597	3.20274	Core histone H2A/H2B/H3/H4 domain containing protein, putative, expressed
LOC_Os01g05620	1.5355	1.338	1.44152	0.518129	0.526505	0.577667	2.20571	2.83376	2.51345	1.09696	0.761617	0.655059	1.43834	0.0987849	0.540767	0.0322296	2.51764	0.314044	0.837879	0.230612	NBS-LRR disease resistance protein, putative, expressed
LOC_Os01g05630	29.8894	38.6064	29.2991	40.0464	38.5816	41.1509	63.7823	54.32	57.9758	37.8364	43.5975	42.959	32.5983	5.21155	39.9263	1.28883	58.6927	4.77173	41.4643	3.15802	Core histone H2A/H2B/H3/H4 domain containing protein, putative, expressed
LOC_Os01g05640	0.966015	1.14842	1.08365	0.343275	0.253313	0.295004	0.724885	0.695947	0.61476	0.541403	0.406939	0.456595	1.06603	0.0924686	0.297197	0.0450211	0.67853	0.0570912	0.468313	0.0679936	receptor-like protein kinase 5 precursor, putative, expressed
LOC_Os01g05650	635.002	836.465	649.393	418.027	422.247	411.064	722.882	606.656	593.605	380.208	348.021	367.248	706.953	112.391	417.113	5.64731	641.048	71.1705	365.159	16.195	metallothionein, putative, expressed
LOC_Os01g05660	9.19632	7.84868	10.9032	7.88078	8.81649	7.6318	3.24516	3.52817	3.86326	7.29611	6.26615	6.7816	9.31606	1.53076	8.10969	0.624642	3.54553	0.309415	6.78129	0.514983	expressed protein
LOC_Os01g05670	328.439	215.1	283.399	187.62	186.738	173.355	107.366	121.403	114.515	162.764	139.811	155.813	275.646	57.0657	182.571	7.99322	114.428	7.01891	152.796	11.7699	3-oxo-5-alpha-steroid 4-dehydrogenase, putative, expressed
LOC_Os01g05680	19.1469	18.452	20.5495	14.3817	13.7443	14.9863	17.865	19.7872	18.7527	15.5442	14.1827	12.7549	19.3828	1.0685	14.3708	0.621072	18.8016	0.962006	14.1606	1.39481	geranylgeranyl transferase type-1 subunit beta, putative, expressed
LOC_Os01g05694	208.094	143.112	175.881	65.2718	59.4193	58.9771	74.5819	75.7408	70.3998	62.5101	52.8291	57.0813	175.696	32.4915	61.2228	3.51356	73.5742	2.80946	57.4735	4.85239	expressed protein
LOC_Os01g05710	7.88378	8.43716	7.48341	0.965316	0.676719	1.07272	1.97693	2.07218	2.02588	0.898505	1.20521	0.814833	7.93478	0.478917	0.904919	0.204794	2.02499	0.0476304	0.97285	0.205535	expressed protein
LOC_Os01g05720	2.82389	3.3178	2.92394	0.0357829	0	0	0.879382	0.800131	1.1715	0	0	0	3.02188	0.261114	0.0119276	0.0206592	0.950339	0.195591	0	0	expressed protein
LOC_Os01g05730	0	0	0.0261016	0	0	0	0	0	0	0	0	0	0.00870054	0.0150698	0	0	0	0	0	0	retrotransposon protein, putative, unclassified, expressed
LOC_Os01g05744	1.52009	2.08929	2.23299	4.31093	4.28574	4.28492	2.23985	2.30278	2.21154	4.48163	3.60177	3.67565	1.94746	0.377019	4.29386	0.0147873	2.25139	0.0467019	3.91968	0.488056	expressed protein
LOC_Os01g05760	0	0.544396	0	16.1627	14.3849	13.2524	0	0	0	19.4404	14.5024	17.7243	0.181465	0.314307	14.6	1.46705	0	0	17.2224	2.50696	PAS2, putative, expressed
LOC_Os01g05770	0.0169221	0.239009	0.0463647	6.74931	5.65411	6.76255	0.0151063	0.0329878	0	8.5393	6.86521	8.06602	0.100765	0.120624	6.38866	0.636167	0.0160314	0.0165134	7.82351	0.862991	expressed protein
LOC_Os01g05780	0	0.651582	0.0547729	15.2494	15.5292	11.9688	0.0356917	0	0	19.2633	13.4016	13.9421	0.235452	0.361419	14.2491	1.97975	0.0118972	0.0206066	15.5357	3.23951	expressed protein
LOC_Os01g05790	25.7699	22.9148	25.1671	19.6144	21.7876	20.3056	25.5222	28.989	28.0952	24.7295	23.1935	23.3962	24.6172	1.50487	20.5692	1.11034	27.5355	1.79989	23.773	0.834471	SLT1 protein, putative, expressed
LOC_Os01g05800	16.4216	21.836	18.2518	128.747	135.469	127.305	18.8552	19.2387	22.4688	126.427	111.66	111.682	18.8365	2.75419	130.507	4.35692	20.1876	1.98487	116.59	8.51972	inner membrane protein, putative, expressed
LOC_Os01g05810	7.73208	7.41295	7.30566	14.554	12.0399	13.7831	12.3742	11.7751	14.1338	17.4325	19.0461	19.233	7.48356	0.221806	13.459	1.28799	12.7611	1.22602	18.5705	0.990035	gamma-glutamyltranspeptidase 1 precursor, putative, expressed
LOC_Os01g05820	15.1866	14.4336	12.4642	18.8606	14.6549	18.0331	13.032	12.8554	15.5262	14.7797	12.6411	14.2957	14.0282	1.40577	17.1829	2.22801	13.8045	1.49361	13.9055	1.12139	gamma-glutamyltranspeptidase 1 precursor, putative, expressed
LOC_Os01g05830	13.0396	12.1998	11.2143	6.02925	6.70408	6.4321	9.49646	9.54759	9.00692	8.60925	9.19178	7.46052	12.1512	0.913632	6.38848	0.339525	9.35032	0.298494	8.42052	0.880927	expressed protein
LOC_Os01g05840	1.57872	4.99286	1.92722	76.6858	74.4188	70.8928	2.51167	1.96537	2.08054	103.948	88.5669	83.0544	2.83293	1.87865	73.9991	2.91918	2.18586	0.287976	91.8564	10.8282	oxidoreductase, short chain dehydrogenase/reductase family domain containing family, expressed
LOC_Os01g05850	3.28572	3.35348	3.20545	0.0542514	0	0.289381	5.77744	3.73635	5.19183	0.189362	0.246305	0.124893	3.28155	0.0741027	0.114544	0.153824	4.90187	1.05098	0.186853	0.0607447	expressed protein
LOC_Os01g05860	1.15649	1.35232	1.27552	1.37776	1.54868	1.7803	1.67984	1.46158	1.76178	1.23021	1.36982	1.10643	1.26144	0.0986735	1.56892	0.202032	1.6344	0.155173	1.23549	0.131775	PPR repeat domain containing protein, putative, expressed
LOC_Os01g05870	0.722611	0.757056	0.791953	0.230614	0.21791	0.21752	0.271854	0.261608	0.247893	0.170152	0.217061	0.187758	0.757207	0.0346712	0.222015	0.00744989	0.260452	0.0120218	0.191657	0.0236967	receptor kinase, putative, expressed
LOC_Os01g05880	0.358466	0.30747	0.258464	0.143919	0.0682728	0.164502	0.286319	0.202282	0.233001	0.0717632	0.186686	0.165659	0.308133	0.0500046	0.125564	0.0506721	0.240534	0.0425216	0.141369	0.0611906	OsFBX1 - F-box domain containing protein, expressed
LOC_Os01g05890	0.0927459	0.0604593	0.127057	0.0808555	0.0223747	0.0808668	0.132471	0.126559	0.07636	0.0705557	0.114715	0.0465347	0.0934208	0.0333041	0.0613657	0.0337672	0.111797	0.0308311	0.0772686	0.0345825	OsFBX2 - F-box domain containing protein, expressed
LOC_Os01g05900	118.711	138.091	117.046	122.01	112.569	124.617	188.073	155.364	160.041	111.047	117.731	117.694	124.616	11.6993	119.732	6.33867	167.826	17.6897	115.49	3.84836	Core histone H2A/H2B/H3/H4 domain containing protein, putative, expressed
LOC_Os01g05940	1.06094	1.2121	1.10881	0.518484	0.376008	0.556306	0.829939	0.730268	0.682893	0.589381	0.568195	0.445889	1.12729	0.077253	0.483599	0.0950762	0.7477	0.0750567	0.534488	0.0774568	receptor kinase, putative, expressed
LOC_Os01g05960	0.843636	0.799262	1.23895	0.772253	0.610574	0.774813	0.753115	0.802557	0.759415	1.04398	0.90991	0.821182	0.960617	0.242065	0.719213	0.0940932	0.771696	0.0269115	0.925023	0.112164	receptor kinase, putative, expressed
LOC_Os01g05970	143.091	168.45	138.349	221.582	211.338	226.668	243.675	209.722	225.177	233.049	232.834	224.313	149.963	16.1846	219.863	7.80844	226.191	16.9993	230.065	4.98275	OsFBO1 - F-box and other domain containing protein, expressed
LOC_Os01g05980	0.0517883	0.0482284	0.0506767	0.0241869	0	0.0215025	0.0330225	0.0288446	0.0304562	0.0562822	0.0457542	0.0185604	0.0502311	0.00182132	0.0152298	0.0132575	0.0307744	0.00210705	0.0401989	0.0194648	receptor kinase, putative, expressed
LOC_Os01g06000	1.51411	1.79316	1.57289	1.82203	1.96486	2.09602	2.39581	2.462	2.35339	2.53843	2.19229	2.10627	1.62672	0.147109	1.96097	0.137036	2.40373	0.0547397	2.279	0.228756	PPR repeat containing protein, expressed
LOC_Os01g06010	56.6488	62.5487	57.8347	111.44	105.786	107.581	100.412	87.7134	91.033	95.0991	108.31	110.601	59.0107	3.12079	108.269	2.88955	93.0528	6.58588	104.67	8.36739	Core histone H2A/H2B/H3/H4 domain containing protein, putative, expressed
LOC_Os01g06020	9.31243	10.9257	9.57348	29.7353	32.2784	29.4524	11.9788	11.161	10.4398	25.8542	24.9724	25.5975	9.93722	0.865979	30.4887	1.55638	11.1932	0.770016	25.4747	0.453541	aspartyl-tRNA synthetase, putative, expressed
LOC_Os01g06030	0	0.0343594	0	0	0	0.0459571	0.056463	0	0.0867918	0.0400972	0	0	0.0114531	0.0198374	0.015319	0.0265333	0.0477516	0.0440468	0.0133657	0.0231501	expressed protein
LOC_Os01g06040	1.54829	1.22093	1.53949	2.14987	1.74711	2.39512	0.0222929	0.0486811	0.0342673	0.0316625	0	0	1.43623	0.186514	2.09737	0.327184	0.0350804	0.0132129	0.0105542	0.0182804	expressed protein
LOC_Os01g06050	5.86502	7.68036	6.13695	5.44608	5.65343	5.98306	7.59352	7.06693	6.2359	6.56626	5.87712	6.1226	6.56078	0.979076	5.69419	0.2708	6.96545	0.684476	6.18866	0.349285	expressed protein
LOC_Os01g06060	0.726405	0.893061	0.916575	0.041663	0.0230583	0	0.273037	0.260852	0.288541	0	0	0	0.845347	0.103676	0.0215737	0.0208711	0.274143	0.0138779	0	0	gibberellin receptor GID1L2, putative, expressed
LOC_Os01g06070	0	0	0	0	0	0	0	0	0	0	0	0	0	0	0	0	0	0	0	0	expressed protein
LOC_Os01g06080	0	0	0	0	0	0	0	0	0	0	0	0	0	0	0	0	0	0	0	0	expressed protein
LOC_Os01g06090	0	0	0	0	0	0	0	0	0	0	0	0	0	0	0	0	0	0	0	0	expressed protein
LOC_Os01g06100	0	0	0	0.0103943	0	0	0	0	0	0	0	0	0	0	0.00346476	0.00600114	0	0	0	0	transposon protein, putative, unclassified, expressed
LOC_Os01g06110	0	0	0	0	0	0	0	0	0	0	0	0	0	0	0	0	0	0	0	0	transposon protein, putative, unclassified, expressed
LOC_Os01g06120	0	0	0	0	0	0.043129	0	0	0	0.0752594	0	0	0	0	0.0143763	0.0249005	0	0	0.0250865	0.043451	expressed protein
LOC_Os01g06130	0.0434322	0.0471878	0	0.165655	0.0523894	0.0946733	0.09693	0.0635001	0.119196	0.0275339	0.0268602	0.108959	0.0302067	0.026227	0.104239	0.0572356	0.0932087	0.0280339	0.0544512	0.0472067	expressed protein
LOC_Os01g06140	0.0170341	0.111042	0.140015	0.0742514	0.0616414	0.0990157	0.0304128	0.0664126	0.116872	0.151183	0.126415	0.0427339	0.0893639	0.0642928	0.0783029	0.0190137	0.0712324	0.0434306	0.106777	0.0568291	expressed protein
LOC_Os01g06150	0.111188	0.096642	0.0913933	1.06627	1.07295	1.09873	0.337477	0.195075	0.274632	1.35337	1.34776	1.45049	0.0997412	0.0102549	1.07932	0.0171428	0.269061	0.071364	1.38387	0.0577608	expressed protein
LOC_Os01g06160	0	0	0	0.00843428	0	0	0	0	0	0	0	0	0	0	0.00281143	0.00486953	0	0	0	0	retrotransposon protein, putative, Ty3-gypsy subclass, expressed
LOC_Os01g06170	0	0	0	0	0	0	0	0	0	0.0109193	0	0	0	0	0	0	0	0	0.00363978	0.00630428	retrotransposon protein, putative, unclassified, expressed
LOC_Os01g06180	0	0	0	0	0	0	0	0	0	0	0	0	0	0	0	0	0	0	0	0	retrotransposon protein, putative, unclassified, expressed
LOC_Os01g06200	0	0	0	0	0	0	0	0	0	0	0	0	0	0	0	0	0	0	0	0	retrotransposon protein, putative, unclassified, expressed
LOC_Os01g06210	0.0734901	0	0	0	0	0	0	0	0	0	0.0302994	0	0.0244967	0.0424295	0	0	0	0	0.0100998	0.0174934	gibberellin receptor GID1L2, putative, expressed
LOC_Os01g06220	156.351	88.0653	158.682	0.384445	0.162111	0.195301	39.2614	50.3508	53.2273	0.255598	0.207786	0.35823	134.366	40.1146	0.247286	0.119937	47.6131	7.37443	0.273871	0.0768683	gibberellin receptor GID1L2, putative, expressed
LOC_Os01g06230	8.47133	6.92566	8.61779	0.0914019	0	0.121886	15.3494	17.2498	23.1338	0.531724	0.41497	0.105209	8.00493	0.937536	0.071096	0.0634296	18.5776	4.05853	0.350634	0.220416	OsSAUR1 - Auxin-responsive SAUR gene family member, expressed
LOC_Os01g06240	1.36336	0.473598	1.20704	0.0404278	0.0111873	0.0404334	0.240104	0.524316	0.445434	0.0587964	0.0229431	0	1.01467	0.475055	0.0306828	0.0168836	0.403285	0.14672	0.0272465	0.0296335	protein kinase, putative, expressed
LOC_Os01g06250	1.53877	1.52431	1.36402	0	0	0	3.93917	2.99967	3.81935	0.0286913	0	0	1.4757	0.0969852	0	0	3.58606	0.511352	0.00956376	0.0165649	dirigent, putative, expressed
LOC_Os01g06260	0	0	0	0	0	0	0	0	0	0	0	0	0	0	0	0	0	0	0	0	expressed protein
LOC_Os01g06270	26.3243	24.9264	27.2306	17.3659	19.545	16.8645	24.8246	26.2986	26.274	23.0429	19.3795	19.0889	26.1604	1.16081	17.9251	1.42509	25.7991	0.843975	20.5038	2.20375	expressed protein
LOC_Os01g06280	16.8456	22.4308	17.8231	14.0357	13.0943	13.599	17.8544	16.8694	16.8535	12.6305	12.5631	13.6316	19.0332	2.98277	13.5764	0.471128	17.1924	0.57335	12.9417	0.598391	TKL_IRAK_CrRLK1L-1.4 - The CrRLK1L-1 subfamily has homology to the CrRLK1L homolog, expressed
LOC_Os01g06290	39.5411	49.4174	41.3035	30.8728	31.1841	32.306	43.6821	42.2394	42.0017	28.3625	29.1902	29.4941	43.4206	5.26755	31.4543	0.753878	42.6411	0.909382	29.0156	0.58563	splicing factor, arginine/serine-rich, putative, expressed
LOC_Os01g06300	0	0	0	0.0056588	0	0	0	0	0	0	0	0	0	0	0.00188627	0.00326711	0	0	0	0	transposon protein, putative, unclassified, expressed
LOC_Os01g06310	11.6055	17.3917	12.989	0.436104	0.185662	0.134204	52.2683	46.4176	28.7666	0.46837	0.152303	0.308911	13.9954	3.02154	0.25199	0.16151	42.4842	12.2346	0.309861	0.158036	glycine-rich cell wall structural protein precursor, putative, expressed
LOC_Os01g06320	0	0	0	0	0	0	0	0	0	0	0	0	0	0	0	0	0	0	0	0	MYB family transcription factor, putative, expressed
LOC_Os01g06330	0	0	0	0	0	0	0	0	0	0	0	0	0	0	0	0	0	0	0	0	retrotransposon protein, putative, unclassified, expressed
LOC_Os01g06340	0.0538357	0.204718	0.184381	0.528005	0.551977	0.625872	0.552681	0.577211	0.627928	0.580197	0.632588	0.540236	0.147645	0.081875	0.568618	0.0510111	0.58594	0.0383755	0.584341	0.0463155	expressed protein
LOC_Os01g06350	0	0.0877874	0.0553464	0.308182	0.0487322	0.117419	0.0721308	0.0787563	0.0554377	0.153671	0.199881	0.15203	0.0477113	0.0443889	0.158111	0.134426	0.0687749	0.0120161	0.168527	0.0271655	expressed protein
LOC_Os01g06360	0	0	0	0.0106848	0	0	0	0	0	0	0	0.0122989	0	0	0.00356162	0.0061689	0	0	0.00409963	0.00710077	transposon protein, putative, unclassified, expressed
LOC_Os01g06370	0.123793	0	0.0565303	0.0449678	0	0.119931	0.0736737	0.0402205	0.0566235	0.104639	0.102078	0	0.0601079	0.0619742	0.0549662	0.0605873	0.0568392	0.0167277	0.0689057	0.0596878	expressed protein
LOC_Os01g06380	0	0	0	0	0	0	0	0	0	0	0	0	0	0	0	0	0	0	0	0	expressed protein
LOC_Os01g06390	0.0406129	0	0	0	0	0	0.0362552	0.0395854	0.0557294	0	0.100466	0.0509433	0.0135376	0.0234479	0	0	0.0438567	0.0104161	0.0504699	0.0502349	expressed protein
LOC_Os01g06400	0	0	0	0	0	0	0	0	0	0	0	0	0	0	0	0	0	0	0	0	expressed protein
LOC_Os01g06410	0	0	0.0565303	0	0	0	0	0	0	0	0	0	0.0188434	0.0326378	0	0	0	0	0	0	expressed protein
LOC_Os01g06420	0.109713	0	0.100201	0	0	0	0.0652938	0.0712913	0	0	0.0904675	0	0.0699711	0.0607831	0	0	0.0455283	0.0395426	0.0301558	0.0522314	expressed protein
LOC_Os01g06430	0.169592	0.0921285	0.0774444	0	0	0	0.126163	0.0826509	0.116358	0	0	0	0.113055	0.0495102	0	0	0.108391	0.022824	0	0	expressed protein
LOC_Os01g06440	0.157586	0.0856061	0.043177	0.0171729	0.0190086	0.0458007	0.0281354	0.122879	0.0432482	0	0.0194915	0	0.0954563	0.057837	0.0273274	0.0160247	0.0647543	0.0509016	0.00649715	0.0112534	expressed protein
LOC_Os01g06450	4.91047	2.72851	3.65186	0.15289	0.135387	0.163106	3.73231	4.04779	4.13918	0.160097	0.20824	0.158387	3.76361	1.09526	0.150461	0.0140182	3.97309	0.213471	0.175575	0.0283016	glycosyltransferase family 43 protein, putative, expressed
LOC_Os01g06454	7.48863	7.49044	7.57215	4.98709	3.69208	3.32519	6.92386	6.28539	6.1982	3.01424	2.4259	2.90749	7.51707	0.0477095	4.00145	0.873078	6.46915	0.396197	2.78254	0.313442	heat shock protein DnaJ, putative, expressed
LOC_Os01g06460	126.221	115.192	126.467	35.248	34.8648	35.9635	91.9622	90.2181	94.6264	34.4775	35.0759	35.3123	122.627	6.43983	35.3587	0.557658	92.2689	2.22011	34.9552	0.430279	uncharacterized Cys-rich domain containing protein, putative, expressed
LOC_Os01g06470	29.8573	27.5749	29.5364	21.3804	22.0255	20.362	26.4491	28.6254	28.1803	19.6062	20.2226	20.2018	28.9896	1.2356	21.256	0.838715	27.7516	1.14974	20.0102	0.350033	expressed protein
LOC_Os01g06490	24.0806	21.4319	22.0647	11.8345	11.5333	11.5693	21.4031	21.6944	23.5949	12.8713	11.0801	10.9899	22.5257	1.38324	11.6457	0.164489	22.2308	1.19027	11.6471	1.06115	OsSCP1 - Putative Serine Carboxypeptidase homologue, expressed
LOC_Os01g06500	5.35509	6.18341	5.59263	6.20205	6.34363	6.14185	16.6567	13.9736	12.7854	7.00287	6.29687	6.416	5.71038	0.426528	6.22918	0.103589	14.4719	1.98318	6.57191	0.377943	PHLOEM 2-LIKE A5, putative, expressed
LOC_Os01g06510	10.107	9.87119	10.8854	2.37857	2.5161	2.28125	5.10638	5.62782	4.95741	2.37209	2.15445	2.23885	10.2879	0.530741	2.39197	0.118	5.23054	0.352029	2.25513	0.109726	arginyl-tRNA synthetase, putative, expressed
LOC_Os01g06520	4.74087	2.96348	4.61022	1.60845	1.75902	1.55291	4.52733	4.87412	5.52519	1.99118	1.81101	1.57	4.10486	0.990618	1.64013	0.106646	4.97555	0.506604	1.79073	0.211318	verticillium wilt disease resistance protein, putative, expressed
LOC_Os01g06530	0.107288	0.107598	0.0791424	0.0269807	0.0298648	0.0239862	0.0884084	0.0563087	0.0339741	0.0104639	0.0204157	0.0310563	0.0980094	0.0163401	0.0269439	0.00293948	0.0595637	0.0273628	0.0206453	0.0102981	retrotransposon protein, putative, unclassified, expressed
LOC_Os01g06540	0	0.166563	0.0700077	0.111377	0.184924	0.148524	0.0456191	0.0996189	0.0701231	0.129586	0.25283	0	0.0788571	0.0836336	0.148275	0.0367742	0.0717871	0.0270383	0.127472	0.126428	PHD finger protein, putative, expressed
LOC_Os01g06550	11.3414	12.6106	10.9743	17.2951	17.6027	18.2546	15.411	14.6996	13.9671	21.0054	20.74	20.9611	11.6421	0.858601	17.7175	0.48993	14.6926	0.721978	20.9022	0.142182	NF-X1-type zinc finger protein, putative, expressed
LOC_Os01g06560	1.81954	2.46749	1.83767	0.173679	0.224286	0.0579012	0.901076	0.867336	0.947688	0.286271	0.394257	0.383171	2.04157	0.368971	0.151955	0.085293	0.905367	0.0403475	0.354566	0.0594049	transcription factor HBP-1b, putative, expressed
LOC_Os01g06570	0	0	0	0	0	0	0	0	0	0	0	0	0	0	0	0	0	0	0	0	expressed protein
LOC_Os01g06580	29.0248	39.0459	30.1305	54.1034	42.9484	54.36	28.3757	26.3434	33.3783	47.1059	52.3242	50.5825	32.7337	5.49436	50.4706	6.51567	29.3658	3.62043	50.0042	2.65678	fasciclin domain containing protein, expressed
LOC_Os01g06590	28.673	24.8274	30.0809	12.1177	14.3746	13.4562	13.3265	14.6762	13.535	12.986	15.6958	13.928	27.8604	2.71939	13.3162	1.13494	13.8459	0.726573	14.2033	1.37574	zinc finger, C3HC4 type domain containing protein, expressed
LOC_Os01g06600	34.4139	38.2055	33.3088	19.4272	18.4976	18.2042	29.2931	29.3954	30.6009	21.9409	22.0771	20.5598	35.3094	2.56824	18.7097	0.638504	29.7631	0.727328	21.526	0.839467	glutaryl-CoA dehydrogenase, mitochondrial precursor, putative, expressed
LOC_Os01g06610	0	0	0	0	0	0	0	0	0	0	0	0	0	0	0	0	0	0	0	0	retrotransposon protein, putative, Ty3-gypsy subclass, expressed
LOC_Os01g06620	0	0	0	0	0	0	0	0	0	0	0	0	0	0	0	0	0	0	0	0	expressed protein
LOC_Os01g06630	0	0	0.036748	0	0	0	0	0	0	0	0	0	0.0122493	0.0212164	0	0	0	0	0	0	small hydrophilic plant seed protein, putative, expressed
LOC_Os01g06640	12.193	13.1535	11.5626	0.752107	0.537659	0.543264	10.2172	8.19861	8.42484	1.44021	1.56503	1.4609	12.303	0.801158	0.61101	0.122226	8.94689	1.10594	1.48871	0.0668961	basic helix-loop-helix, putative, expressed
LOC_Os01g06650	0	0	0.104321	0	0	0	0	0	0	0	0	0	0.0347736	0.0602296	0	0	0	0	0	0	retrotransposon protein, putative, unclassified, expressed
LOC_Os01g06660	20.2444	17.1846	20.845	2.42336	2.39241	2.53287	9.14789	8.73842	8.52219	2.98465	2.60187	2.67634	19.4247	1.96307	2.44955	0.0738006	8.80284	0.317785	2.75429	0.202945	thiamine pyrophosphate enzyme, C-terminal TPP binding domain containing protein, expressed
LOC_Os01g06670	0.0288286	0	0	0.0235619	0.017387	0.0418936	0.00643383	0.00702481	0	0.00913797	0.00891437	0.0361615	0.00960953	0.0166442	0.0276142	0.012746	0.00448621	0.0038964	0.0180713	0.015667	hcr2-5D, putative, expressed
LOC_Os01g06680	4.32293	5.36894	4.76638	5.35886	5.64093	5.94344	4.92787	4.39369	3.47318	5.57275	4.80032	4.1828	4.81942	0.525018	5.64774	0.292351	4.26491	0.735846	4.85195	0.696414	retrotransposon protein, putative, unclassified, expressed
LOC_Os01g06690	0	0	0	0	0	0	0	0	0	0	0	0	0	0	0	0	0	0	0	0	retrotransposon protein, putative, unclassified, expressed
LOC_Os01g06700	0	0	0	0	0	0	0	0	0	0	0	0	0	0	0	0	0	0	0	0	retrotransposon protein, putative, unclassified, expressed
LOC_Os01g06710	0	0	0	0	0	0	0	0	0	0	0	0	0	0	0	0	0	0	0	0	retrotransposon protein, putative, unclassified, expressed
LOC_Os01g06720	0	0.00924332	0	0	0	0	0	0	0	0	0	0	0.00308111	0.00533664	0	0	0	0	0	0	disease resistance protein SlVe2 precursor, putative, expressed
LOC_Os01g06730	0.252142	0.222117	0.270736	0.0519836	0.131521	0.0495152	0.127752	0.106276	0.16832	0.129605	0.101147	0.0683843	0.248332	0.0245324	0.0776733	0.0466499	0.134116	0.031508	0.0997119	0.0306355	verticillium wilt disease resistance protein, putative, expressed
LOC_Os01g06740	1.86783	2.10924	1.97454	1.33026	1.72083	1.7953	0.748369	0.688092	0.443994	2.18176	1.8555	3.00708	1.98387	0.120973	1.61547	0.249784	0.626818	0.161173	2.34811	0.593538	ribosome inactivating protein, putative, expressed
LOC_Os01g06750	0.0155888	0	0.0213559	0.0169878	0.0564112	0.135922	0	0	0	0.0395302	0.0771258	0.039108	0.0123149	0.011048	0.0697736	0.0605824	0	0	0.0519213	0.0218287	verticillium wilt disease resistance protein precursor, putative, expressed
LOC_Os01g06760	0	0	0	0	0	0	0	0	0	0	0	0	0	0	0	0	0	0	0	0	verticillium wilt disease resistance protein Ve2, putative, expressed
LOC_Os01g06770	0	0	0	0	0	0	0	0	0	0	0	0	0	0	0	0	0	0	0	0	retrotransposon protein, putative, Ty3-gypsy subclass, expressed
LOC_Os01g06780	0	0	0	0	0	0	0	0	0	0	0	0	0	0	0	0	0	0	0	0	retrotransposon protein, putative, Ty3-gypsy subclass
LOC_Os01g06790	0.124209	0.0590401	0.14889	0.422987	0.412018	0.383561	0.159392	0.121066	0.106525	0.580724	0.700941	0.506358	0.110713	0.0464202	0.406189	0.0203487	0.128994	0.0273105	0.596007	0.0981877	disease resistance protein, putative, expressed
LOC_Os01g06800	0	0	0	0	0.0399479	0.0481267	0	0	0	0	0	0.0415417	0	0	0.0293582	0.0257517	0	0	0.0138472	0.0239841	expressed protein
LOC_Os01g06810	0	0	0.00795422	0	0	0	0	0	0	0	0	0	0.00265141	0.00459237	0	0	0	0	0	0	retrotransposon protein, putative, Ty1-copia subclass, expressed
LOC_Os01g06820	0.0230342	0	0	0	0	0	0	0	0	0	0	0	0.00767807	0.0132988	0	0	0	0	0	0	hcr2-0B, putative, expressed
LOC_Os01g06836	0.0740543	0.0321831	0.0405803	0.0484202	0.0357307	0.0430462	0.0264433	0.0288723	0.101618	0.0751149	0.0915961	0.0928908	0.0489392	0.0221518	0.042399	0.00636944	0.0523112	0.0427182	0.086534	0.00991032	disease resistance protein SlVe2 precursor, putative, expressed
LOC_Os01g06852	0	0.012898	0.0162633	0	0.0143198	0	0	0	0	0	0.0146836	0	0.00972044	0.00858467	0.00477326	0.00826753	0	0	0.00489452	0.00847756	transposon protein, putative, unclassified, expressed
LOC_Os01g06870	0.0760992	0.0496077	0.104252	1.01173	1.08316	0.77411	0.176628	0.103843	0.146194	4.65064	6.26875	3.79914	0.076653	0.0273264	0.956334	0.161802	0.142222	0.0365545	4.90618	1.25448	resistance protein SlVe1 precursor, putative, expressed
LOC_Os01g06876	0.150042	0.163016	0.146822	0.700748	0.723944	0.498379	0.0382694	0.0835692	0.117651	4.62009	5.67357	4.03301	0.153293	0.00857287	0.641024	0.124077	0.0798299	0.0398227	4.77556	0.831254	Cf-2, putative, expressed
LOC_Os01g06882	0	0	0.0667652	0.265547	0.0293932	0.141645	0	0	0	0.926879	1.77826	0.825281	0.0222551	0.0385469	0.145528	0.118125	0	0	1.17681	0.523343	expressed protein
LOC_Os01g06890	0.252833	0.329634	0.221676	0.297565	0.292777	0.22045	0.108338	0.138004	0.138776	0.641135	0.35025	0.570858	0.268048	0.0555641	0.270264	0.0432068	0.128373	0.0173548	0.520748	0.151779	leucine-rich repeat family protein, putative, expressed
LOC_Os01g06900	1.00291	1.34172	0.902291	1.60676	1.57087	1.43568	1.2561	1.3277	1.33513	1.88842	1.74964	1.5866	1.08231	0.23022	1.53777	0.0902146	1.30631	0.0436436	1.74155	0.15107	verticillium wilt disease resistance protein Ve2, putative, expressed
LOC_Os01g06910	1.48914	4.41247	2.78188	4.86835	4.24569	3.34439	3.50467	3.82659	2.60071	5.14933	6.02799	5.60376	2.8945	1.46492	4.15281	0.766217	3.31066	0.635554	5.59369	0.439417	expressed protein
LOC_Os01g06920	0.513366	0.691618	0.581383	0.969692	1.14766	0.925067	0.678258	0.58711	0.610519	0.633541	0.626504	0.609602	0.595455	0.0899554	1.01414	0.117763	0.625295	0.0473366	0.623216	0.0123035	resistance protein SlVe1 precursor, putative, expressed
LOC_Os01g06940	0.847472	0.581528	1.58873	0	0	0	0.278725	0.217377	0.122411	0	0	0	1.00591	0.521958	0	0	0.206171	0.078757	0	0	POEI33 - Pollen Ole e I allergen and extensin family protein precursor, expressed
LOC_Os01g06950	0	0	0	0	0	0	0	0	0	0	0	0	0	0	0	0	0	0	0	0	expressed protein
LOC_Os01g06960	6.14091	2.62833	4.99666	0	0	0	0.0332242	0.108828	0	0.0471884	0.0920674	0.0466844	4.58863	1.79149	0	0	0.0473508	0.0557724	0.06198	0.0260576	POEI34 - Pollen Ole e I allergen and extensin family protein precursor, putative, expressed
LOC_Os01g06970	0	0.12898	0	0	0	0	0	0	0	0	0	0	0.0429933	0.0744666	0	0	0	0	0	0	hypothetical protein
LOC_Os01g06980	1.10235	0.670696	1.20813	0.0480513	0.212751	0.128155	0	0.0429785	0	0.223628	0	0	0.993726	0.284709	0.129652	0.0823601	0.0143261	0.0248136	0.0745426	0.129112	POEI35 - Pollen Ole e I allergen and extensin family protein precursor, putative, expressed
LOC_Os01g06990	14.7314	7.71121	13.1716	0.0899356	0.0497746	0	3.16797	2.37301	4.07689	0.0523194	0	0.0517606	11.8714	3.68628	0.0465701	0.0450533	3.20596	0.852577	0.0346933	0.0300466	POEI36 - Pollen Ole e I allergen and extensin family protein precursor, putative, expressed
LOC_Os01g07000	0	0	0	0	0	0	0	0	0	0	0	0	0	0	0	0	0	0	0	0	POEI37 - Pollen Ole e I allergen and extensin family protein precursor, putative, expressed
LOC_Os01g07010	4.18313	2.95636	3.67209	0.0442578	0.195955	0	0.0725104	0.158342	0.0557294	0.15448	0.100466	0.203773	3.60386	0.616227	0.0800709	0.102769	0.0955272	0.0550422	0.152906	0.0516713	POEI38 - Pollen Ole e I allergen and extensin family protein precursor, putative, expressed
LOC_Os01g07020	7.9576	3.6242	4.90017	0	0	0	0.107633	0.117519	0.275745	0	0	0	5.49399	2.22689	0	0	0.166966	0.0943351	0	0	POEI39 - Pollen Ole e I allergen and extensin family protein precursor, putative, expressed
LOC_Os01g07030	11.1756	6.62849	8.12365	0.0310676	0	0.0414293	1.39976	0.889209	1.7213	0	0	0.0357607	8.64256	2.31752	0.0241656	0.0215598	1.33675	0.419607	0.0119202	0.0206464	POEI40 - Pollen Ole e I allergen and extensin family protein precursor, expressed
LOC_Os01g07040	11.0797	7.19784	10.8493	0	0	0	1.08766	0.630893	0.835942	0	0	0	9.70897	2.17775	0	0	0.851497	0.228779	0	0	POEI41 - Pollen Ole e I allergen and extensin family protein precursor, expressed
LOC_Os01g07050	12.3629	3.69604	9.83232	0	0.0500422	0	0.814768	0.687424	1.82169	0	0	0	8.63043	4.4567	0.0166807	0.0288919	1.10796	0.621381	0	0	POEI42 - Pollen Ole e I allergen and extensin family protein precursor, expressed
LOC_Os01g07060	6.05445	2.75157	4.33689	0	0	0	5.9347	6.05555	8.90528	0	0	0	4.38097	1.65188	0	0	6.96518	1.68126	0	0	POEI43 - Pollen Ole e I allergen and extensin family protein precursor, putative, expressed
LOC_Os01g07070	14.4305	17.2907	16.5857	13.1508	14.8392	13.2094	16.9002	16.6349	15.635	11.6736	11.9072	12.5654	16.1023	1.49011	13.7331	0.958337	16.39	0.667173	12.0488	0.462445	transposon protein, putative, CACTA, En/Spm sub-class, expressed
LOC_Os01g07080	10.1245	11.3578	10.348	9.8407	10.867	9.7726	11.4566	11.6702	10.7441	8.27059	7.30607	6.62309	10.6101	0.657095	10.1601	0.613137	11.2903	0.484914	7.39992	0.827748	DEAD-box ATP-dependent RNA helicase, putative, expressed
LOC_Os01g07090	7.54547	10.2834	7.526	52.798	51.6955	48.6214	8.19824	7.46747	9.21866	56.0379	54.4006	50.0635	8.45161	1.58637	51.0383	2.1645	8.29479	0.87958	53.5006	3.08716	5-azacytidine resistance protein azr1, putative, expressed
LOC_Os01g07100	18.1302	15.1875	17.6722	15.4122	17.6821	16.4283	18.1111	17.4886	18.7634	16.9803	15.9846	15.9751	16.9966	1.58338	16.5075	1.13702	18.121	0.637459	16.3133	0.57761	expressed protein
LOC_Os01g07110	1.48563	1.6749	1.57522	2.02924	2.33822	2.26242	2.28001	2.3258	1.81519	2.52872	2.08297	2.00392	1.57858	0.0946781	2.20996	0.161029	2.14033	0.282513	2.2052	0.282946	BRCA2 repeat family protein, expressed
LOC_Os01g07120	8.42248	7.53991	7.94544	3.41473	3.4942	3.04178	7.02381	6.47279	6.51387	3.57806	4.01447	3.47733	7.96928	0.441769	3.3169	0.241558	6.67016	0.306964	3.68995	0.285515	AP2 domain containing protein, expressed
LOC_Os01g07130	6.82297	6.86875	6.50961	1.26872	1.50232	1.41645	6.50177	5.59474	5.57294	1.39032	1.94235	1.29056	6.73378	0.195478	1.39583	0.118156	5.88982	0.530078	1.54108	0.351075	expressed protein
LOC_Os01g07140	3.48413	4.38597	3.57981	2.32738	2.07103	2.54374	3.86543	3.39598	3.6087	3.36625	3.39783	2.56338	3.81664	0.495372	2.31405	0.236634	3.62337	0.235068	3.10916	0.472916	kelch repeat-containing protein, putative, expressed
LOC_Os01g07150	0.755281	0.697502	0.310409	0.329226	0.227762	0.329272	4.28143	3.8281	4.24926	0.861861	0.560514	0.378958	0.587731	0.241899	0.29542	0.0585937	4.11959	0.252956	0.600445	0.243915	expressed protein
LOC_Os01g07160	0	0	0	0	0	0	0	0	0	0	0	0	0	0	0	0	0	0	0	0	OsFBX3 - F-box domain containing protein, expressed
LOC_Os01g07170	5.41408	7.09506	4.20552	5.86956	6.09303	5.9819	7.76045	6.47397	5.38046	7.30683	6.24782	5.84604	5.57155	1.45119	5.98149	0.111736	6.53829	1.1913	6.4669	0.754635	HORMA domain containing protein, putative, expressed
LOC_Os01g07180	0	0	0	0.0258738	0	0	0	0	0	0	0	0	0	0	0.00862459	0.0149382	0	0	0	0	expressed protein
LOC_Os01g07190	0	0	0	0	0	0	0	0	0	0	0	0	0	0	0	0	0	0	0	0	expressed protein
LOC_Os01g07200	17.9296	18.2383	17.6445	21.9621	23.844	21.5892	19.4523	21.0584	19.8351	21.3819	21.2789	20.8436	17.9374	0.297005	22.4651	1.20863	20.1153	0.838933	21.1681	0.285748	staphylococcal nuclease homologue, putative, expressed
LOC_Os01g07212	5.01917	6.67674	5.69509	4.90902	5.81951	4.99053	6.80161	6.62681	6.62026	4.56574	4.48841	4.60417	5.797	0.833472	5.23969	0.50379	6.68289	0.102864	4.55277	0.0589603	staphylococcal nuclease homologue, putative, expressed
LOC_Os01g07240	6.38002	9.07181	6.08956	19.3571	15.6439	16.111	7.95185	6.62638	7.55872	19.8032	17.1194	19.0232	7.18047	1.64438	17.0373	2.0225	7.37899	0.680768	18.6486	1.38055	expressed protein
LOC_Os01g07250	20.6206	19.2762	18.2431	33.0398	33.7646	33.1519	26.4532	28.5029	28.0189	38.9359	32.9088	31.1299	19.3799	1.19213	33.3188	0.39017	27.6583	1.07132	34.3248	4.09116	saposin-like type B, region 1 family protein, putative, expressed
LOC_Os01g07260	4.80943	6.73482	4.89026	11.0644	10.6744	10.0642	9.35003	9.41716	9.44467	10.5968	10.4036	8.99551	5.47817	1.08904	10.601	0.504129	9.40396	0.0486843	9.99862	0.874071	expressed protein
LOC_Os01g07270	0.864243	0.335348	0.676554	2.82542	2.23389	2.69125	1.21237	0.962717	1.18592	1.95674	3.05418	2.32301	0.625382	0.268135	2.58352	0.310131	1.12034	0.137143	2.44465	0.558738	transposon protein, putative, unclassified, expressed
LOC_Os01g07280	1.59191	2.06184	1.81558	1.53823	1.31483	1.43588	2.40117	2.41535	2.31356	1.72011	1.65862	1.58369	1.82311	0.235057	1.42965	0.111829	2.3767	0.0551319	1.65414	0.0683159	disease resistance protein, putative, expressed
LOC_Os01g07300	13.7339	9.22976	13.3837	2.79656	2.07078	2.08325	7.72585	8.00424	7.77144	2.91716	3.48061	2.84161	12.1158	2.50549	2.31686	0.415477	7.83385	0.149318	3.07979	0.349167	uncharacterized 50.6 kDa protein in the 5region of gyrA and gyrB, putative, expressed
LOC_Os01g07310	107.24	104.279	106.508	48.073	47.927	46.7962	92.3618	91.3195	90.5931	51.7034	49.8921	51.297	106.009	1.54255	47.5988	0.698828	91.4248	0.889056	50.9642	0.950449	transporter-related, putative, expressed
LOC_Os01g07320	3.08658	3.55796	2.52677	0.820388	1.0443	0.984603	3.56185	2.45816	3.15075	1.52722	1.44329	1.32204	3.0571	0.516228	0.949762	0.115949	3.05692	0.557799	1.43085	0.103152	expressed protein
LOC_Os01g07330	2.54295	2.28465	2.46204	1.54546	1.67379	1.67892	2.4338	2.2522	1.91249	2.03838	1.95826	1.61789	2.42988	0.132117	1.63272	0.0756181	2.1995	0.264621	1.87151	0.223266	expressed protein
LOC_Os01g07340	0.883283	0.773059	0.605027	0.842234	0.606712	0.588309	1.05134	1.00442	1.27938	0.419969	0.455214	0.430872	0.75379	0.140125	0.679085	0.14159	1.11172	0.147087	0.435351	0.0180444	pentatricopeptide, putative, expressed
LOC_Os01g07350	1.69642	1.96544	1.72758	2.18404	2.23642	2.10526	2.07727	2.34124	2.14244	2.16993	1.88472	2.19383	1.79648	0.147149	2.17524	0.0660195	2.18698	0.137507	2.08283	0.17198	transposon protein, putative, unclassified, expressed
LOC_Os01g07360	6.42228	7.04547	6.83038	4.68468	4.15589	3.34288	8.81814	8.40051	7.78433	4.40795	3.3345	3.70805	6.76604	0.316535	4.06115	0.675895	8.33433	0.520071	3.81683	0.544932	KIP1, putative, expressed
LOC_Os01g07364	0	0	0	0	0	0	0.0465439	0	0	0	0	0	0	0	0	0	0.0155146	0.0268721	0	0	expressed protein
LOC_Os01g07370	20.6806	19.4239	20.3061	50.961	58.9714	46.4028	27.4757	31.0645	32.7376	57.1373	52.9985	54.0649	20.1369	0.645207	52.1118	6.36283	30.4259	2.68847	54.7336	2.14889	KIP1, putative, expressed
LOC_Os01g07376	33.04	29.8927	32.4933	6.66859	6.92367	7.54845	34.4283	37.0359	37.0384	8.93166	7.6863	7.22967	31.8087	1.68167	7.04691	0.452691	36.1675	1.50619	7.94921	0.880927	thioredoxin, putative, expressed
LOC_Os01g07382	14.6465	17.4776	15.5104	10.418	10.737	11.9557	18.5866	17.8598	16.8184	10.878	10.4413	10.7234	15.8782	1.45095	11.0369	0.81151	17.7549	0.888753	10.6809	0.221444	expressed protein
LOC_Os01g07390	29.6303	28.9757	28.408	26.2685	26.6019	25.6624	28.5633	27.2559	26.6954	27.1195	26.5424	25.9818	29.0046	0.611645	26.1776	0.476312	27.5049	0.958509	26.5479	0.568865	zinc finger, C3HC4 type family protein, expressed
LOC_Os01g07400	17.5123	14.7104	17.4454	10.2265	11.3456	10.1421	13.122	14.1494	13.8202	11.1905	11.8596	11.8117	16.556	1.59875	10.5714	0.671782	13.6972	0.524624	11.6206	0.373253	WD40-like domain containing protein, putative, expressed
LOC_Os01g07410	18.7188	19.6579	18.4269	10.3149	10.0494	9.70402	14.8273	14.9701	14.5448	8.03663	8.48238	7.9242	18.9345	0.643239	10.0228	0.306289	14.7807	0.216471	8.14774	0.295212	growth regulator related protein, putative, expressed
LOC_Os01g07420	68.549	70.635	63.2182	9.81508	8.51126	9.14652	59.4796	58.11	60.4156	11.2651	11.3476	11.2404	67.4674	3.82486	9.15762	0.65198	59.3351	1.15957	11.2844	0.0561482	hydrolase, alpha/beta fold family protein, putative, expressed
LOC_Os01g07430	0.600872	0.618469	0.606542	0.103389	0.190735	0.229785	3.55717	3.91474	4.2094	0.120292	0.156464	0.317352	0.608628	0.00898234	0.174636	0.0647177	3.89377	0.326619	0.198036	0.104901	myb-like DNA-binding domain containing protein, putative, expressed
LOC_Os01g07450	6.4156	6.84187	5.46784	0.0644366	0	0.0429637	15.0438	12.6506	17.4042	0	0.0731365	0	6.24177	0.703312	0.0358001	0.0328102	15.0329	2.37681	0.0243788	0.0422254	MYB family transcription factor, putative, expressed
LOC_Os01g07460	8.54618	3.4256	10.0028	0	0.100084	0	3.70349	2.58795	3.18796	0	0	0	7.32487	3.45452	0.0333615	0.0577838	3.1598	0.558303	0	0	conserved hypothetical protein
LOC_Os01g07470	0	0	0	0	0	0	0	0	0	0	0	0	0	0	0	0	0	0	0	0	hypothetical protein
LOC_Os01g07480	6.90481	8.31441	7.50544	1.47836	1.30072	1.66813	5.94656	5.03487	5.46534	1.25696	1.41982	1.04719	7.57489	0.707361	1.4824	0.183737	5.48226	0.456081	1.24132	0.186805	DUF260 domain containing protein, putative, expressed
LOC_Os01g07490	14.7731	13.4324	14.1488	11.7931	14.2404	13.5732	14.4929	15.1757	14.8718	14.8826	14.7106	14.0242	14.1181	0.670869	13.2022	1.26513	14.8468	0.342131	14.5391	0.454167	RST1, putative, expressed
LOC_Os01g07500	76.0638	68.1795	74.1169	14.0615	13.6139	12.605	25.0267	21.4394	22.8118	5.72111	6.57425	6.85158	72.7867	4.10704	13.4268	0.746095	23.0926	1.8101	6.38231	0.58917	alliin lyase precursor, putative, expressed
LOC_Os01g07510	0	0	0	0	0	0	0	0	0	0	0	0	0	0	0	0	0	0	0	0	conserved hypothetical protein
LOC_Os01g07520	26.0418	26.2694	26.9332	18.0817	18.5495	20.0438	25.5263	25.403	25.6358	18.6887	20.5485	22.5562	26.4148	0.46316	18.8917	1.02479	25.5217	0.116485	20.5978	1.93421	proline-rich family protein, putative, expressed
LOC_Os01g07530	49.8535	37.0116	48.6986	19.1199	17.8456	18.212	10.8147	12.1461	11.4322	8.87431	10.8214	11.0535	45.1879	7.10441	18.3925	0.656046	11.4644	0.666287	10.2497	1.1968	uncharacterized glycosyltransferase, putative, expressed
LOC_Os01g07540	3.66297	4.57585	4.06323	4.12099	4.22163	4.18083	4.20988	4.58212	3.92748	4.6819	3.99871	3.7576	4.10068	0.457594	4.17448	0.0506184	4.23983	0.328346	4.14607	0.479446	G-patch domain containing protein, expressed
LOC_Os01g07550	0	0	0	0	0	0	0	0.0553032	0	0	0	0	0	0	0	0	0.0184344	0.0319293	0	0	hypothetical protein
LOC_Os01g07560	9.1022	11.02	9.25567	1.66676	1.28312	1.62103	14.3159	11.1249	13.6815	2.13609	2.63856	2.1854	9.79262	1.0657	1.52364	0.209541	13.0408	1.68925	2.32001	0.276964	receptor-like protein kinase 2 precursor, putative, expressed
LOC_Os01g07570	8.00735	10.6729	8.95021	9.70266	9.08974	9.87111	14.9701	13.2646	14.0786	8.34333	8.38713	9.02342	9.21014	1.35164	9.5545	0.411214	14.1044	0.853022	8.58463	0.380638	carboxyl-terminal proteinase, putative, expressed
LOC_Os01g07590	4.74083	6.7033	5.04376	11.5784	13.9719	12.9725	7.39875	7.04603	6.66689	12.4694	10.7296	10.354	5.49596	1.0565	12.8409	1.20219	7.03722	0.366008	11.1843	1.12866	universal stress protein domain containing protein, putative, expressed
LOC_Os01g07600	0.578734	0.780551	0.601463	1.00038	1.27582	1.13102	0.872938	0.816961	0.479225	0.860293	0.678798	0.776007	0.653583	0.110543	1.13574	0.137781	0.723041	0.212998	0.771699	0.0908239	expressed protein
LOC_Os01g07610	2.05718	2.45857	2.42037	1.83301	1.48887	1.95196	2.11732	2.39437	2.2417	2.07131	1.6614	1.71524	2.31204	0.221539	1.75795	0.2405	2.25113	0.138765	1.81598	0.222749	PPR repeat domain containing protein, putative, expressed
LOC_Os01g07620	0.737094	0.850882	0.757337	0.953854	0.889109	0.870304	0.452379	0.493931	0.505724	0.759334	0.769243	0.953476	0.781771	0.0607019	0.904422	0.0438295	0.484011	0.0280221	0.827351	0.10934	expressed protein
LOC_Os01g07630	10.0461	10.5947	9.63767	16.7477	17.2162	16.9675	12.2974	12.8884	12.2439	21.7157	19.5328	19.2429	10.0928	0.480206	16.9771	0.234395	12.4765	0.357691	20.1638	1.35174	BRASSINOSTEROID INSENSITIVE 1-associated receptor kinase 1 precursor, putative, expressed
LOC_Os01g07640	0.0863782	0.187695	0.0986116	0	0.0694616	0.0627623	0.102813	0.0841929	0.0592645	0.0365064	0.0178066	0.126408	0.124228	0.0553029	0.0440746	0.0383165	0.0820902	0.0218504	0.0602402	0.0580605	ankyrin, putative, expressed
LOC_Os01g07650	0.104276	0	0	0	0.125782	0.454603	0	0	0	0.132212	0	0.392401	0.0347588	0.060204	0.193461	0.234737	0	0	0.174871	0.199648	expressed protein
LOC_Os01g07660	0.0136413	0	0.0373759	0.0594624	0.164547	0.0594707	0.0487106	0.0265924	0.0374376	0.242143	0.134981	0.188223	0.0170058	0.0189137	0.0944932	0.060668	0.0375802	0.0110598	0.188449	0.053581	expressed protein
LOC_Os01g07670	0	0	0	0	0	0	0	0	0	0	0	0	0	0	0	0	0	0	0	0	expressed protein
LOC_Os01g07680	0	0	0	0	0	0	0	0	0	0	0	0	0	0	0	0	0	0	0	0	expressed protein
LOC_Os01g07700	11.1333	11.2228	11.0645	12.836	13.334	12.4453	11.4913	11.4295	12.0771	13.7651	13.7054	14.3618	11.1402	0.0793622	12.8718	0.445439	11.666	0.357412	13.9441	0.362989	expressed protein
LOC_Os01g07710	0.0197352	0.0214417	0.0270362	0	0.0476105	0.0573582	0	0.0384718	0	0	0	0.024755	0.0227377	0.00381916	0.0349896	0.0306913	0.0128239	0.0222117	0.00825168	0.0142923	expressed protein
LOC_Os01g07720	20.5408	20.1114	18.5406	13.4163	14.4555	13.5609	21.8639	21.7977	20.7728	14.4888	12.7573	13.1156	19.731	1.05296	13.8109	0.562888	21.4781	0.611733	13.4539	0.913986	dolichyl-P-Man Man-PP-dolichyl mannosyltransferase, putative, expressed
LOC_Os01g07730	5.77333	4.52171	4.87604	9.97166	10.0403	9.65233	7.40555	5.08093	4.94177	10.3049	10.3994	10.4233	5.05703	0.645137	9.8881	0.207051	5.80941	1.38404	10.3759	0.0626224	phosphate/phosphoenolpyruvate translocator-related protein, putative, expressed
LOC_Os01g07740	13.8563	16.8965	14.0117	12.8897	13.4935	13.5046	16.8393	16.4556	15.6002	13.7012	12.5526	12.2829	14.9215	1.71216	13.2959	0.351838	16.2984	0.634323	12.8456	0.753189	DEAD-box ATP-dependent RNA helicase 14, putative, expressed
LOC_Os01g07750	21.6448	23.1194	23.9397	11.618	11.8228	12.6191	19.9171	18.4364	20.3808	10.4105	11.6446	11.8362	22.9013	1.16291	12.02	0.528901	19.5781	1.01556	11.2971	0.773735	expressed protein
LOC_Os01g07760	91.6972	91.5353	90.4002	73.6586	83.9701	80.3102	89.1458	94.8869	95.6335	95.3292	101.692	103.814	91.2109	0.706747	79.313	5.2276	93.2221	3.54981	100.278	4.41539	phospholipase D, putative, expressed
LOC_Os01g07770	7.62	10.8988	7.96141	3.4687	3.3741	2.66321	26.0471	23.0103	24.1552	5.65621	5.45816	5.29333	8.82674	1.80256	3.16867	0.440287	24.4042	1.53366	5.46923	0.181698	peroxidase precursor, putative, expressed
LOC_Os01g07780	36.3214	29.6783	31.0158	11.226	8.99139	8.71291	26.4311	23.5339	29.9869	12.7384	11.4818	13.6187	32.3385	3.51351	9.64343	1.37759	26.6507	3.23208	12.613	1.07394	embryo-specific 3, putative, expressed
LOC_Os01g07790	0.808712	0.54915	1.03865	2.01962	2.03228	2.2525	0.79714	1.13311	1.01724	2.22163	1.93804	1.96543	0.798838	0.2449	2.10147	0.13095	0.982499	0.170659	2.0417	0.156426	polygalacturonase, putative, expressed
LOC_Os01g07800	0.64656	0.619824	0.720761	4.4831	4.1136	4.55051	0.735628	0.877339	0.904612	4.3641	3.86529	4.27773	0.662382	0.0522954	4.3824	0.235215	0.839193	0.0907208	4.16904	0.266574	thiol-disulphide oxidoreductase DCC, putative, expressed
LOC_Os01g07810	26.7991	33.1617	29.274	24.826	23.2016	22.755	35.3796	34.8425	34.1689	23.2496	22.7535	22.4843	29.7449	3.20733	23.5942	1.08989	34.797	0.606626	22.8291	0.388175	protein of unknown function domain containing protein, expressed
LOC_Os01g07820	0	0	0	0	0	0	0	0	0	0	0	0	0	0	0	0	0	0	0	0	transposon protein, putative, CACTA, En/Spm sub-class, expressed
LOC_Os01g07830	0	0	0	0	0	0	0	0.00715626	0	0	0	0	0	0	0	0	0.00238542	0.00413167	0	0	transposon protein, putative, CACTA, En/Spm sub-class, expressed
LOC_Os01g07840	0	0	0.00544344	0	0	0	0	0	0	0	0	0	0.00181448	0.00314277	0	0	0	0	0	0	transposon protein, putative, CACTA, En/Spm sub-class, expressed
LOC_Os01g07850	4.35326	4.77895	4.50387	0.0247081	0	0	5.44467	6.16579	6.5025	0	0.028044	0	4.54536	0.215857	0.00823602	0.0142652	6.03765	0.540426	0.00934801	0.0161912	glyoxalase family protein, putative, expressed
LOC_Os01g07860	0	0	0	0	0	0	0	0	0	0	0	0	0	0	0	0	0	0	0	0	retrotransposon protein, putative, unclassified, expressed
LOC_Os01g07870	19.887	20.2321	21.6331	8.35979	9.53413	9.02658	8.5102	8.69389	8.25643	6.89385	7.19618	6.92637	20.5841	0.924712	8.9735	0.588966	8.48684	0.219661	7.00547	0.165962	ABC transporter family protein, putative, expressed
LOC_Os01g07880	28.1297	34.47	28.8917	15.8799	12.2003	12.8665	28.9262	25.9797	26.2816	12.8631	11.5216	13.8054	30.4971	3.46164	13.6489	1.96059	27.0625	1.62103	12.73	1.1477	transcription factor HY5, putative, expressed
LOC_Os01g07890	4.82675	5.27862	5.04632	5.95203	5.01781	6.13745	11.3107	14.4853	15.0768	6.48222	6.59854	6.13416	5.05056	0.225964	5.70243	0.600099	13.6243	2.02529	6.40497	0.241636	expressed protein
LOC_Os01g07900	0.517304	0.737671	0.354341	1.23316	0.935985	0.892697	0.865872	0.756325	0.976044	1.47576	1.39966	1.94666	0.536439	0.19238	1.02061	0.185338	0.86608	0.10986	1.60736	0.296298	expressed protein
LOC_Os01g07910	28.7046	34.3726	26.9375	22.4752	22.5	22.94	43.2942	44.4763	38.9863	22.7415	20.5126	17.8599	30.0049	3.88435	22.6384	0.261484	42.2523	2.88953	20.3713	2.44385	NADH-cytochrome b5 reductase, putative, expressed
LOC_Os01g07920	8.0731	10.927	8.34144	6.52932	7.48539	6.926	12.764	10.9785	9.74329	7.99141	6.54467	6.9788	9.11384	1.57595	6.98024	0.480338	11.1619	1.51867	7.17163	0.742393	prolyl 4-hydroxylase, putative, expressed
LOC_Os01g07930	0	0	0	0	0	0	0	0.0186169	0	0	0	0	0	0	0	0	0.00620563	0.0107485	0	0	zinc finger C-x8-C-x5-C-x3-H type family protein, expressed
LOC_Os01g07940	0.491571	0.652761	0.311772	2.16259	1.64708	1.97108	0.690745	0.763066	0.736996	2.07755	2.33072	1.88408	0.485368	0.170579	1.92692	0.260575	0.730269	0.0366267	2.09745	0.223984	AGC_PVPK_like_kin82y.3 - ACG kinases include homologs to PKA, PKG and PKC, expressed
LOC_Os01g07950	22.5853	24.955	21.946	18.2194	19.9493	18.6564	23.4249	25.7525	23.3754	16.5351	14.5397	16.0471	23.1621	1.58525	18.9417	0.89952	24.1843	1.35836	15.7073	1.04017	OsGrx_S15.2 - glutaredoxin subgroup II, expressed
LOC_Os01g07960	33.1326	40.4001	34.6905	49.8688	48.739	48.8912	40.3268	41.1903	41.1148	40.21	43.2419	42.378	36.0744	3.82627	49.1664	0.613069	40.8773	0.478251	41.9433	1.56202	acyl-protein thioesterase, putative, expressed
LOC_Os01g07970	19.4318	19.3031	23.0274	11.5572	9.93144	12.6939	7.67575	9.40339	11.1415	4.45328	6.79856	5.89336	20.5875	2.11406	11.3942	1.38844	9.40688	1.73288	5.71507	1.18276	expressed protein
LOC_Os01g07980	2.32588	3.21078	2.2117	0.834934	0.693138	0.675993	1.70991	1.46691	1.83986	0.451023	0.609212	0.446205	2.58279	0.546845	0.734688	0.0872372	1.67223	0.189312	0.502147	0.0927524	ankyrin, putative, expressed
LOC_Os01g07990	0.0108074	0.0117419	0.0148055	0	0	0	0.0144716	0	0	0	0.00668369	0	0.0124516	0.00209145	0	0	0.00482387	0.00835519	0.0022279	0.00385883	retrotransposon protein, putative, unclassified, expressed
LOC_Os01g08000	1.43589	1.33175	1.51131	0.706049	0.823766	0.814296	0.984815	1.36543	0.985172	0.710467	0.476494	0.505194	1.42632	0.0901602	0.78137	0.0654021	1.1118	0.219644	0.564052	0.127609	fibronectin type 3 and ankyrin repeat domains 1 protein, putative, expressed
LOC_Os01g08010	2.48368	2.77592	2.58852	2.00728	2.13584	2.27955	2.46119	2.83784	3.22876	1.64234	1.96962	2.07199	2.61604	0.148046	2.14089	0.136206	2.84259	0.383809	1.89465	0.224422	expressed protein
LOC_Os01g08020	0.0952649	0.476111	0.169661	5.24263	5.03314	5.34373	0.11906	0.148567	0.117651	1.53399	1.52002	1.57735	0.247012	0.201862	5.2065	0.158419	0.128426	0.017457	1.54379	0.0298965	boron transporter protein, putative, expressed
LOC_Os01g08050	0	0	0	0	0	0	0	0	0	0	0	0	0	0	0	0	0	0	0	0	hypothetical protein
LOC_Os01g08060	0	0	0	0	0	0	0	0	0	0	0	0	0	0	0	0	0	0	0	0	transposon protein, putative, CACTA, En/Spm sub-class, expressed
LOC_Os01g08070	0	0	0	0	0	0	0	0	0	0	0	0	0	0	0	0	0	0	0	0	transposon protein, putative, CACTA, En/Spm sub-class, expressed
LOC_Os01g08090	11.8588	10.8124	13.9968	0.894572	0.731223	0.972696	18.7263	20.508	18.6643	1.42512	1.31215	0.98218	12.2227	1.62312	0.866163	0.123218	19.2995	1.04698	1.23982	0.230161	flavonol-3-O-glycoside-7-O-glucosyltransferase 1, putative, expressed
LOC_Os01g08100	0.4304	0.400814	0.526452	0.301517	0.407914	0.201039	1.48199	0.943899	1.05464	0.721111	0.551365	0.57844	0.452555	0.065684	0.30349	0.103451	1.16018	0.284144	0.616972	0.0911975	flavonol-3-O-glycoside-7-O-glucosyltransferase 1, putative, expressed
LOC_Os01g08110	6.18232	5.54767	5.97569	0.636287	0.345247	0.399295	5.44743	5.57955	5.20004	0.595152	0.368178	0.488269	5.90189	0.323699	0.460276	0.154807	5.409	0.192651	0.483867	0.113551	flavonol-3-O-glycoside-7-O-glucosyltransferase 1, putative, expressed
LOC_Os01g08120	0.451865	0.352468	0.396815	0.631304	0.573006	0.5893	0.434409	0.564657	0.52466	0.749204	0.630555	0.857469	0.400383	0.0497944	0.59787	0.0300792	0.507909	0.06672	0.745743	0.113496	pentatricopeptide, putative, expressed
LOC_Os01g08130	3.18756	2.13686	3.15896	8.94275	5.78105	6.89895	3.69315	4.40697	6.45242	10.4048	6.87862	9.01756	2.82779	0.598537	7.20758	1.60328	4.85085	1.43219	8.76698	1.77638	phototropic-responsive NPH3 family protein, putative, expressed
LOC_Os01g08140	8.69076	6.69002	7.31439	19.8333	12.5515	14.2151	11.4112	12.5354	14.7064	22.2357	14.2201	17.6964	7.56505	1.02365	15.5333	3.81566	12.8843	1.67506	18.0507	4.01956	phototropic-responsive NPH3 family protein, putative, expressed
LOC_Os01g08150	7.37582	10.073	8.11748	8.55865	9.35425	9.59278	11.977	11.5268	11.2294	11.3789	11.498	9.30363	8.52209	1.39335	9.16856	0.541492	11.5778	0.376385	10.7269	1.23399	expressed protein
LOC_Os01g08160	1.83284	2.43787	1.9022	2.27575	1.63468	2.40521	2.66747	2.29535	1.87485	2.12669	2.30822	2.07611	2.05764	0.331111	2.10521	0.412601	2.27922	0.396556	2.17034	0.122057	MYB family transcription factor, putative, expressed
LOC_Os01g08170	2.99323	3.77545	3.59021	0.0349985	0.0154959	0.0560054	7.51732	6.18561	6.91902	0.0570084	0.0556134	0.0241712	3.45296	0.408772	0.0354999	0.0202594	6.87398	0.667001	0.0455977	0.018569	expressed protein
LOC_Os01g08180	0	0	0	0	0	0.0692193	0	0	0	0	0	0.0597483	0	0	0.0230731	0.0399638	0	0	0.0199161	0.0344957	BRASSINAZOLE-RESISTANT 2, putative, expressed
LOC_Os01g08190	0.372156	0.50028	0.354292	1.39539	1.51411	1.53078	0.574354	0.534888	0.424121	2.12736	2.09871	1.89892	0.40891	0.079632	1.48009	0.0738317	0.511121	0.0778855	2.04166	0.124446	transcriptional corepressor LEUNIG, putative, expressed
LOC_Os01g08200	36.5011	35.2747	35.9793	30.0684	32.4668	31.9951	36.9788	37.7543	34.7222	32.053	27.7284	28.3966	35.9184	0.615467	31.5101	1.27067	36.4851	1.57518	29.3927	2.328	ubiquitin carboxyl-terminal hydrolase 14, putative, expressed
LOC_Os01g08220	1.97975	2.32131	2.38992	2.96913	2.17525	3.64606	5.51196	6.1711	6.69744	3.60366	3.53972	2.87672	2.23033	0.219701	2.93015	0.73618	6.12683	0.59398	3.34003	0.402512	gibberellin 3-beta-dioxygenase 2-2, putative, expressed
LOC_Os01g08240	0	0	0	0	0	0	0	0	0	0	0	0	0	0	0	0	0	0	0	0	hypothetical protein
LOC_Os01g08250	0	0.00504131	0.00635668	0.0758476	0.0727613	0.0539436	0	0	0	0.0294159	0.0631314	0.0465627	0.00379933	0.0033554	0.0675175	0.0118562	0	0	0.04637	0.0168586	retrotransposon protein, putative, unclassified, expressed
LOC_Os01g08260	0.786165	2.07765	0.742261	35.3223	35.51	33.7795	0.692327	0.683434	0.728907	41.2317	36.1361	34.6613	1.20202	0.75863	34.8706	0.949537	0.701556	0.0241006	37.343	3.44748	pleiotropic drug resistance protein 4, putative, expressed
LOC_Os01g08270	30.7474	26.8373	31.0471	19.6901	20.761	20.6915	21.8028	23.1884	23.7555	23.0071	23.4087	21.0954	29.5439	2.34877	20.3809	0.599243	22.9156	1.0045	22.5037	1.23607	aminotransferase, classes I and II, domain containing protein, expressed
LOC_Os01g08280	6.83043	8.36791	6.74564	6.42248	6.45199	6.91809	8.07169	8.02736	7.42946	8.25976	6.93928	6.83239	7.31466	0.913128	6.59752	0.278015	7.84284	0.358684	7.34381	0.795036	expressed protein
LOC_Os01g08290	10.7344	11.6478	10.9735	5.8784	5.6076	5.79059	14.3497	12.9992	11.8471	6.30672	5.66624	6.66438	11.1186	0.473706	5.75887	0.138161	13.0653	1.25261	6.21245	0.505706	transmembrane protein, putative, expressed
LOC_Os01g08300	34.4383	35.8636	35.0414	17.7523	13.4447	13.7054	30.3604	26.7421	27.2558	19.7486	18.0282	16.4905	35.1144	0.715461	14.9675	2.41524	28.1195	1.95763	18.0891	1.6299	expressed protein
LOC_Os01g08310	8.21099	11.5056	7.81448	11.4288	11.478	11.7835	10.5953	9.9729	8.38897	13.5567	14.4905	14.3744	9.17702	2.02632	11.5634	0.192181	9.6524	1.13756	14.1405	0.508959	serine/threonine protein phosphatase 2A 59 kDa regulatory subunit Bgamma isoform, putative, expressed
LOC_Os01g08320	26.0132	26.7439	28.0938	16.9418	16.1208	16.201	19.0981	17.9778	19.4852	15.9292	17.6689	18.6457	26.9503	1.05552	16.4212	0.452623	18.8537	0.782824	17.4146	1.376	OsIAA1 - Auxin-responsive Aux/IAA gene family member, expressed
LOC_Os01g08330	0	0.0368514	0	0	0	0	0.0151395	0	0	0	0.0209765	0	0.0122838	0.0212762	0	0	0.00504651	0.00874082	0.00699217	0.0121108	aspartic proteinase nepenthesin-1 precursor, putative, expressed
LOC_Os01g08340	7.56971	6.21778	8.4432	1.4977	2.17586	1.65394	5.36766	5.88163	5.76086	2.06928	1.7796	1.93944	7.41023	1.12125	1.77584	0.355132	5.67005	0.268752	1.92944	0.145101	zinc finger family protein, putative, expressed
LOC_Os01g08350	0.791431	0.788211	0.632463	0.359358	0.55688	0.383369	0.29438	0.835692	0.995509	0.334486	0.407877	0.0827284	0.737368	0.0908652	0.433202	0.107779	0.708527	0.367456	0.27503	0.170533	ATP synthase subunit alpha, mitochondrial, putative, expressed
LOC_Os01g08360	0	0	0	3.39186	1.95543	1.88463	0	0	0	1.97319	2.24572	2.3588	0	0	2.41064	0.850496	0	0	2.19257	0.198226	hypothetical protein
LOC_Os01g08370	4.44349	3.84456	3.92255	2.06054	1.87352	1.9627	3.59295	4.09411	3.96609	2.50016	2.35545	1.94827	4.0702	0.325619	1.96559	0.0935455	3.88438	0.260381	2.26796	0.286159	symbiosis-related disease resistance protein, putative, expressed
LOC_Os01g08380	70.8387	68.7194	71.7182	2.84308	2.60386	2.42489	31.9085	30.0892	28.6219	1.25935	1.5889	1.77748	70.4254	1.54149	2.62394	0.209815	30.2066	1.64645	1.54191	0.262242	transferase family protein, putative, expressed
LOC_Os01g08390	0	0	0	0	0	0	0	0	0	0	0	0	0	0	0	0	0	0	0	0	hypothetical protein
LOC_Os01g08400	27.9568	27.6885	28.3644	20.509	20.988	20.1844	26.603	26.9966	26.3684	22.9441	20.7948	20.609	28.0032	0.340351	20.5604	0.404275	26.656	0.317407	21.4493	1.29787	syntaxin, putative, expressed
LOC_Os01g08410	61.8751	54.4088	57.8803	42.4358	44.7653	41.7136	57.1092	54.8031	54.4688	36.3265	36.2861	34.9093	58.0547	3.73623	42.9715	1.59487	55.4604	1.43769	35.8407	0.806827	early fruit mRNA, putative, expressed
LOC_Os01g08420	7.36602	7.29834	7.08901	9.47776	9.84036	10.4364	7.97123	7.78517	7.32552	10.2482	9.44018	9.24821	7.25112	0.144417	9.91818	0.484043	7.69397	0.332374	9.64554	0.530703	EMB2410, putative, expressed
LOC_Os01g08430	12.09	10.7943	12.1072	11.3956	12.7214	12.0779	10.267	11.1927	10.1009	13.4057	13.7067	13.38	11.6638	0.753101	12.065	0.662978	10.5202	0.588291	13.4975	0.181657	expressed protein
LOC_Os01g08440	0.0764426	0.539842	0.0872688	14.8002	11.7104	14.6819	0.409443	0.360125	0.804197	16.2183	18.5161	19.2732	0.234518	0.264474	13.7308	1.75074	0.524588	0.243401	18.0025	1.59091	UDP-glucoronosyl and UDP-glucosyl transferase domain containing protein, expressed
LOC_Os01g08450	72.7116	73.8627	65.1401	64.2472	63.3523	60.5885	82.1174	80.6525	79.6865	65.5471	59.0012	58.8022	70.5714	4.73878	62.7293	1.90724	80.8188	1.22393	61.1168	3.83798	ras-related protein, putative, expressed
LOC_Os01g08460	3.84123	6.24161	3.28311	60.9558	73.1712	71.1343	12.9576	9.17789	10.2621	52.7761	53.5659	55.5596	4.45532	1.57194	68.4204	6.5443	10.7992	1.94629	53.9672	1.4345	TMS membrane protein/tumour differentially expressed protein, putative, expressed
LOC_Os01g08464	0.0761492	0.0551559	0.173868	0.24895	0.244944	0.33198	0.0679785	0.148445	0.0348309	0.1931	0.156979	0.191037	0.101724	0.0633537	0.275291	0.0491346	0.0837516	0.0584264	0.180372	0.0202852	expressed protein
LOC_Os01g08470	3.84467	4.63019	3.80395	3.6466	3.50885	3.79861	6.24686	5.2642	6.42015	4.73281	5.39698	4.91191	4.09293	0.465721	3.65135	0.144938	5.97707	0.623413	5.0139	0.343632	retrotransposon protein, putative, unclassified, expressed
LOC_Os01g08480	0	0	0	0	0	0	0	0	0	0	0	0	0	0	0	0	0	0	0	0	retrotransposon protein, putative, Ty1-copia subclass, expressed
LOC_Os01g08490	0	0	0	0	0	0	0	0	0	0	0	0	0	0	0	0	0	0	0	0	conserved hypothetical protein
LOC_Os01g08500	0	0	0	0	0	0	0	0	0	0	0	0	0	0	0	0	0	0	0	0	transposon protein, putative, Pong sub-class, expressed
LOC_Os01g08510	2.95651	3.85088	2.98809	31.2899	29.0541	29.7157	2.62407	3.21389	3.48406	27.7956	23.3321	24.4848	3.26516	0.507496	30.0199	1.14855	3.10734	0.439789	25.2042	2.31704	MAR-binding filament-like protein 1, putative, expressed
LOC_Os01g08520	2.16323	2.42659	1.75117	8.64879	7.96364	8.57345	3.68668	3.0806	3.12261	6.661	7.10611	6.41366	2.11366	0.340428	8.39529	0.375719	3.29663	0.338447	6.72693	0.350902	DUF581 domain containing protein, expressed
LOC_Os01g08530	0.0475346	0.0688599	0.0868268	1.79576	1.18498	0.967081	0.0141447	0	0	1.54691	1.43067	2.04715	0.0677404	0.01967	1.31594	0.429579	0.00471492	0.00816647	1.67491	0.327565	retrotransposon protein, putative, unclassified, expressed
LOC_Os01g08540	2.19574	2.32364	2.35175	4.16409	4.42347	4.28485	2.97839	3.43542	3.19301	5.14857	4.94499	4.83603	2.29038	0.083155	4.2908	0.129791	3.20227	0.228652	4.97653	0.158636	DNA mismatch repair protein MSH6-2, putative, expressed
LOC_Os01g08550	2.01145	2.99053	2.59445	3.39692	3.5472	3.28201	3.38124	2.72874	2.95383	3.11707	3.37543	2.72966	2.53214	0.4925	3.40871	0.132988	3.02127	0.331438	3.07405	0.325027	aminoacyl-tRNA synthetase, putative, expressed
LOC_Os01g08560	66.4854	63.8875	75.0857	65.3621	71.587	69.4127	84.2176	88.8534	83.7389	59.2271	55.6043	56.363	68.4862	5.86109	68.7873	3.15922	85.6033	2.82479	57.0648	1.91065	DnaK family protein, putative, expressed
LOC_Os01g08570	0	0	0	0	0	0	0	0	0.021348	0.0197252	0	0	0	0	0	0	0.00711599	0.0123253	0.00657508	0.0113884	2-oxoglutarate and iron-dependent oxygenase domain-containing protein2, putative, expressed
LOC_Os01g08580	9.24305	10.755	9.05166	10.0596	11.0054	10.7629	10.3168	10.0206	9.8685	9.69299	9.32304	9.99339	9.68323	0.933079	10.6093	0.491277	10.0686	0.227962	9.66981	0.335773	frigida, putative, expressed
LOC_Os01g08590	0	0	0	0	0	0	0	0	0	0	0	0	0	0	0	0	0	0	0	0	expressed protein
LOC_Os01g08600	3.37595	5.11652	4.35283	4.26632	4.00375	4.36998	3.82413	3.67766	3.69822	4.64007	3.71948	3.87881	4.28177	0.872458	4.21335	0.188775	3.73334	0.0792957	4.07945	0.492005	expressed protein
LOC_Os01g08610	0.00925235	0.0100524	0	0	0	0	0.0165192	0	0	0	0	0	0.00643491	0.00558714	0	0	0.00550639	0.00953734	0	0	hAT dimerisation domain-containing protein, putative, expressed
LOC_Os01g08620	0	0	0	0	0	0	0	0	0	0	0	0	0	0	0	0	0	0	0	0	expressed protein
LOC_Os01g08630	0.108902	0.287344	0.213128	0.559468	0.67557	0.54259	0.0555524	0.0758188	0	0.808735	0.981371	0.546408	0.203125	0.089641	0.592543	0.0723973	0.0437904	0.0392541	0.778838	0.219018	expressed protein
LOC_Os01g08640	0	0	0	0	0	0	0	0	0	0	0	0	0	0	0	0	0	0	0	0	transposon protein, putative, unclassified
LOC_Os01g08650	4.8673	4.77226	4.28268	2.83174	2.95942	2.83693	4.85138	5.34843	4.41644	2.74279	3.01829	3.32568	4.64075	0.313718	2.87603	0.0722654	4.87208	0.46634	3.02892	0.291593	expressed protein
LOC_Os01g08660	37.3547	40.3942	37.266	38.7959	37.2784	36.1042	45.8885	42.9812	46.1513	35.8489	33.7666	37.5925	38.3383	1.781	37.3929	1.34953	45.007	1.75932	35.736	1.91545	aquaporin protein, putative, expressed
LOC_Os01g08670	12.4783	13.7131	11.7501	5.34548	4.67123	4.66883	13.8538	13.3369	14.9972	3.96441	4.50605	5.64921	12.6472	0.99234	4.89518	0.389974	14.0626	0.849636	4.70656	0.860112	expressed protein
LOC_Os01g08680	3.13871	3.32393	3.24431	2.98821	3.90903	3.85311	3.04469	3.00407	3.3274	3.89338	3.36364	3.42539	3.23565	0.0929164	3.58345	0.516248	3.12539	0.176121	3.5608	0.289668	myb/SANT domain protein, putative, expressed
LOC_Os01g08690	4.16168	4.22011	3.20698	3.06124	2.99106	2.62069	4.24145	4.00569	3.37883	2.90214	2.72388	2.61013	3.86292	0.568814	2.891	0.23671	3.87532	0.445842	2.74538	0.147187	holocarboxylase synthetase, putative, expressed
LOC_Os01g08700	377.703	368.066	373.862	389.299	421.008	418.704	435.204	449.634	416.93	471.946	441.622	431.3	373.21	4.85169	409.67	17.6797	433.923	16.3893	448.29	21.1274	GIGANTEA, putative, expressed
LOC_Os01g08710	0.952649	1.44903	1.06582	1.48801	1.22573	1.84585	1.50243	1.25354	1.50332	1.8118	1.72819	1.57337	1.15583	0.260147	1.51986	0.311286	1.41976	0.143955	1.70445	0.120973	WRKY102, expressed
LOC_Os01g08720	0	0.00787941	0	0	0	0	0	0	0	0	0	0	0.00262647	0.00454918	0	0	0	0	0	0	transposon protein, putative, CACTA, En/Spm sub-class, expressed
LOC_Os01g08730	0	0	0	0	0	0	0	0	0	0	0	0	0	0	0	0	0	0	0	0	transposon protein, putative, CACTA, En/Spm sub-class, expressed
LOC_Os01g08740	0.0964557	0	0	0	0	0	0.344425	0.564092	0.132357	0	0	0	0.0321519	0.0556887	0	0	0.346958	0.215879	0	0	expressed protein
LOC_Os01g08750	8.21555	7.17674	7.92758	7.27107	9.15804	8.68673	8.18201	8.57936	7.8081	9.57376	9.04363	9.24647	7.77329	0.536317	8.37195	0.982081	8.18982	0.385687	9.28795	0.267487	expressed protein
LOC_Os01g08760	18.7525	19.7292	19.1245	10.1578	10.3421	9.80785	11.9715	12.6211	12.9416	11.2332	10.2241	9.62407	19.202	0.492913	10.1026	0.271361	12.5114	0.494298	10.3604	0.813163	choline/ethanolamine kinase, putative, expressed
LOC_Os01g08770	11.0039	12.0473	12.1062	13.3046	17.0346	14.2704	13.6071	12.9509	11.0382	8.96618	8.8383	8.93671	11.7191	0.620095	14.8699	1.93594	12.5321	1.33467	8.91373	0.0669653	WD domain, G-beta repeat domain containing protein, expressed
LOC_Os01g08780	7.28117	5.70736	6.8577	1.48774	1.57518	1.50951	4.15959	4.91773	3.93678	1.51773	2.00675	1.72489	6.61541	0.814399	1.52414	0.0455159	4.33803	0.514241	1.74979	0.245461	endonuclease/exonuclease/phosphatase family domain containing protein, expressed
LOC_Os01g08790	0.355151	0.841877	0.353846	0.774048	0.506285	0.563022	1.44111	1.1329	1.1962	0.900594	0.758753	0.647981	0.516958	0.281389	0.614452	0.141096	1.25674	0.162775	0.769109	0.126624	histone-like transcription factor and archaeal histone, putative, expressed
LOC_Os01g08800	0.117975	0.185144	0.125705	0.242841	0.126494	0.19049	0.421267	0.344971	0.359748	0.232682	0.194561	0.263082	0.142941	0.0367523	0.186609	0.0582707	0.375329	0.0404637	0.230108	0.0343327	cytochrome P450, putative, expressed
LOC_Os01g08810	1.59071	1.75636	2.21463	1.11337	1.15438	1.25917	3.82138	3.64296	3.47826	1.197	1.34367	1.62222	1.8539	0.323193	1.17564	0.0751918	3.64754	0.171604	1.38763	0.215988	cytochrome P450, putative, expressed
LOC_Os01g08814	10.1008	10.8622	9.85575	8.80584	7.88225	7.489	12.2373	12.397	12.0784	8.72955	8.77091	7.60203	10.2729	0.524851	8.05903	0.675981	12.2376	0.159308	8.3675	0.66324	expressed protein
LOC_Os01g08820	0.672814	1.05312	0.749875	2.08775	1.87074	1.83946	2.57555	1.98961	2.12815	1.83626	2.017	2.11703	0.825271	0.201053	1.93265	0.135225	2.2311	0.306238	1.9901	0.142309	PHD-finger domain containing protein, putative, expressed
LOC_Os01g08830	32.252	36.062	33.5126	15.4897	16.4932	17.6248	37.0553	37.5852	36.2886	17.2712	18.3295	17.9749	33.9422	1.94098	16.5359	1.06819	36.9764	0.651906	17.8585	0.53871	OsFBDUF1 - F-box and DUF domain containing protein, expressed
LOC_Os01g08840	19.9342	13.8653	19.5838	0.161711	0	0.287526	0.662355	0.433917	0.203627	0.250865	0.244726	0.124093	17.7944	3.40719	0.149746	0.144136	0.4333	0.229365	0.206561	0.0714857	expressed protein
LOC_Os01g08850	9.62404	11.6913	9.46803	8.05234	9.94154	9.34878	9.54856	9.06577	9.37729	6.48608	5.73618	6.36819	10.2611	1.24104	9.11422	0.966192	9.33054	0.244766	6.19682	0.403258	expressed protein
LOC_Os01g08860	14.4923	21.2519	20.9797	20.0323	16.9855	16.5615	23.3801	21.0416	21.9165	15.1098	15.7905	15.67	18.908	3.82649	17.8597	1.89336	22.1128	1.18152	15.5234	0.363263	hsp20/alpha crystallin family protein, putative, expressed
LOC_Os01g08870	7.5557	14.6715	11.5622	11.3872	10.1805	13.9001	12.6289	13.1622	11.0298	13.3507	11.2345	11.0908	11.2631	3.5673	11.8226	1.89766	12.2736	1.10969	11.892	1.26533	expressed protein
LOC_Os01g08880	12.284	12.5191	15.2168	12.9717	14.2331	14.9346	13.4372	15.0425	13.7224	15.926	13.8243	13.7593	13.34	1.62959	14.0465	0.99468	14.0674	0.856417	14.5032	1.23261	expressed protein
LOC_Os01g08890	9.00578	10.1476	9.27027	15.5859	16.0427	16.2436	9.32221	9.27464	8.37993	20.4854	18.5272	16.6094	9.47454	0.597674	15.9574	0.337068	8.99226	0.530828	18.5407	1.93804	expressed protein
LOC_Os01g08930	8.44032	10.5765	8.66112	27.5817	27.201	26.5363	9.81706	9.56141	9.62955	23.3019	21.9775	21.4696	9.22597	1.17477	27.1063	0.529122	9.66934	0.132384	22.2497	0.94597	DEAD-box ATP-dependent RNA helicase, putative, expressed
LOC_Os01g08940	0.163024	0.0590401	0.0744448	0	0	0	0.0485105	0	0	0	0	0	0.0988362	0.0561191	0	0	0.0161702	0.0280076	0	0	expressed protein
LOC_Os01g08950	16.1561	19.5013	16.4095	5.58861	6.79163	6.33204	20.9216	19.9945	18.7248	6.11577	6.14355	5.69057	17.3556	1.86254	6.23743	0.607065	19.8803	1.10282	5.9833	0.253889	expressed protein
LOC_Os01g08960	35.5137	37.6137	35.6705	11.8435	14.0119	13.2267	41.9802	39.6181	38.9516	13.4109	13.3655	13.2155	36.266	1.16981	13.0274	1.09786	40.1833	1.59146	13.3306	0.102239	phosducin-like protein 3, putative, expressed
LOC_Os01g08970	56.2926	58.3074	55.5842	44.9549	49.825	46.9177	53.2024	56.0523	55.2225	49.3263	47.6884	45.8307	56.7281	1.41286	47.2326	2.45027	54.8257	1.46577	47.6151	1.74895	SSRP1-like FACT complex subunit, putative, expressed
LOC_Os01g08980	0	0	0	0	0	0	0	0	0	0	0	0	0	0	0	0	0	0	0	0	expressed protein
LOC_Os01g08990	0.215093	0.116846	0.147333	0.0292996	0.0324316	0	0.192014	0.445508	0.295152	0	0.0332555	0	0.159757	0.050288	0.020577	0.0178889	0.310891	0.127478	0.0110852	0.0192	expressed protein
LOC_Os01g09000	55.403	44.89	57.2463	49.7918	56.2868	56.8053	56.1901	68.2832	62.8647	67.6268	64.8399	60.8389	52.5131	6.66579	54.2946	3.90815	62.446	6.05738	64.4352	3.41201	glutaminyl-tRNA synthetase, putative, expressed
LOC_Os01g09010	102.139	104.969	100.101	62.441	58.0387	63.4017	81.8123	78.0393	84.5957	60.4104	65.2152	66.5711	102.403	2.44423	61.2938	2.85963	81.4824	3.29063	64.0656	3.23726	transferase family protein, putative, expressed
LOC_Os01g09020	21.7562	21.5336	23.0229	10.7229	11.5415	11.9181	14.6661	13.8525	13.9351	11.4761	12.8859	12.6834	22.1042	0.803329	11.3941	0.611075	14.1512	0.447781	12.3484	0.762266	WD domain, G-beta repeat domain containing protein, expressed
LOC_Os01g09030	2.62558	2.52091	2.51993	3.71791	3.16706	3.88203	5.36226	5.75065	4.51403	4.87735	4.30485	4.00189	2.55547	0.0607148	3.589	0.374511	5.20898	0.6324	4.3947	0.444587	2-aminoethanethiol dioxygenase, putative, expressed
LOC_Os01g09050	0	0	0	0	0	0	0	0	0	0	0	0	0	0	0	0	0	0	0	0	retrotransposon protein, putative, Ty1-copia subclass, expressed
LOC_Os01g09060	0	0	0	0	0	0	0	0	0	0	0	0	0	0	0	0	0	0	0	0	retrotransposon protein, putative, Ty1-copia subclass
LOC_Os01g09080	59.5586	34.1183	54.6308	0.455747	0.281906	0.268124	55.3641	59.1547	64.5443	0.265127	0.365139	0.354871	49.4359	13.4923	0.335259	0.104573	59.6877	4.61322	0.328379	0.0550174	WRKY107, expressed
LOC_Os01g09090	0.106434	0	0	0	0	0	0	0	0.0730248	0	0	0	0.035478	0.0614496	0	0	0.0243416	0.0421609	0	0	expressed protein
LOC_Os01g09100	3.94646	3.32036	4.45044	0.708032	0.493452	0.909205	2.29855	3.61207	2.37748	1.09838	0.922683	1.47905	3.90575	0.566136	0.703563	0.207913	2.7627	0.736631	1.1667	0.284406	WRKY10, expressed
LOC_Os01g09110	0	0	0	0	0	0	0	0	0	0	0	0	0	0	0	0	0	0	0	0	retrotransposon protein, putative, unclassified
LOC_Os01g09120	12.9433	14.0908	14.1068	11.5765	11.8864	12.6531	15.9762	15.1314	17.3674	14.9731	16.9121	16.3991	13.7136	0.667176	12.0387	0.554204	16.1583	1.1291	16.0948	1.00472	Twin LOV 1, putative, expressed
LOC_Os01g09130	0	0	0	0	0	0	0.027554	0.0300849	0.0847087	0	0	0	0	0	0	0	0.0474492	0.0322925	0	0	expressed protein
LOC_Os01g09140	0.306614	0.166563	0.350038	0	0	0	0.364953	0.199238	0.0701231	0	0	0.0641008	0.274405	0.0958844	0	0	0.211438	0.147793	0.0213669	0.0370086	expressed protein
LOC_Os01g09150	12.5431	8.28349	13.5193	0.0335019	0.0370831	0.0446754	2.82675	2.3972	2.53114	0.0779579	0.0760503	0.0771253	11.4486	2.7842	0.0384201	0.0057055	2.58503	0.219786	0.0770445	0.000956369	expressed protein
LOC_Os01g09160	0	0	0	0	0	0	0	0	0	0	0	0	0	0	0	0	0	0	0	0	transposon protein, putative, unclassified, expressed
LOC_Os01g09170	0	0	0	0	0	0	0	0	0	0	0	0	0	0	0	0	0	0	0	0	transposon protein, putative, unclassified, expressed
LOC_Os01g09180	0.148393	0	0	0	0	0	0	0	0	0	0	0	0.0494645	0.085675	0	0	0	0	0	0	transposon protein, putative, unclassified
LOC_Os01g09190	0.464945	0.372215	0.569904	0.160002	0.11807	0.142244	0.0655353	0.0477034	0.100737	0.0310266	0.151337	0.122781	0.469021	0.0989076	0.140105	0.0210474	0.0713253	0.0269868	0.101715	0.0628608	expressed protein
LOC_Os01g09200	87.0194	79.3454	80.7373	34.9231	36.8713	34.1923	90.57	95.1129	88.5114	34.9548	33.365	32.8109	82.3674	4.08844	35.3289	1.38485	91.3981	3.37774	33.7102	1.11288	AGC_AGC_other_NDRh_TRCd.1 - ACG kinases include homologs to PKA, PKG and PKC, expressed
LOC_Os01g09206	0	0	0	0	0	0	0	0	0	0	0	0	0	0	0	0	0	0	0	0	retrotransposon protein, putative, Ty1-copia subclass
LOC_Os01g09212	0	0	0	0	0	0	0	0	0	0	0	0	0	0	0	0	0	0	0	0	retrotransposon protein, putative, Ty1-copia subclass, expressed
LOC_Os01g09220	13.5564	21.9283	16.0642	1.03164	1.4312	4.12712	1.14933	1.73472	2.13042	0.256063	2.62287	1.3933	17.183	4.29664	2.19665	1.68373	1.67149	0.49359	1.42408	1.1837	transposon protein, putative, CACTA, En/Spm sub-class, expressed
LOC_Os01g09230	1.49506	1.76407	1.49758	0.175187	0.349045	0.163531	0.688849	0.924484	0.617668	0.163062	0.19884	0.12099	1.58557	0.154589	0.229254	0.103905	0.743667	0.160586	0.160964	0.0389672	expressed protein
LOC_Os01g09240	0	0	0	0	0	0	0	0	0	0	0	0	0	0	0	0	0	0	0	0	retrotransposon protein, putative, LINE subclass
LOC_Os01g09246	34.5872	30.9681	34.1626	17.3497	19.1713	18.9676	38.1147	34.5834	35.6708	18.1045	17.3061	17.8425	33.2393	1.97833	18.4962	0.998096	36.123	1.80854	17.751	0.406974	glycine-rich protein, putative, expressed
LOC_Os01g09252	12.9447	13.8474	12.6422	9.22127	9.00393	8.34531	13.3927	12.3103	12.4758	11.4077	10.5702	10.2192	13.1448	0.626963	8.85683	0.456129	12.7263	0.583079	10.7323	0.610637	WD domain, G-beta repeat domain containing protein, expressed
LOC_Os01g09260	67.1607	28.47	62.713	0.126213	0.0698526	0.0210385	2.3134	1.73567	3.05937	0.110136	0.0358136	0.108959	52.7812	21.1713	0.0723682	0.0526326	2.36948	0.66363	0.0849695	0.0425744	cytokinin dehydrogenase precursor, putative, expressed
LOC_Os01g09270	11.5747	10.3693	9.73659	7.19189	2.81685	5.01658	5.89147	5.64092	7.52347	4.76313	4.77216	5.98584	10.5602	0.933794	5.00844	2.18753	6.35196	1.02227	5.17371	0.703338	expressed protein
LOC_Os01g09280	10.8914	11.2096	11.6632	10.5137	12.0332	11.4783	13.7851	12.8536	11.9075	10.3786	9.75278	8.69073	11.2547	0.387882	11.3417	0.768892	12.8487	0.938827	9.60737	0.853278	myb-related transcription activator, putative, expressed
LOC_Os01g09290	1.11949	0.868777	0.492956	0.0435698	0.0482272	0.116202	0.321225	0.584551	0.493769	0.152079	0.0989048	0.100303	0.827073	0.31534	0.0693331	0.0406567	0.466515	0.133762	0.117095	0.0303044	transposon protein, putative, unclassified, expressed
LOC_Os01g09300	29.9555	28.5948	29.019	10.5164	11.4016	9.58222	21.335	21.2672	19.5915	12.0024	8.50588	9.33607	29.1898	0.696262	10.5	0.909775	20.7312	0.987625	9.94812	1.82685	oxidoreductase, putative, expressed
LOC_Os01g09305	6.10138	9.68349	6.0231	11.3749	10.7509	10.4747	8.08997	8.92053	7.71572	11.4523	11.135	10.4296	7.26933	2.0911	10.8668	0.461193	8.24207	0.616637	11.0056	0.523496	EMB1895, putative, expressed
LOC_Os01g09310	2.18471	1.74735	2.12528	3.25709	4.23188	3.96076	1.98841	2.17799	1.67959	4.32192	4.13695	3.90085	2.01911	0.237219	3.81658	0.503138	1.94866	0.251564	4.11991	0.211053	EMB1895, putative, expressed
LOC_Os01g09320	79.3608	70.1279	77.9777	48.4129	49.8533	47.9967	53.8025	54.4604	56.4468	51.4287	50.5772	52.9641	75.8221	4.97962	48.7543	0.974269	54.9032	1.37662	51.6567	1.20967	NADP-dependent malic enzyme, chloroplast precursor, putative, expressed
LOC_Os01g09330	0	0	0	0	0.0370831	0	0	0	0	0	0	0	0	0	0.012361	0.0214099	0	0	0	0	expressed protein
LOC_Os01g09340	0.0846412	0.04598	0.173931	0.0153729	0.0170162	0	0.138525	0.1375	0.154861	0.0357723	0.0523454	0.0353902	0.101518	0.0656239	0.0107964	0.00938596	0.143629	0.00974076	0.0411693	0.00968069	expressed protein
LOC_Os01g09350	0.087687	0.0952693	0	0.191113	0	0.127426	0	0.170937	0	0	0	0	0.0609854	0.0529508	0.10618	0.0973119	0.056979	0.0986905	0	0	hypothetical protein
LOC_Os01g09360	0.0314957	0.0342192	0.0431476	0.0343223	0	0.091539	0.0562326	0	0.0432188	0.119801	0.155826	0.039507	0.0362875	0.00609508	0.0419538	0.0462442	0.0331504	0.0294373	0.105044	0.0595467	expressed protein
LOC_Os01g09370	17.3262	30.285	20.0089	23.0943	19.8248	20.878	27.4545	24.9519	22.247	27.112	24.1855	22.831	22.5401	6.84014	21.2657	1.66891	24.8845	2.60445	24.7095	2.18808	ankyrin repeat domain-containing protein 28, putative, expressed
LOC_Os01g09384	0.827858	1.11598	0.882097	1.8962	2.04341	2.29469	1.04012	1.03106	1.03081	2.31311	1.80141	2.06725	0.941977	0.153108	2.0781	0.201499	1.03399	0.00530358	2.06059	0.255912	ankyrin repeat domain containing protein, putative, expressed
LOC_Os01g09400	0	0	0	0	0	0	0	0	0	0	0	0	0	0	0	0	0	0	0	0	retrotransposon protein, putative, Ty3-gypsy subclass, expressed
LOC_Os01g09410	3.63357	5.22124	3.75343	3.65631	3.8174	4.0028	4.93094	4.48418	3.41784	4.84852	3.29823	3.69403	4.20275	0.884073	3.8255	0.173391	4.27765	0.777405	3.94692	0.805491	expressed protein
LOC_Os01g09420	19.8056	20.7729	19.8671	13.0272	13.5038	14.5776	18.5005	18.6001	17.614	12.5791	15.6951	14.0426	20.1485	0.541627	13.7029	0.794121	18.2382	0.542849	14.1056	1.55897	expressed protein
LOC_Os01g09430	23.7369	28.0662	22.3765	52.8656	50.768	53.0793	22.8684	20.1012	20.4516	46.1623	48.6905	43.6548	24.7266	2.97115	52.2376	1.27722	21.1404	1.50673	46.1692	2.5179	expressed protein
LOC_Os01g09440	0	0	0	0	0	0	0	0	0	0	0	0	0	0	0	0	0	0	0	0	expressed protein
LOC_Os01g09450	4.51238	6.00258	5.06868	4.00471	4.29709	3.94169	4.20674	3.84996	4.06506	3.99379	6.75626	3.85706	5.19454	0.753033	4.08116	0.189637	4.04059	0.179645	4.86904	1.63582	OsIAA2 - Auxin-responsive Aux/IAA gene family member, expressed
LOC_Os01g09460	3.93262	4.86246	3.66878	0.315501	0.320124	0.350605	4.566	4.98541	4.2873	0.474146	0.343178	0.302633	4.15462	0.627039	0.328744	0.0190736	4.61291	0.351409	0.373319	0.0896411	hexokinase, putative, expressed
LOC_Os01g09470	2.05632	3.49511	2.81706	2.37834	1.79563	1.83327	4.13309	3.2954	3.08137	2.49525	2.83989	2.70596	2.7895	0.719791	2.00242	0.326106	3.50329	0.555828	2.68037	0.17374	IQ calmodulin-binding motif family protein, expressed
LOC_Os01g09480	0	0	0	0	0	0	0	0	0	0	0	0	0	0	0	0	0	0	0	0	hypothetical protein
LOC_Os01g09490	0	0	0.00841653	0	0	0	0	0	0	0	0	0	0.00280551	0.00485928	0	0	0	0	0	0	transposon protein, putative, unclassified, expressed
LOC_Os01g09500	1.47683	1.96556	2.12435	1.08633	1.06884	1.66325	2.63674	2.33914	2.43183	1.1703	0.730665	0.740993	1.85558	0.337476	1.27281	0.338247	2.46924	0.152288	0.880653	0.250896	expressed protein
LOC_Os01g09510	284.194	388.11	315.274	260.441	266.125	250.9	447.97	394.814	389.507	159.808	181.978	176.258	329.192	53.3382	259.155	7.69362	410.763	32.3305	172.681	11.5094	60S acidic ribosomal protein, putative, expressed
LOC_Os01g09520	0	0	0.0104977	0	0	0	0	0	0	0.00485786	0	0	0.00349922	0.00606084	0	0	0	0	0.00161929	0.00280468	transposon protein, putative, unclassified, expressed
LOC_Os01g09530	0	0	0	0	0	0	0	0	0	0	0	0	0	0	0	0	0	0	0	0	transposon protein, putative, unclassified, expressed
LOC_Os01g09540	1.03225	6.65548	1.99368	108.929	95.283	106.43	7.40211	5.45949	7.40737	135.706	149.025	163.252	3.22714	3.0077	103.548	7.26554	6.75632	1.12309	149.328	13.7754	HAD superfamily phosphatase, putative, expressed
LOC_Os01g09550	4.16	5.4395	3.94546	5.09394	4.75409	5.14469	6.36779	6.16701	5.24705	5.03823	4.36383	4.82691	4.51499	0.807807	4.99757	0.212382	5.92728	0.597591	4.74299	0.344943	no apical meristem protein, putative, expressed
LOC_Os01g09560	130.232	118.78	121.936	73.4364	78.8855	74.1531	138.588	144.724	133.031	66.6091	63.6699	61.2793	123.65	5.91531	75.4917	2.96088	138.781	5.84878	63.8527	2.66958	mitochondrial-processing peptidase subunit alpha, mitochondrial precursor, putative, expressed
LOC_Os01g09570	21.9411	18.5324	25.4821	14.9259	16.7541	15.5809	29.6749	30.2433	32.8107	20.1854	18.737	18.6198	21.9852	3.47505	15.7537	0.926267	30.9096	1.67074	19.1807	0.872027	6-phosphofructokinase, putative, expressed
LOC_Os01g09580	13.0539	17.656	12.6393	11.5057	12.2282	12.307	18.2747	15.334	16.5467	13.5645	13.1979	11.7663	14.4498	2.78445	12.0136	0.441667	16.7185	1.47787	12.8429	0.950179	CAMK_CAMK_like_Aur_like.1 - CAMK includes calcium/calmodulin depedent protein kinases, expressed
LOC_Os01g09590	49.6569	40.1122	51.9938	4.76388	4.2185	4.18703	17.9692	22.9123	23.2313	4.68611	6.2673	5.43366	47.2543	6.29462	4.3898	0.324345	21.3709	2.9503	5.46235	0.790985	myb-like DNA-binding domain containing protein, putative, expressed
LOC_Os01g09600	0	0	0	0	0	0	0	0	0	0	0	0	0	0	0	0	0	0	0	0	retrotransposon protein, putative, Ty3-gypsy subclass, expressed
LOC_Os01g09610	0	0	0	0	0	0	0	0	0	0.0115238	0	0	0	0	0	0	0	0	0.00384127	0.00665328	retrotransposon protein, putative, Ty3-gypsy subclass, expressed
LOC_Os01g09620	40.9121	42.2974	46.2895	9.8482	8.83351	10.6582	22.6227	27.608	31.216	14.1958	19.1896	17.1015	43.1663	2.79204	9.77999	0.914277	27.1489	4.31498	16.829	2.50802	zinc finger/CCCH transcription factor, putative, expressed
LOC_Os01g09640	32.6106	33.767	34.797	10.7525	11.9018	12.0566	14.0067	17.4234	14.3117	16.7579	20.1353	15.7089	33.7249	1.09378	11.5703	0.712489	15.2473	1.89075	17.534	2.31303	Myb transcription factor, putative, expressed
LOC_Os01g09650	0	0	0	0	0	0	0	0	0	0	0	0	0	0	0	0	0	0	0	0	expressed protein
LOC_Os01g09660	2.54224	2.33964	2.70425	1.95558	1.73169	1.43429	2.16267	2.94436	3.40641	2.35113	2.44157	2.40105	2.52871	0.182684	1.70719	0.261506	2.83781	0.628679	2.39791	0.0453025	expressed protein
LOC_Os01g09665	4.19412	5.03022	3.92998	0.375931	0.613223	0.474926	1.41011	1.57503	1.09623	0.253226	0.179658	0.432718	4.38477	0.57436	0.488027	0.119188	1.36046	0.243233	0.288534	0.130173	expressed protein
LOC_Os01g09670	15.6258	16.1166	14.5632	21.0778	19.62	17.7941	16.3692	16.7298	17.5757	13.5749	12.6776	13.5445	15.4352	0.794047	19.4973	1.64526	16.8916	0.619277	13.2657	0.509515	pollen-specific protein SF21, putative, expressed
LOC_Os01g09680	0	0	0	0	0	0	0	0	0	0	0	0	0	0	0	0	0	0	0	0	expressed protein
LOC_Os01g09690	0	0.0616448	0	0	0	0	0	0	0.0778573	0	0	0	0.0205483	0.0355907	0	0	0.0259524	0.0449509	0	0	hypothetical protein
LOC_Os01g09700	8.67798	5.04338	7.17289	1.05663	2.23681	1.42664	5.63702	7.726	9.79584	1.61355	1.61904	2.82775	6.96475	1.82622	1.57336	0.603616	7.71962	2.07941	2.02011	0.699443	aminotransferase, classes I and II, domain containing protein, expressed
LOC_Os01g09710	0	0.0681601	0	0	0	0	0	0	0	0	0	0	0.02272	0.0393523	0	0	0	0	0	0	expressed protein
LOC_Os01g09720	0.0714487	0.0388134	0.0489406	0	0	0	0.0318912	0.069641	0.0490213	0	0	0	0.0530675	0.0167045	0	0	0.0501845	0.0189018	0	0	dof zinc finger domain containing protein, putative, expressed
LOC_Os01g09730	1.60082	1.86153	1.69618	1.18571	1.85554	1.94465	2.46735	2.16982	2.02505	1.61741	1.8408	1.56876	1.71951	0.131913	1.66196	0.414851	2.22074	0.225507	1.67565	0.145075	expressed protein
LOC_Os01g09740	2.81279	2.99862	2.87647	2.56155	3.20173	3.41587	3.68984	3.43668	3.38859	3.21473	3.36474	2.78285	2.89596	0.0944362	3.05972	0.444516	3.50504	0.161841	3.12077	0.302111	F-box/LRR-repeat protein, putative, expressed
LOC_Os01g09750	2.98031	3.70059	2.61792	9.61385	10.1996	10.072	4.13663	3.90859	3.45103	7.26874	6.99291	7.47677	3.09961	0.551103	9.96184	0.308042	3.83208	0.349145	7.24614	0.242721	RNA methyltransferase protein, putative, expressed
LOC_Os01g09760	8.89232	8.55319	9.00494	4.99362	5.50214	5.61353	8.74884	9.34139	8.28172	5.88972	5.16672	5.23099	8.81682	0.235151	5.36976	0.330477	8.79065	0.53107	5.42914	0.400164	DIRP family protein, putative, expressed
LOC_Os01g09770	13.6913	13.9069	14.4985	18.4771	15.6818	14.4081	18.4677	16.8196	17.4421	17.2604	15.2672	18.9905	14.0322	0.417906	16.189	2.08135	17.5765	0.832194	17.1727	1.86317	expressed protein
LOC_Os01g09790	4.50929	6.0046	5.23109	5.26987	4.49989	4.34425	7.83785	7.4192	7.51486	5.78105	6.19889	5.78232	5.24833	0.747803	4.70467	0.495622	7.59064	0.219372	5.92075	0.240871	IQ calmodulin-binding motif domain containing protein, expressed
LOC_Os01g09800	42.573	38.8385	44.7391	6.71274	7.94563	6.64149	24.2398	24.423	23.7766	7.84797	7.12752	7.27811	42.0502	2.98488	7.09996	0.733244	24.1465	0.333149	7.41787	0.380018	BTBA1 - Bric-a-Brac,Tramtrack, Broad Complex BTB domain with Ankyrin repeat region, expressed
LOC_Os01g09810	0.683737	0.742859	0.535249	0	0	0	0.566775	0.618835	0.402098	0	0	0	0.653948	0.106963	0	0	0.529236	0.11314	0	0	uncharacterized UPF0114 domain containing protein, expressed
LOC_Os01g09830	49.3238	61.1652	48.7262	5.93371	5.64617	4.53477	79.8762	50.9933	67.9447	4.4814	4.17482	4.83295	53.0717	7.01553	5.37155	0.738794	66.2714	14.514	4.49639	0.329324	OsGrx_A2 - glutaredoxin subgroup III, expressed
LOC_Os01g09850	14.0126	13.8883	13.4294	5.6949	5.66505	5.60883	16.4196	16.0884	15.5255	5.95468	7.06582	6.93005	13.7768	0.30718	5.65626	0.0437018	16.0112	0.452001	6.65019	0.606137	ZOS1-04 - C2H2 zinc finger protein, expressed
LOC_Os01g09860	7.46514	10.9661	8.02293	18.9491	20.4687	22.121	14.8924	13.797	13.0997	25.6755	23.5762	23.8029	8.81806	1.88105	20.513	1.5864	13.9297	0.903677	24.3515	1.1522	retrotransposon protein, putative, unclassified, expressed
LOC_Os01g09870	0.981283	1.21152	1.2221	0.14582	0.107605	0.0648181	0.437997	0.608654	0.979292	0.113107	0.0551695	0.167848	1.1383	0.136083	0.106081	0.0405226	0.675314	0.276736	0.112041	0.0563467	expressed protein
LOC_Os01g09880	25.7233	32.1336	23.2595	48.311	38.6456	46.3487	21.6217	20.9743	22.6397	39.1011	43.2263	48.5298	27.0388	4.58101	44.4351	5.10894	21.7452	0.839566	43.6191	4.72661	harpin-induced protein 1 domain containing protein, expressed
LOC_Os01g09890	55.8988	63.7906	53.182	48.3707	49.7658	49.3925	63.3091	64.7426	62.2056	45.465	43.7549	43.7146	57.6238	5.5107	49.1763	0.722228	63.4191	1.27209	44.3115	0.999171	translation initiation factor SUI1, putative, expressed
LOC_Os01g09900	0.345962	0.294165	0.473951	0	0	0	0	0.0146613	0	0	0	0	0.371359	0.0925446	0	0	0.00488709	0.00846468	0	0	helix-loop-helix DNA-binding domain containing protein, expressed
LOC_Os01g09930	0	0.0202995	0	0.0814428	0.0901487	0.0814542	0	0	0	0.426409	0.231097	0.164055	0.0067665	0.0117199	0.0843486	0.00502306	0	0	0.273854	0.136303	helix-loop-helix DNA-binding domain containing protein, expressed
LOC_Os01g09940	0	0	0	0	0	0	0	0	0	0	0	0	0	0	0	0	0	0	0	0	expressed protein
LOC_Os01g09950	0	0	0	0	0	0	0	0	0	0	0	0	0	0	0	0	0	0	0	0	expressed protein
LOC_Os01g09960	0	0	0	0	0	0	0	0	0	0.00820094	0	0	0	0	0	0	0	0	0.00273365	0.00473481	transposon protein, putative, unclassified, expressed
LOC_Os01g09970	0	0	0	0	0	0	0	0	0	0	0	0	0	0	0	0	0	0	0	0	expressed protein
LOC_Os01g09980	0	0	0	0	0	0	0	0	0	0	0	0	0	0	0	0	0	0	0	0	expressed protein
LOC_Os01g09990	4.69679	4.01243	5.42955	0.0420682	0.0620869	0.093498	1.78052	1.45491	1.44791	0.0326305	0.015916	0.064564	4.71292	0.708696	0.0658844	0.0259243	1.56111	0.19004	0.0377035	0.0247176	helix-loop-helix DNA-binding domain containing protein, expressed
LOC_Os01g10000	0.294521	0.255991	0.484175	0.0641906	0.142105	0.427997	0.368087	0.344484	0.727461	0.672164	0	0.221662	0.344896	0.122148	0.211431	0.191555	0.480011	0.214623	0.297942	0.342513	expressed protein
LOC_Os01g10010	11.0795	11.7237	10.8821	8.56636	7.69018	7.9754	12.1193	11.3221	12.0891	6.30448	8.03866	8.10053	11.2284	0.440144	8.07731	0.446893	11.8435	0.451831	7.48122	1.01956	prenylated rab acceptor, putative, expressed
LOC_Os01g10020	7.65413	8.45141	7.71917	8.39539	7.89438	8.36939	10.661	9.16156	9.63066	6.68581	7.2469	7.63079	7.94157	0.442735	8.21972	0.282049	9.81775	0.76704	7.18783	0.475254	ectonucleotide pyrophosphatase/phosphodiesterase family member 1, putative, expressed
LOC_Os01g10030	0.0395986	0.0172091	0.0542482	0.0776744	0.0382122	0.0345268	0.00706995	0.0308774	0.0326026	0.0602487	0.0293872	0.0794736	0.0370186	0.0186538	0.0501378	0.0239185	0.0235167	0.0142694	0.0563698	0.0252675	expressed protein
LOC_Os01g10040	5.10763	7.13724	6.07142	7.80956	8.54958	8.1989	4.99451	5.16223	5.02473	6.57562	6.04538	7.19535	6.10543	1.01523	8.18601	0.370179	5.06049	0.0893958	6.60545	0.575564	cytochrome P450, putative, expressed
LOC_Os01g10050	11.8296	13.1803	11.3171	15.0228	15.2481	15.3613	12.7708	13.3962	12.021	13.0596	13.3578	12.6461	12.109	0.96252	15.2107	0.172326	12.7294	0.688541	13.0211	0.357399	DEAD-box ATP-dependent RNA helicase, putative, expressed
LOC_Os01g10060	0.582374	0.711823	0.199456	1.90392	3.33678	3.38522	0.259943	0.42573	0.599354	2.76898	2.52114	1.27839	0.497884	0.266428	2.8753	0.841593	0.428342	0.169721	2.1895	0.798719	expressed protein
LOC_Os01g10070	9.4723	11.8978	9.30515	10.7252	7.80299	8.39336	6.97099	4.50373	6.40388	8.96353	9.94438	9.50534	10.2251	1.45103	8.97386	1.54518	5.95953	1.29226	9.47108	0.491321	expressed protein
LOC_Os01g10080	14.9111	21.7919	13.6719	15.4603	13.95	13.9055	10.621	9.74644	11.4389	12.4302	12.9732	12.052	16.7916	4.37448	14.4386	0.885084	10.6021	0.846387	12.4851	0.463042	expressed protein
LOC_Os01g10090	0.23014	0.220624	0.278188	0.545846	0.555205	0.590186	0.435063	0.290293	0.278647	0.257466	0.334888	0.441508	0.242984	0.030857	0.563746	0.0233712	0.334668	0.0871394	0.344621	0.0924062	pentatricopeptide, putative, expressed
LOC_Os01g10100	7.04325	8.9799	6.5566	11.7257	11.5052	12.9975	5.34818	4.64838	4.23854	6.19731	6.10864	5.7905	7.52658	1.28191	12.0761	0.805519	4.74503	0.561095	6.03215	0.21392	expressed protein
LOC_Os01g10110	78.3641	81.4055	70.4417	43.713	39.9849	40.4832	0.295678	0.244309	0.270243	0.1362	0.177157	0.123517	76.7371	5.66008	41.3937	2.02397	0.270076	0.0256847	0.145625	0.0280343	cytokinin dehydrogenase precursor, putative, expressed
LOC_Os01g10120	0	0	0	0	0	0	0	0	0	0	0	0	0	0	0	0	0	0	0	0	retrotransposon protein, putative, Ty3-gypsy subclass
LOC_Os01g10130	0.352185	0.294337	0.241238	1.2547	1.48686	1.24012	0.133014	0.18484	0.167286	0.583932	0.603152	0.356812	0.29592	0.0554904	1.32723	0.138439	0.161713	0.0263588	0.514632	0.137014	RNA-dependent RNA polymerase, putative, expressed
LOC_Os01g10140	3.0143	4.27627	3.05994	2.32773	2.2365	2.33199	4.28796	3.84692	3.77916	3.28568	3.64785	2.76096	3.45017	0.71579	2.29874	0.0539443	3.97135	0.276282	3.2315	0.445922	RNA-dependent RNA polymerase, putative, expressed
LOC_Os01g10150	41.7365	42.255	40.0341	35.9683	38.0127	37.3648	41.7751	41.6779	40.332	40.8131	37.5154	35.7142	41.3419	1.16187	37.1153	1.0448	41.2616	0.80658	38.0143	2.58579	CK1_CaseinKinase_1a.1 - CK1 includes the casein kinase 1 kinases, expressed
LOC_Os01g10160	0	0	0	0	0	0	0	0	0	0	0	0	0	0	0	0	0	0	0	0	latency associated nuclear antigen, putative, expressed
LOC_Os01g10170	0	0	0	0	0	0	0	0	0	0	0	0	0	0	0	0	0	0	0	0	expressed protein
LOC_Os01g10180	12.5237	8.08717	11.4209	2.14956	1.75083	1.83887	25.5993	24.9398	28.3185	1.55722	2.16358	2.5443	10.6773	2.30988	1.91309	0.209467	26.2859	1.79097	2.08837	0.497821	avr9/Cf-9 rapidly elicited protein 146, putative, expressed
LOC_Os01g10195	0.635766	0.670425	0.640418	0.326035	0.135332	0.16304	1.06833	0.9842	0.718451	0.213377	0.208156	0.140732	0.648869	0.0188117	0.208136	0.103039	0.923659	0.182626	0.187421	0.0405185	expressed protein
LOC_Os01g10200	0	0	0	0	0	0	0	0	0	0	0	0	0	0	0	0	0	0	0	0	hypothetical protein
LOC_Os01g10210	4.71384	3.08946	5.01978	26.2876	23.5727	23.9616	4.87249	6.49194	7.88252	30.9966	32.4806	30.7373	4.27436	1.03749	24.6073	1.46808	6.41565	1.50647	31.4048	0.940604	lachrymatory factor synthase, putative, expressed
LOC_Os01g10230	0.362924	0.366141	0.426161	0.0847489	0.0312694	0.0753429	1.3885	0.505346	1.06716	0.032868	0.0320638	0.065034	0.385075	0.0356175	0.0637871	0.0285511	0.987001	0.446999	0.0433219	0.0188075	lachrymatory factor synthase, putative, expressed
LOC_Os01g10240	0	0	0	0	0	0	0	0	0	0	0	0	0	0	0	0	0	0	0	0	urate anion exchanger, putative, expressed
LOC_Os01g10250	17.1739	15.7978	15.4253	8.06575	8.11535	7.70454	13.1522	12.8935	12.0292	7.79814	6.86065	7.44049	16.1323	0.921071	7.96188	0.224242	12.6916	0.588072	7.36643	0.47311	hydrolase, alpha/beta fold family domain containing protein, expressed
LOC_Os01g10260	0	0.0817921	0	0.69733	0.681063	0.875202	0	0	0	0.286353	0.558692	0.424941	0.027264	0.0472227	0.751198	0.107698	0	0	0.423329	0.136177	expressed protein
LOC_Os01g10270	0	0	0	0.0692097	0	0	0	0	0	0	0	0	0	0	0.0230699	0.0399582	0	0	0	0	expressed protein
LOC_Os01g10280	8.50928	11.2415	9.25761	18.6956	20.4352	19.7651	11.2526	11.8426	10.675	17.6804	16.1326	16.3391	9.66946	1.4119	19.632	0.87738	11.2567	0.583805	16.7173	0.840375	phosphoribosylaminoimidazole carboxylase, chloroplast precursor, putative, expressed
LOC_Os01g10290	42.9506	36.7226	40.9494	28.5949	30.8475	29.0172	40.4113	43.8131	42.3474	32.5783	28.8391	29.2087	40.2075	3.17959	29.4865	1.19739	42.1906	1.70634	30.2087	2.06042	autophagy-related protein 3, putative, expressed
LOC_Os01g10300	2.21159	2.33546	2.01041	2.79298	2.49318	2.58312	2.60164	2.19593	2.1839	2.4372	2.22417	2.12597	2.18582	0.16405	2.62309	0.153848	2.32715	0.237784	2.26244	0.159103	expressed protein
LOC_Os01g10310	0.225627	0.539302	0.680016	0.0491753	0	0	0.402836	0.175935	0.185765	0	0	0	0.481649	0.232616	0.0163918	0.0283914	0.254845	0.128258	0	0	expressed protein
LOC_Os01g10320	22.7954	30.6522	23.6455	3.65896	3.31253	3.38277	33.8519	32.0785	28.233	2.86983	2.74653	2.75844	25.6977	4.31171	3.45142	0.183134	31.3878	2.87244	2.7916	0.0680088	class III HD-Zip protein 8, putative, expressed
LOC_Os01g10340	18.0292	22.5522	16.8994	13.7014	13.2345	14.1055	26.2598	24.5098	23.5463	17.8212	14.2553	13.6137	19.1603	2.99132	13.6805	0.435882	24.772	1.37562	15.2301	2.26681	expressed protein
LOC_Os01g10350	9.12229	10.3184	8.73084	9.22604	10.1557	9.39757	12.2152	11.0078	11.2531	7.66458	7.68955	8.66036	9.39051	0.827067	9.59312	0.494734	11.492	0.6382	8.00483	0.567843	MPPN domain containing protein, expressed
LOC_Os01g10370	0.488212	0.287315	0.334413	0	0	0	0.526625	0.594825	0.642015	0	0.0503215	0	0.36998	0.105065	0	0	0.587821	0.0580131	0.0167738	0.0290531	AP2 domain containing protein, expressed
LOC_Os01g10380	0	0	0	0	0	0	0	0	0	0	0	0	0	0	0	0	0	0	0	0	transposon protein, putative, CACTA, En/Spm sub-class, expressed
LOC_Os01g10390	0	0	0	0	0	0	0	0	0	0	0	0	0	0	0	0	0	0	0	0	transposon protein, putative, CACTA, En/Spm sub-class, expressed
LOC_Os01g10400	44.3823	232.668	44.2949	4304.64	4460.88	4413.84	83.2548	59.0355	61.9172	5673.24	4863.96	4703.48	107.115	108.732	4393.12	80.1528	68.0692	13.2298	5080.23	519.795	expressed protein
LOC_Os01g10410	0	0	0	0	0.090076	0	0	0	0	0	0	0	0	0	0.0300253	0.0520054	0	0	0	0	transposon protein, putative, unclassified
LOC_Os01g10420	0	0	0	0	0	0	0	0	0	0	0	0	0	0	0	0	0	0	0	0	expressed protein
LOC_Os01g10430	7.07679	9.25461	8.04207	20.0562	21.8681	20.6268	10.6905	11.0727	10.5553	21.0252	21.6625	20.2522	8.12449	1.09125	20.8504	0.926386	10.7728	0.268357	20.98	0.706222	protein kinase family protein, putative, expressed
LOC_Os01g10440	19.2163	13.2436	19.6003	0.340329	0.317848	0.59566	4.94856	4.48991	5.28983	0.494961	0.772558	0.66106	17.3534	3.56441	0.417946	0.154315	4.90943	0.401396	0.64286	0.139691	xylosyltransferase, putative, expressed
LOC_Os01g10450	16.4217	13.8423	17.0379	20.7579	23.7313	21.9683	27.9953	27.9891	29.8532	25.6695	20.9415	24.7453	15.7673	1.69531	22.1525	1.4952	28.6125	1.07447	23.7855	2.50591	protein kinase domain containing protein, expressed
LOC_Os01g10460	7.83703	6.41877	7.63931	1.93801	1.12712	1.83972	8.28772	6.16976	8.14825	1.75801	1.82684	1.47457	7.29837	0.768146	1.63495	0.442528	7.53524	1.1846	1.68647	0.186714	expressed protein
LOC_Os01g10470	0	0	0	0.0848439	0	0	0	0	0	0	0.0320997	0	0	0	0.0282813	0.0489847	0	0	0.0106999	0.0185328	RALFL17 - Rapid ALkalinization Factor RALF family protein precursor, expressed
LOC_Os01g10480	0	0.0328772	0	0.164882	0.109504	0.175899	0	0	0	0.268573	0.0374287	0.113873	0.0109591	0.0189817	0.150095	0.0355815	0	0	0.139958	0.117759	plastocyanin-like domain containing protein, putative, expressed
LOC_Os01g10490	0.0951865	2.29586	0.0260802	65.619	50.0374	61.2779	0.0339893	0.12989	0.0522463	63.216	76.1034	72.6181	0.80571	1.29097	58.9781	8.04138	0.0720418	0.0509226	70.6458	6.66619	keratin, type I cytoskeletal 9, putative, expressed
LOC_Os01g10504	0.0322864	0.0350782	0	0.598128	0.798373	0.938371	0.172933	0.0944087	0.0443037	1.06434	0.399344	0.850476	0.0224549	0.0194965	0.77829	0.171008	0.103882	0.0648357	0.771386	0.339479	OsMADS3 - MADS-box family gene with MIKCc type-box, expressed
LOC_Os01g10520	0.175374	0.0907326	0.114406	0.00910062	0.0302203	0.0242717	0.231107	0.211636	0.297947	0.0105884	0.0206587	0.0104753	0.126838	0.0436685	0.0211975	0.0108903	0.246897	0.0452702	0.0139075	0.00584698	expressed protein
LOC_Os01g10530	16.8053	15.4727	16.5994	8.39035	7.95291	8.63371	18.9652	17.9724	17.0389	10.4865	9.36007	9.44643	16.2925	0.717357	8.32566	0.344977	17.9922	0.963265	9.76435	0.626925	expressed protein
LOC_Os01g10550	0	0	0	0	0	0	0	0	0	0	0	0	0	0	0	0	0	0	0	0	DEFL35 - Defensin and Defensin-like DEFL family, expressed
LOC_Os01g10560	0	0	0	0	0	0	0	0	0	0	0	0	0	0	0	0	0	0	0	0	transposon protein, putative, unclassified
LOC_Os01g10580	12.8945	12.5096	13.6123	18.7466	15.7733	19.5098	13.1631	11.0453	13.3225	17.3684	21.6342	22.5299	13.0055	0.559644	18.0099	1.97416	12.5103	1.27123	20.5108	2.75805	B-box zinc finger family protein, putative, expressed
LOC_Os01g10590	0.181564	0.246579	0.124367	0	0	0	0.162082	0.221213	0.311429	0	0.224572	0	0.18417	0.061148	0	0	0.231575	0.0752108	0.0748574	0.129657	osFTL8 FT-Like8 homologous to Flowering Locus T gene; contains Pfam profile PF01161: Phosphatidylethanolamine-binding protein, expressed
LOC_Os01g10600	1.29303	0.929004	1.05712	0.0909078	0.0503127	0.0303068	2.5506	2.98816	2.74731	0.0793275	0	0.0523201	1.09305	0.184653	0.0571758	0.0308779	2.76203	0.219151	0.0438825	0.0403312	aquaporin protein, putative, expressed
LOC_Os01g10610	34.0246	37.457	37.813	23.1452	26.3269	25.9682	31.5689	31.5804	32.8391	21.6272	23.3119	24.8301	36.4315	2.09205	25.1467	1.74267	31.9961	0.730058	23.2564	1.6022	BES1/BZR1 homolog protein, putative, expressed
LOC_Os01g10630	1.26312	1.75711	1.56869	2.36703	1.9508	2.5046	1.96011	1.78346	1.63608	1.87093	1.35791	1.79172	1.52964	0.2493	2.27415	0.288347	1.79322	0.162238	1.67352	0.27618	expressed protein
LOC_Os01g10640	0.143251	0.280148	0.235496	0.65565	0.587501	0.791054	0.230185	0.36303	0.314513	0.871817	1.16941	0.93438	0.219632	0.0698138	0.678068	0.103612	0.302576	0.0672221	0.991871	0.156908	expressed protein
LOC_Os01g10650	0	0	0	0	0	0	0	0	0	0	0	0	0	0	0	0	0	0	0	0	hypothetical protein
LOC_Os01g10660	0	0	0	0	0	0	0	0	0	0	0	0	0	0	0	0	0	0	0	0	expressed protein
LOC_Os01g10670	0.22259	0.161225	0.508229	0	0	0	0	0.0723195	0	0.0940742	0	0.0930695	0.297348	0.185188	0	0	0.0241065	0.0417537	0.0623812	0.0540261	expressed protein
LOC_Os01g10680	12.2863	10.4038	12.6596	8.25691	8.38212	9.6116	12.3974	11.4859	11.5603	7.70933	8.68567	8.42775	11.7832	1.20911	8.75021	0.748606	11.8145	0.506162	8.27425	0.50595	GIL1, putative, expressed
LOC_Os01g10690	2.61716	3.39636	3.11586	5.21741	5.28656	5.52376	4.376	4.65648	4.11858	5.92554	5.56217	5.38024	3.04312	0.394659	5.34258	0.160672	4.38369	0.269034	5.62265	0.277634	POLD3 - Putative DNA polymerase delta complex subunit, expressed
LOC_Os01g10700	0.0205498	0	0.0422283	0.0335911	0	0.0298629	0	0.010015	0	0.0130276	0.0127088	0.0386653	0.0209261	0.0211167	0.0211513	0.0184122	0.00333832	0.00578213	0.0214672	0.0148948	D-mannose binding lectin family protein, expressed
LOC_Os01g10710	0	0	0	0	0	0	0	0	0	0	0.0112817	0	0	0	0	0	0	0	0.00376057	0.00651349	receptor-like protein kinase, putative, expressed
LOC_Os01g10720	0	0	0	0	0	0	0	0	0	0	0	0	0	0	0	0	0	0	0	0	retrotransposon protein, putative, unclassified, expressed
LOC_Os01g10740	0	0	0	0	0	0	0	0	0	0	0	0	0	0	0	0	0	0	0	0	expressed protein
LOC_Os01g10750	0	0	0	0	0	0	0	0	0	0	0	0	0	0	0	0	0	0	0	0	expressed protein
LOC_Os01g10760	0	0	0	0	0	0	0	0	0	0	0	0	0	0	0	0	0	0	0	0	expressed protein
LOC_Os01g10770	0	0	0	0	0	0	0	0	0	0	0	0	0	0	0	0	0	0	0	0	expressed protein
LOC_Os01g10780	0	0	0	0	0	0	0	0	0	0	0	0	0	0	0	0	0	0	0	0	expressed protein
LOC_Os01g10790	14.5659	14.7248	13.4468	8.19017	10.2546	9.17109	14.7628	15.4917	11.9474	9.40765	8.90652	8.91221	14.2458	0.696506	9.20529	1.03264	14.0673	1.87171	9.07546	0.287696	WD domain, G-beta repeat domain containing protein, expressed
LOC_Os01g10800	0.755783	1.18608	0.862821	7.5574	8.33993	7.06778	0.937068	0.989037	1.0659	6.92077	6.24939	6.44306	0.934897	0.224022	7.65504	0.64167	0.997335	0.0648163	6.53774	0.345558	pentatricopeptide, putative, expressed
LOC_Os01g10810	0	0.384212	0.0372661	7.73705	8.0391	8.34097	0.0485675	0	0.0746552	8.13969	9.11813	8.66694	0.140493	0.211888	8.03904	0.301962	0.0410742	0.0378875	8.64159	0.489713	rho termination factor, N-terminal domain containing protein, expressed
LOC_Os01g10820	260.125	278.769	271.038	252.361	250.346	238.303	320.409	304.671	313.087	164.024	178.369	167.826	269.977	9.36744	247.003	7.60183	312.722	7.8751	170.073	7.43173	ribosomal protein L5, putative, expressed
LOC_Os01g10830	11.8728	9.40701	13.3175	2.11872	1.06316	1.09247	6.84992	4.97766	7.18554	1.51193	2.14827	1.95102	11.5324	1.97735	1.42478	0.601147	6.33771	1.18973	1.87041	0.32574	carnitine racemase like protein, putative, expressed
LOC_Os01g10840	37.7713	41.16	37.0563	32.1964	31.2817	32.4378	44.1296	44.3207	42.7444	37.0467	36.8692	36.5724	38.6626	2.19222	31.972	0.609902	43.7316	0.860214	36.8294	0.239659	CGMC_GSK.2 - CGMC includes CDA, MAPK, GSK3, and CLKC kinases, expressed
LOC_Os01g10850	0.666169	1.28168	0.665451	4.41622	3.43185	3.54961	2.08141	2.11027	1.71398	7.95367	9.21816	9.627	0.8711	0.355573	3.79923	0.537568	1.96856	0.22094	8.93294	0.872362	peroxidase precursor, putative, expressed
LOC_Os01g10860	2.50038	3.25991	2.42632	4.63213	5.45402	4.66305	3.18073	3.57445	3.45964	3.72504	5.36062	4.3648	2.72887	0.461379	4.9164	0.465848	3.40494	0.202475	4.48349	0.824228	expressed protein
LOC_Os01g10870	2.99917	1.01521	2.31244	0.0164238	0	0.0219014	0.228719	0.631666	0.206808	0	0	0	2.10894	1.00751	0.0127751	0.0113975	0.355731	0.239217	0	0	CAMK_KIN1/SNF1/Nim1_like.7 - CAMK includes calcium/calmodulin depedent protein kinases, expressed
LOC_Os01g10880	14.3807	19.3079	13.1339	11.849	12.6925	12.063	25.0491	23.3614	20.0542	13.6379	11.4243	11.5857	15.6075	3.26473	12.2015	0.438481	22.8215	2.54084	12.216	1.23409	expressed protein
LOC_Os01g10890	1.15691	2.07457	1.66184	11.3833	10.8253	10.4953	1.28345	1.00721	1.12513	24.2528	31.7588	24.3601	1.63111	0.459602	10.9013	0.448848	1.1386	0.138609	26.7906	4.30296	CAMK_KIN1/SNF1/Nim1_like.8 - CAMK includes calcium/calmodulin depedent protein kinases, expressed
LOC_Os01g10900	0.195973	0.345994	0.167796	1.20128	1.0736	1.07982	0.328023	0.278564	0.291326	1.34591	1.52507	1.49541	0.236588	0.0957901	1.11824	0.0719871	0.299305	0.0256768	1.45546	0.0960298	MRH1, putative, expressed
LOC_Os01g10910	0	0	0	0	0	0	0	0	0	0	0	0	0	0	0	0	0	0	0	0	transposon protein, putative, unclassified, expressed
LOC_Os01g10920	0.0125064	0.0951149	0.0513995	0.0817728	0.045257	0.0363486	0.066987	0.17066	0.0514842	0.142712	0.0773445	0.0784378	0.0530069	0.0413277	0.0544595	0.0240698	0.0963771	0.0647962	0.0994982	0.0374285	peptide-N4-asparagine amidase A, putative, expressed
LOC_Os01g10930	2.8429	3.9271	2.9488	2.21289	2.22899	2.18369	3.14514	3.00849	3.30197	2.21421	2.42375	2.40707	3.2396	0.597741	2.20852	0.0229629	3.15187	0.146854	2.34834	0.116463	peptide-N4-asparagine amidase A, putative, expressed
LOC_Os01g10940	0	0	0	0	0	0.0679608	0	0	0.0641733	0	0	0	0	0	0.0226536	0.0392372	0.0213911	0.0370505	0	0	S-adenosylmethionine synthetase 2, putative, expressed
LOC_Os01g10950	10.7056	12.6482	10.859	18.4935	15.2635	18.1248	9.01131	8.21005	10.0906	15.9591	20.6715	20.5444	11.4043	1.07998	17.2939	1.76805	9.10399	0.9437	19.0583	2.68476	peptide-N4-asparagine amidase A, putative, expressed
LOC_Os01g10960	0.591637	0.478678	0.396634	2.15369	1.9132	1.77441	0.258459	0.404895	0.293648	1.70776	2.05522	2.38428	0.488983	0.097909	1.9471	0.191897	0.319001	0.0764391	2.04909	0.3383	peptide-N4-asparagine amidase A, putative, expressed
LOC_Os01g10970	0	0	0	0.0225442	0	0.0300631	0.0184678	0.0201642	0	0	0	0	0	0	0.0175358	0.0156448	0.0128773	0.0111843	0	0	auxin-induced protein 5NG4, putative, expressed
LOC_Os01g10980	0	0.0217758	0	1.07023	0.652759	1.07766	0.0894609	0.0976783	0.247526	1.2452	1.16515	0.930211	0.00725861	0.0125723	0.933552	0.243202	0.144888	0.0889814	1.11352	0.163719	auxin-induced protein 5NG4, putative, expressed
LOC_Os01g10990	0	0.11293	0	3.85119	3.49268	3.12886	0	0	0	3.29471	3.94874	4.4702	0.0376433	0.0652001	3.49091	0.361171	0	0	3.90455	0.588989	integral membrane protein DUF6 containing protein, expressed
LOC_Os01g11000	0	0	0	0.0286996	0.0635348	0.0765429	0	0	0	0.166958	0.162872	0	0	0	0.0562591	0.0247376	0	0	0.109943	0.0952356	transposon protein, putative, unclassified, expressed
LOC_Os01g11010	6.77433	8.56648	5.62361	1.9678	1.67758	1.85806	7.04869	6.28591	7.81832	1.97665	2.23348	2.47608	6.98814	1.48304	1.83448	0.146539	7.05097	0.766208	2.22874	0.249747	peptide-N4-asparagine amidase A, putative, expressed
LOC_Os01g11020	0.36745	0.221791	0.223728	0.93433	0.590975	0.593309	0.36447	0.238769	0.336146	0.931783	0.807984	0.35849	0.27099	0.0835428	0.706205	0.197566	0.313128	0.065936	0.699419	0.301672	expressed protein
LOC_Os01g11040	17.7744	17.3738	16.7695	28.3958	30.0807	30.2571	18.5472	19.1596	17.2866	41.7624	35.4404	35.7922	17.3059	0.505879	29.5779	1.02749	18.3311	0.954988	37.665	3.55283	SCAR-like protein 2, putative, expressed
LOC_Os01g11054	13.2675	15.61	15.5383	27.8674	26.6597	29.0251	16.3687	16.0659	15.2404	25.8307	29.9046	31.4773	14.8053	1.33223	27.8507	1.1828	15.8916	0.583979	29.0709	2.91419	phosphoenolpyruvate carboxylase, putative, expressed
LOC_Os01g11070	15.0318	16.9742	15.9406	18.1589	20.9365	21.0587	22.1312	20.188	19.2554	19.3045	18.8952	18.446	15.9822	0.971879	20.0514	1.64005	20.5249	1.46719	18.8819	0.429444	Alg9-like mannosyltransferase protein, putative, expressed
LOC_Os01g11080	0	0.0239534	0.0302033	0.0240256	0.0531877	0	0	0.0429785	0	0	0.0272695	0.0276549	0.0180522	0.015943	0.0257378	0.0266352	0.0143261	0.0248136	0.0183081	0.0158565	transposable element protein, putative, containing Pfam profile: PF03732, Retrotrans_gag, expressed
LOC_Os01g11110	10.3904	12.3407	11.2975	8.17661	9.94738	8.19032	13.6895	11.7958	13.3563	9.14073	9.30197	8.97804	11.3429	0.975958	8.77144	1.01842	12.9472	1.01098	9.14024	0.161964	14-3-3 protein, putative, expressed
LOC_Os01g11120	46.492	46.4576	44.1178	26.8471	27.6546	23.6586	54.1921	52.9384	51.6576	23.7901	21.0563	21.4286	45.6891	1.36094	26.0534	2.11291	52.9294	1.26726	22.0917	1.48261	CID11, putative, expressed
LOC_Os01g11130	0.480689	0.306721	0.397202	0.133036	0.0828319	0.088703	0.395055	0.453654	0.492087	0.0773927	0.0566242	0.076566	0.394871	0.0870076	0.101524	0.0274479	0.446932	0.0488638	0.0701943	0.0117593	RNA recognition motif containing protein, putative, expressed
LOC_Os01g11140	0	0	0	0	0	0	0	0	0	0	0	0	0	0	0	0	0	0	0	0	retrotransposon protein, putative, unclassified, expressed
LOC_Os01g11150	0.225256	0.489467	0.49849	1.01965	1.02414	0.755403	0.108277	0.016889	0.0713303	0.109847	0.192887	0.260817	0.404404	0.155213	0.933065	0.153877	0.0654988	0.0459723	0.18785	0.075611	gibberellin 2-beta-dioxygenase, putative, expressed
LOC_Os01g11160	5.83208	6.41644	5.91293	9.1776	7.13645	8.12331	2.28363	2.67809	2.65798	8.52906	12.1485	12.2806	6.05382	0.316634	8.14578	1.02076	2.5399	0.222163	10.986	2.12884	amino acid permease family protein, putative, expressed
LOC_Os01g11170	0	0	0	0	0	0	0	0	0	0	0	0	0	0	0	0	0	0	0	0	expressed protein
LOC_Os01g11190	0	0	0	0	0	0	0	0	0	0	0	0	0	0	0	0	0	0	0	0	expressed protein
LOC_Os01g11200	0	0	0	0	0	0	0	0	0	0	0	0	0	0	0	0	0	0	0	0	transforming protein myb, putative, expressed
LOC_Os01g11210	1.83908	2.62251	1.54316	3.9331	3.43845	3.30727	2.62679	1.92699	2.08197	3.78913	3.78171	3.51797	2.00158	0.557722	3.55961	0.330035	2.21192	0.367555	3.69627	0.154456	expressed protein
LOC_Os01g11220	0.236929	0.348269	0.286395	0.561948	0.655641	0.587343	0.323481	0.176597	0.248618	0.848197	0.74125	0.6818	0.290531	0.0557851	0.601644	0.0484556	0.249566	0.0734466	0.757082	0.0843211	hydrolase, acting on carbon-nitrogen, putative, expressed
LOC_Os01g11230	59.947	61.8884	61.3227	44.2368	41.1575	38.7744	65.0326	57.7245	63.5617	35.8891	36.9921	42.1115	61.0527	0.99846	41.3895	2.73859	62.1063	3.8653	38.3309	3.32021	SOUL heme-binding protein, putative, expressed
LOC_Os01g11240	20.0934	15.0386	14.6391	66.4955	65.4602	64.0884	22.1811	26.3989	29.3813	46.6478	46.6428	47.6779	16.5904	3.0403	65.348	1.20746	25.9871	3.61774	46.9895	0.596164	DUF538 domain containing protein, putative, expressed
LOC_Os01g11250	1.04851	1.06099	0.971683	3.24858	2.86427	3.27144	1.404	1.28248	1.15666	4.17068	3.40747	3.05592	1.02706	0.0483627	3.1281	0.228766	1.28105	0.123679	3.54469	0.569908	potassium channel KAT1, putative, expressed
LOC_Os01g11260	6.09877	6.0622	6.57735	4.03009	4.1948	3.7148	7.15878	6.48832	5.7157	4.32699	3.59517	3.59716	6.24611	0.287446	3.97989	0.243904	6.45427	0.722141	3.83977	0.421947	phospho-N-acetylmuramoyl-pentapeptide-transferase, putative, expressed
LOC_Os01g11270	0.0767807	0.0417099	0.0350619	0.153398	0.185231	0.167366	0.0571185	0.0623651	0.0877993	0.113576	0.269077	0.304984	0.0511842	0.0224151	0.168665	0.0159564	0.0690943	0.01641	0.229212	0.101741	cytochrome P450, putative, expressed
LOC_Os01g11280	0.0140469	0.0152616	0.0192436	0.076538	0.101663	0.122478	0.0250795	0.0136916	0	0.0534305	0.0521231	0.10572	0.016184	0.00271837	0.100226	0.0230036	0.0129237	0.0125574	0.0704244	0.0305736	cytochrome P450, putative, expressed
LOC_Os01g11300	0.0831714	0.0602421	0.0569703	0.0302119	0.0668828	0.0402881	0.13612	0.0945783	0.0951071	0.0878777	0.0685819	0	0.0667946	0.0142767	0.0457943	0.0189454	0.108602	0.0238328	0.0521532	0.046185	cytochrome P450, putative, expressed
LOC_Os01g11310	0	0	0	0	0	0	0	0	0	0	0	0	0	0	0	0	0	0	0	0	transposon protein, putative, Pong sub-class, expressed
LOC_Os01g11320	0	0	0	0	0	0	0	0	0	0	0	0	0	0	0	0	0	0	0	0	transposon protein, putative, Pong sub-class
LOC_Os01g11330	0	0	0	0	0	0	0	0	0	0	0	0	0	0	0	0	0	0	0	0	retrotransposon protein, putative, unclassified, expressed
LOC_Os01g11340	22.9549	15.3591	20.9491	5.40933	5.17359	5.5015	13.2426	13.6118	14.1722	5.93114	7.78069	6.81467	19.7544	3.93635	5.36147	0.169115	13.6755	0.468035	6.84217	0.925083	cytochrome P450, putative, expressed
LOC_Os01g11350	2.35708	2.88313	2.20262	8.47135	7.68228	8.77877	5.28133	4.48839	5.39783	8.98545	9.71165	9.35941	2.48095	0.356763	8.3108	0.565602	5.05585	0.494872	9.35217	0.36315	bZIP transcription factor domain containing protein, expressed
LOC_Os01g11360	1.96506	2.70778	1.70714	1.82804	2.13907	1.60193	3.12335	2.24235	3.02531	3.34227	3.14192	3.54704	2.12666	0.519522	1.85635	0.269686	2.79701	0.482838	3.34374	0.202567	expressed protein
LOC_Os01g11370	10.8698	13.5918	11.9032	14.0096	14.0848	14.3659	14.3337	14.1812	13.2003	16.6484	15.8572	14.0795	12.1216	1.37407	14.1534	0.187791	13.905	0.61509	15.5284	1.31564	ATP-dependent RNA helicase, putative, expressed
LOC_Os01g11390	0	0.12329	0.0777291	0	0	0	0.0506507	0.0553032	0	0	0	0	0.0670063	0.0623403	0	0	0.0353179	0.0306746	0	0	expressed protein
LOC_Os01g11400	3.41548	5.77238	3.76923	1.34406	0.801086	1.24084	4.6582	3.60649	5.33769	1.4435	0.821437	1.42808	4.31903	1.27101	1.12866	0.288345	4.53413	0.872245	1.23101	0.354781	hypothetical protein
LOC_Os01g11414	106.77	106.238	95.9806	44.5846	44.9117	42.0183	81.099	86.3746	77.9302	28.5029	33.9982	32.4925	102.996	6.08156	43.8382	1.58453	81.8013	4.26575	31.6645	2.83969	sodium/calcium exchanger protein, putative, expressed
LOC_Os01g11430	0.123992	0.107771	0.0849317	0.459408	0.673037	0.702723	0.0332064	0.0362566	0.0170143	0.110047	0.29139	0.139978	0.105565	0.0196236	0.611723	0.132741	0.0288258	0.0103421	0.180472	0.0972171	expressed protein
LOC_Os01g11450	0	0	0	0	0.0104465	0	0	0.00844133	0	0	0	0	0	0	0.00348218	0.0060313	0.00281378	0.00487361	0	0	retrotransposon protein, putative, Ty1-copia subclass, expressed
LOC_Os01g11460	0.58466	0.549375	0.432949	0.792108	0.381209	0.597034	1.12849	0.877905	1.01911	0.480838	0.527706	0.515344	0.522328	0.0793898	0.590117	0.205537	1.0085	0.125629	0.507963	0.0242902	zinc finger, C3HC4 type domain containing protein, expressed
LOC_Os01g11470	0.0653937	0.0710483	0.179172	0.28505	0	0.19006	0.116754	0	0	0	0.080884	0.0820273	0.105205	0.0641201	0.15837	0.145143	0.038918	0.067408	0.0543038	0.0470319	expressed protein
LOC_Os01g11480	0.600682	0.85343	0.316502	0.95671	0.445885	0.671469	0.989963	0.405336	0.634048	1.1717	1.25734	1.15919	0.590205	0.268617	0.691355	0.255992	0.676449	0.294611	1.19608	0.05342	zinc finger, C3HC4 type domain containing protein, expressed
LOC_Os01g11490	0.0332606	0.0361366	0	0.108737	0	0	0	0	0	0.126514	0.0411393	0	0.0231324	0.0200848	0.0362456	0.0627792	0	0	0.0558843	0.0645328	zinc finger, C3HC4 type domain containing protein, expressed
LOC_Os01g11500	0.26381	0.250794	0.271055	0.323422	0.238663	0.335448	0.29438	0.417846	0.452504	0.0418108	0.244726	0.124093	0.261887	0.0102666	0.299178	0.0527509	0.388243	0.0831146	0.136876	0.10206	zinc finger, C3HC4 type domain containing protein, expressed
LOC_Os01g11510	0	0	0	0	0	0	0	0	0	0	0	0	0	0	0	0	0	0	0	0	OsMADS91 - MADS-box family gene with M-beta type-box, expressed
LOC_Os01g11520	21.2669	16.7066	26.2492	2.1124	2.06841	1.62515	7.05488	8.01174	8.41461	1.58336	2.09791	2.0808	21.4076	4.77282	1.93532	0.269515	7.82708	0.69842	1.92069	0.292262	RING-H2 finger protein, putative, expressed
LOC_Os01g11550	3.78178	5.60382	3.19315	18.1271	18.6308	21.2481	4.84673	2.90144	4.00765	20.96	22.948	22.2039	4.19292	1.25682	19.3353	1.67557	3.91861	0.975701	22.0373	1.00442	TCP family transcription factor, putative, expressed
LOC_Os01g11570	12.386	17.2956	12.2689	10.2519	10.0594	11.313	28.0185	25.6469	26.354	16.147	14.4562	15.1501	13.9835	2.86892	10.5415	0.675095	26.6732	1.21756	15.2511	0.849934	GDSL-like lipase/acylhydrolase, putative, expressed
LOC_Os01g11580	15.2648	17.4	15.7388	14.8252	14.5701	15.9087	16.383	18.0557	16.1361	14.3793	16.2487	16.5555	16.1345	1.12123	15.1013	0.710728	16.8583	1.04436	15.7278	1.1779	bromodomain containing protein, expressed
LOC_Os01g11590	6.00265	7.49996	6.41778	22.2264	20.1163	22.0731	5.48672	4.528	5.74792	23.3453	23.0161	21.6719	6.64013	0.773019	21.4719	1.17652	5.25421	0.642337	22.6777	0.886533	uncharacterized protein HI0077, putative, expressed
LOC_Os01g11600	29.4808	24.8286	30.4937	4.31229	3.10262	3.30655	5.47547	6.26769	4.47979	5.64445	5.6287	5.0878	28.2677	3.0211	3.57382	0.647614	5.40765	0.895878	5.45365	0.316936	expressed protein
LOC_Os01g11620	6.07743	5.68894	5.48429	35.9594	33.2773	34.7999	9.16739	11.296	13.9324	51.953	52.7628	48.8328	5.75022	0.301285	34.6789	1.34514	11.4652	2.38699	51.1829	2.07514	GDSL-like lipase/acylhydrolase, putative, expressed
LOC_Os01g11640	0	0.106123	0	0.106443	0	0	0	0.285616	0.134033	0	0	0.122522	0.0353742	0.06127	0.0354809	0.0614547	0.139883	0.142898	0.0408406	0.070738	expressed protein
LOC_Os01g11650	82.1638	59.1925	83.6199	11.353	12.0669	12.0275	93.4132	100.158	109.314	18.8969	19.3819	23.1752	74.9921	13.7022	11.8158	0.401294	100.962	7.98089	20.4847	2.34268	GDSL-like lipase/acylhydrolase, putative, expressed
LOC_Os01g11660	6.4661	9.60632	7.09638	1.38203	1.74522	1.19403	10.5879	8.13059	8.43166	1.60797	1.3256	1.54599	7.72293	1.66122	1.44043	0.280197	9.05004	1.34028	1.49319	0.148407	GDSL-like lipase/acylhydrolase, putative, expressed
LOC_Os01g11670	0.0283693	0.12329	0.0777291	0.695595	0.752841	0.659619	0.0633133	0.0414774	0.0973216	1.24095	1.22813	1.33445	0.0764627	0.0474728	0.702685	0.0470136	0.0673708	0.0281424	1.26784	0.0580395	OsSCP2 - Putative Serine Carboxypeptidase homologue, expressed
LOC_Os01g11680	0.0417106	0	0	0	0	0	0	0	0	0	0.0257954	0.0523201	0.0139035	0.0240816	0	0	0	0	0.0260385	0.0261609	transposon protein, putative, unclassified, expressed
LOC_Os01g11690	0	0.289093	0	0	0.106987	0	0.0791781	0.0864509	0.121708	0.224913	0.109705	0	0.0963643	0.166908	0.0356623	0.0617689	0.095779	0.0227477	0.111539	0.112468	expressed protein
LOC_Os01g11700	4.47317	4.50398	4.72287	4.20707	3.71169	3.37441	4.13309	3.67962	4.8675	3.23314	2.6078	2.9127	4.56667	0.136144	3.76439	0.418827	4.22674	0.59945	2.91788	0.312704	GDSL-like lipase/acylhydrolase, putative, expressed
LOC_Os01g11704	0	0	0	0	0	0	0	0	0	0	0	0	0	0	0	0	0	0	0	0	hypothetical protein
LOC_Os01g11710	0.859691	1.80037	0.61447	22.6472	23.46	22.5961	1.26796	1.17798	1.16258	25.6072	24.6724	25.8963	1.09151	0.626017	22.9011	0.484711	1.20284	0.0569183	25.392	0.639724	GDSL-like lipase/acylhydrolase, putative, expressed
LOC_Os01g11720	0	0	0	0.0519072	0.0574559	0.0346097	0	0	0	0.0301967	0.0883733	0.209119	0	0	0.0479909	0.011916	0	0	0.10923	0.0912663	transposable element protein, putative, containing Pfam profile: PF03004, Transposase_24, expressed
LOC_Os01g11730	12.623	6.50132	12.0471	3.79197	3.77583	3.17364	13.595	17.98	22.7954	2.08596	1.44065	1.49754	10.3905	3.38039	3.58048	0.352425	18.1235	4.60189	1.67472	0.357283	GDSL-like lipase/acylhydrolase, putative, expressed
LOC_Os01g11740	0	0	0	0	0	0	0	0	0	0	0	0	0	0	0	0	0	0	0	0	GDSL-like lipase/acylhydrolase, putative, expressed
LOC_Os01g11750	3.16314	1.70738	3.56052	3.22747	3.42665	2.89854	2.41007	3.04384	4.03638	2.17132	1.91883	2.22395	2.81035	0.975642	3.18422	0.2667	3.16343	0.819724	2.1047	0.163104	GDSL-like lipase/acylhydrolase, putative, expressed
LOC_Os01g11760	4.94144	6.97024	6.19583	0.182539	0.121231	0.267762	10.2879	9.01241	9.99864	0.169905	0.103592	0.126068	6.03583	1.02382	0.190511	0.0735898	9.76631	0.668718	0.133189	0.0337251	GDSL-like lipase/acylhydrolase, putative, expressed
LOC_Os01g11770	0.0964557	0.157194	0.198209	0.0525561	0	0	0.172212	0.188031	0.132357	0	0	0	0.15062	0.0511944	0.0175187	0.0303433	0.1642	0.0286884	0	0	expressed protein
LOC_Os01g11780	0.0714487	0	0.0978811	0.0389304	0.0430919	0	0.159456	0.139282	0.0980425	0.045295	0	0	0.0564433	0.0506364	0.0273408	0.0237691	0.13226	0.031303	0.0150983	0.0261511	expressed protein
LOC_Os01g11790	0.404709	0.439704	0.443545	0.0352824	0.019527	0.0470498	0.390187	0.457585	0.488704	0.0205253	0.020023	0	0.42932	0.0213995	0.0339531	0.0138095	0.445492	0.0503595	0.0135161	0.011708	GDSL-like lipase/acylhydrolase, putative, expressed
LOC_Os01g11800	0	0	0	0	0	0	0	0	0	0	0	0	0	0	0	0	0	0	0	0	retrotransposon protein, putative, unclassified, expressed
LOC_Os01g11810	7.47838	7.53163	6.67652	8.0427	5.47322	6.47169	11.6517	10.8792	10.9153	7.5997	6.99801	8.34416	7.22884	0.479066	6.66254	1.29533	11.1487	0.435958	7.64729	0.674334	powdery mildew resistant protein 5, putative, expressed
LOC_Os01g11820	0.158402	0.196685	0.372006	0.098639	0.163775	0.164421	0.444419	0.507297	0.465774	0.200839	0.391849	0.425772	0.242364	0.113893	0.142278	0.0377941	0.472497	0.0319736	0.339487	0.121265	expressed protein
LOC_Os01g11830	1.71967	0.383255	1.72159	0	0	0	4.32991	4.14742	5.20354	0.0279535	0.0272695	0.0276549	1.27484	0.772134	0	0	4.56029	0.564493	0.027626	0.000342927	oryzain alpha chain precursor, putative, expressed
LOC_Os01g11840	0.294361	0.0456877	0.374455	0	0	0	0.807098	0.819752	0.865553	0	0	0	0.238168	0.171436	0	0	0.830801	0.0307535	0	0	xylem cysteine proteinase 2 precursor, putative, expressed
LOC_Os01g11850	0.0167264	0	0	0	0	0	0.0149317	0	0	0	0	0	0.00557547	0.009657	0	0	0.00497723	0.00862082	0	0	expressed protein
LOC_Os01g11860	0.708969	1.5238	1.20351	0.554253	0.241682	0.492738	2.32521	1.45718	1.71307	0.468993	0.514707	0.560647	1.14543	0.410509	0.429558	0.165587	1.83182	0.446035	0.514783	0.0458271	DJ-1 family protein, putative, expressed
LOC_Os01g11870	0	0	0	0	0	0	0	0	0	0	0	0	0	0	0	0	0	0	0	0	expressed protein
LOC_Os01g11880	7.0907	6.99289	5.48152	5.354	5.12406	4.95723	7.98656	9.7762	8.99393	6.55573	5.90438	6.09549	6.5217	0.902149	5.1451	0.199218	8.9189	0.897176	6.1852	0.334811	DJ-1 family protein, putative, expressed
LOC_Os01g11900	32.9755	28.0842	32.2621	36.5623	44.3525	42.4846	30.5449	33.5075	29.8963	47.1822	41.7774	39.6767	31.1073	2.64224	41.1331	4.06715	31.3162	1.92516	42.8788	3.87205	hhH-GPD superfamily base excision DNA repair protein, expressed
LOC_Os01g11910	65.2567	37.1078	57.096	1.15945	0.82967	0.874593	109.775	114.788	126.252	2.11208	1.55527	1.46941	53.1535	14.4827	0.954572	0.178849	116.938	8.44658	1.71225	0.348914	basic helix-loop-helix, putative, expressed
LOC_Os01g11920	0.975421	1.16641	0.82782	1.45405	1.43558	1.54675	2.5137	2.46356	2.34024	1.55176	1.38859	1.38898	0.989883	0.169757	1.47879	0.0595687	2.43917	0.0892674	1.44311	0.0940949	retrotransposon protein, putative, unclassified, expressed
LOC_Os01g11940	0.16802	0.141982	0.0511508	0.0813772	0.045038	0.108518	0.0666628	0.127376	0.0256176	0.118351	0.20782	0.18734	0.120384	0.061355	0.0783111	0.0318509	0.0732187	0.0511948	0.17117	0.0468747	osFTL1 FT-Like1 homologous to Flowering Locus T gene; contains Pfam profile PF01161: Phosphatidylethanolamine-binding protein, expressed
LOC_Os01g11946	5.83452	6.62095	6.12941	19.6914	21.2746	20.3969	5.3559	5.61026	5.29789	23.3095	20.5313	20.713	6.19496	0.397294	20.4543	0.793185	5.42135	0.166154	21.5179	1.55417	ABC transporter, ATP-binding protein, putative, expressed
LOC_Os01g11952	7.97796	7.58863	7.59251	10.9829	11.3709	11.7315	8.20067	8.92928	8.8899	11.7116	11.4563	10.7374	7.7197	0.223667	11.3618	0.374354	8.67328	0.409765	11.3017	0.505175	histone-lysine N-methyltransferase ATX5, putative, expressed
LOC_Os01g11960	5.17949	5.83623	4.77174	9.93302	9.34423	9.90976	6.53178	7.17585	6.42454	11.3419	12.0435	11.3626	5.26249	0.537077	9.72901	0.333427	6.71072	0.406362	11.5826	0.39923	histone-lysine N-methyltransferase ATX5, putative, expressed
LOC_Os01g11970	3.92881	4.54969	4.54431	4.38395	3.32018	3.72645	5.48139	4.35681	5.6494	3.69872	3.49182	3.6002	4.34093	0.356924	3.81019	0.536805	5.16253	0.702817	3.59692	0.10349	expressed protein
LOC_Os01g11980	8.85715	9.27934	7.83973	5.01405	5.55003	5.26548	12.0656	11.3239	11.5225	5.03163	4.87294	4.47288	8.65874	0.740032	5.27652	0.26816	11.6373	0.383935	4.79248	0.28793	SFT2, putative, expressed
LOC_Os01g11990	0.795397	1.08022	0.749137	0.325043	0.479718	0.40937	1.03549	1.0337	0.63668	0.504243	0.512401	0.457286	0.874918	0.179294	0.40471	0.0774427	0.901957	0.229738	0.49131	0.0297465	expressed protein
LOC_Os01g12000	44.9991	44.5721	44.8221	3.30475	3.45352	2.21716	74.4226	74.686	71.6733	0.931404	1.14159	0.850575	44.7977	0.214536	2.99181	0.67498	73.594	1.66854	0.974523	0.150223	expressed protein
LOC_Os01g12010	0.19053	0	0	0	0.114912	0	0.0850431	0.0928547	0	0	0	0	0.0635099	0.110002	0.0383039	0.0663444	0.0592993	0.051503	0	0	hypothetical protein
LOC_Os01g12020	0.0117569	0.0127735	0	0	0	0	0.0104954	0	0	0	0	0	0.00817682	0.00709955	0	0	0.00349847	0.00605953	0	0	LTPL18 - Protease inhibitor/seed storage/LTP family protein precursor, expressed
LOC_Os01g12030	0	0	0	0	0	0	0.0107465	0	0	0	0	0	0	0	0	0	0.00358216	0.00620448	0	0	endoglucanase precursor, putative, expressed
LOC_Os01g12040	0	0	0	0	0	0	0	0	0	0	0	0	0	0	0	0	0	0	0	0	transposon protein, putative, unclassified, expressed
LOC_Os01g12060	2.95193	3.20719	1.98653	2.6525	1.93653	2.10724	1.7568	1.81721	1.9898	1.83855	2.62629	3.05318	2.71521	0.643839	2.23209	0.373953	1.8546	0.12092	2.50601	0.616182	expressed protein
LOC_Os01g12070	0.639485	0.427558	0.673895	0	0.0118672	0	4.1893	4.64123	4.92754	0.0124739	0	0.0123407	0.580313	0.133404	0.00395574	0.00685154	4.58603	0.372203	0.00827154	0.00716368	endoglucanase precursor, putative, expressed
LOC_Os01g12080	18.8713	23.5939	19.5606	76.0949	98.8065	92.7641	23.5055	23.2093	26.5062	37.2672	31.5338	31.7753	20.6753	2.55099	89.2218	11.7628	24.407	1.82402	33.5254	3.24269	plant-specific domain TIGR01589 family protein, putative, expressed
LOC_Os01g12090	38.7687	45.6851	40.1908	39.5669	42.2676	43.3373	49.4174	48.7608	44.4516	31.1945	30.1545	30.721	41.5482	3.65252	41.7239	1.94313	47.5433	2.69751	30.69	0.520678	ribosomal protein S6 family protein, putative, expressed
LOC_Os01g12100	126.003	133.358	139.592	25.9059	19.3673	24.6558	141.193	107.913	140.611	25.0366	31.1228	33.4264	132.984	6.80187	23.3097	3.47096	129.906	19.0482	29.8619	4.33468	expressed protein
LOC_Os01g12110	8.0411	10.3372	9.20273	0.217708	0.12049	0.0725795	6.28658	6.1825	6.85346	0	0.0617755	0.0313243	9.19367	1.14807	0.136926	0.0739471	6.44085	0.361102	0.0310333	0.0308888	expressed protein
LOC_Os01g12120	0	0	0	0	0	0	0	0	0	0	0	0	0	0	0	0	0	0	0	0	expressed protein
LOC_Os01g12130	4.25668	5.60673	4.39356	1.33442	1.26606	0.889739	25.975	17.7043	21.0838	3.32696	2.88493	2.99885	4.75232	0.743095	1.16341	0.239455	21.5877	4.15833	3.07025	0.229499	nodulin MtN3 family protein, putative, expressed
LOC_Os01g12140	0.189749	0.0687188	0	0	0	0	0.169389	0.123299	0.0867918	0	0	0	0.0861559	0.0960687	0	0	0.126493	0.0413912	0	0	expressed protein
LOC_Os01g12150	0	0.0582201	0	0	0.129276	0	0.0478367	0	0.0735319	0	0	0	0.0194067	0.0336134	0.0430919	0.0746374	0.0404562	0.0373174	0	0	expressed protein
LOC_Os01g12160	6.51992	6.41158	7.34852	2.21756	2.3466	2.40121	10.0929	9.9807	11.1582	5.23243	7.36966	7.32068	6.76001	0.512537	2.32179	0.0943072	10.4106	0.649873	6.64092	1.22003	OsGH3.3 - Probable indole-3-acetic acid-amido synthetase, expressed
LOC_Os01g12170	0	0	0	0	0	0	0.026192	0	0	0	0	0	0	0	0	0	0.00873066	0.0151219	0	0	retrotransposon protein, putative, unclassified, expressed
LOC_Os01g12180	3.45114	3.51191	3.34615	3.84032	4.42673	4.62669	4.06801	4.41798	4.45221	3.97512	4.1033	3.90217	3.4364	0.0838589	4.29791	0.408703	4.31273	0.212629	3.99353	0.101821	expressed protein
LOC_Os01g12190	9.08313	10.8623	8.68448	10.6201	9.92922	9.25804	1.71743	0.952962	0.995386	14.6756	13.2632	12.7386	9.54329	1.15952	9.93577	0.681031	1.22193	0.429643	13.5591	1.00183	expressed protein
LOC_Os01g12200	17.3525	17.4075	18.0439	44.6131	44.4989	45.738	12.5384	14.5052	14.9962	48.8463	48.5679	48.2292	17.6013	0.384261	44.95	0.684783	14.0133	1.30063	48.5478	0.309031	expressed protein
LOC_Os01g12210	0.204436	0.718602	0.18122	8.96375	9.57379	9.62907	0.322059	0.410249	0.346536	13.0212	13.1488	12.7313	0.368086	0.303778	9.38887	0.369204	0.359615	0.0455263	12.9671	0.213956	aluminum-activated malate transporter, putative, expressed
LOC_Os01g12220	1.04042	1.47578	0.950217	19.369	19.7661	16.7573	0.954585	0.647896	1.3087	17.4421	16.0502	18.9959	1.15547	0.281038	18.6308	1.63461	0.970395	0.330687	17.4961	1.47361	uncharacterized protein family UPF0016 domain containing protein, expressed
LOC_Os01g12230	0.676443	1.38821	0.617795	5.05084	5.16767	5.09706	1.20772	1.51401	1.4439	4.57421	4.12141	4.39965	0.894149	0.428872	5.10519	0.058837	1.38855	0.160473	4.36509	0.228369	peptidase C45, acyl-coenzyme A/6-aminopenicillanic acid acyl-transferase, putative, expressed
LOC_Os01g12240	1.44684	2.29242	0.743285	0.854036	0.581741	0.963663	4.30531	4.05441	3.80528	2.14019	1.56586	1.05867	1.49418	0.77565	0.799813	0.19665	4.055	0.250016	1.58824	0.541109	hypothetical protein
LOC_Os01g12250	0.657386	0.510164	0.493178	0.73344	0.566401	0.70511	1.11781	0.930619	0.902071	1.01211	0.793746	0.746066	0.553576	0.0903022	0.668317	0.0893914	0.983499	0.117187	0.85064	0.141854	expressed protein
LOC_Os01g12260	15.2595	17.2949	13.7069	7.84208	6.73512	6.45093	25.0617	23.4088	22.0814	6.81563	6.56306	6.06855	15.4204	1.79942	7.00938	0.735006	23.5173	1.49313	6.48241	0.380013	vacuolar ATP synthase subunit E, putative, expressed
LOC_Os01g12270	72.1664	79.0735	73.0371	73.1007	65.4723	92.5116	43.9141	49.3153	53.3039	52.4763	98.2631	80.4035	74.759	3.76173	77.0282	13.941	48.8445	4.71258	77.0476	23.0771	expressed protein
LOC_Os01g12280	9.0631	8.55787	8.98988	5.89327	5.45322	5.77761	7.72809	7.77124	8.75539	6.13854	6.31881	6.15341	8.87028	0.273021	5.70803	0.228128	8.08491	0.581056	6.20359	0.100064	hAT dimerisation domain-containing protein, putative, expressed
LOC_Os01g12290	1.41203	1.51252	1.70283	0.70436	0.743669	0.780323	1.33154	1.31815	1.15983	0.869944	0.774861	0.723447	1.54246	0.147692	0.742784	0.0379893	1.26984	0.095505	0.789417	0.0743255	S-locus lectin protein kinase family protein, putative, expressed
LOC_Os01g12304	6.44005	8.02649	7.25939	3.4774	4.59561	3.70974	7.66539	7.14422	7.2979	2.99151	2.46382	2.40161	7.24198	0.793366	3.92758	0.590077	7.36917	0.267792	2.61898	0.324118	esterase, putative, expressed
LOC_Os01g12310	0	0	0	0	0	0	0	0	0	0	0	0	0	0	0	0	0	0	0	0	histone deacetylase 19, putative, expressed
LOC_Os01g12320	14.4047	15.4827	13.7122	33.5967	31.235	31.3994	15.7228	19.0762	19.7663	19.398	20.0488	20.5643	14.5332	0.892228	32.077	1.31864	18.1884	2.16298	20.0037	0.584479	GDSL-like lipase/acylhydrolase, putative, expressed
LOC_Os01g12330	0	0	0	0	0	0	0.00925873	0	0	0	0	0	0	0	0	0	0.00308624	0.00534553	0	0	expressed protein
LOC_Os01g12340	3.5449	4.88277	4.41947	4.44492	4.31176	4.45631	4.12449	3.96482	3.4549	5.79689	5.25602	5.12566	4.28238	0.679389	4.40433	0.0803707	3.84807	0.349726	5.39286	0.355921	retrotransposon protein, putative, unclassified, expressed
LOC_Os01g12350	0.215377	0.137173	0.213662	0.380387	0.29563	0.420912	0.179008	0.144778	0.203823	0.583822	0.450117	0.493743	0.188737	0.0446642	0.365643	0.0639293	0.17587	0.0296471	0.509227	0.0681841	retrotransposon protein, putative, unclassified, expressed
LOC_Os01g12360	0.0342446	0.0330718	0.0469134	0.0912216	0.0734348	0.110587	0.0237768	0.0333782	0.0208848	0.0868378	0.11295	0.152729	0.0380766	0.00767535	0.0917478	0.0185818	0.0260133	0.00654009	0.117506	0.0331812	retrotransposon protein, putative, unclassified, expressed
LOC_Os01g12374	0.724879	0.482698	0.736778	0.713489	0.874374	0.81553	0.480107	0.410249	0.77008	1.09696	1.27258	0.938591	0.648118	0.143382	0.801131	0.0814035	0.553478	0.190806	1.10271	0.167066	expressed protein
LOC_Os01g12381	8.14655	9.01591	8.28363	1.15796	1.28174	1.0662	8.87599	9.05013	10.2414	1.57181	1.43947	1.58676	8.48203	0.467404	1.16863	0.108162	9.38918	0.743182	1.53268	0.0810668	GDSL-like lipase/acylhydrolase, putative, expressed
LOC_Os01g12390	19.0699	17.9816	18.9431	18.6905	17.0767	16.5175	23.1827	23.8482	25.6227	18.5518	19.9676	19.5934	18.6649	0.595113	17.4283	1.12833	24.2179	1.26131	19.3709	0.733635	inactive receptor kinase At2g26730 precursor, putative, expressed
LOC_Os01g12400	2.87217	4.62474	3.48707	5.92252	6.02659	5.94834	5.56555	4.34175	4.02382	8.66797	7.42414	6.49356	3.66133	0.889181	5.96582	0.0541956	4.64371	0.814013	7.52856	1.09096	S-locus lectin protein kinase family protein, putative, expressed
LOC_Os01g12410	2.61935	2.51621	2.18905	0.672277	0.585553	0.573169	3.71058	3.57825	3.40001	0.846298	0.838099	0.68503	2.44153	0.224659	0.610333	0.0540014	3.56295	0.15585	0.789809	0.0908337	receptor-like protein kinase, putative, expressed
LOC_Os01g12420	4.94875	5.71745	5.47854	1.71851	1.5554	1.38006	6.83664	6.68334	6.5038	1.09363	0.926772	0.918014	5.38158	0.393412	1.55132	0.169259	6.67459	0.166594	0.979471	0.0989584	receptor-like protein kinase, putative, expressed
LOC_Os01g12430	2.88291	3.74929	2.77051	1.14412	1.23528	1.5132	2.38152	2.62544	2.2673	1.05839	1.21344	1.09026	3.13424	0.535607	1.29753	0.192255	2.42475	0.182943	1.1207	0.0818846	receptor-like protein kinase, putative, expressed
LOC_Os01g12440	2.4627	2.66193	1.83395	2.76629	2.58975	2.34915	6.77575	6.22871	5.80553	1.72936	2.42123	1.86931	2.31952	0.432158	2.5684	0.209387	6.27	0.486426	2.00663	0.365802	AP2 domain containing protein, expressed
LOC_Os01g12460	0.82592	1.23063	0.969831	2.93157	3.15955	2.94912	2.02231	1.40304	1.8781	2.21405	2.77281	2.16081	1.0088	0.205151	3.01341	0.126859	1.76782	0.324028	2.38256	0.339019	expressed protein
LOC_Os01g12464	4.22568	4.32492	4.32075	2.06887	2.06841	2.22491	6.45113	5.46184	5.00017	2.17416	1.62859	2.03571	4.29045	0.0561333	2.12073	0.0902191	5.63771	0.741294	1.94615	0.283595	CHCH domain containing protein, expressed
LOC_Os01g12470	8.49849	8.52035	7.68675	3.7903	3.85903	3.50473	6.16596	6.02871	5.71829	3.95232	3.47005	3.84837	8.2352	0.475094	3.71802	0.187887	5.97099	0.229347	3.75691	0.253811	mitochondrial carrier protein, putative, expressed
LOC_Os01g12480	21.7654	27.3108	24.0954	25.0898	27.9539	25.1207	23.316	23.4711	21.0966	21.2796	17.989	17.2648	24.3905	2.78444	26.0548	1.64473	22.6279	1.32842	18.8444	2.13976	expressed protein
LOC_Os01g12490	0.272222	0.477768	0.53071	0.285243	0.227329	0.228227	2.87877	2.63294	2.45678	0.730129	0.56981	0.76173	0.4269	0.136545	0.246933	0.0331808	2.65617	0.211951	0.687223	0.102903	flavin monooxygenase, putative, expressed
LOC_Os01g12500	0	0	0	0	0	0	0	0	0	0	0	0	0	0	0	0	0	0	0	0	expressed protein
LOC_Os01g12510	0	0	0	0	0	0	0	0	0	0	0	0	0	0	0	0	0	0	0	0	expressed protein
LOC_Os01g12520	0.310569	0.233601	0.425465	3.46252	3.40039	3.54112	0.170613	0.186284	0.196692	3.27134	3.66407	3.38623	0.323212	0.0965544	3.46801	0.0705216	0.18453	0.0131279	3.44055	0.201923	mitochondrial carrier protein, putative, expressed
LOC_Os01g12530	16.0607	16.1635	16.5286	20.2528	20.1854	20.0798	15.3532	14.9787	15.3355	20.977	19.5416	19.0467	16.2509	0.245926	20.1727	0.0871895	15.2225	0.211275	19.8551	1.00257	smr domain containing protein, expressed
LOC_Os01g12540	5.32241	6.13699	4.60112	6.14793	6.93904	6.68577	6.30619	7.08835	6.08463	5.15581	5.84504	6.11915	5.3535	0.768406	6.59091	0.403995	6.49306	0.527307	5.70666	0.496352	GTPase of unknown function domain containing protein, putative, expressed
LOC_Os01g12550	7.01461	7.75792	6.83494	10.5871	10.932	10.7756	7.38563	7.22752	6.84621	10.0546	9.52544	9.38736	7.20249	0.489335	10.7649	0.172718	7.15312	0.277302	9.65579	0.352174	expressed protein
LOC_Os01g12560	1.88425	3.18044	2.25866	10.4868	11.6483	10.6349	2.68831	2.75487	3.46284	9.53486	8.65647	8.67332	2.44112	0.66708	10.9233	0.632222	2.96867	0.429252	8.95488	0.502347	3-methyl-2-oxobutanoate hydroxymethyltransferase, putative, expressed
LOC_Os01g12570	4.30222	3.28125	4.31303	0.10867	0.223389	0.0621057	0.267062	0.513758	0.449608	0.072249	0.0528608	0.053608	3.9655	0.592604	0.131388	0.0830068	0.410142	0.127996	0.0595726	0.0109844	3-methyl-2-oxobutanoate hydroxymethyltransferase, putative, expressed
LOC_Os01g12580	3.8736	2.98607	3.00709	0.743742	0.867744	0.5093	0.37873	0.773098	0.582162	0.163712	0.319411	0.231376	3.28892	0.506457	0.706929	0.182036	0.577997	0.197217	0.238166	0.0780716	late embryogenesis abundant protein, putative, expressed
LOC_Os01g12590	0.0189407	0.0329257	0.0103791	0.0949467	0.114235	0.115603	0.054107	0.0443077	0.0675757	0.0576361	0.0515402	0.047517	0.0207485	0.0113814	0.108262	0.0115514	0.0553301	0.0116821	0.0522311	0.00509476	retrotransposon protein, putative, unclassified, expressed
LOC_Os01g12600	0.0617134	0.0670497	0.0187876	0.209228	0.173695	0.199293	0.0673342	0.0935698	0.0846837	0.113023	0.0848132	0.120417	0.0491836	0.0264585	0.194072	0.0183327	0.0818625	0.0133434	0.106084	0.0187886	retrotransposon protein, putative, unclassified, expressed
LOC_Os01g12610	0.593574	0.77388	0.4879	0.905582	1.36038	2.07019	1.43069	0.694267	0.895958	0.978372	0.954432	0.893467	0.618451	0.144604	1.44538	0.586939	1.00697	0.380554	0.94209	0.0437775	expressed protein
LOC_Os01g12630	0	0	0	0	0	0	0	0	0	0	0	0.0888002	0	0	0	0	0	0	0.0296001	0.0512688	retrotransposon protein, putative, unclassified
LOC_Os01g12640	1.94912	3.22253	2.30257	9.589	8.84218	8.2716	1.28608	1.14264	1.66678	11.3178	12.124	11.9233	2.49141	0.657372	8.90093	0.66066	1.36517	0.270875	11.7884	0.419688	expressed protein
LOC_Os01g12650	59.0211	72.0895	56.1141	70.6974	69.8626	72.5303	121.404	110.425	105.113	71.449	71.8355	71.534	62.4082	8.50926	71.0301	1.3646	112.314	8.3081	71.6062	0.20309	reticulon domain containing protein, putative, expressed
LOC_Os01g12660	1.44342	1.82254	1.3254	1.71751	1.487	1.39461	1.65073	1.37648	1.29547	2.27528	1.90114	1.47782	1.53046	0.259746	1.53304	0.1663	1.44089	0.186183	1.88475	0.398985	AAA-type ATPase family protein, putative, expressed
LOC_Os01g12670	6.98462	8.39193	6.46737	7.92138	8.76814	7.96794	7.3827	7.1849	6.68096	8.66833	8.38587	7.41994	7.28131	0.995994	8.21915	0.476004	7.08285	0.361829	8.15805	0.654631	expressed protein
LOC_Os01g12680	0.0313571	0.0511028	0.0107394	0.87991	1.07798	0.808832	0.566848	0.565429	0.602399	0.596366	0.659343	0.698163	0.0310664	0.0201833	0.922242	0.13948	0.578226	0.0209467	0.651291	0.0513737	C4-dicarboxylate transporter/malic acid transport protein, expressed
LOC_Os01g12690	0.942948	1.14401	1.20567	0.993321	0.872019	0.639468	1.02415	0.919091	0.819484	0.637636	0.66091	0.689965	1.09754	0.137387	0.834936	0.179817	0.92091	0.102347	0.662837	0.0262178	plant-specific domain TIGR01568 family protein, expressed
LOC_Os01g12700	0	0	0	0	0	0	0	0	0	0	0	0	0	0	0	0	0	0	0	0	MYB family transcription factor, putative
LOC_Os01g12710	23.3106	23.0026	21.9374	83.3402	81.4502	80.9779	13.5659	16.2157	15.2488	105.999	106.556	88.5959	22.7502	0.720567	81.9228	1.25002	15.0101	1.34091	100.384	10.2124	oxidoreductase, short chain dehydrogenase/reductase family domain containing protein, expressed
LOC_Os01g12720	20.9408	25.8164	22.2517	12.3837	12.9809	12.8231	31.6255	33.914	29.2725	18.5704	18.5009	18.3721	23.003	2.52311	12.7293	0.309472	31.604	2.32086	18.4811	0.100644	protein kinase domain containing protein, expressed
LOC_Os01g12730	49.0047	37.8252	47.2425	43.801	45.2191	43.9749	50.964	56.4494	57.5995	49.4556	51.572	49.4448	44.6908	6.0107	44.3317	0.773414	55.0043	3.54594	50.1574	1.22503	ras-related protein, putative, expressed
LOC_Os01g12740	0.750478	1.04117	0.743408	9.23519	9.72102	8.97642	1.33991	1.01283	1.26746	6.3094	7.04042	6.73442	0.845018	0.169907	9.31088	0.378028	1.20673	0.171785	6.69475	0.36712	cytochrome P450, putative, expressed
LOC_Os01g12750	0.820639	1.22429	0.939659	11.8126	10.2682	10.6262	0.754454	0.644677	1.00844	12.1598	11.741	13.7814	0.994861	0.207408	10.9023	0.808397	0.802523	0.186584	12.5607	1.07765	cytochrome P450, putative, expressed
LOC_Os01g12760	0	0.0434889	0	0.988721	0.901279	1.49298	0	0	0.0183088	1.08269	2.14541	1.37239	0.0144963	0.0251083	1.12766	0.319385	0.00610294	0.0105706	1.5335	0.54937	cytochrome P450, putative, expressed
LOC_Os01g12770	0.112619	0.203928	0.171424	2.79542	3.44139	3.40043	0.134046	0.0609829	0.154536	2.58608	3.54429	3.62578	0.162657	0.0462817	3.21241	0.361709	0.116522	0.0491771	3.25205	0.57819	cytochrome P450, putative, expressed
LOC_Os01g12780	0	0	0	0	0	0	0	0	0	0	0	0	0	0	0	0	0	0	0	0	expressed protein
LOC_Os01g12790	0.0739596	0.0937474	0.0928776	0.0604479	0.141253	0.107478	0.154056	0.198243	0.25372	0.125032	0.0686093	0.0850411	0.0868615	0.0111818	0.10306	0.0405835	0.202006	0.0499387	0.092894	0.0290193	receptor protein kinase, putative, expressed
LOC_Os01g12800	36.6975	37.6544	37.3332	18.2678	18.268	17.5936	30.0877	28.7449	28.4492	15.4909	16.0443	17.2446	37.2284	0.486961	18.0431	0.389274	29.0939	0.873195	16.2599	0.896511	peroxisomal membrane protein, putative, expressed
LOC_Os01g12810	0.708741	0.565923	0.643394	2.44732	3.20333	2.61828	0.335404	0.258013	0.363238	1.99211	2.10179	1.94941	0.639353	0.0714951	2.75631	0.396456	0.318885	0.0545227	2.01444	0.078605	retrotransposon protein, putative, unclassified, expressed
LOC_Os01g12820	0.0846633	0.157687	0.0994153	0.0527208	0.0437673	0.0878803	0.183549	0.212198	0.199159	0.138015	0.0448792	0.151712	0.113922	0.0386128	0.0614562	0.0233178	0.198302	0.0143435	0.111535	0.0581307	harpin-induced protein, putative, expressed
LOC_Os01g12830	20.7134	19.9271	20.677	44.017	36.1624	43.0109	24.176	24.5966	26.7628	37.2037	40.9605	41.7591	20.4392	0.443831	41.0634	4.27415	25.1785	1.38807	39.9744	2.43252	erythronate-4-phosphate dehydrogenase domain containing protein, expressed
LOC_Os01g12840	5.90242	6.04175	5.83821	7.25739	8.14064	7.62793	5.69991	6.37544	6.07197	6.25054	5.51905	5.72744	5.92746	0.104052	7.67532	0.443527	6.0491	0.338345	5.83234	0.376857	expressed protein
LOC_Os01g12850	0	0	0	0	0	0	0	0	0	0	0	0	0	0	0	0	0	0	0	0	hypothetical protein
LOC_Os01g12860	4.70814	5.87922	5.02591	4.99741	5.81925	5.29577	6.22257	5.80482	5.44532	5.27949	5.85365	5.31514	5.20442	0.605603	5.37081	0.416029	5.82424	0.388986	5.48276	0.321693	MYB family transcription factor, putative, expressed
LOC_Os01g12870	24.1496	25.7462	24.9107	22.6835	25.8552	25.9226	26.2783	26.9162	26.3244	20.881	19.5158	17.6706	24.9355	0.798576	24.8204	1.85096	26.5063	0.355748	19.3558	1.61119	eukaryotic translation initiation factor 3 subunit E-interacting protein, putative, expressed
LOC_Os01g12880	66.1484	56.845	66.3422	42.3891	47.1801	47.6878	54.8977	57.1356	57.1122	46.4244	49.8599	48.0359	63.1119	5.42813	45.7523	2.92367	56.3818	1.28534	48.1067	1.71883	VHS and GAT domain containing protein, expressed
LOC_Os01g12890	2.2934	1.71378	2.14619	1.70722	2.12998	1.81503	2.23956	2.34033	2.20144	1.8225	1.85781	1.83005	2.05113	0.301277	1.88408	0.219678	2.26044	0.0717583	1.83679	0.0185945	expressed protein
LOC_Os01g12900	2.73487	3.89152	2.82811	9.3255	9.98182	9.76911	7.49753	7.42951	6.68244	8.61296	7.83478	7.96765	3.1515	0.642568	9.69214	0.334861	7.20316	0.452241	8.13846	0.41626	ras-related protein, putative, expressed
LOC_Os01g12910	22.9747	23.9805	23.5358	5.17231	3.58265	3.55448	27.9959	21.2014	27.6103	4.5042	5.72659	7.70685	23.497	0.504059	4.10315	0.926033	25.6025	3.81637	5.97922	1.6162	thioesterase family protein, putative, expressed
LOC_Os01g12920	31.9302	31.3955	27.1205	12.8744	7.78008	10.3938	28.9032	23.404	25.1059	16.5581	18.0881	18.2236	30.1487	2.63611	10.3494	2.54746	25.8044	2.81533	17.6233	0.924962	thioesterase family protein, putative, expressed
LOC_Os01g12930	3.12425	2.13053	3.03551	0.169025	0.100228	0.104649	2.28463	2.61326	2.43241	0.217728	0.274065	0.208454	2.76343	0.549901	0.124634	0.038507	2.44343	0.164596	0.233416	0.0355074	U-box domain containing protein, expressed
LOC_Os01g12940	3.85823	2.81295	4.24237	0.0276611	0.0306179	0	3.8068	5.5667	5.67744	0.0321833	0.0627916	0.0955186	3.63785	0.739755	0.0194263	0.0168885	5.01698	1.04951	0.0634978	0.0316736	phosphorylase domain containing protein, putative, expressed
LOC_Os01g12950	3.26256	3.46007	3.02947	2.16376	2.28235	2.51201	3.19748	3.28627	2.84215	3.24808	2.66779	2.68596	3.2507	0.215543	2.31937	0.177053	3.10863	0.235015	2.86727	0.32991	ubiquitin-conjugating enzyme, putative, expressed
LOC_Os01g12990	0.0369208	0	0	0.0402343	0	0	0.131837	0.0719735	0.101326	0	0	0	0.0123069	0.0213163	0.0134114	0.0232293	0.101712	0.0299337	0	0	expressed protein
LOC_Os01g13000	6.05789	6.62226	5.77693	4.51401	4.71145	4.4107	4.99703	4.68006	5.22318	4.58957	3.98492	4.25969	6.15236	0.430511	4.54538	0.15281	4.96675	0.272823	4.27806	0.302744	ethylene-responsive protein related, putative, expressed
LOC_Os01g13010	0	0	0	0	0	0	0	0	0	0	0	0	0	0	0	0	0	0	0	0	expressed protein
LOC_Os01g13020	0	0.0346434	0	0	0	0	0	0	0	0	0	0	0.0115478	0.0200014	0	0	0	0	0	0	expressed protein
LOC_Os01g13024	0.384316	0.122808	0.464553	0.0492713	0.0818073	0.262817	0.161449	0.132209	0.217149	0.229306	0.0838856	0.255214	0.323892	0.178705	0.131299	0.115054	0.170269	0.0431513	0.189468	0.0923505	expressed protein
LOC_Os01g13030	95.8002	94.1859	85.7287	83.71	78.0058	78.7359	100.32	100.882	101.15	102.34	91.9128	94.1278	91.9049	5.40933	80.1506	3.10409	100.784	0.423256	96.1268	5.49343	OsIAA3 - Auxin-responsive Aux/IAA gene family member, expressed
LOC_Os01g13040	10.007	9.68004	11.0961	0	0.126066	0	3.87186	3.74364	3.72871	0.0331277	0	0	10.2611	0.741444	0.0420219	0.0727841	3.7814	0.0786925	0.0110426	0.0191263	expressed protein
LOC_Os01g13050	0.970623	1.26546	0.930794	0.63464	0.11708	0.211576	0.649858	0.520337	0.599354	0.738394	0.42019	0.608756	1.05563	0.182812	0.321099	0.275615	0.58985	0.0652816	0.589113	0.160009	long cell-linked locus protein, putative, expressed
LOC_Os01g13060	11.64	10.8094	11.5918	15.4683	14.452	14.6901	9.81448	10.0299	9.84839	17.3071	16.4078	15.8478	11.3471	0.466234	14.8701	0.531541	9.89758	0.115818	16.5209	0.736159	CK1_CaseinKinase_1.1 - CK1 includes the casein kinase 1 kinases, expressed
LOC_Os01g13070	1.2193	1.62753	1.24086	0.740293	0.462241	0.759381	4.91369	4.04075	4.37407	0.971747	1.0126	0.742875	1.36257	0.229722	0.653972	0.166318	4.44284	0.440512	0.909075	0.145376	expressed protein
LOC_Os01g13080	92.5975	121.773	97.2861	93.7049	87.7004	80.528	135.067	124.543	116.274	53.6979	60.4818	60.3543	103.886	15.6676	87.3111	6.59704	125.295	9.41886	58.178	3.88039	60S acidic ribosomal protein, putative, expressed
LOC_Os01g13090	135.66	147.57	131.31	11.8577	10.1377	10.2697	128.828	124.374	110.501	11.2422	10.7016	11.3085	138.18	8.41767	10.7551	0.957216	121.234	9.55847	11.0841	0.332914	nucleic acid binding protein, putative, expressed
LOC_Os01g13100	14.5913	16.1364	14.5171	18.5101	19.9025	19.6883	16.6869	17.5495	15.7121	22.1674	19.7044	19.7599	15.0816	0.914211	19.367	0.749769	16.6495	0.919283	20.5439	1.40628	KH domain containing protein, putative, expressed
LOC_Os01g13120	0.380433	0.454662	0.260587	6.71612	5.43787	7.71218	0.747149	0.407889	0.75695	5.61941	6.61122	5.94115	0.365228	0.0979269	6.62206	1.14007	0.637329	0.198761	6.05726	0.505999	aquaporin protein, putative, expressed
LOC_Os01g13130	0.127695	0.0594588	0	1.17288	0.638127	1.03387	0.423406	0.408956	0.275353	1.20273	1.10561	1.4187	0.0623848	0.063898	0.948294	0.277459	0.369238	0.0816271	1.24235	0.160265	aquaporin protein, putative, expressed
LOC_Os01g13140	0	0.0586272	0	2.41096	2.08288	1.98001	0	0	0.0185115	2.49724	1.66859	2.31828	0.0195424	0.0338485	2.15795	0.225072	0.00617051	0.0106876	2.16137	0.436042	WD domain, G-beta repeat domain containing protein, expressed
LOC_Os01g13150	7.04024	8.65679	7.6244	14.6896	16.1955	16.0203	8.89408	8.93702	8.52521	13.5037	12.1993	12.3885	7.77381	0.818566	15.6351	0.823493	8.78543	0.226383	12.6972	0.70486	metallo-beta-lactamase family protein, putative, expressed
LOC_Os01g13160	42.8478	38.0398	41.0573	22.6078	23.6532	22.8322	37.7792	39.5082	37.8827	23.0815	22.7979	23.2322	40.6483	2.42998	23.0311	0.550379	38.39	0.96975	23.0372	0.220503	expressed protein
LOC_Os01g13170	24.0431	25.232	24.8096	11.1999	11.6785	11.436	20.045	19.7447	19.5875	12.2126	12.4972	12.4558	24.6949	0.602711	11.4381	0.23928	19.7924	0.232432	12.3885	0.153758	ubiquitin-conjugating enzyme E2, putative, expressed
LOC_Os01g13180	0.0666648	0.0724293	0.0913275	0.0181619	0.0201034	0.0726579	0.119024	0.129956	0.0228695	0.0633934	0	0	0.0768072	0.012901	0.0369744	0.030918	0.0906165	0.0589247	0.0211311	0.0366002	expressed protein
LOC_Os01g13190	25.8292	31.6849	26.853	42.7075	43.5699	42.069	30.65	31.675	30.9198	39.3529	35.3399	36.7863	28.1224	3.12743	42.7821	0.753197	31.0816	0.531287	37.1597	2.03238	histidinol dehydrogenase, chloroplast precursor, putative, expressed
LOC_Os01g13200	83.6939	90.4815	79.8582	49.1768	48.1145	46.9299	89.2461	85.5404	81.6452	53.1671	46.7079	46.0279	84.6778	5.37959	48.0737	1.12404	85.4772	3.80089	48.6343	3.9402	abscisic acid insensitive 8, putative, expressed
LOC_Os01g13210	71.9476	39.12	63.4493	112.64	115.911	113.86	71.2427	96.3535	96.0371	197.069	215.727	197.382	58.1723	17.0382	114.137	1.6532	87.8778	14.4073	203.393	10.6829	salt stress root protein RS1, putative, expressed
LOC_Os01g13229	0.577037	1.22928	0.868013	1.29464	1.10548	1.00297	1.01004	0.827115	0.962599	1.24807	1.13356	1.29151	0.891444	0.326753	1.13436	0.147963	0.933252	0.0949295	1.22438	0.0815947	cyclin-A1, putative, expressed
LOC_Os01g13250	0.0421664	0	0	0.0919014	0.0508626	0	0	0.0821992	0.115722	0	0	0.0528919	0.0140555	0.0243448	0.047588	0.0460381	0.0659739	0.0595429	0.0176306	0.0305372	sarcoma antigen NY-SAR-91, putative, expressed
LOC_Os01g13260	2.00246	3.01239	2.48704	4.47226	4.10094	4.10914	3.09393	2.76684	2.97427	4.46406	4.77669	4.59579	2.50063	0.505101	4.22745	0.212055	2.94501	0.165495	4.61218	0.156962	cyclin-A1, putative, expressed
LOC_Os01g13270	0.145664	0.146086	0.168852	0.146526	0.121642	0.146547	0.270072	0.196586	0.246008	0.0710338	0.110873	0.0843301	0.153534	0.0132676	0.138238	0.0143729	0.237555	0.037465	0.0887456	0.0202833	AGC_PVPK_like_kin82y.4 - ACG kinases include homologs to PKA, PKG and PKC, expressed
LOC_Os01g13280	5.05762	5.48034	5.38079	1.17266	1.23312	1.30966	7.2047	7.38138	6.40484	1.51787	1.19789	1.26544	5.30625	0.220997	1.23848	0.0686541	6.99697	0.520357	1.32707	0.168656	ubiquitin conjugating enzyme protein, putative, expressed
LOC_Os01g13285	0	0	0	0.123058	0	0.0820502	0	0	0	0.0715882	0.0698365	0	0	0	0.0683695	0.0626594	0	0	0.0471416	0.0408352	expressed protein
LOC_Os01g13300	1.40646	1.89029	1.11325	2.75884	3.39305	2.71002	2.63201	2.26449	2.03004	3.76466	3.11844	3.2932	1.47	0.392397	2.95397	0.381038	2.30885	0.303429	3.3921	0.334271	B3 DNA binding domain containing protein, expressed
LOC_Os01g13310	0.0182854	0.0397332	0	0	0.0441131	0	0.0163234	0.0178228	0	0.0231842	0.0226169	0	0.0193395	0.0198875	0.0147044	0.0254687	0.0113821	0.00988564	0.015267	0.0132247	DNA topoisomerase 2, putative, expressed
LOC_Os01g13320	1.0559	1.58363	1.022	1.90109	1.96586	1.96807	2.1311	1.5214	2.06312	2.18278	2.44168	2.47619	1.22051	0.31493	1.94501	0.0380506	1.90521	0.334119	2.36688	0.160367	pectinesterase, putative, expressed
LOC_Os01g13330	0	0.0716555	0	0	0	0	0.058876	0	0	0	0	0.0827284	0.0238852	0.0413703	0	0	0.0196253	0.0339921	0.0275761	0.0477633	expressed protein
LOC_Os01g13340	13.4341	15.9846	13.0229	6.91461	7.31732	7.39688	18.8189	15.0198	17.5095	8.2808	8.19316	8.89206	14.1472	1.60445	7.2096	0.25855	17.116	1.92984	8.45534	0.380738	harpin-induced protein 1 domain containing protein, expressed
LOC_Os01g13350	6.94919	7.84486	6.67842	4.07255	4.57123	4.40062	9.47721	8.04444	8.46687	5.04907	4.88222	5.42329	7.15749	0.610481	4.34813	0.253449	8.66284	0.736212	5.11819	0.277083	25.3 kDa vesicle transport protein, putative, expressed
LOC_Os01g13360	0	0	0	0	0	0	0	0	0.0238303	0	0	0	0	0	0	0	0.00794343	0.0137584	0	0	phosphatidylinositol 3- and 4-kinase family protein, putative, expressed
LOC_Os01g13370	20.7864	22.5274	21.5396	10.3992	10.6651	11.8676	18.5097	18.8305	18.5464	9.94285	11.2412	12.019	21.6178	0.873115	10.9773	0.782391	18.6288	0.175589	11.0677	1.04887	seven in absentia protein family domain containing protein, expressed
LOC_Os01g13380	0	0	0	0	0	0	0	0	0	0	0	0	0	0	0	0	0	0	0	0	hypothetical protein
LOC_Os01g13390	1.06975	2.67317	1.28964	25.4134	25.1622	23.6293	1.43245	1.04268	1.93765	19.4499	17.6773	18.7591	1.67752	0.869242	24.735	0.965775	1.47093	0.448724	18.6288	0.893469	expressed protein
LOC_Os01g13404	4.87518	5.4983	4.99847	4.33553	5.35844	5.31719	5.32739	5.14364	4.75214	5.4233	5.03563	4.66723	5.12398	0.329977	5.00372	0.579039	5.07439	0.29381	5.04205	0.378076	ATP binding protein, putative, expressed
LOC_Os01g13420	44.8102	42.7955	40.2658	12.3956	10.9068	12.817	47.836	50.1078	54.5384	15.8586	15.0584	17.2777	42.6238	2.27709	12.0398	1.00357	50.8274	3.40863	16.0649	1.12393	SOUL heme-binding protein, putative, expressed
LOC_Os01g13430	13.7583	16.628	14.5944	12.7854	14.6926	14.2431	19.6345	18.3376	16.3592	10.5386	11.8966	12.2231	14.9936	1.47586	13.907	0.997034	18.1104	1.6494	11.5527	0.893329	importin-alpha re-exporter, putative, expressed
LOC_Os01g13440	0	0	0	0	0.0338878	0	0	0	0	0.0356203	0.0347487	0	0	0	0.0112959	0.0195651	0	0	0.0234564	0.0203185	pollen allergen Cyn d 23, putative, expressed
LOC_Os01g13450	0.0645729	0	0.0442308	0.035184	0	0	0.0288221	0	0	0.0409361	0.0399344	0.0404988	0.0362679	0.0330147	0.011728	0.0203135	0.00960738	0.0166405	0.0404564	0.000502194	expressed protein
LOC_Os01g13460	19.8172	20.2603	20.6927	18.089	19.8	21.0174	20.5477	21.4496	21.6557	19.1847	20.2812	18.6269	20.2567	0.437741	19.6355	1.47109	21.2177	0.589288	19.3643	0.841651	helix-loop-helix DNA-binding domain containing protein, expressed
LOC_Os01g13470	15.1512	14.4303	15.4592	17.0784	19.1305	18.0483	16.3068	17.0725	15.6252	17.7059	17.3255	16.671	15.0136	0.528038	18.0858	1.02657	16.3349	0.724067	17.2341	0.5235	KH domain containing protein, putative, expressed
LOC_Os01g13480	0.498648	1.49396	0.538218	24.8811	26.1738	26.1307	1.3759	1.17826	1.88687	26.4774	25.2127	29.5494	0.843609	0.563569	25.7286	0.734211	1.48034	0.365669	27.0798	2.23026	glutaredoxin, putative, expressed
LOC_Os01g13490	5.23526	5.39838	4.48579	5.26944	4.91418	5.50533	9.53399	7.77482	8.33329	5.64817	4.14424	4.41774	5.03981	0.48668	5.22965	0.297576	8.54737	0.898909	4.73672	0.801098	expressed protein
LOC_Os01g13500	0.0803797	0.26199	0.440465	0.437967	0.0969568	0.233615	0.215265	0.156692	0.330894	0.305741	0.29826	0.20165	0.260945	0.180045	0.25618	0.171621	0.234284	0.0886442	0.268551	0.0580578	expressed protein
LOC_Os01g13510	0	0	0	0	0	0	0	0	0	0	0	0	0	0	0	0	0	0	0	0	expressed protein
LOC_Os01g13520	32.5715	36.1363	33.5221	5.2813	5.2029	5.35056	32.1073	33.2261	32.756	5.105	4.62509	4.47445	34.0766	1.84597	5.27825	0.0738749	32.6964	0.56179	4.73485	0.329292	auxin response factor 1, putative, expressed
LOC_Os01g13530	2.43748	2.79296	2.53635	7.12682	7.19779	7.35525	5.14853	4.73863	4.18548	7.58267	7.67719	7.16753	2.58893	0.18348	7.22662	0.116911	4.69088	0.483299	7.47579	0.271119	ABIL2, putative, expressed
LOC_Os01g13540	19.5529	18.5265	18.7072	47.1804	48.5089	51.5222	37.5607	38.3045	38.3931	44.5421	47.3296	46.0887	18.9289	0.547973	49.0705	2.22472	38.0861	0.457156	45.9868	1.39651	NIN, putative, expressed
LOC_Os01g13550	5.10977	5.61915	4.75191	8.19672	9.59779	8.40112	6.02651	6.32559	6.89225	7.56636	7.99631	7.79744	5.16028	0.435818	8.73187	0.756836	6.41478	0.439712	7.7867	0.215178	beta-amylase, putative, expressed
LOC_Os01g13560	2.96627	1.41982	3.23955	0.226048	0.300253	0.180863	9.14762	14.1528	14.5166	0.368205	0.282224	0.156116	2.54188	0.981293	0.235721	0.06028	12.6057	3.0003	0.268848	0.106675	membrane associated DUF588 domain containing protein, putative, expressed
LOC_Os01g13570	0.938742	5.48714	0.977382	100.007	88.5265	96.2017	1.84364	1.44569	2.29291	106.835	113.115	103.01	2.46775	2.61493	94.9119	5.84813	1.86074	0.423869	107.653	5.10227	phosphoglycerate mutase, putative, expressed
LOC_Os01g13590	0	0	0	0	0	0	0	0	0	0	0	0	0	0	0	0	0	0	0	0	isoflavone reductase homolog IRL, putative, expressed
LOC_Os01g13600	0	0	0.0556377	0	0	0.0590186	0	0	0	0	0.0502332	0.0509433	0.0185459	0.0321224	0.0196729	0.0340744	0	0	0.0337255	0.0292093	nmrA-like family domain containing protein, expressed
LOC_Os01g13610	60.8453	55.9291	67.1173	0.151513	0.251564	0.101023	39.4382	39.0968	48.7695	0.0881416	0.0644886	0.239801	61.2972	5.60782	0.168033	0.076618	42.4348	5.48866	0.13081	0.0951264	isoflavone reductase homolog IRL, putative, expressed
LOC_Os01g13620	0.141401	0.0658405	0.110693	0.139416	0.154319	0.244623	0.138251	0.118134	0.147834	0.179283	0.216538	0.202706	0.105978	0.0380002	0.179453	0.0569292	0.13474	0.0151578	0.199509	0.0188321	retrotransposon protein, putative, unclassified, expressed
LOC_Os01g13630	0.0203065	0.0661871	0.0278188	0.0885155	0.122472	0.236074	0.126893	0.21772	0.0835942	0.257466	0.301399	0.0764149	0.0381041	0.0246089	0.149021	0.0772789	0.142736	0.0684519	0.21176	0.119253	retrotransposon protein, putative, unclassified, expressed
LOC_Os01g13640	0.330705	0.319379	0.402711	0.44047	0.221616	0.373784	0.590442	0.393969	0.453797	0.605659	0.363593	0.553098	0.350932	0.0451983	0.34529	0.112175	0.479403	0.100708	0.50745	0.127326	retrotransposon, putative, centromere-specific, expressed
LOC_Os01g13650	0.115171	0.500519	0.631114	0.564782	0.625154	0.502098	0.514067	0.505157	0.316077	0.803141	0.783489	0.72233	0.415601	0.268249	0.564012	0.0615316	0.4451	0.111826	0.769653	0.0421447	retrotransposon protein, putative, unclassified, expressed
LOC_Os01g13660	7.94499	10.9762	8.45324	11.8663	10.07	10.5493	13.789	12.3432	12.2027	13.883	15.2144	13.7094	9.12482	1.62337	10.8285	0.930147	12.7783	0.878094	14.2689	0.823362	expressed protein
LOC_Os01g13670	0.134199	0.43741	0.0919231	0.511851	0.323751	0.585054	0.0598999	0.196206	0.460374	0.0850758	0.248982	0.58917	0.221178	0.188452	0.473552	0.134795	0.238827	0.20361	0.307743	0.257133	expressed protein
LOC_Os01g13680	0	0	0	0.105112	0.232696	0.280338	0	0	0	0.122297	0.238608	0	0	0	0.206049	0.0906014	0	0	0.120301	0.119316	expressed protein
LOC_Os01g13690	23.9437	26.4018	24.3016	43.9182	47.2243	44.4638	60.4139	58.2213	57.5607	36.6196	55.0305	42.0331	24.8823	1.32798	45.2021	1.7724	58.7319	1.49359	44.5611	9.46219	ligA, putative, expressed
LOC_Os01g13700	58.9066	72.8103	61.3844	36.8285	32.8457	35.1991	71.7104	65.4984	61.9164	29.6497	34.0684	34.7796	64.3671	7.4162	34.9577	2.00232	66.375	4.9555	32.8325	2.7793	DNA-binding protein-related, putative, expressed
LOC_Os01g13710	0.0779768	0.0741295	0.0267061	0.0424874	0.0352719	0	0.0261038	0.0095005	0.0401252	0	0.012056	0	0.0596041	0.0285554	0.0259198	0.0227353	0.0252432	0.0153305	0.00401866	0.00696052	transposon protein, putative, unclassified, expressed
LOC_Os01g13720	7.92208	12.6285	8.71787	10.1191	9.47756	10.6631	13.5644	12.3103	10.4698	8.06848	8.67422	9.04118	9.75614	2.51912	10.0866	0.593425	12.1149	1.55656	8.59463	0.491209	expressed protein
LOC_Os01g13730	27.6533	30.1348	27.0248	21.834	23.5229	22.4501	28.5689	29.9305	28.5696	20.9587	20.2841	18.7373	28.271	1.64444	22.6023	0.854679	29.023	0.785908	19.9934	1.13884	WD domain, G-beta repeat domain containing protein, expressed
LOC_Os01g13740	0.0801633	1.68384	0.10982	42.0869	43.5668	44.7721	0.151075	0.121544	0.256668	46.0991	47.6592	53.2152	0.624606	0.917439	43.4753	1.34494	0.176429	0.0710409	48.9912	3.74041	myb-like DNA-binding domain containing protein, expressed
LOC_Os01g13760	27.8876	36.9635	28.3714	162.826	171.674	167.921	31.9711	33.2253	36.5938	176.023	168.851	170.199	31.0742	5.10607	167.474	4.44105	33.9301	2.39055	171.691	3.81174	dnaJ domain containing protein, expressed
LOC_Os01g13770	62.8005	84.3265	62.6158	429.953	442.357	439.195	73.167	75.2813	86.4667	465.071	449.891	455.634	69.9143	12.4817	437.168	6.44518	78.305	7.14689	456.865	7.66482	DUF250 domain containing protein, putative, expressed
LOC_Os01g13780	0.111028	0.241257	0.380258	0.74612	0.513383	0.83362	0.908554	0.703424	0.939516	1.00887	1.23595	1.27664	0.244181	0.134639	0.697708	0.165517	0.850498	0.128307	1.17382	0.14429	expressed protein
LOC_Os01g13800	36.6598	41.087	34.4624	36.1803	37.3378	35.9572	22.5831	23.1456	23.7589	36.0939	39.908	42.7574	37.4031	3.37428	36.4918	0.741141	23.1625	0.588064	39.5864	3.34337	receptor-like protein kinase 5 precursor, putative, expressed
LOC_Os01g13810	0	0	0	0.0194652	0	0	0	0	0	0.045295	0.0220933	0	0	0	0.00648841	0.0112382	0	0	0.0224628	0.0226498	expressed protein
LOC_Os01g13820	0	0	0	0	0	0	0	0	0	0	0	0	0	0	0	0	0	0	0	0	retrotransposon protein, putative, unclassified, expressed
LOC_Os01g13830	0	0	0	0.0569456	0.021011	0	0	0	0	0	0.0215447	0	0	0	0.0259855	0.0287969	0	0	0.00718158	0.0124389	expressed protein
LOC_Os01g13840	0	0	0	0	0	0	0	0	0	0	0	0	0	0	0	0	0	0	0	0	PE-PGRS family protein, putative, expressed
LOC_Os01g13850	0	0	0	0	0	0	0	0	0	0	0	0	0	0	0	0	0	0	0	0	expressed protein
LOC_Os01g13860	0	0	0	0	0	0	0	0	0	0	0	0	0	0	0	0	0	0	0	0	expressed protein
LOC_Os01g13870	0	0	0	0.0785885	0	0.0261998	0	0	0	0.0457183	0.0222998	0.022615	0	0	0.0349295	0.0400149	0	0	0.030211	0.0134306	expressed protein
LOC_Os01g13880	0	0	0	0	0	0	0	0	0	0	0	0	0	0	0	0	0	0	0	0	expressed protein
LOC_Os01g13890	0	0	0	0	0	0	0	0	0	0	0	0	0	0	0	0	0	0	0	0	retrotransposon protein, putative, unclassified, expressed
LOC_Os01g13900	0	0	0	0	0	0	0	0	0	0	0	0	0	0	0	0	0	0	0	0	retrotransposon protein, putative, unclassified, expressed
LOC_Os01g13910	0	0	0	0	0	0	0	0	0	0	0	0	0	0	0	0	0	0	0	0	expressed protein
LOC_Os01g13920	0	0	0	0	0	0	0	0	0	0	0	0	0	0	0	0	0	0	0	0	cysteine protease, putative, expressed
LOC_Os01g13930	3.76412	3.28742	3.72866	2.03519	1.69392	1.40958	6.42323	6.12423	6.87365	2.23943	3.02625	2.32447	3.5934	0.265584	1.7129	0.313237	6.4737	0.37725	2.53005	0.431821	expressed protein
LOC_Os01g13940	4.19849	4.62419	3.49212	5.58084	6.08002	5.59838	4.94242	5.17155	4.93818	5.41103	5.40702	4.67323	4.10493	0.571806	5.75308	0.283271	5.01738	0.133529	5.16376	0.424817	expressed protein
LOC_Os01g13950	0.0670025	0.0727962	0.0917901	0.219047	0.121231	0.0486839	0.149533	0.130615	0.0459707	0.127429	0.041437	0.0840454	0.0771963	0.0129664	0.129654	0.0854933	0.108706	0.0551478	0.0843038	0.0429966	OsGrx_A1 - glutaredoxin subgroup III, expressed
LOC_Os01g13960	0	0	0	0	0	0	0	0	0	0	0	0	0	0	0	0	0	0	0	0	retrotransposon protein, putative, unclassified, expressed
LOC_Os01g13970	0	0	0	0	0	0	0	0	0	0	0	0	0	0	0	0	0	0	0	0	retrotransposon protein, putative, Ty3-gypsy subclass, expressed
LOC_Os01g13980	0	0	0	0	0	0	0	0	0	0	0	0	0	0	0	0	0	0	0	0	retrotransposon protein, putative, unclassified
LOC_Os01g13990	0	0	0	0	0	0	0	0	0	0	0	0	0	0	0	0	0	0	0	0	retrotransposon protein, putative, unclassified, expressed
LOC_Os01g14000	0	0	0	0	0	0	0	0	0	0	0	0	0	0	0	0	0	0	0	0	expressed protein
LOC_Os01g14010	4.04977	4.9113	4.24346	0.143131	0.0660132	0.143151	8.01215	6.67842	6.84879	0.0555105	0.108304	0.0961058	4.40151	0.451988	0.117432	0.0445301	7.17979	0.725859	0.0866402	0.0276405	ZOS1-05 - C2H2 zinc finger protein, expressed
LOC_Os01g14020	18.4334	17.5005	17.7005	13.47	11.9487	11.9541	16.9361	16.6447	17.4047	10.976	9.37563	8.26561	17.8781	0.491139	12.4576	0.87676	16.9951	0.383446	9.53907	1.36255	expressed protein
LOC_Os01g14030	0.0746754	0.121699	0.102302	0.0406886	0	0.054259	0.0833285	0.0727861	0.0256176	0.0946812	0.0692733	0.0234175	0.0995586	0.0236314	0.0316492	0.0282364	0.0605774	0.0307315	0.0624573	0.0361175	DUF260 domain containing protein, putative, expressed
LOC_Os01g14040	9.83548	11.937	9.76052	9.80321	9.60686	9.30781	13.4914	12.4393	12.3113	10.0372	9.28716	8.84671	10.511	1.23551	9.57263	0.249466	12.7473	0.647591	9.39035	0.601909	D-tyrosyl-tRNA, putative, expressed
LOC_Os01g14050	58.1222	52.1303	53.7233	28.9829	35.2564	29.6705	38.561	44.2985	42.8509	32.5283	33.3324	31.727	54.6586	3.10352	31.3032	3.44072	41.9035	2.98379	32.5292	0.802703	C2 domain containing protein, putative, expressed
LOC_Os01g14060	1.26217	1.09082	0.98245	1.12536	0.484424	0.541918	0.665802	0.754919	0.905344	0.836526	0.887018	0.575716	1.11181	0.141038	0.717235	0.354617	0.775355	0.121072	0.76642	0.167073	expressed protein
LOC_Os01g14070	27.841	29.0076	27.2736	23.7133	23.8281	20.9917	31.5217	29.2125	28.3351	26.8074	23.6317	26.6759	28.0407	0.884084	22.8444	1.60547	29.6898	1.64608	25.705	1.79673	60S ribosomal protein L18a-1, putative, expressed
LOC_Os01g14080	1.9241	1.51886	1.70923	1.53983	2.0308	1.48543	1.44927	1.68495	1.87707	1.75345	1.8035	1.84785	1.7174	0.202743	1.68535	0.300404	1.67043	0.21427	1.8016	0.0472315	lipase class 3 family protein, putative, expressed
LOC_Os01g14090	6.83959	10.8743	8.1343	5.99276	5.84763	5.87982	10.0755	9.20618	7.49452	6.19424	6.01168	5.78239	8.61606	2.06005	5.90674	0.0762164	8.92541	1.31321	5.9961	0.206365	kinesin motor domain containing protein, putative, expressed
LOC_Os01g14100	9.47506	11.402	10.4702	2.96787	3.45712	3.305	7.90469	7.63705	6.13401	4.09488	3.3774	3.28205	10.4491	0.963661	3.24333	0.250387	7.22525	0.954465	3.58478	0.444327	BT1 family protein, putative, expressed
LOC_Os01g14110	18.0877	16.9597	15.4203	10.8005	7.89887	9.31032	19.6227	17.147	19.8658	13.015	11.6896	12.6096	16.8225	1.33895	9.33657	1.451	18.8785	1.50442	12.4381	0.679169	expressed protein
LOC_Os01g14120	0.199564	0.21682	0.0911307	0.144982	0.24072	0.0966684	0.237534	0.0648382	0.091281	0.0843424	0.0822786	0.166883	0.169171	0.0681337	0.16079	0.0733155	0.131218	0.0930171	0.111168	0.0482617	expressed protein
LOC_Os01g14130	0.57514	0.546763	0.755083	0.261148	0.202345	0.139299	1.02686	0.817525	0.624793	0.273458	0.177844	0.120239	0.625662	0.112976	0.20093	0.0609372	0.823058	0.201089	0.190514	0.0773913	expressed protein
LOC_Os01g14140	30.8558	37.9893	32.9969	5.99386	5.13998	5.97274	63.75	61.8881	63.5316	7.12705	6.87789	5.15551	33.9473	3.66051	5.70219	0.487009	63.0566	1.01778	6.38682	1.07359	X8 domain containing protein, expressed
LOC_Os01g14160	0	0	0	0	0	0	0	0	0	0	0	0	0	0	0	0	0	0	0	0	retrotransposon, putative, centromere-specific, expressed
LOC_Os01g14170	0	0.0164709	0	0.0165206	0.0182866	0.0220305	0.0135334	0	0	0	0	0.0190162	0.0054903	0.00950949	0.0189459	0.00281352	0.00451113	0.0078135	0.00633872	0.010979	expressed protein
LOC_Os01g14180	0	0	0	0	0	0	0	0	0	0	0	0	0	0	0	0	0	0	0	0	expressed protein
LOC_Os01g14190	0	0	0	0	0	0	0	0	0	0	0	0	0	0	0	0	0	0	0	0	transposon protein, putative, unclassified, expressed
LOC_Os01g14200	0	0	0	0	0	0	0	0	0	0	0	0	0	0	0	0	0	0	0	0	retrotransposon protein, putative, unclassified, expressed
LOC_Os01g14210	0	0	0	0	0	0	0	0	0	0	0	0	0	0	0	0	0	0	0	0	expressed protein
LOC_Os01g14220	0	0	0	0	0	0	0	0	0	0	0	0	0	0	0	0	0	0	0	0	expressed protein
LOC_Os01g14230	0	0	0	0	0	0	0	0	0	0	0	0	0	0	0	0	0	0	0	0	expressed protein
LOC_Os01g14240	0	0	0	0	0	0	0	0	0	0	0	0	0	0	0	0	0	0	0	0	hypothetical protein
LOC_Os01g14250	0	0	0	0	0	0	0	0	0	0	0	0	0	0	0	0	0	0	0	0	expressed protein
LOC_Os01g14260	0	0	0	0	0	0	0	0	0	0	0	0	0	0	0	0	0	0	0	0	transposon protein, putative, Ac/Ds sub-class
LOC_Os01g14270	0	0	0	0	0	0	0	0	0	0	0	0	0	0	0	0	0	0	0	0	OsFBX4 - F-box domain containing protein, expressed
LOC_Os01g14280	0	0	0	0	0	0	0	0	0	0	0	0	0	0	0	0	0	0	0	0	expressed protein
LOC_Os01g14290	0	0	0	0	0	0	0.017093	0	0	0	0	0	0	0	0	0	0.00569768	0.00986867	0	0	transposon protein, putative, unclassified
LOC_Os01g14300	0	0	0	0	0	0	0	0	0	0	0	0	0	0	0	0	0	0	0	0	transposon protein, putative, CACTA, En/Spm sub-class, expressed
LOC_Os01g14310	0	0	0	0	0	0	0	0	0	0	0	0	0	0	0	0	0	0	0	0	expressed protein
LOC_Os01g14320	0	0	0	0	0	0	0	0	0	0	0	0	0	0	0	0	0	0	0	0	expressed protein
LOC_Os01g14330	0	0	0	0	0	0	0	0	0	0	0	0	0	0	0	0	0	0	0	0	expressed protein
LOC_Os01g14340	0	0	0	0	0	0	0	0	0	0	0	0	0	0	0	0	0	0	0	0	expressed protein
LOC_Os01g14360	0	0	0	0	0	0	0	0	0	0	0	0	0	0	0	0	0	0	0	0	expressed protein
LOC_Os01g14370	12.3156	10.7345	12.1235	13.5773	15.511	15.2891	11.2001	11.8341	10.863	16.4146	15.8226	16.0013	11.7245	0.862755	14.7925	1.05823	11.299	0.493047	16.0795	0.30361	histone acetyltransferase HAC5, putative, expressed
LOC_Os01g14380	0	0	0	0	0	0	0	0	0	0	0	0	0	0	0	0	0	0	0	0	expressed protein
LOC_Os01g14390	0	0	0	0	0	0	0	0	0	0	0	0	0	0	0	0	0	0	0	0	expressed protein
LOC_Os01g14400	0	0	0	0	0	0	0	0	0	0	0	0	0	0	0	0	0	0	0	0	expressed protein
LOC_Os01g14410	9.27908	7.95488	9.36839	6.74122	5.82955	5.96963	4.27115	3.86268	4.80797	5.48419	4.87179	5.27407	8.86745	0.791566	6.18013	0.490939	4.31393	0.474098	5.21002	0.311188	early light-induced protein, chloroplast precursor, putative, expressed
LOC_Os01g14420	8.24384	9.37285	8.89803	5.69874	4.90169	5.54223	6.55646	6.52561	7.03875	4.68774	5.70599	4.7839	8.83824	0.566875	5.38089	0.422311	6.70694	0.287769	5.05921	0.562187	RWP-RK domain-containing protein, putative, expressed
LOC_Os01g14430	1.88576	1.69558	2.5834	0	0	0	0.783663	0.855645	0.669223	0.0412235	0	0	2.05491	0.467457	0	0	0.76951	0.0940136	0.0137412	0.0238004	DNA binding protein, putative, expressed
LOC_Os01g14440	55.4753	47.1018	64.6871	2.80432	2.27193	3.13491	36.5312	32.3619	36.9048	4.88723	8.19439	5.16469	55.7547	8.79599	2.73705	0.435406	35.266	2.5219	6.0821	1.83454	WRKY1, expressed
LOC_Os01g14450	0	0	0	0	0	0	0	0	0	0	0	0	0	0	0	0	0	0	0	0	retrotransposon protein, putative, Ty3-gypsy subclass, expressed
LOC_Os01g14460	0	0	0	0	0	0	0	0	0	0	0	0	0	0	0	0	0	0	0	0	retrotransposon protein, putative, Ty3-gypsy subclass, expressed
LOC_Os01g14470	0	0	0	0	0	0	0	0	0	0	0	0	0	0	0	0	0	0	0	0	retrotransposon protein, putative, Ty3-gypsy subclass
LOC_Os01g14490	0	0.00961433	0	0	0	0	0	0	0	0	0	0	0.00320478	0.00555083	0	0	0	0	0	0	retrotransposon protein, putative, unclassified, expressed
LOC_Os01g14510	0.0392584	0.156395	0.0358547	2.86637	2.3046	2.68136	0.338778	0.522957	0.197526	3.26861	2.9944	2.70843	0.0771692	0.0686322	2.61744	0.286287	0.353087	0.163187	2.99048	0.280112	BRASSINOSTEROID INSENSITIVE 1 precursor, putative, expressed
LOC_Os01g14514	0.959986	1.57939	1.16483	7.83111	5.75675	8.41015	1.22426	1.14957	1.76895	5.11211	6.92076	7.1562	1.23474	0.315565	7.33267	1.39515	1.38093	0.338105	6.39636	1.1184	expressed protein
LOC_Os01g14520	2.73629	3.81188	2.04677	0.0457341	0.0506229	0.0121975	28.031	26.8588	24.4981	0.0212844	0.0519089	0.0315856	2.86498	0.88956	0.0361848	0.020917	26.4626	1.79946	0.0349263	0.0155832	C4-dicarboxylate transporter/malic acid transport protein domain containing protein, expressed
LOC_Os01g14530	2.88092	4.07182	2.4798	2.52825	2.39872	2.0377	4.21048	3.75233	4.96778	2.61833	2.93267	3.0061	3.14418	0.828015	2.32156	0.254214	4.31019	0.613828	2.85237	0.205981	AWPM-19-like membrane family protein, putative, expressed
LOC_Os01g14540	2.14833	2.52464	2.91308	0.0238891	0.105771	0.0637132	6.55581	7.28619	7.76096	0.0277947	0.0271145	0.0549956	2.52868	0.382388	0.0644578	0.0409461	7.20099	0.607076	0.0366349	0.0159044	STIGL1 - Stigma-specific Stig1 family protein precursor, expressed
LOC_Os01g14550	27.2816	28.1682	28.396	1.18629	1.01833	1.06539	18.9995	16.8037	17.6206	1.12672	1.84108	1.36549	27.9486	0.588789	1.09	0.0866469	17.8079	1.10986	1.44443	0.363662	pathogen-related protein, putative, expressed
LOC_Os01g14570	0	0	0	0	0	0	0	0	0	0	0	0	0	0	0	0	0	0	0	0	retrotransposon protein, putative, unclassified, expressed
LOC_Os01g14580	32.9069	32.0612	31.6864	15.2718	15.9036	14.5671	34.7628	34.0092	32.4163	17.23	15.538	15.0515	32.2182	0.62518	15.2475	0.668581	33.7294	1.19801	15.9399	1.1435	dehydrogenase, putative, expressed
LOC_Os01g14590	42.1215	44.526	40.6407	7.53166	6.83431	7.21816	42.1581	36.096	31.9534	7.39557	7.28975	7.1832	42.4294	1.96086	7.19471	0.349265	36.7358	5.13237	7.28951	0.106183	pathogen-related protein, putative, expressed
LOC_Os01g14610	12.6795	15.1793	12.9462	11.6503	12.9777	12.572	13.7618	13.4686	13.0375	12.262	12.067	11.8752	13.6016	1.37277	12.4	0.680196	13.4226	0.364339	12.0681	0.193406	PSF2 - Putative GINS complex subunit, expressed
LOC_Os01g14620	0	0	0	0	0	0	0	0	0	0	0	0	0	0	0	0	0	0	0	0	expressed protein
LOC_Os01g14630	0.851817	0.979912	1.00678	1.69272	1.32969	0.655336	0.208742	0.374433	0.389624	0.550599	0.805689	0.712324	0.946169	0.0828081	1.22592	0.526419	0.324266	0.100335	0.689537	0.129063	polyprenyl synthetase, putative, expressed
LOC_Os01g14640	0.253592	0.511681	0.248149	2.09237	1.79165	1.57937	1.22893	1.55368	1.09366	1.83732	2.46449	2.40845	0.337808	0.150603	1.82113	0.257769	1.29209	0.236426	2.23675	0.347054	expressed protein
LOC_Os01g14650	20.3252	13.7956	18.6442	0.0242334	0.0268238	0.096947	11.3352	11.8129	15.654	0.0845855	0.0275052	0.055788	17.5884	3.39041	0.0493347	0.0412538	12.9341	2.36765	0.0559596	0.0285405	expansin precursor, putative, expressed
LOC_Os01g14660	20.0149	16.8403	17.8856	0.376054	0.138751	0.376106	0.975513	0.924971	1.3022	0.182305	0.284551	0.21643	18.2469	1.61783	0.29697	0.137022	1.06756	0.204768	0.227762	0.0520563	expansin precursor, putative, expressed
LOC_Os01g14670	131.005	173.17	135.858	84.4167	72.2832	83.189	103.29	109.432	114.426	95.1392	97.5747	100.03	146.677	23.0707	79.9629	6.67916	109.049	5.57772	97.5814	2.44557	Cupin domain containing protein, expressed
LOC_Os01g14690	115.381	111.86	111.689	83.9726	83.9263	83.6798	124.952	130.019	135.263	94.5124	91.0831	88.8655	112.977	2.08405	83.8596	0.157391	130.078	5.15545	91.487	2.84502	Lg106, putative, expressed
LOC_Os01g14700	5.08777	4.75383	5.2972	0	0	0	5.67733	4.85987	5.65501	0	0	0	5.04627	0.27405	0	0	5.3974	0.465649	0	0	expressed protein
LOC_Os01g14720	0.402098	0.499277	0.419699	0.479917	0.346446	0.500853	0.444419	0.261283	0.420391	0.558376	0.52103	0.456341	0.440358	0.0517788	0.442405	0.0837595	0.375364	0.0995248	0.511915	0.0516248	transcription regulator, putative, expressed
LOC_Os01g14730	0.0289006	0	0	0	0	0	0	0	0	0	0	0	0.00963353	0.0166858	0	0	0	0	0	0	retrotransposon protein, putative, unclassified
LOC_Os01g14750	0	0	0	0	0	0	0	0	0	0	0	0	0	0	0	0	0	0	0	0	expressed protein
LOC_Os01g14760	0	0	0	0.0288308	0	0.0384464	0.0236177	0	0	0.0670884	0.0327234	0.0663718	0	0	0.0224257	0.0200075	0.00787256	0.0136357	0.0553945	0.0196371	expressed protein
LOC_Os01g14770	0.898595	1.33932	0.937716	1.4176	1.35	1.47555	0.920911	0.796812	0.845782	1.74807	1.72135	1.56257	1.05855	0.243947	1.41438	0.0628334	0.854502	0.0625074	1.67733	0.100282	retrotransposon protein, putative, unclassified, expressed
LOC_Os01g14780	0	0	0	0	0	0	0	0	0	0	0	0	0	0	0	0	0	0	0	0	hypothetical protein
LOC_Os01g14790	27.8175	34.9306	28.5323	25.0182	24.6316	25.6392	30.4105	28.4204	25.6557	18.5456	18.4767	17.3265	30.4268	3.91674	25.0964	0.508308	28.1622	2.3879	18.1163	0.684806	expressed protein
LOC_Os01g14800	0	0	0.0695471	0.0553222	0	0	0	0	0.0696618	0.128733	0.0627916	0.0636791	0.0231824	0.040153	0.0184407	0.0319403	0.0232206	0.0402193	0.0850679	0.0378178	expressed protein
LOC_Os01g14810	12.9932	14.1255	13.114	33.3267	34.8849	35.5488	13.01	12.8303	13.5805	39.1041	36.4128	35.5142	13.4109	0.621798	34.5868	1.14062	13.1403	0.391709	37.0103	1.86804	5-nucleotidase domain-containing protein, putative, expressed
LOC_Os01g14820	11.4655	13.7301	10.9856	12.3443	12.9848	11.7533	14.4504	14.3669	14.1724	13.1097	12.32	11.5862	12.0604	1.46577	12.3608	0.615899	14.3299	0.142646	12.3386	0.761899	expressed protein
LOC_Os01g14830	20.4703	21.8569	20.3292	16.748	17.803	16.4356	24.031	23.1266	21.9257	11.7364	10.9928	10.7659	20.8854	0.844244	16.9955	0.716484	23.0277	1.05613	11.165	0.507662	ribosomal protein L3, putative, expressed
LOC_Os01g14840	12.6881	12.5708	12.549	10.8578	10.4068	10.7609	12.153	12.5969	11.4434	11.6142	9.89354	9.78146	12.6026	0.074783	10.6752	0.237386	12.0644	0.581829	10.4297	1.02734	ZOS1-06 - C2H2 zinc finger protein, expressed
LOC_Os01g14850	0.504743	12.3138	0.471459	318.499	277.575	288.696	0.53251	0.447248	0.440754	370.744	345.951	341.085	4.43	6.8276	294.923	21.1609	0.473504	0.0512034	352.593	15.9062	MFS18 protein precursor, putative, expressed
LOC_Os01g14860	68.4452	64.7444	66.7154	73.701	81.1727	75.1418	69.357	70.3593	68.337	85.5103	76.341	75.6671	66.635	1.85171	76.6718	3.96389	69.3511	1.01113	79.1728	5.49878	CGMC_GSK.1 - CGMC includes CDA, MAPK, GSK3, and CLKC kinases, expressed
LOC_Os01g14870	4.56807	5.09444	4.39903	3.16252	3.5654	3.29963	5.85302	4.67512	5.03312	4.10542	3.65598	3.90989	4.68718	0.362688	3.34251	0.204837	5.18709	0.603854	3.89043	0.22535	zinc finger matrin-type protein 5, putative, expressed
LOC_Os01g14880	4.00113	6.41715	5.08982	9.3433	8.27365	10.106	7.05858	6.9641	7.71268	7.2472	9.19082	9.08174	5.16936	1.20997	9.24099	0.920461	7.24512	0.407665	8.50659	1.09202	expressed protein
LOC_Os01g14890	0	0.248642	0.0241167	6.02377	5.03261	6.70254	0	0	0	6.74072	8.05642	6.97787	0.0909195	0.137123	5.91964	0.839818	0	0	7.25834	0.701255	expressed protein
LOC_Os01g14900	0.0489416	0	0	0.0400004	0.059035	0.0177804	0.0546128	0.0238517	0.0671581	0.0465399	0.0605348	0.0460428	0.0163139	0.0282564	0.0389386	0.0206478	0.0485409	0.0222826	0.0510392	0.00822719	glycerol-3-phosphate acyltransferase, putative, expressed
LOC_Os01g14910	0	0	0	0	0	0	0	0	0	0	0	0	0	0	0	0	0	0	0	0	expressed protein
LOC_Os01g14920	5.44246	5.89254	5.22949	6.5693	8.82157	7.77166	6.62982	7.42299	6.97551	7.90684	7.97048	8.01203	5.5215	0.338517	7.72084	1.127	7.00944	0.397673	7.96312	0.0529758	zinc knuckle family protein, putative, expressed
LOC_Os01g14926	0.0418362	0.0303025	0.076418	0.0303939	0.0336429	0	0.0373472	0.0679629	0	0	0.0344975	0.0524777	0.0495189	0.0239985	0.0213456	0.0185571	0.0351034	0.034037	0.0289917	0.0266686	protein kinase domain containing protein, expressed
LOC_Os01g14932	33.4871	34.2201	33.5876	23.7183	24.9593	24.1055	34.245	35.1789	33.8116	24.0439	23.0908	22.4924	33.7649	0.397359	24.261	0.634935	34.4118	0.698772	23.209	0.782471	NAK-like ser/thr protein kinase, putative, expressed
LOC_Os01g14940	0	0.0941988	0	0	0	0	0	0.0422541	0.0594865	0	0	0	0.0313996	0.0543857	0	0	0.0339135	0.0306077	0	0	invertase/pectin methylesterase inhibitor family protein, putative, expressed
LOC_Os01g14950	116.338	123.966	120.375	95.2825	109.568	101.259	121.731	128.046	125.281	93.2197	85.5855	84.4913	120.227	3.81633	102.037	7.1743	125.02	3.16556	87.7655	4.75508	importin subunit alpha, putative, expressed
LOC_Os01g14960	2.88393	3.66257	2.45593	1.67755	1.05771	1.55743	3.11374	2.24117	2.64715	1.13649	1.3497	1.02658	3.00081	0.611756	1.4309	0.328722	2.66735	0.436632	1.17093	0.164288	expressed protein
LOC_Os01g14970	0.873884	0.912215	0.868541	0.709566	0.640733	0.47311	1.51435	1.1858	1.36374	0.716942	0.76298	0.795258	0.88488	0.0238233	0.607803	0.121619	1.35463	0.16446	0.758393	0.0393591	expressed protein
LOC_Os01g14980	25.9262	28.168	25.6968	17.0444	17.465	15.7703	37.8403	36.1792	37.8701	16.7413	18.6447	16.5269	26.597	1.36534	16.7599	0.882451	37.2966	0.967746	17.3043	1.16575	RPA3 - Putative single-stranded DNA binding complex subunit 3, expressed
LOC_Os01g14990	9.57716	7.52154	8.47192	0.119276	0.264053	0.0795286	7.71902	10.3484	8.22306	0.277552	0.0676902	0	8.52354	1.02878	0.154286	0.0971161	8.76348	1.39549	0.115081	0.144718	GCRP6 - Glycine and cysteine rich family protein precursor, putative, expressed
LOC_Os01g15000	9.02132	6.04434	8.5133	5.04907	4.8137	4.89005	4.83805	5.00225	5.31363	5.45644	6.74516	5.99207	7.85965	1.59249	4.91761	0.120078	5.05131	0.24156	6.06456	0.64741	lipase, putative, expressed
LOC_Os01g15010	72.959	75.0453	72.1977	41.6357	41.2173	41.3346	83.9189	82.4773	79.4531	46.2049	46.4444	47.4776	73.4007	1.47428	41.3958	0.215831	81.9498	2.27917	46.709	0.676386	miro, putative, expressed
LOC_Os01g15020	68.5764	47.473	69.5338	48.037	58.2695	53.9163	55.5151	63.7763	62.8275	59.8705	53.1238	56.719	61.8611	12.4697	53.4076	5.13519	60.7063	4.52069	56.5711	3.37578	lissencephaly type-1-like homology motif, putative, expressed
LOC_Os01g15029	132.355	122.035	132.906	52.8795	51.7577	51.9041	116.106	111.316	101.782	57.2261	52.0137	45.919	129.099	6.12366	52.1804	0.609824	109.735	7.29164	51.7196	5.65926	expressed protein
LOC_Os01g15039	0.848351	0.806494	0.769956	1.14405	0.972144	1.26364	0.842523	0.754535	0.727572	0.981509	1.15424	1.33017	0.808267	0.0392273	1.12661	0.146529	0.774876	0.0601147	1.15531	0.174334	pectinesterase, putative, expressed
LOC_Os01g15060	0.509898	0.443191	0.605397	0	0	0	0.242766	0.496997	0.373166	0	0	0	0.519495	0.0815277	0	0	0.370977	0.12713	0	0	expressed protein
LOC_Os01g15070	0	0	0	0	0	0	0	0	0	0	0	0	0	0	0	0	0	0	0	0	retrotransposon protein, putative, unclassified
LOC_Os01g15080	0	0	0	0	0	0	0	0	0	0	0	0	0	0	0	0	0	0	0	0	hypothetical protein
LOC_Os01g15090	0	0	0	0	0	0	0	0	0	0	0	0	0	0	0	0	0	0	0	0	retrotransposon protein, putative, unclassified
LOC_Os01g15100	21.8706	20.5999	24.5251	0.288308	0.531877	0.704851	3.62138	2.40679	2.35974	0.111814	0.218156	0.16593	22.3319	2.00282	0.508345	0.209266	2.79597	0.71521	0.1653	0.0531737	expressed protein
LOC_Os01g15110	70.1252	59.6852	71.0228	51.8321	53.2582	48.92	55.4273	59.8834	62.9706	50.7328	51.2612	48.6205	66.9444	6.30263	51.3368	2.21113	59.4271	3.7923	50.2048	1.3973	syntaxin, putative, expressed
LOC_Os01g15120	27.293	29.9878	25.8493	60.9029	58.1397	58.1495	26.535	26.4689	28.5939	53.6223	52.6914	49.8924	27.71	2.10055	59.064	1.59251	27.1993	1.20824	52.0687	1.94137	hydrolase, alpha/beta fold family domain containing protein, expressed
LOC_Os01g15130	0.0505813	0.10991	0.0692938	0.367472	0.34574	0.392024	0.090308	0.180772	0.161952	0.384793	0.229397	0.274938	0.0765951	0.0303308	0.368412	0.0231567	0.144344	0.0477335	0.296376	0.0798853	hydrolase, alpha/beta fold family domain containing protein, expressed
LOC_Os01g15150	0	0	0	0	0	0	0	0	0	0	0	0	0	0	0	0	0	0	0	0	expressed protein
LOC_Os01g15170	0	0	0	0	0.0492479	0.0593309	0	0	0	0.0517657	0.151497	0.0512128	0	0	0.0361929	0.0317468	0	0	0.0848252	0.0577402	expressed protein
LOC_Os01g15180	0	0	0	0	0	0	0	0	0	0	0	0	0	0	0	0	0	0	0	0	retrotransposon protein, putative, Ty3-gypsy subclass, expressed
LOC_Os01g15190	0	0	0	0	0	0	0	0	0	0	0	0	0	0	0	0	0	0	0	0	retrotransposon protein, putative, unclassified, expressed
LOC_Os01g15200	0	0	0.0832375	0.132425	0	0	0	0	0	0	0.0751521	0	0.0277458	0.0480572	0.0441416	0.0764555	0	0	0.0250507	0.0433891	hypothetical protein
LOC_Os01g15210	0.0979246	0.106392	0.134152	0.149398	0.023624	0.199225	0.0874174	0.0763577	0.0268746	0.148991	0.121121	0.122833	0.112823	0.0189504	0.124082	0.0904964	0.0635499	0.0322395	0.130981	0.01562	expressed protein
LOC_Os01g15220	0.764006	0.622552	0.680322	0.8742	1.01373	1.22128	0.886638	1.45212	0.891119	0.290606	0.850484	0.191668	0.68896	0.0711214	1.0364	0.174645	1.07663	0.325195	0.444252	0.355268	expressed protein
LOC_Os01g15229	0	0	0	0	0	0	0	0	0	0	0	0	0	0	0	0	0	0	0	0	expressed protein
LOC_Os01g15240	0	0.106572	0	1.1402	1.53816	1.56799	0.116754	0.0318696	0.0897338	1.49243	1.65812	1.39446	0.0355241	0.0615296	1.41545	0.238842	0.0794525	0.0433661	1.51501	0.133271	expressed protein
LOC_Os01g15250	0.49074	0.661871	0.950477	0.110644	0.0612359	0.0491822	0.90638	0.709239	0.743059	0.0214555	0.0209305	0.0849055	0.701029	0.232357	0.0736875	0.0325681	0.786226	0.105422	0.0424305	0.0367853	expressed protein
LOC_Os01g15260	25.4619	32.5093	26.6057	24.6098	21.5475	23.01	36.0645	32.132	31.9277	22.8885	21.6571	22.0817	28.1923	3.78208	23.0558	1.53162	33.3747	2.33167	22.2091	0.62551	dynein light chain type 1 domain containing protein, expressed
LOC_Os01g15270	1847.88	1992.96	1796.58	192.039	177.834	162.621	1355.48	1042.28	1426.06	119.431	167.27	128.826	1879.14	101.853	177.498	14.7119	1274.61	204.275	138.509	25.3467	expressed protein
LOC_Os01g15280	0	0	0	0	0	0	0	0	0	0.0149904	0	0	0	0	0	0	0	0	0.00499679	0.0086547	transposon protein, putative, unclassified, expressed
LOC_Os01g15290	31.2366	38.0533	33.155	22.7042	20.8157	19.8348	38.996	37.1275	40.3879	16.3909	17.626	16.8569	34.1483	3.5152	21.1183	1.45842	38.8372	1.636	16.9579	0.623709	ribosomal L18p/L5e family protein, putative, expressed
LOC_Os01g15300	5.41892	5.22695	5.58585	2.70057	2.27183	2.76577	4.71949	4.27055	4.31645	2.87395	2.66467	2.47023	5.41057	0.179596	2.57939	0.268343	4.43549	0.247017	2.66962	0.201905	zinc finger helicase family protein, putative, expressed
LOC_Os01g15310	50.0754	49.365	51.5783	42.0957	42.3212	40.7888	48.3027	48.1722	49.5521	40.3468	36.3895	37.3133	50.3396	1.13006	41.7352	0.827356	48.6757	0.761786	38.0165	2.07024	LSM domain containing protein, expressed
LOC_Os01g15320	97.567	95.991	90.9608	40.7195	33.9939	33.0464	60.2275	60.5786	70.6961	26.2007	27.4269	29.8662	94.8396	3.45034	35.9199	4.18348	63.8341	5.9453	27.8313	1.8659	RALFL9 - Rapid ALkalinization Factor RALF family protein precursor, expressed
LOC_Os01g15330	0	0	0	0	0	0	0	0	0	0	0	0	0	0	0	0	0	0	0	0	expressed protein
LOC_Os01g15340	92.4938	123.361	91.0209	0.932238	1.09443	0.376714	81.2734	59.7066	54.3896	0.427285	0.545084	0.390204	102.292	18.2615	0.801127	0.376392	65.1232	14.2369	0.454191	0.0808699	flowering promoting factor-like 1, putative, expressed
LOC_Os01g15350	18.675	19.2071	19.2902	8.05785	9.53224	8.79029	18.2724	17.2797	16.7922	8.32648	8.61577	9.95006	19.0574	0.333816	8.79346	0.737201	17.4481	0.754334	8.9641	0.866027	zinc finger C-x8-C-x5-C-x3-H type family protein, expressed
LOC_Os01g15370	0	0	0	0	0	0	0	0	0	0	0	0	0	0	0	0	0	0	0	0	retrotransposon protein, putative, Ty3-gypsy subclass
LOC_Os01g15380	0.0101001	0.0329203	0	0	0	0.0146774	0.0180327	0.00984454	0	0.0128059	0.0124926	0	0.0143401	0.0168647	0.00489247	0.008474	0.00929241	0.00902902	0.00843283	0.00730472	transposon protein, putative, unclassified, expressed
LOC_Os01g15390	2.83945	3.14924	3.05249	3.71743	3.54396	3.63914	4.55908	4.47814	4.5457	2.92512	3.73155	4.55105	3.01373	0.158494	3.63351	0.086869	4.52764	0.0433851	3.73591	0.812975	expressed protein
LOC_Os01g15399	0.373377	0.451761	0.511508	0.369896	0.368493	0.369948	0.666628	0.512811	0.593862	0.580998	0.367358	0.319329	0.445548	0.0692746	0.369446	0.000825587	0.5911	0.0769457	0.422562	0.139296	expressed protein
LOC_Os01g15410	0	0	0	0	0	0	0	0	0	0	0	0	0	0	0	0	0	0	0	0	conserved hypothetical protein
LOC_Os01g15420	0	0	0	0	0	0	0	0	0	0	0	0	0	0	0	0	0	0	0	0	retrotransposon protein, putative, Ty3-gypsy subclass, expressed
LOC_Os01g15438	0	0	0	0	0	0	0	0	0	0	0	0	0	0	0	0	0	0	0	0	retrotransposon protein, putative, unclassified
LOC_Os01g15448	10.3426	12.1528	9.54958	9.57492	10.0118	9.6116	14.5295	15.2321	12.9466	8.18051	7.49911	7.93046	10.6817	1.33433	9.73278	0.242344	14.236	1.17068	7.87002	0.344697	expressed protein
LOC_Os01g15460	20.3157	22.1872	20.7651	17.4495	17.739	17.6718	24.9615	21.9458	20.4962	18.2318	17.2629	17.2901	21.0893	0.976973	17.6201	0.151515	22.4678	2.27797	17.5949	0.551723	zinc finger C-x8-C-x5-C-x3-H type family protein, expressed
LOC_Os01g15470	32.7733	30.7677	31.8026	12.826	13.0598	13.6665	26.4776	27.6896	25.5643	12.6556	13.0296	13.6828	31.7812	1.00296	13.1841	0.4338	26.5772	1.06615	13.1227	0.519861	protein kinase, putative, expressed
LOC_Os01g15480	3.87113	4.90509	3.93767	4.34511	4.45353	4.71137	5.6545	5.17871	4.77416	4.93276	5.08738	4.33987	4.23796	0.578707	4.50333	0.188144	5.20245	0.440646	4.78667	0.394587	EMB3013, putative, expressed
LOC_Os01g15490	21.3554	19.2377	21.9662	27.4028	31.249	28.5886	17.363	16.7647	16.8564	29.3512	28.6956	29.0885	20.8531	1.4319	29.0801	1.96963	16.9947	0.322214	29.0451	0.329917	phosphoadenosine phosphosulfate, putative, expressed
LOC_Os01g15510	0.250263	0.135952	0.199995	0.499993	0.352189	0.303068	0.111705	0.162621	0.200325	0.396637	0.515909	0.20928	0.195403	0.057294	0.385084	0.102501	0.158217	0.0444736	0.373942	0.154569	expressed protein
LOC_Os01g15520	0.27807	0.528701	0.380943	1.32574	1.25782	0.959717	0.465439	0.271035	0.763142	1.89505	1.24678	1.526	0.395905	0.125984	1.18109	0.194701	0.499872	0.247854	1.55594	0.325168	expressed protein
LOC_Os01g15530	0.887767	1.05	0.939089	0.844979	0.989524	1.01248	0.852702	1.04056	0.925217	0.99737	0.972964	0.803469	0.958951	0.0829186	0.948996	0.0908094	0.939492	0.0947385	0.924601	0.10561	tetratricopeptide-like helical, putative, expressed
LOC_Os01g15540	20.7975	19.3015	18.5461	3.29369	3.31754	3.94027	15.4167	19.9777	16.9364	5.44635	4.66397	4.09599	19.5484	1.14581	3.51717	0.366614	17.4436	2.32241	4.73544	0.678011	kinesin motor domain containing protein, putative, expressed
LOC_Os01g15550	0.380389	0.324721	0.335002	0.266482	0.0655483	0.157937	0.169787	0.132416	0.223703	0.206698	0.436888	0.408981	0.346704	0.0296216	0.163322	0.100575	0.175302	0.0458926	0.350856	0.125621	expressed protein
LOC_Os01g15560	0.380389	0	0.372224	0.0592181	0	0	0.485105	0.211866	0.969378	0.0688995	0	0	0.250871	0.217299	0.0197394	0.0341896	0.55545	0.383624	0.0229665	0.0397791	expressed protein
LOC_Os01g15570	0	0	0	0	0	0	0.0861061	0	0	0	0	0	0	0	0	0	0.028702	0.0497134	0	0	retrotransposon protein, putative, unclassified
LOC_Os01g15580	3.78596	3.33778	3.49153	2.32793	2.17495	2.68172	4.02642	4.03549	4.01244	2.3666	2.45257	2.5403	3.53842	0.227744	2.39487	0.259931	4.02478	0.0116089	2.45316	0.0868523	disease resistance protein RGA2, putative, expressed
LOC_Os01g15590	0	0	0	0	0	0	0	0	0	0	0	0	0	0	0	0	0	0	0	0	expressed protein
LOC_Os01g15600	64.4951	72.8108	64.8375	68.8517	74.1559	71.5121	78.7792	78.2635	72.6423	71.7798	68.0911	64.7781	67.3812	4.70535	71.5066	2.65211	76.5617	3.40404	68.2163	3.50256	PUR ALPHA-1, putative, expressed
LOC_Os01g15610	310.12	395.622	304.227	53.1093	51.6341	49.9297	471.68	449.215	416.522	64.2636	62.5906	59.6036	336.656	51.1508	51.5577	1.59117	445.806	27.7369	62.1526	2.36066	expressed protein
LOC_Os01g15620	0.136517	0.204825	0.0712462	0.0354211	0.0078415	0	0.313377	0.215435	0.267614	0.00824239	0.0482442	0.0163087	0.137529	0.0667951	0.0144209	0.0186046	0.265475	0.0490058	0.0242651	0.0211545	transposon protein, putative, unclassified, expressed
LOC_Os01g15630	51.4826	50.3544	53.3477	27.344	32.1927	30.2584	43.692	42.3339	41.8749	30.1438	27.2055	28.1449	51.7282	1.51168	29.9317	2.44081	42.6336	0.944902	28.4981	1.50065	zinc finger, C3HC4 type domain containing protein, expressed
LOC_Os01g15640	128.008	110.928	129.163	11.2861	12.6178	12.3321	47.0204	50.6529	45.5811	11.4623	13.8666	12.6578	122.7	10.211	12.0787	0.701123	47.7515	2.61375	12.6623	1.20216	no apical meristem protein, putative, expressed
LOC_Os01g15650	0	0	0	0	0	0	0	0	0	0	0	0.0107071	0	0	0	0	0	0	0.00356903	0.00618175	transposon protein, putative, unclassified, expressed
LOC_Os01g15660	4.00679	5.22391	3.81154	5.47515	5.79976	6.48998	5.77122	5.03756	4.42324	6.83833	5.76891	5.68104	4.34742	0.765321	5.92163	0.518272	5.07734	0.674871	6.09609	0.644297	NAD dependent epimerase/dehydratase family protein, putative, expressed
LOC_Os01g15680	0	0	0	0	0	0	0	0	0	0	0	0	0	0	0	0	0	0	0	0	transferase, putative, expressed
LOC_Os01g15690	0	0	0	0	0	0	0	0	0	0	0	0	0	0	0	0	0	0	0	0	retrotransposon protein, putative, unclassified, expressed
LOC_Os01g15700	0	0	0	0	0	0	0	0	0	0	0	0	0	0	0	0	0	0	0	0	transposon protein, putative, Pong sub-class, expressed
LOC_Os01g15709	0	0	0	0	0	0	0	0	0	0	0	0	0	0	0	0	0	0	0	0	transferase family protein, putative, expressed
LOC_Os01g15720	0	0	0	0	0	0	0	0	0	0	0	0	0	0	0	0	0	0	0	0	tobamovirus movement protein containing protein, expressed
LOC_Os01g15740	0	0	0	0.0678751	0.150261	0.211197	0	0	0	0.13162	0.282478	0.130214	0	0	0.143111	0.0719278	0	0	0.181437	0.0875065	expressed protein
LOC_Os01g15750	0	0	0	0	0	0	0	0	0	0.00948035	0.00924837	0	0	0	0	0	0	0	0.00624291	0.00540776	retrotransposon protein, putative, unclassified, expressed
LOC_Os01g15760	0	0	0	0	0	0	0	0	0	0	0	0	0	0	0	0	0	0	0	0	retrotransposon protein, putative, unclassified, expressed
LOC_Os01g15770	24.5721	13.8894	20.5762	29.1472	23.7804	21.797	9.3802	11.7672	11.3509	25.0735	22.474	25.4685	19.6792	5.39752	24.9082	3.80267	10.8328	1.27506	24.3387	1.62689	transmembrane protein 136, putative, expressed
LOC_Os01g15780	18.9038	22.0759	19.0762	17.7185	17.5566	17.8186	20.4626	19.533	18.569	15.1012	14.4634	15.4194	20.0186	1.78376	17.6979	0.132199	19.5216	0.946843	14.9947	0.486813	glycosyl transferase, group 1 domain containing protein, expressed
LOC_Os01g15790	7.55692	10.8103	7.7472	19.0643	19.5222	19.7671	10.9849	10.9504	11.3375	19.7697	18.0864	17.6627	8.70481	1.8259	19.4512	0.356713	11.0909	0.214252	18.5063	1.11448	expressed protein
LOC_Os01g15800	0	0	0	0	0	0	0	0	0	0	0	0	0	0	0	0	0	0	0	0	expressed protein
LOC_Os01g15810	21.828	26.2697	21.8633	0.130903	0.0620984	0.0997497	29.8569	28.0833	31.1064	0.130546	0.127352	0.150677	23.3203	2.55432	0.0975838	0.0344535	29.6822	1.5191	0.136192	0.0126461	peroxidase precursor, putative, expressed
LOC_Os01g15830	397.364	403.54	362.413	59.748	59.7724	55.5148	497.747	459.587	443.43	74.3263	76.0175	73.4937	387.772	22.1781	58.3451	2.4511	466.921	27.8917	74.6125	1.286	peroxidase precursor, putative, expressed
LOC_Os01g15840	0.844465	0.904189	0.880231	0.873573	1.25483	1.18271	1.12532	1.08554	1.25115	1.17156	0.98395	1.01321	0.876295	0.0300558	1.1037	0.202534	1.154	0.0864514	1.05624	0.100938	PPR repeat containing protein, expressed
LOC_Os01g15850	9.17659	10.0992	9.17433	10.0972	11.3736	10.7244	11.6252	10.4496	10.6769	9.71469	9.01782	9.53642	9.48336	0.533294	10.7318	0.638218	10.9172	0.623527	9.42298	0.362023	expressed protein
LOC_Os01g15860	4.39591	3.77345	3.64317	3.01678	3.14644	3.31549	3.93721	3.97308	3.5395	3.10463	3.42409	3.01678	3.93751	0.402295	3.15957	0.149787	3.8166	0.24064	3.18183	0.214349	pre-mRNA-processing factor 6, putative, expressed
LOC_Os01g15880	0.298509	0.129728	0.388495	0.195179	0.288057	0.325344	0.159888	0.261861	0.102404	0.227088	0.424602	0.205941	0.272244	0.131368	0.269527	0.0670318	0.174718	0.0807562	0.285877	0.120604	transposon protein, putative, unclassified, expressed
LOC_Os01g15890	0.421376	0.591341	0.517133	0.382661	0.391798	0.510286	0.579919	0.436385	0.566171	0.456351	0.488617	0.462488	0.50995	0.0852098	0.428248	0.0711933	0.527491	0.0791991	0.469152	0.017134	retrotransposon protein, putative, unclassified, expressed
LOC_Os01g15900	0.696143	0.880514	0.868278	0.16984	0.150396	0.166089	0.556521	0.739295	0.655846	0.0922164	0.17992	0.130331	0.814978	0.103096	0.162108	0.0103151	0.650554	0.0915019	0.134156	0.0439766	expressed protein
LOC_Os01g15910	0.0307021	0.0778327	0	0.0446099	0.0370339	0.0148721	0.0365437	0.0598506	0.0561729	0.0389273	0.0886077	0.0256743	0.0361783	0.0392043	0.032172	0.0154536	0.0508558	0.0125302	0.0510698	0.0331773	UTP--glucose-1-phosphate uridylyltransferase, putative, expressed
LOC_Os01g15920	2.68398	3.52358	3.67693	0.121869	0.404689	0.32503	3.49416	5.01415	6.13832	1.13434	0.553294	0.561114	3.29483	0.534535	0.283863	0.145835	4.88221	1.32701	0.749584	0.333235	expressed protein
LOC_Os01g15934	0	0	0	0	0	0	0	0.0543049	0	0	0.017228	0	0	0	0	0	0.0181016	0.0313529	0.00574267	0.0099466	retrotransposon protein, putative, unclassified, expressed
LOC_Os01g15950	0.167749	0.0911271	0.229808	0	0	0.121886	0.14975	0.0817525	0.460374	0	0	0	0.162895	0.0694677	0.0406287	0.070371	0.230625	0.201852	0	0	hypothetical protein
LOC_Os01g15960	0	0	0	0	0	0	0	0	0	0	0	0	0	0	0	0	0	0	0	0	retrotransposon protein, putative, unclassified, expressed
LOC_Os01g15970	67.7352	82.8699	68.0166	7.19201	6.1681	6.91847	115.74	101.794	100.62	7.6971	6.69868	8.72078	72.8739	8.65796	6.75952	0.530135	106.052	8.41098	7.70552	1.01108	expressed protein
LOC_Os01g15979	33.1835	35.5492	31.7135	22.4933	20.7864	22.1893	34.2477	34.2309	31.6909	19.5674	16.5592	16.9985	33.4821	1.93523	21.823	0.910463	33.3899	1.47132	17.7084	1.6249	gb protein, putative, expressed
LOC_Os01g15990	2.4281	1.46824	1.79113	0.0119729	0	0	0.657137	0.931676	1.02519	0.0139303	0.0135894	0	1.89582	0.48842	0.00399097	0.00691256	0.871334	0.191302	0.00917325	0.0079461	expressed protein
LOC_Os01g16000	57.6692	55.5913	54.2549	14.4436	13.9755	13.5717	55.0269	53.9759	51.1367	13.8411	12.4216	13.3659	55.8385	1.72048	13.9969	0.436385	53.3798	2.01244	13.2095	0.722519	CRAL/TRIO domain containing protein, expressed
LOC_Os01g16010	16.2064	19.7151	16.6887	11.5961	13.0762	12.5395	20.0667	18.3054	18.358	11.1705	10.6953	9.93693	17.5367	1.90191	12.4039	0.749305	18.91	1.00206	10.6009	0.622156	BCAS2 protein, putative, expressed
LOC_Os01g16020	1.60144	1.77098	1.62583	2.33727	1.51777	1.87008	3.94418	2.9546	3.72792	1.7404	2.01616	1.97291	1.66608	0.091661	1.90837	0.411088	3.54223	0.520265	1.90982	0.148307	FAD binding domain containing protein, expressed
LOC_Os01g16030	47.3011	50.6595	46.6905	47.8424	43.5101	41.4248	60.7241	59.8594	60.4367	42.2792	34.5223	34.8138	48.2171	2.13717	44.2591	3.27369	60.34	0.440343	37.2051	4.39672	ADP-ribosylation factor, putative, expressed
LOC_Os01g16040	10.2113	12.6809	11.0661	32.8733	33.511	30.0428	18.0683	16.7143	17.0806	28.0926	22.1979	22.9983	11.3194	1.25415	32.1424	1.84606	17.2877	0.700378	24.4296	3.1974	mitochondrial carrier protein, putative, expressed
LOC_Os01g16050	0.058606	0.0424491	0.0624457	0.0638656	0.086402	0.0378516	0.0406915	0.0444292	0.0446776	0.0660504	0.0402714	0.0571768	0.0545003	0.0106117	0.0627064	0.024296	0.0432661	0.00223312	0.0544996	0.0130964	transposon protein, putative, unclassified, expressed
LOC_Os01g16060	0.94685	1.37703	1.15415	1.13745	1.08816	1.17011	1.22462	1.1409	0.941208	1.37067	1.16192	1.15964	1.15934	0.215138	1.13191	0.0412514	1.10224	0.145607	1.23074	0.121185	expressed protein
LOC_Os01g16070	1.64449	1.30566	2.25287	2.82597	1.37329	2.48168	1.80682	1.35629	2.16979	3.60875	3.59868	3.64954	1.73434	0.479956	2.22698	0.759093	1.77763	0.407538	3.61899	0.026935	expressed protein
LOC_Os01g16080	8.03255	10.2018	7.74369	7.90241	8.478	8.56552	10.7228	9.5873	9.61904	8.84071	7.33647	8.30314	8.65936	1.34361	8.31531	0.360248	9.97638	0.646619	8.16011	0.762251	expressed protein
LOC_Os01g16090	44.1609	43.8253	45.5201	40.9355	39.9771	39.7651	46.9581	47.2825	44.7403	35.2834	38.1672	36.6687	44.5021	0.897471	40.2259	0.623595	46.327	1.38364	36.7064	1.44229	RNA binding protein, putative, expressed
LOC_Os01g16100	4.804	5.47277	4.74957	6.60745	6.24483	6.37115	6.78671	5.47044	5.78141	6.30784	5.73044	5.75293	5.00878	0.402747	6.40781	0.184072	6.01286	0.68798	5.9304	0.327064	translin, putative, expressed
LOC_Os01g16110	19.751	19.6676	20.5677	17.6075	20.2284	19.5878	20.269	21.6388	19.5951	15.307	14.3414	14.3753	19.9954	0.497345	19.1412	1.3663	20.501	1.04145	14.6746	0.547928	la domain containing protein, putative, expressed
LOC_Os01g16120	2.21547	1.57194	2.41568	10.7165	7.44447	7.81881	3.14826	2.9747	3.13315	9.28689	9.25538	11.7682	2.06769	0.44085	8.65993	1.79086	3.08537	0.0961358	10.1035	1.44177	zinc finger, C3HC4 type domain containing protein, expressed
LOC_Os01g16124	6.12684	6.1591	5.90572	11.8649	13.6094	13.5274	6.09674	6.34892	5.34124	16.3373	14.9219	13.8454	6.06389	0.137926	13.0006	0.984357	5.92897	0.52437	15.0349	1.24982	retrotransposon protein, putative, unclassified, expressed
LOC_Os01g16130	7.26344	8.31338	7.19694	11.3254	11.7645	12.58	8.44155	7.38023	7.52224	12.366	9.78916	10.2284	7.59126	0.626264	11.89	0.636632	7.78134	0.576149	10.7945	1.37856	retrotransposon protein, putative, unclassified, expressed
LOC_Os01g16140	6.61411	7.78486	6.4182	18.6199	16.0671	13.3494	3.85428	3.76061	4.53797	17.5874	15.3391	16.593	6.93906	0.739007	16.0121	2.63564	4.05095	0.42436	16.5065	1.12665	expressed protein
LOC_Os01g16146	25.2412	30.8003	24.5356	7.8807	6.7526	8.68518	41.1531	41.2826	40.459	8.81545	9.93036	10.0707	26.8591	3.43143	7.77283	0.970795	40.9649	0.442888	9.60551	0.687801	phenazine biosynthesis protein, putative, expressed
LOC_Os01g16152	22.531	24.4373	21.6276	33.8395	31.5131	31.9277	24.495	25.6149	23.4929	32.5117	28.6807	30.5647	22.8653	1.43434	32.4267	1.24089	24.5342	1.06153	30.5857	1.91555	peroxiredoxin, putative, expressed
LOC_Os01g16160	0	0	0	0	0	0	0	0	0	0	0	0	0	0	0	0	0	0	0	0	retrotransposon protein, putative, unclassified, expressed
LOC_Os01g16170	3.68106	3.65717	3.64058	4.21521	4.39274	4.66277	2.34595	2.22567	2.12042	4.43013	3.83477	3.11118	3.65961	0.0203524	4.42357	0.225366	2.23068	0.11285	3.79203	0.660513	PQ loop repeat domain containing protein, expressed
LOC_Os01g16180	8.00672	9.24182	8.71477	10.2836	11.6371	11.1825	8.82507	9.21131	8.62852	11.6219	10.3625	10.6585	8.65444	0.619754	11.0344	0.688826	8.8883	0.296495	10.881	0.658532	MT-A70 domain containing protein, expressed
LOC_Os01g16190	107.967	108.174	103.714	64.4709	68.6932	66.025	112.788	114.217	109.555	61.1355	60.2596	59.3765	106.618	2.51725	66.3964	2.13552	112.187	2.38842	60.2572	0.879489	26S proteasome non-ATPase regulatory subunit 14, putative, expressed
LOC_Os01g16200	3.56704	2.35297	4.38803	0.0793299	0.043905	0.052894	2.11204	2.41247	2.57223	0.115374	0.0675305	0.0456567	3.43601	1.02384	0.0587096	0.0184146	2.36558	0.233652	0.0761871	0.0356557	serpin domain containing protein, putative, expressed
LOC_Os01g16210	5.04226	6.00539	4.6051	4.73949	4.8072	4.78422	5.38292	5.62403	5.42111	4.81131	4.73644	4.60777	5.21758	0.716416	4.77697	0.0344326	5.47602	0.129596	4.71851	0.102944	uncharacterized Cys-rich domain containing protein, putative, expressed
LOC_Os01g16220	6.60434	6.67031	6.57497	4.32121	3.99144	4.57019	6.8356	6.06407	6.47324	4.16083	4.70169	4.42511	6.61654	0.0488258	4.29428	0.290316	6.45764	0.385998	4.42921	0.270454	Sad1 / UNC-like C-terminal domain containing protein, putative, expressed
LOC_Os01g16230	2.002	1.58382	2.23672	0.423626	0.2579	0.225965	1.90865	1.45878	2.08038	0.369662	0.480822	0.292571	1.94085	0.330717	0.302497	0.106109	1.81594	0.321005	0.381018	0.0946379	TKL_IRAK_CR4L.2 - The CR4L subfamily has homology with Crinkly4, expressed
LOC_Os01g16240	174.906	207.139	172.506	124.11	121.312	110.972	191.781	196.026	201.34	114.941	126.904	128.017	184.85	19.34	118.798	6.92031	196.382	4.78969	123.287	7.24966	OsCam1-3 - Calmodulin, expressed
LOC_Os01g16250	1.71477	2.42861	1.84576	1.80192	1.58825	1.24595	2.21416	1.58185	1.63871	1.32003	1.89371	1.49797	1.99638	0.38001	1.54537	0.280456	1.81157	0.349808	1.57057	0.293653	expressed protein
LOC_Os01g16260	5.6027	5.27324	5.50722	6.45046	6.43998	5.61188	6.25427	6.18085	5.99409	7.35786	6.8385	5.969	5.46105	0.169508	6.16744	0.48116	6.14307	0.134142	6.72179	0.701746	major facilitator superfamily antiporter, putative, expressed
LOC_Os01g16270	0	0	0	0	0.00733479	0	0	0	0	0	0	0	0	0	0.00244493	0.00423475	0	0	0	0	retrotransposon protein, putative, Ty1-copia subclass, expressed
LOC_Os01g16280	0	0	0	0	0	0	0	0	0	0	0	0	0	0	0	0	0	0	0	0	expressed protein
LOC_Os01g16290	8.89727	12.1549	9.16418	31.1521	31.6798	32.7068	11.73	12.663	11.4741	30.145	26.4524	27.0949	10.0721	1.80866	31.8462	0.790592	11.9557	0.625726	27.8974	1.97279	DNA gyrase subunit B, chloroplast/mitochondrial precursor, putative, expressed
LOC_Os01g16300	0	0	0	0	0	0	0	0	0	0	0	0	0	0	0	0	0	0	0	0	hypothetical protein
LOC_Os01g16310	0.446468	0.315298	0.672803	0.46221	0.511618	0.562299	0.112926	0.0942873	0.0612648	0.547209	0.9756	0.737376	0.47819	0.180851	0.512042	0.0500458	0.0894927	0.0261623	0.753395	0.214644	glycosyl hydrolase, family 31, putative, expressed
LOC_Os01g16320	0	0	0	0	0	0	0	0	0	0	0	0	0	0	0	0	0	0	0	0	plant-specific domain TIGR01570 family protein, expressed
LOC_Os01g16330	34.4165	33.1247	34.7584	16.102	16.7272	16.6781	28.8643	26.6241	27.5265	15.1187	14.5585	14.1331	34.0999	0.861659	16.5024	0.347659	27.6716	1.12714	14.6034	0.49434	OsRhmbd2 - Putative Rhomboid homologue, expressed
LOC_Os01g16340	3.28783	4.28237	3.34519	15.2535	13.4516	15.2836	5.08055	4.31034	5.09202	11.1651	11.9859	11.1906	3.63846	0.558377	14.6629	1.04914	4.82764	0.44803	11.4472	0.466681	expressed protein
LOC_Os01g16350	26.7108	23.6965	24.6799	9.71683	10.144	9.85985	21.7794	22.3483	22.5446	10.6956	10.2088	9.97813	25.0291	1.53718	9.90691	0.217463	22.2241	0.397442	10.2942	0.366284	hydroxymethylglutaryl-CoA lyase, putative, expressed
LOC_Os01g16354	16.0123	16.6304	15.2264	10.2847	10.94	11.1888	17.2517	16.0158	16.388	10.8122	10.3579	10.235	15.9564	0.703663	10.8045	0.467049	16.5518	0.633991	10.4684	0.304044	rab GDP dissociation inhibitor alpha, putative, expressed
LOC_Os01g16360	0	0	0	0	0	0	0	0	0	0	0	0	0	0	0	0	0	0	0	0	disease resistance protein, putative, expressed
LOC_Os01g16370	0.388727	0.37865	0.38563	0.409006	0.42039	0.467501	0.478644	0.503012	0.533415	0.688316	0.613445	0.521232	0.384336	0.00516183	0.432299	0.0310127	0.505024	0.0274406	0.607664	0.083692	NBS-LRR type disease resistance protein, putative, expressed
LOC_Os01g16380	0.593574	0.877063	0.552953	0.258738	0.343675	0.241522	0.678251	0.578556	0.944828	0.270934	0.234937	0.297822	0.67453	0.176571	0.281312	0.0546897	0.733879	0.189366	0.267898	0.0315524	expressed protein
LOC_Os01g16390	0.339864	0.260155	0.42327	0	0.00931717	0	0.303397	0.406553	0.39217	0	0	0.00968891	0.341096	0.0815645	0.00310572	0.00537927	0.367373	0.0558699	0.00322964	0.0055939	NB-ARC domain containing protein, expressed
LOC_Os01g16400	7.61733	4.6392	5.95411	0.631504	0.588639	0.542948	2.91331	3.41131	3.59928	0.705743	0.707336	0.526045	6.07021	1.49246	0.587697	0.0442857	3.30797	0.354469	0.646374	0.104212	NB-ARC domain containing protein, expressed
LOC_Os01g16414	7.19932	8.55996	7.2095	10.2764	10.4698	10.1084	8.49068	8.20318	7.54142	9.97657	9.36873	9.29765	7.65626	0.782643	10.2849	0.180859	8.07842	0.486772	9.54765	0.37315	actin, putative, expressed
LOC_Os01g16430	91.4511	107.153	90.6317	42.0314	41.4393	37.9397	90.6508	86.9927	81.9009	42.4326	40.0221	40.3559	96.412	9.31122	40.4701	2.21133	86.5148	4.39447	40.9369	1.30606	cysteine proteinase inhibitor precursor protein, putative, expressed
LOC_Os01g16440	0	0	0	0	0	0	0	0	0	0	0	0	0	0	0	0	0	0	0	0	expressed protein
LOC_Os01g16450	26.0999	30.5288	24.4037	12.9215	12.0243	12.1419	46.6112	42.9369	44.1202	7.41209	7.74232	8.31871	27.0108	3.16253	12.3625	0.487613	44.5561	1.87554	7.82437	0.458848	peroxidase precursor, putative, expressed
LOC_Os01g16460	0.717143	0.747988	0.471576	0.375122	0.242212	0.541918	0.870664	0.503279	0.629805	0.0727414	0.319327	0.215893	0.645569	0.151469	0.386417	0.150172	0.667916	0.186634	0.202654	0.123825	expressed protein
LOC_Os01g16470	0.0112539	0	0	0	0	0	0	0.0109692	0.0154428	0	0	0	0.00375131	0.00649747	0	0	0.008804	0.00794581	0	0	phosphatidylinositol kinase, putative, expressed
LOC_Os01g16480	0	0	0	0	0	0	0	0	0	0	0	0	0	0	0	0	0	0	0	0	retrotransposon protein, putative, unclassified, expressed
LOC_Os01g16490	0	0	0	0	0	0	0	0	0	0	0	0	0	0	0	0	0	0	0	0	retrotransposon protein, putative, unclassified, expressed
LOC_Os01g16500	0	0	0	0	0	0	0	0	0	0	0	0	0	0	0	0	0	0	0	0	retrotransposon protein, putative, unclassified, expressed
LOC_Os01g16510	11.9313	14.7221	12.358	8.9271	9.57911	9.74765	16.054	16.4766	15.3671	8.23592	7.91519	7.64022	13.0038	1.50331	9.41795	0.433366	15.9659	0.559944	7.93044	0.298144	expressed protein
LOC_Os01g16520	5.88953	6.48963	6.03218	5.9423	5.55782	5.62926	7.44687	7.18018	6.3608	5.62996	5.43475	5.40669	6.13711	0.313509	5.70979	0.204498	6.99595	0.565985	5.49047	0.121616	glutamyl-tRNA synthetase, cytoplasmic, putative, expressed
LOC_Os01g16530	11.2419	14.3246	11.7047	39.8299	38.4247	41.4822	13.3916	12.1321	13.4023	35.4859	32.4151	34.7234	12.4237	1.66238	39.9123	1.53041	12.9754	0.730272	34.2081	1.59896	OsClp1 - Putative Clp protease homologue, expressed
LOC_Os01g16540	40.629	44.6957	41.1094	35.3063	36.1336	36.0706	45.3894	43.1155	39.7789	33.4093	30.6043	29.9717	42.1447	2.22225	35.8368	0.460535	42.7613	2.82196	31.3284	1.82963	NEDD8-activating enzyme E1 catalytic subunit, putative, expressed
LOC_Os01g16550	60.6673	79.2115	72.054	66.0153	63.2292	61.0944	64.2134	68.2098	64.7486	44.3079	42.5655	44.6134	70.6443	9.35211	63.4463	2.46761	65.7239	2.16936	43.8289	1.10481	expressed protein
LOC_Os01g16560	0	0	0	0	0	0	0	0	0	0	0	0	0	0	0	0	0	0	0	0	antifreeze glycoprotein, putative, expressed
LOC_Os01g16570	0	0	0	0	0	0	0	0	0	0	0	0	0	0	0	0	0	0	0	0	retrotransposon protein, putative, unclassified
LOC_Os01g16580	0	0	0	0	0	0	0	0	0	0	0	0	0	0	0	0	0	0	0	0	retrotransposon protein, putative, unclassified
LOC_Os01g16590	0	0	0	0	0	0	0	0	0	0	0	0	0	0	0	0	0	0	0	0	expressed protein
LOC_Os01g16600	18.4565	15.4668	18.8948	2.93119	3.14097	2.72368	16.5784	16.4974	15.5099	3.95461	3.18537	2.692	17.6061	1.86554	2.93195	0.208645	16.1952	0.594909	3.27732	0.636308	expressed protein
LOC_Os01g16610	0.0685907	0.186304	0.0939659	0.0747464	0.165473	0.0498379	0.122462	0	0.0941208	0	0.0848384	0.0860375	0.116287	0.06195	0.0966858	0.0608594	0.0721943	0.0641079	0.0569586	0.0493313	plastocyanin-like domain containing protein, putative, expressed
LOC_Os01g16620	5.13105	6.80635	5.27196	29.128	22.9758	25.9457	6.53785	6.46961	7.61396	30.8452	31.2712	30.8525	5.73645	0.929235	26.0165	3.07672	6.87381	0.641899	30.9896	0.243844	expressed protein
LOC_Os01g16630	0	0	0	0	0	0	0	0	0	0	0	0	0	0	0	0	0	0	0	0	expressed protein
LOC_Os01g16640	136.892	177.909	143.054	94.9013	96.1006	83.0093	179.906	175.235	173.13	92.6277	95.5671	88.1186	152.618	22.1178	91.337	7.23696	176.09	3.46785	92.1045	3.7517	split hand/foot malformation type 1, putative, expressed
LOC_Os01g16650	19.3954	28.8898	21.8923	22.6985	18.9616	19.5858	29.2295	25.2571	27.9381	21.5837	25.4408	21.7783	23.3925	4.92174	20.4153	2.00181	27.4749	2.02633	22.9342	2.1729	ubiquitin-conjugating enzyme, putative, expressed
LOC_Os01g16660	0.0409905	0.144738	0.0982711	0.491361	0.383192	0.461646	0.0823326	0.17979	0.196866	0.428769	0.507002	0.398481	0.0946667	0.0519678	0.4454	0.0558847	0.152996	0.0617894	0.444751	0.0559982	transposon protein, putative, unclassified, expressed
LOC_Os01g16670	16.0905	17.3398	16.7684	14.3099	13.7468	14.1781	19.1803	18.2432	17.856	14.8112	14.5957	14.8468	16.7329	0.625414	14.0783	0.294557	18.4265	0.680887	14.7512	0.135828	BSD domain-containing protein, putative, expressed
LOC_Os01g16690	0	0	0	0	0	0	0	0	0	0	0	0	0	0	0	0	0	0	0	0	retrotransposon protein, putative, unclassified, expressed
LOC_Os01g16700	0	0	0	0	0	0	0	0	0	0	0	0	0	0	0	0	0	0	0	0	retrotransposon protein, putative, LINE subclass, expressed
LOC_Os01g16714	7.30945	8.0687	7.42425	7.5462	6.1335	6.97605	5.7487	4.84206	5.07243	6.97726	5.93761	7.25942	7.6008	0.409259	6.88525	0.710715	5.22106	0.471243	6.72476	0.696138	flavin monooxygenase, putative, expressed
LOC_Os01g16730	0	0	0	0.00729523	0	0	0	0	0	0	0	0	0	0	0.00243174	0.00421191	0	0	0	0	ulp1 protease family, C-terminal catalytic domain containing protein, expressed
LOC_Os01g16740	0	0	0	0	0	0	0	0	0	0	0	0	0	0	0	0	0	0	0	0	transposon protein, putative, unclassified, expressed
LOC_Os01g16750	0.0187293	0.0813951	0.0769745	2.51045	2.32696	1.98686	0.0501589	0.0365108	0.0257005	2.18471	1.66794	1.92645	0.0590329	0.0349739	2.27476	0.265667	0.0374567	0.0122566	1.92637	0.258388	flavin monooxygenase, putative, expressed
LOC_Os01g16770	13.1122	13.1744	12.2403	0.0316127	0.139968	0	40.2174	34.0152	38.5727	0.147124	0.0358809	0	12.8423	0.522265	0.0571935	0.0734066	37.6018	3.21309	0.0610015	0.0767113	expansin precursor, putative, expressed
LOC_Os01g16780	0	0	0	0	0	0	0	0	0	0	0	0	0	0	0	0	0	0	0	0	retrotransposon protein, putative, unclassified, expressed
LOC_Os01g16790	0	0.00454155	0	0	0	0	0	0	0	0	0	0	0.00151385	0.00262206	0	0	0	0	0	0	retrotransposon protein, putative, unclassified, expressed
LOC_Os01g16800	0	0	0	0	0	0	0	0	0	0	0	0	0	0	0	0	0	0	0	0	expressed protein
LOC_Os01g16810	5.11326	5.47951	4.97616	1.00481	0.758335	0.588761	6.64737	4.90219	5.19525	0.336555	0.48384	0.332961	5.18964	0.260219	0.78397	0.209208	5.5816	0.934543	0.384452	0.0860912	MYB family transcription factor, putative, expressed
LOC_Os01g16820	0	0	0	0	0	0	0	0	0	0	0	0	0	0	0	0	0	0	0	0	retrotransposon protein, putative, Ty1-copia subclass, expressed
LOC_Os01g16840	0	0	0	0	0	0	0	0	0.0317024	0	0	0	0	0	0	0	0.0105675	0.0183034	0	0	microneme protein Sm70, putative, expressed
LOC_Os01g16850	0.0206968	0.0299819	0.023628	0.0488675	0.0582521	0.0451148	0.0492695	0.0336219	0.0378671	0.0393623	0.0341326	0.0475956	0.0247689	0.00474654	0.0507448	0.00676686	0.0402529	0.00809199	0.0403635	0.00678715	retrotransposon protein, putative, unclassified, expressed
LOC_Os01g16860	0	0	0	0	0.0208931	0	0.00773119	0	0	0	0.0107119	0.0108633	0	0	0.00696435	0.0120626	0.00257706	0.0044636	0.00719175	0.0062287	AGO4-2, putative, expressed
LOC_Os01g16870	25.4658	29.1312	25.681	60.051	65.274	64.485	31.6391	33.694	30.5878	68.1514	65.4036	60.2476	26.7593	2.05691	63.27	2.81548	31.9736	1.57994	64.6009	4.01257	argonaute, putative, expressed
LOC_Os01g16890	216.145	282.08	220.373	169.716	170.374	165.017	275.13	250.281	244.647	127.098	133.012	129.173	239.533	36.9078	168.369	2.92161	256.686	16.2193	129.761	3.00071	ribosomal protein L7Ae, putative, expressed
LOC_Os01g16900	100.345	90.9683	100.058	42.6154	43.3181	44.0742	106.025	103.196	101.455	41.0983	38.4276	38.2092	97.1238	5.33272	43.3359	0.729556	103.559	2.30675	39.245	1.60871	dehydrogenase, putative, expressed
LOC_Os01g16910	30.5181	34.8661	32.1218	22.9352	23.2497	22.9083	40.9318	37.0412	36.3784	15.3474	14.1526	16.0143	32.502	2.1988	23.0311	0.189787	38.1172	2.46	15.1715	0.943248	outer mitochondrial membrane porin, putative, expressed
LOC_Os01g16920	0.0479283	0.078109	0	0.104459	0.0289064	0.139299	0.0855713	0.163505	0.131535	0.0911527	0.118563	0.0901791	0.0420124	0.0393891	0.0908881	0.0564335	0.126871	0.0391757	0.0999649	0.0161137	embryonic protein DC-8, putative, expressed
LOC_Os01g16930	7.61549	7.25542	8.51621	5.34402	4.61043	5.59629	6.48935	6.77614	7.06566	4.40725	5.13787	5.17431	7.79571	0.649424	5.18358	0.512135	6.77705	0.288158	4.90648	0.432731	presenilin, putative, expressed
LOC_Os01g16940	13.3597	15.5357	13.1796	18.4083	17.6789	16.083	16.5726	16.6847	15.8571	16.3433	14.0608	13.3168	14.025	1.31138	17.3901	1.18922	16.3715	0.448963	14.5736	1.57706	MazG nucleotide pyrophosphohydrolase domain containing protein, expressed
LOC_Os01g16950	7.79736	8.6529	8.18815	5.70333	5.06869	5.81987	9.11393	8.90127	9.38818	6.25107	7.37402	6.54584	8.2128	0.428299	5.53063	0.404271	9.13446	0.244104	6.72364	0.582205	zinc finger, C3HC4 type domain containing protein, expressed
LOC_Os01g16960	76.6628	65.0945	75.4249	17.6124	15.692	15.2862	60.475	59.3762	58.3737	13.097	13.6899	12.292	72.3941	6.35182	16.1969	1.24258	59.4083	1.05105	13.0263	0.701637	pyruvate kinase, putative, expressed
LOC_Os01g16970	53.7011	58.0313	53.0226	39.0033	41.607	39.578	59.3703	58.808	54.6931	42.4787	39.1206	38.13	54.9184	2.71716	40.0628	1.36791	57.6238	2.55361	39.9098	2.27924	glucosidase II beta subunit-like domain containing protein, expressed
LOC_Os01g16980	30.79	40.7645	32.7379	14.137	13.9226	10.7725	6.06613	3.13737	2.89997	11.5014	10.2146	12.235	34.7641	5.28698	12.944	1.88362	4.03449	1.76345	11.317	1.02275	expressed protein
LOC_Os01g16990	0.0423206	0.04598	0	0.138356	0	0.123	0	0.0824998	0	0.107317	0	0.0530853	0.0294335	0.0255558	0.0871188	0.0758368	0.0274999	0.0476313	0.0534674	0.0536595	expressed protein
LOC_Os01g17000	3.69405	4.35908	3.62681	4.83069	5.40895	5.23398	6.76941	5.99098	6.15321	4.98293	5.08946	5.10991	3.89331	0.404763	5.15787	0.29655	6.30453	0.410685	5.06077	0.0681767	expressed protein
LOC_Os01g17010	10.7693	8.40404	10.708	7.17076	8.27616	7.83859	9.30169	10.3082	10.066	7.8998	7.86093	7.66663	9.96046	1.34824	7.76183	0.556682	9.89198	0.52535	7.80912	0.12492	phospholipid-transporting ATPase, putative, expressed
LOC_Os01g17020	16.5517	20.5251	16.8946	13.5017	12.8629	13.1831	25.1855	23.3114	22.9756	13.3016	13.5218	14.0016	17.9905	2.20176	13.1826	0.319424	23.8242	1.19085	13.6083	0.357913	glycosyl hydrolases family 17 protein, putative, expressed
LOC_Os01g17030	0	0	0	0	0	0	0.0456191	0.0498095	0	0	0	0	0	0	0	0	0.0318095	0.0276274	0	0	heat shock protein DnaJ, putative, expressed
LOC_Os01g17040	2.07471	1.50274	2.59293	1.78492	1.05372	1.48103	1.46218	1.45458	2.44736	1.10759	1.62073	1.78061	2.05679	0.545315	1.43989	0.367334	1.78804	0.571003	1.50298	0.351623	heat shock protein DnaJ, putative, expressed
LOC_Os01g17050	2.01397	2.92569	2.20103	0.715133	1.17372	1.6771	1.01004	0.860199	1.33522	0.774664	1.09158	1.3057	2.38023	0.48155	1.18865	0.481156	1.06849	0.242843	1.05731	0.267172	VQ domain containing protein, putative, expressed
LOC_Os01g17060	4.45649	6.549	5.14022	3.67554	3.28416	4.29119	6.75951	6.11292	5.37174	4.41384	3.71944	4.62156	5.3819	1.06698	3.7503	0.50766	6.08139	0.694419	4.25161	0.472436	expressed protein
LOC_Os01g17065	9.40634	10.5515	9.20444	8.91928	7.58873	8.25482	9.37853	9.4065	10.7283	11.6166	10.1235	12.4119	9.72076	0.726496	8.25427	0.665278	9.83777	0.771336	11.384	1.16177	expressed protein
LOC_Os01g17070	2.31066	2.40586	2.33015	3.42732	3.56142	3.06248	2.34922	2.21049	1.99637	4.10971	3.50635	3.28754	2.34889	0.0502899	3.3504	0.25821	2.18536	0.177761	3.63453	0.42581	OsDegp1 - Putative Deg protease homologue, expressed
LOC_Os01g17080	0	0	0	0	0	0	0	0	0	0	0	0	0	0	0	0	0	0	0	0	transposon protein, putative, unclassified, expressed
LOC_Os01g17090	0	0	0	0	0	0	0	0	0	0	0	0	0	0	0	0	0	0	0	0	retrotransposon protein, putative, unclassified
LOC_Os01g17100	0	0	0	0	0	0	0	0	0	0	0	0.0864216	0	0	0	0	0	0	0.0288072	0.0498956	hypothetical protein
LOC_Os01g17110	0	0	0	0	0	0	0	0	0	0	0	0	0	0	0	0	0	0	0	0	retrotransposon protein, putative, Ty3-gypsy subclass
LOC_Os01g17120	0	0	0	0	0	0	0	0	0	0	0	0	0	0	0	0	0	0	0	0	retrotransposon protein, putative, Ty3-gypsy subclass, expressed
LOC_Os01g17130	0	0	0	0	0	0	0	0	0	0	0	0	0	0	0	0	0	0	0	0	retrotransposon protein, putative, Ty3-gypsy subclass, expressed
LOC_Os01g17150	8.54746	19.2415	9.13703	215.752	194.84	204.29	11.9657	9.84597	17.2824	191.542	178.325	195.019	12.3086	6.01122	204.961	10.472	13.0314	3.83101	188.296	8.80789	plastid-specific 50S ribosomal protein 5, chloroplast precursor, putative, expressed
LOC_Os01g17160	4.79492	6.26072	5.07767	0.550434	0.403321	0.434206	10.301	7.65529	6.99941	0.532182	0.395969	0.606811	5.37777	0.777616	0.462654	0.0775724	8.31856	1.74787	0.511654	0.106909	OsSubt1 - Putative Subtilisin homologue, expressed
LOC_Os01g17170	9.56708	25.722	12.4545	426.059	410.829	409.81	17.9838	14.5625	25.1269	381.113	382.112	395.037	15.9145	8.61533	415.566	9.10166	19.2244	5.39037	386.087	7.76666	magnesium-protoporphyrin IX monomethyl ester cyclase,chloroplast precursor, putative, expressed
LOC_Os01g17180	50.9924	46.7209	51.2535	38.5025	41.1341	37.7684	47.7177	50.2945	48.7951	40.0979	32.4845	32.4673	49.6556	2.54484	39.135	1.76976	48.9358	1.29415	35.0166	4.40054	proteasome subunit, putative, expressed
LOC_Os01g17190	182.835	180.64	175.938	102.577	105.607	98.6596	199.281	205.741	205.065	98.0494	95.9297	92.8764	179.804	3.52382	102.281	3.48302	203.362	3.55077	95.6185	2.6005	OsCam3 - Calmodulin, expressed
LOC_Os01g17214	1.34424	2.23284	1.25721	8.54983	5.566	6.53653	2.1577	1.5748	1.91552	9.29208	7.73777	6.76086	1.61143	0.539916	6.88412	1.52198	1.88267	0.292838	7.93024	1.27654	major facilitator superfamily antiporter, putative, expressed
LOC_Os01g17240	2.77325	7.50621	2.66612	122.126	130.157	122.769	2.99688	2.58928	4.19271	135.578	126.255	127.05	4.31519	2.76402	125.018	4.46278	3.25962	0.833381	129.628	5.16844	transporter, major facilitator family, putative, expressed
LOC_Os01g17250	29.4536	42.5939	30.2417	32.119	33.6941	31.4607	46.9407	44.1197	44.1439	33.4891	29.9618	30.6904	34.0964	7.36958	32.4246	1.14762	45.0681	1.62175	31.3804	1.86215	BRASSINOSTEROID INSENSITIVE 1-associated receptor kinase 1 precursor, putative, expressed
LOC_Os01g17260	11.0251	13.6281	11.5491	15.1016	15.4584	16.8285	14.4648	13.5625	12.4855	14.927	14.3936	14.4691	12.0675	1.37674	15.7962	0.911674	13.5043	0.990933	14.5965	0.28866	transcription factor, putative, expressed
LOC_Os01g17279	25.7919	26.5667	25.9413	14.5974	16.3047	15.3427	26.6444	27.2165	25.9173	15.2237	15.2729	15.5041	26.1	0.411075	15.4149	0.85593	26.5927	0.651149	15.3336	0.149701	exonuclease, putative, expressed
LOC_Os01g17300	1.05807	0.766377	0.702792	1.20544	0.734831	0.745498	1.1449	1.09381	1.23191	0.955336	0.951788	1.00546	0.842414	0.189453	0.895257	0.268681	1.15687	0.0698273	0.970861	0.0300156	expressed protein
LOC_Os01g17310	0	0	0	0	0.0429924	0	0	0	0	0	0.0661269	0.0223539	0	0	0.0143308	0.0248217	0	0	0.0294936	0.0336366	retrotransposon protein, putative, unclassified
LOC_Os01g17320	5.192	5.85193	5.23657	8.50921	9.06129	8.58466	7.10746	6.78405	5.5818	6.63479	7.43319	6.74341	5.42683	0.368817	8.71839	0.299347	6.4911	0.803911	6.93713	0.433021	PPR repeat domain containing protein, putative, expressed
LOC_Os01g17330	5.26612	4.53032	6.03246	0.0979306	0.0216798	0.130592	1.07499	1.1387	0.838538	0.159517	0.133383	0.157813	5.2763	0.75112	0.0834009	0.0558912	1.01741	0.158147	0.150238	0.0146214	eukaryotic translation initiation factor 6, putative, expressed
LOC_Os01g17360	0	0	0	0	0	0	0	0	0	0	0	0	0	0	0	0	0	0	0	0	retrotransposon protein, putative, unclassified, expressed
LOC_Os01g17370	0.0100869	0	0	0	0	0	0	0	0	0	0	0	0.00336229	0.00582366	0	0	0	0	0	0	retrotransposon protein, putative, unclassified, expressed
LOC_Os01g17380	0	0	0	0	0	0	0	0	0	0	0	0	0	0	0	0	0	0	0	0	retrotransposon protein, putative, unclassified
LOC_Os01g17390	95.1999	103.591	94.2591	31.7063	35.5658	39.0089	40.1824	45.5929	42.5728	32.0453	31.6952	35.5299	97.6833	5.13757	35.427	3.65331	42.7827	2.71136	33.0901	2.12014	OsFBX5 - F-box domain containing protein, expressed
LOC_Os01g17396	3.12462	3.55717	3.25696	2.9313	4.14593	2.96132	0.97021	0.715046	0.671108	2.41148	1.79796	2.35164	3.31292	0.221635	3.34618	0.692763	0.785455	0.161504	2.18703	0.338268	expressed protein
LOC_Os01g17402	0.249858	0.488634	0.342293	0.653477	0.617845	0.562795	0.379183	0.426189	0.274286	0.506874	0.540827	0.438778	0.360262	0.120398	0.611372	0.0456862	0.359886	0.0777683	0.495493	0.0519682	cyclin, putative, expressed
LOC_Os01g17410	0	0	0	0	0	0	0	0	0	0	0	0	0	0	0	0	0	0	0	0	expressed protein
LOC_Os01g17420	0.970333	0.903632	1.26601	0.151059	0.0557357	0	3.75361	3.33276	4.50174	0.11717	0.114303	0.0579594	1.04666	0.192868	0.0689317	0.0763894	3.8627	0.592075	0.0964776	0.0333886	expressed protein
LOC_Os01g17430	64.2414	60.6009	62.1098	48.7273	50.7835	51.6465	62.214	67.7439	65.9472	52.8991	51.7637	54.2959	62.3174	1.82906	50.3858	1.49971	65.3017	2.82087	52.9862	1.26835	coatomer subunit beta-1, putative, expressed
LOC_Os01g17440	0.0838745	0.0227818	0.028726	0.0685514	0.0758793	0.121886	0.0187187	0.0408762	0.0863201	0.0531724	0.0778069	0.0789067	0.0451274	0.0336873	0.0887723	0.0289106	0.0486383	0.0344626	0.069962	0.0145506	retrotransposon protein, putative, unclassified, expressed
LOC_Os01g17450	0	0	0	0	0	0	0	0	0	0	0	0	0	0	0	0	0	0	0	0	retrotransposon protein, putative, unclassified, expressed
LOC_Os01g17460	0	0	0	0	0	0	0	0	0	0	0	0.00492832	0	0	0	0	0	0	0.00164277	0.00284537	retrotransposon protein, putative, unclassified, expressed
LOC_Os01g17470	4.23621	4.71873	4.01548	27.8149	22.8395	28.324	3.53338	3.29488	3.14135	22.2168	23.5785	25.2	4.32347	0.359658	26.3261	3.03022	3.3232	0.197542	23.6651	1.49346	plastocyanin-like domain containing protein, putative, expressed
LOC_Os01g17970	0	0	0	0	0	0	0	0	0	0	0	0	0	0	0	0	0	0	0	0	retrotransposon protein, putative, Ty1-copia subclass
LOC_Os01g17980	0	0	0	0	0	0	0	0	0	0	0	0	0	0	0	0	0	0	0	0	expressed protein
LOC_Os01g17990	0	0	0	0	0	0	0	0	0	0	0	0	0	0	0	0	0	0	0	0	expressed protein
LOC_Os01g18000	0	0	0	0	0	0	0	0	0	0	0	0	0	0	0	0	0	0	0	0	retrotransposon protein, putative, Ty3-gypsy subclass, expressed
LOC_Os01g18010	0	0	0	0	0	0	0	0	0	0	0	0	0	0	0	0	0	0	0	0	hypothetical protein
LOC_Os01g18020	0	0	0	0	0	0	0	0	0	0	0	0	0	0	0	0	0	0	0	0	retrotransposon protein, putative, unclassified
LOC_Os01g18030	0	0	0	0	0	0	0	0	0	0	0	0	0	0	0	0	0	0	0	0	retrotransposon protein, putative, unclassified, expressed
LOC_Os01g18040	0	0	0	0	0	0	0	0	0	0	0	0	0	0	0	0	0	0	0	0	retrotransposon protein, putative, unclassified, expressed
LOC_Os01g18050	177.359	171.11	171.577	157.519	150.709	161.216	204.243	230.501	247.049	130.947	151.058	142.038	173.349	3.48091	156.481	5.33006	227.264	21.5859	141.348	10.0733	tubulin/FtsZ domain containing protein, putative, expressed
LOC_Os01g18060	2.11471	2.3546	2.0341	2.27998	2.35184	2.15771	3.15304	3.09182	3.33402	2.76683	2.33738	2.28576	2.16781	0.166718	2.26318	0.098152	3.19296	0.125938	2.46332	0.264104	sugar transporter superfamily, putative, expressed
LOC_Os01g18070	93.8159	108.447	89.8296	76.405	80.7868	78.0923	118.555	119.566	113.511	80.0018	74.1169	70.0702	97.364	9.80252	78.428	2.21013	117.21	3.24368	74.7296	4.9941	bacterial transferase hexapeptide domain containing protein, expressed
LOC_Os01g18080	110.381	118.404	95.173	22.8595	21.9093	28.4996	105.256	103.11	82.2978	25.4377	33.5373	33.8922	107.986	11.7991	24.4228	3.56247	96.8881	12.681	30.9557	4.78204	retrotransposon protein, putative, unclassified, expressed
LOC_Os01g18090	0.403299	0.525807	0.663	0.175797	0.243237	0.351644	0.720051	0.825501	0.996139	0.102269	0.249416	0.0505883	0.530702	0.129919	0.256893	0.088715	0.847231	0.139321	0.134091	0.103163	expressed protein
LOC_Os01g18100	8.28454	7.38074	8.96603	3.52094	3.82593	3.74931	5.61011	5.32946	5.57038	4.29163	3.73282	3.77074	8.21044	0.79524	3.69872	0.158664	5.50332	0.151868	3.93173	0.312259	OsRhmbd3 - Putative Rhomboid homologue, expressed
LOC_Os01g18110	0.152442	0.260265	0.14917	0.498368	0.709253	0.506349	0.0972035	0.191038	0.298831	1.1873	0.754207	0.519018	0.187292	0.0632176	0.571324	0.119517	0.195691	0.100894	0.820175	0.33899	cinnamoyl CoA reductase, putative, expressed
LOC_Os01g18120	0	0.0342891	0	0.378318	0.532965	0.366905	0	0	0	0.520198	0.370843	0.336497	0.0114297	0.0197968	0.426063	0.092756	0	0	0.409179	0.0976668	cinnamoyl CoA reductase, putative, expressed
LOC_Os01g18130	0	0	0	0	0	0	0	0	0	0	0	0	0	0	0	0	0	0	0	0	expressed protein
LOC_Os01g18140	0.169179	0.367616	0.270395	0.0614541	0.136047	0.163901	0.251711	0.357281	0.309533	0.107252	0	0	0.269064	0.0992252	0.120467	0.0529704	0.306175	0.0528652	0.0357505	0.0619217	expressed protein
LOC_Os01g18150	0.0629059	0.113909	0.201082	0	0	0	0.112312	0.204381	0.0863201	0	0	0	0.125966	0.0698725	0	0	0.134338	0.0620359	0	0	STE_MEK_ste7_MAP2K.1 - STE kinases include homologs to sterile 7, sterile 11 and sterile 20 from yeast, expressed
LOC_Os01g18160	6.38821	6.9406	7.71175	0.827112	0.534057	0.919142	8.46946	9.18576	11.7169	0.72175	1.25171	1.19007	7.01352	0.664774	0.760104	0.201097	9.7907	1.70614	1.05451	0.289823	expressed protein
LOC_Os01g18170	460.555	478.642	466.996	8.29935	7.28068	6.21732	530.028	450.045	551.736	7.74295	7.94872	6.92539	468.731	9.16746	7.26578	1.04109	510.603	53.5559	7.53902	0.541282	Cupin domain containing protein, expressed
LOC_Os01g18180	0	0	0	0	0	0	0	0	0.0127625	0	0	0	0	0	0	0	0.00425416	0.00736841	0	0	transposon protein, putative, CACTA, En/Spm sub-class, expressed
LOC_Os01g18190	0	0	0	0	0	0	0	0	0	0	0	0	0	0	0	0	0	0	0	0	transposon protein, putative, CACTA, En/Spm sub-class, expressed
LOC_Os01g18200	0	0	0	0	0	0	0	0	0	0	0	0	0	0	0	0	0	0	0	0	transposon protein, putative, CACTA, En/Spm sub-class
LOC_Os01g18210	16.5239	21.7243	16.3323	35.0842	32.0391	32.2857	16.7343	14.3464	14.726	30.1811	25.3452	26.0269	18.1935	3.05927	33.1364	1.6914	15.2689	1.28315	27.1844	2.61753	peptidyl-prolyl cis-trans isomerase, putative, expressed
LOC_Os01g18220	2.18064	1.1846	2.0948	0.637556	0.80194	0.579677	2.07723	2.16435	2.37194	0.606917	0.707189	0.617113	1.82001	0.551956	0.673058	0.115306	2.20451	0.151404	0.64374	0.0551851	expressed protein
LOC_Os01g18230	2.07618	2.18051	1.65915	2.63959	2.08696	2.86624	3.36702	3.0692	3.41874	1.66718	2.35398	2.47406	1.97195	0.275867	2.53093	0.40084	3.28499	0.188657	2.16507	0.435348	FAD-linked oxidoreductase protein, putative, expressed
LOC_Os01g18240	19.5345	18.2191	18.4747	28.2858	26.9366	20.2747	14.5167	15.5674	15.7479	32.8838	23.3932	30.3889	18.7428	0.697509	25.1657	4.28911	15.2773	0.664884	28.8886	4.91997	MYB family transcription factor, putative, expressed
LOC_Os01g18250	0	0	0	0	0	0	0	0	0	0	0	0	0	0	0	0	0	0	0	0	subtilase, putative, expressed
LOC_Os01g18260	0	0	0	0	0	0	0	0	0	0	0	0	0	0	0	0	0	0	0	0	transposon protein, putative, CACTA, En/Spm sub-class
LOC_Os01g18270	0.00717143	0	0	0.0312601	0.0865042	0.0521075	0	0.00698999	0.0098407	0.0727414	0.0266105	0.08096	0.00239048	0.00414043	0.0566239	0.0278976	0.00561023	0.00506336	0.060104	0.0292958	transposon protein, putative, CACTA, En/Spm sub-class, expressed
LOC_Os01g18280	5.2281	5.93016	4.60555	8.16288	7.33938	6.92874	6.04787	6.08011	6.08654	9.4974	6.83017	7.88875	5.2546	0.662702	7.477	0.628476	6.07151	0.0207185	8.07211	1.34303	SNF7 domain containing protein, putative, expressed
LOC_Os01g18300	0	0	0	0	0	0	0	0	0	0	0	0	0	0	0	0	0	0	0	0	expressed protein
LOC_Os01g18310	0.157479	0.228128	0	0.858059	1.07642	0.686543	0.328023	0.460483	0.144062	1.13145	1.03884	0.987676	0.128535	0.116785	0.873673	0.195406	0.310856	0.158907	1.05265	0.0728766	expressed protein
LOC_Os01g18320	1.98949	4.64789	2.82003	45.7919	43.2933	46.9431	3.29539	2.70137	4.13444	46.2357	39.9695	44.3715	3.15247	1.36002	45.3428	1.86588	3.37707	0.720022	43.5256	3.21764	protoporphyrinogen oxidase, chloroplast precursor, putative, expressed
LOC_Os01g18330	0	0	0	0	0	0	0	0	0	0	0	0	0	0	0	0	0	0	0	0	hypothetical protein
LOC_Os01g18340	0	0	0	0	0	0	0	0	0	0	0	0	0	0	0	0	0	0	0	0	glycine-rich cell wall protein, putative, expressed
LOC_Os01g18350	0	0	0	0	0	0	0	0	0	0	0	0	0	0	0	0	0	0	0	0	expressed protein
LOC_Os01g18360	2.03024	2.38327	2.078	2.16158	2.02671	2.37383	6.02049	4.61737	4.73925	2.98837	2.94411	3.16136	2.16384	0.191529	2.18737	0.174993	5.1257	0.777299	3.03128	0.114803	OsIAA4 - Auxin-responsive Aux/IAA gene family member, expressed
LOC_Os01g18370	0.727205	0.395043	0.719503	0.044026	0.0974645	0.0587096	0.108196	0.196891	0.0554377	0.102447	0.199881	0.0506766	0.613917	0.18959	0.0667334	0.027608	0.120175	0.0714833	0.117668	0.0757578	expressed protein
LOC_Os01g18375	0.411544	0.335348	0.986642	0.11212	0	0	0.27554	0.300849	0.423544	0.13045	0	0	0.577845	0.356073	0.0373732	0.0647323	0.333311	0.079162	0.0434832	0.0753151	hydrophobic protein, putative, expressed
LOC_Os01g18390	3.39418	3.71648	3.74168	1.30036	0.863615	1.19457	3.33772	3.90277	3.02011	0.571558	0.623168	0.831548	3.61745	0.193766	1.11951	0.227839	3.4202	0.44707	0.675425	0.137648	OsRCI2-1 - Putative low temperature and salt responsive protein, expressed
LOC_Os01g18400	16.6386	22.8884	19.1602	0.931676	1.37502	1.4654	45.3819	29.0593	34.3828	1.36194	1.35573	1.70486	19.5624	3.14427	1.25737	0.285655	36.2747	8.3241	1.47418	0.199805	CHIT10 - Chitinase family protein precursor, expressed
LOC_Os01g18410	4.01535	3.71766	3.92233	5.09865	5.09616	5.78436	5.2365	4.28812	4.64748	6.68481	6.04617	5.16809	3.88511	0.152297	5.32639	0.396613	4.72403	0.478801	5.96636	0.7615	expressed protein
LOC_Os01g18420	0	0	0	0	0	0	0	0	0	0	0	0	0	0	0	0	0	0	0	0	OsMADS88 - MADS-box family gene with M-gamma type-box, expressed
LOC_Os01g18440	0	0	0	0	0.0303187	0	0	0	0	0	0	0	0	0	0.0101062	0.0175045	0	0	0	0	OsMADS89 - MADS-box family gene with M-gamma type-box, expressed
LOC_Os01g18450	6.19222	8.38369	5.87287	3.42588	2.41315	2.90721	8.50431	9.47118	9.93498	3.50281	4.59541	4.18238	6.81626	1.3668	2.91541	0.506415	9.30349	0.729925	4.09354	0.55169	expressed protein
LOC_Os01g18460	0	0	0	0	0	0	0	0	0	0	0	0	0	0	0	0	0	0	0	0	expressed protein
LOC_Os01g18470	0	0	0	0	0	0	0	0	0	0	0	0	0	0	0	0	0	0	0	0	transposon protein, putative, unclassified, expressed
LOC_Os01g18480	0	0	0.00631869	0	0	0	0	0	0	0	0	0	0.00210623	0.0036481	0	0	0	0	0	0	transposon protein, putative, unclassified, expressed
LOC_Os01g18490	0	0.17286	0.108981	0	0	0	0	0.0775384	0	0	0	0	0.0939469	0.087405	0	0	0.0258461	0.0447668	0	0	expressed protein
LOC_Os01g18500	0	0	0.130508	0	0	0	0	0.0928547	0	0	0	0	0.0435027	0.0753489	0	0	0.0309516	0.0536097	0	0	transposon protein, putative, unclassified
LOC_Os01g18510	0	0	0	0	0	0.0190598	0	0	0	0	0	0	0	0	0.00635328	0.0110042	0	0	0	0	retrotransposon protein, putative, Ty3-gypsy subclass, expressed
LOC_Os01g18520	0	0	0	0	0	0.00955156	0	0	0	0	0	0	0	0	0.00318385	0.0055146	0	0	0	0	retrotransposon protein, putative, Ty3-gypsy subclass, expressed
LOC_Os01g18530	0.464148	0.945529	0.158965	0	0	0	0.776898	1.07446	0.477681	0.0735618	0	0	0.522881	0.396558	0	0	0.776347	0.298391	0.0245206	0.0424709	expressed protein
LOC_Os01g18550	0	0	0	0	0	0	0	0	0	0	0	0	0	0	0	0	0	0	0	0	transposon protein, putative, CACTA, En/Spm sub-class, expressed
LOC_Os01g18560	0	0	0	0	0	0	0	0	0	0	0	0	0	0	0	0	0	0	0	0	transposon protein, putative, CACTA, En/Spm sub-class
LOC_Os01g18570	0	0	0	0	0	0	0	0	0	0	0	0	0	0	0	0	0	0	0	0	transposon protein, putative, CACTA, En/Spm sub-class, expressed
LOC_Os01g18584	13.0026	8.66285	12.8966	5.9074	4.32876	5.34357	8.91142	8.63381	9.48465	4.98265	5.93915	5.80119	11.5207	2.47551	5.19324	0.799981	9.00996	0.433895	5.57433	0.517033	WRKY9, expressed
LOC_Os01g18610	0	0	0	0	0	0	0	0	0	0	0	0	0	0	0	0	0	0	0	0	retrotransposon protein, putative, LINE subclass, expressed
LOC_Os01g18620	1.78358	1.5341	1.62894	0.809853	0.761959	0.791967	3.42766	3.24753	4.04508	1.00507	0.903876	1.05648	1.64887	0.12593	0.787926	0.0242012	3.57342	0.418279	0.988475	0.0776437	transferase family protein, putative, expressed
LOC_Os01g18630	92.2516	99.6885	87.8709	159.476	165.573	168.124	142.198	149.361	156.486	192.29	187.544	186.237	93.2703	5.97428	164.391	4.44365	149.348	7.14382	188.69	3.18503	aspartic proteinase oryzasin-1 precursor, putative, expressed
LOC_Os01g18640	28.5292	27.8563	26.3023	24.8346	27.0672	25.0815	34.6002	34.25	35.6627	26.5492	27.1982	26.7548	27.5626	1.14213	25.6611	1.22393	34.8376	0.735696	26.8341	0.331698	aminotransferase, putative, expressed
LOC_Os01g18650	0	0	0	0	0	0	0	0.010015	0	0	0	0	0	0	0	0	0.00333832	0.00578213	0	0	transposon protein, putative, unclassified, expressed
LOC_Os01g18660	9.06184	8.64303	8.3832	1.74517	1.66473	1.85421	18.3874	19.2007	20.9211	2.42667	2.49612	2.79271	8.69603	0.34241	1.7547	0.0950949	19.5031	1.29364	2.57184	0.194411	aminotransferase, putative, expressed
LOC_Os01g18670	77.8366	74.8991	75.6175	22.376	23.6677	21.9039	89.3683	94.0388	80.6824	26.1863	24.7737	26.6593	76.1177	1.5313	22.6492	0.913107	88.0298	6.778	25.8731	0.981046	MDR-like ABC transporter, putative, expressed
LOC_Os01g18680	0	0	0	0	0	0	0	0	0	0	0	0	0	0	0	0	0	0	0	0	retrotransposon protein, putative, unclassified, expressed
LOC_Os01g18690	0	0	0	0	0	0	0.0116754	0	0	0	0	0	0	0	0	0	0.0038918	0.0067408	0	0	retrotransposon protein, putative, unclassified, expressed
LOC_Os01g18700	0	0	0	0	0	0	0	0	0	0	0	0	0	0	0	0	0	0	0	0	retrotransposon protein, putative, unclassified, expressed
LOC_Os01g18710	0.162452	0.0441247	0.111275	0	0	0	0	0.0395854	0.222918	0	0	0	0.105951	0.0593429	0	0	0.0875011	0.118933	0	0	hypothetical protein
LOC_Os01g18720	0	0	0	0	0	0	0	0	0	0	0	0	0	0	0	0	0	0	0	0	expressed protein
LOC_Os01g18730	0	0	0	0	0	0	0	0	0	0	0	0	0	0	0	0	0	0	0	0	expressed protein
LOC_Os01g18744	136.468	109.837	122.132	10.994	9.69498	10.4633	310.792	316.028	362.789	9.97833	12.254	13.1098	122.813	13.3286	10.3841	0.653124	329.869	28.6289	11.7807	1.61851	transferase family protein, putative, expressed
LOC_Os01g18760	0	0	0	0	0	0	0	0	0	0	0	0	0	0	0	0	0	0	0	0	retrotransposon protein, putative, unclassified
LOC_Os01g18770	0	0	0	0	0	0	0	0	0	0	0	0	0	0	0	0	0	0	0	0	retrotransposon protein, putative, unclassified
LOC_Os01g18780	0	0	0	0	0	0	0	0	0	0	0	0	0	0	0	0	0	0	0	0	fibroin heavy chain precursor, putative, expressed
LOC_Os01g18790	0	0	0	0	0	0	0	0	0	0	0	0	0	0	0	0	0	0	0	0	expressed protein
LOC_Os01g18800	21.7804	23.9633	20.1872	150.294	165.064	161.848	20.2751	23.1753	22.8166	160.762	156.288	142.589	21.9769	1.89567	159.069	7.76723	22.089	1.58108	153.213	9.469	CAMK_KIN1/SNF1/Nim1_like.9 - CAMK includes calcium/calmodulin depedent protein kinases, expressed
LOC_Os01g18810	0	0	0	0.0223643	0	0.0298232	0	0	0	0.0520411	0.0253838	0	0	0	0.0173958	0.01552	0	0	0.0258083	0.0260231	expressed protein
LOC_Os01g18830	0.0517883	0	0	0	0	0	0	0.100956	0	0.0656626	0.0640558	0	0.0172628	0.0299	0	0	0.033652	0.058287	0.0432395	0.0374551	expressed protein
LOC_Os01g18840	0.0225408	0.0979594	0	2.53006	2.39267	2.22742	0.140855	0	0.092792	2.74363	2.50922	2.7426	0.0401667	0.0513032	2.38338	0.151534	0.0778824	0.0716015	2.66515	0.135044	IF, putative, expressed
LOC_Os01g18850	33.6426	29.0419	33.4719	18.4079	19.6789	19.455	19.3191	20.1303	19.1194	22.6542	22.0046	21.3818	32.0522	2.60833	19.1806	0.678479	19.5229	0.535399	22.0135	0.636254	OsSPL1 - SBP-box gene family member, expressed
LOC_Os01g18860	0.0561878	0.0763079	0.0192436	0.275537	0.220271	0.326608	0.188096	0.109532	0.134927	0.427444	0.434359	0.510978	0.0505798	0.0289425	0.274138	0.0531822	0.144185	0.0400916	0.457594	0.0463615	S-adenosylmethionine synthetase, putative, expressed
LOC_Os01g18870	0.0142108	0.0154396	0	0.0309723	0.0342831	0.0206511	0.025372	0.0415538	0.0390003	0.0360358	0.070308	0.0534764	0.00988346	0.00858135	0.0286355	0.00711009	0.0353087	0.00869964	0.0532734	0.017137	helix-loop-helix DNA-binding domain containing protein, expressed
LOC_Os01g18880	1.8052	2.22205	2.04419	2.13778	2.32854	2.34279	2.25425	2.27824	1.98312	2.28221	2.38124	1.91098	2.02381	0.209168	2.2697	0.11447	2.17187	0.163897	2.19147	0.247914	ubiquitin carboxyl-terminal hydrolase, family 1, putative, expressed
LOC_Os01g18890	3.37595	4.35559	3.46866	1.47814	2.07245	1.97113	4.97801	4.78891	3.63983	1.64336	1.90141	2.04171	3.7334	0.540823	1.84057	0.317939	4.46892	0.724209	1.86216	0.202055	peroxidase precursor, putative, expressed
LOC_Os01g18900	0.233832	0.846838	0.533897	0	0	0	1.11329	1.21555	0.427822	0	0	0	0.538189	0.306525	0	0	0.918889	0.428339	0	0	stigma specific peroxidase precursor, putative, expressed
LOC_Os01g18910	0.627779	0.113677	0.250841	0	0	0	0.56042	0.662888	0.789658	0	0	0	0.330766	0.266207	0	0	0.670988	0.114834	0	0	peroxidase precursor, putative, expressed
LOC_Os01g18920	0	0	0	0	0	0	0	0	0	0	0	0	0	0	0	0	0	0	0	0	hAT dimerisation domain-containing protein, putative
LOC_Os01g18930	0	0.0490275	0	0.590103	1.06142	0.819703	0	0	0	0.886829	1.1442	0.962262	0.0163425	0.028306	0.823743	0.235685	0	0	0.997764	0.132308	peroxidase precursor, putative, expressed
LOC_Os01g18940	0	0	0	0	0	0	0	0	0	0	0	0	0	0	0	0	0	0	0	0	expressed protein
LOC_Os01g18950	1.10564	0.575597	0.946671	0	0.0277846	0	1.99458	2.11043	2.8447	0	0	0	0.87597	0.272003	0.00926155	0.0160415	2.31657	0.461025	0	0	peroxidase precursor, putative, expressed
LOC_Os01g18960	0	0	0	0	0	0	0	0	0	0	0	0	0	0	0	0	0	0	0	0	hypothetical protein
LOC_Os01g18970	7.58264	4.53107	6.69099	0.0729102	0.188309	0.0972272	13.8168	15.7815	18.2087	0	0.0551695	0.0559493	6.26824	1.5691	0.119482	0.0608334	15.9357	2.20001	0.0370396	0.0320796	peroxidase precursor, putative, expressed
LOC_Os01g18980	0	0	0	0	0.08781	0	0	0	0	0	0	0	0	0	0.02927	0.0506971	0	0	0	0	transposon protein, putative, unclassified
LOC_Os01g18990	0	0	0	0	0	0	0	0	0	0	0	0	0	0	0	0	0	0	0	0	retrotransposon protein, putative, Ty3-gypsy subclass
LOC_Os01g19000	0	0	0	0	0	0	0	0	0	0	0	0	0	0	0	0	0	0	0	0	retrotransposon protein, putative, Ty3-gypsy subclass, expressed
LOC_Os01g19010	0	0	0	0	0	0	0	0	0	0	0	0	0	0	0	0	0	0	0	0	retrotransposon protein, putative, unclassified, expressed
LOC_Os01g19020	179.086	176.217	167.829	68.3488	65.6725	64.8665	262.849	242.357	262.375	57.2771	64.3788	63.2862	174.377	5.84942	66.2959	1.82297	255.86	11.6964	61.6474	3.82397	peroxidase precursor, putative, expressed
LOC_Os01g19030	0	0	0	0	0	0	0	0.0148641	0	0	0	0	0	0	0	0	0.0049547	0.00858179	0	0	retrotransposon protein, putative, unclassified, expressed
LOC_Os01g19050	0	0	0	0	0	0	0	0	0	0	0	0	0	0	0	0	0	0	0	0	transposon protein, putative, unclassified, expressed
LOC_Os01g19060	0	0	0	0	0	0	0	0	0	0	0	0	0	0	0	0	0	0	0	0	transposon protein, putative, CACTA, En/Spm sub-class
LOC_Os01g19070	0	0	0	0	0	0	0	0	0	0	0	0	0	0	0	0	0	0	0	0	transposon protein, putative, CACTA, En/Spm sub-class, expressed
LOC_Os01g19080	0	0	0	0	0	0	0	0	0	0	0	0	0	0	0	0	0	0	0	0	ligA, putative, expressed
LOC_Os01g19090	0	0	0	0	0	0	0	0	0	0	0	0	0	0	0	0	0	0	0	0	retrotransposon protein, putative, Ty3-gypsy subclass
LOC_Os01g19100	0	0	0	0	0	0	0	0	0	0	0	0	0	0	0	0	0	0	0	0	retrotransposon protein, putative, Ty3-gypsy subclass, expressed
LOC_Os01g19110	0	0	0	0	0	0	0	0	0	0	0	0	0	0	0	0	0	0	0	0	transposon protein, putative, CACTA, En/Spm sub-class
LOC_Os01g19120	0	0	0	0	0.0174087	0	0	0	0	0	0	0	0	0	0.0058029	0.0100509	0	0	0	0	expressed protein
LOC_Os01g19130	23.3013	23.6954	24.4285	8.86555	10.9128	11.4812	18.7666	17.6632	16.7927	9.1591	12.9156	11.5735	23.8084	0.572007	10.4199	1.37573	17.7408	0.98927	11.2161	1.90357	protein phosphatase 2C, putative, expressed
LOC_Os01g19140	1.6852	3.04511	1.77401	15.0782	13.7157	15.3896	3.40466	2.57624	2.7506	14.147	13.0988	13.7067	2.16811	0.760804	14.7278	0.890241	2.9105	0.436744	13.6508	0.52637	O-sialoglycoprotein endopeptidase, putative, expressed
LOC_Os01g19150	36.8701	36.0566	37.2031	36.647	38.503	38.4077	33.0893	34.5396	34.1917	41.4428	42.9069	39.7189	36.7099	0.589774	37.8526	1.04513	33.9402	0.757136	41.3562	1.59577	CGMC_GSK.3 - CGMC includes CDA, MAPK, GSK3, and CLKC kinases, expressed
LOC_Os01g19160	2.3554	3.15566	2.6131	1.22828	1.39444	1.53294	2.78636	2.46482	2.24066	1.26419	1.30475	0.996924	2.70805	0.408494	1.38522	0.152538	2.49728	0.274293	1.18862	0.167248	protein kinase domain containing protein, expressed
LOC_Os01g19170	17.494	28.0647	20.4443	4.58809	5.01149	5.0683	51.366	27.6155	35.4267	3.69973	3.29984	3.95651	22.001	5.45458	4.88929	0.262393	38.136	12.1048	3.65203	0.330927	polygalacturonase, putative, expressed
LOC_Os01g19190	0.191765	0.117761	0.125643	0.0545152	0.0351999	0.0605809	0.17491	0.138153	0.148732	0.0158569	0.0360941	0.0313751	0.145056	0.0406423	0.0500987	0.0132544	0.153932	0.0189222	0.0277754	0.0105879	retrotransposon protein, putative, unclassified, expressed
LOC_Os01g19200	0.12886	0.0576482	0.0519212	0.0413014	0.0274298	0.044061	0.108267	0.1256	0.166422	0.0192215	0.0375022	0.0190162	0.0794766	0.0428633	0.0375974	0.00891285	0.13343	0.0298576	0.0252466	0.0106142	retrotransposon protein, putative, unclassified, expressed
LOC_Os01g19210	0.223936	0.101375	0.178956	0.122017	0.101295	0.108474	0.174919	0.236459	0.217662	0.094643	0.0461636	0.0819281	0.168089	0.0619989	0.110595	0.0105225	0.20968	0.0315368	0.0742449	0.0251364	transposon protein, putative, unclassified, expressed
LOC_Os01g19220	8.90676	8.00019	7.35483	10.9585	9.68413	9.96096	7.19628	6.59308	7.43454	6.79656	7.53392	7.36239	8.08726	0.779621	10.2012	0.670294	7.07463	0.433722	7.23096	0.385847	beta-D-xylosidase, putative, expressed
LOC_Os01g19230	0	0	0	0	0	0	0	0	0	0	0	0	0	0	0	0	0	0	0	0	expressed protein
LOC_Os01g19240	0.494369	0.747293	0.647815	0.07027	0.0518543	0.0312355	0.921024	0.670416	0.678378	0.0272527	0.0531717	0	0.629826	0.127418	0.0511199	0.0195276	0.756606	0.142446	0.0268081	0.0265886	integral membrane protein DUF6 containing protein, expressed
LOC_Os01g19250	0	0	0	0	0	0	0	0	0	0	0	0	0	0	0	0	0	0	0	0	expressed protein
LOC_Os01g19260	35.5229	41.7401	35.8443	0.340374	0.318795	0.261862	105.848	73.5223	79.4227	0.243705	0.178306	0.210964	37.7024	3.5004	0.30701	0.0405606	86.2642	17.2144	0.210991	0.0326994	ATPase, putative, expressed
LOC_Os01g19270	2.17099	2.64074	2.39225	1.33721	1.13858	0.925888	2.42256	2.46107	2.46096	1.31646	1.1675	1.3024	2.40133	0.235004	1.13389	0.2057	2.4482	0.0222038	1.26212	0.0822462	expressed protein
LOC_Os01g19280	0.0340432	0	0	0	0.020532	0	0	0	0	0	0	0	0.0113477	0.0196548	0.00684401	0.0118542	0	0	0	0	expressed protein
LOC_Os01g19290	0.200833	0.174559	0.275131	0	0.0161501	0	1.42232	1.42246	1.74537	0.0509274	0	0	0.216841	0.0521621	0.00538338	0.00932428	1.53005	0.186473	0.0169758	0.029403	integral membrane protein DUF6 containing protein, expressed
LOC_Os01g19300	0	0	0	0	0	0	0	0	0	0	0	0	0	0	0	0	0	0	0	0	retrotransposon protein, putative, unclassified, expressed
LOC_Os01g19310	0	0	0	0	0.0420219	0.0759381	0	0.0169779	0	0.0441703	0.0215447	0.109246	0	0	0.03932	0.0380411	0.00565931	0.00980222	0.0583204	0.0455309	retrotransposon protein, putative, unclassified, expressed
LOC_Os01g19320	2.64725	3.12094	1.6204	1.90276	2.24204	2.94662	3.1677	2.79987	2.39596	2.92798	3.76199	2.47279	2.46286	0.767076	2.36381	0.532477	2.78784	0.386011	3.05425	0.653811	expressed protein
LOC_Os01g19330	1.85532	3.75663	1.90627	0.0229753	0.0508626	0.183828	0.451704	0.410996	0.405028	0.0267315	0.0521547	0.0793379	2.50608	1.08331	0.0858888	0.0859567	0.422576	0.0254016	0.0527414	0.0263081	MYB family transcription factor, putative, expressed
LOC_Os01g19340	0	0	0	0	0	0	0	0	0	0	0	0	0	0	0	0	0	0	0	0	expressed protein
LOC_Os01g19350	0	0	0	0	0	0	0	0	0	0	0	0	0	0	0	0	0	0	0	0	expressed protein
LOC_Os01g19360	0	0	0.00925671	0	0	0	0	0	0	0	0	0	0.00308557	0.00534436	0	0	0	0	0	0	retrotransposon protein, putative, Ty1-copia subclass, expressed
LOC_Os01g19370	0.241139	0.360237	0.57811	0.229933	0.254512	0.131409	0.322898	0.440697	0.289532	0.458612	0.44739	0.0756189	0.393162	0.170881	0.205284	0.0651479	0.351042	0.0794154	0.327207	0.217954	retrotransposon protein, putative, unclassified, expressed
LOC_Os01g19380	0.868519	0.616982	0.938133	0.837257	0.96705	0.970869	1.35682	1.0419	0.779247	1.56709	1.26018	1.13134	0.807878	0.168945	0.925059	0.0760622	1.05932	0.289182	1.31954	0.223858	pentatricopeptide, putative, expressed
LOC_Os01g19390	2.17556	2.52988	2.60786	2.14855	2.84976	2.34644	3.20148	3.51212	3.14859	2.43516	2.66989	2.64366	2.43777	0.2304	2.44825	0.361523	3.2874	0.196402	2.5829	0.128622	glycerol-3-phosphate acyltransferase, putative, expressed
LOC_Os01g19400	15.1517	18.8718	13.781	16.5796	16.5054	15.1632	18.9643	17.6307	18.2621	13.7844	14.1039	12.6183	15.9349	2.63419	16.0828	0.797201	18.2857	0.66708	13.5022	0.782005	expressed protein
LOC_Os01g19410	46.6074	64.8136	48.5505	22.8113	21.8988	21.3873	58.2516	55.5203	51.2488	27.0742	26.2382	25.7995	53.3238	9.99775	22.0325	0.721336	55.0069	3.52952	26.3706	0.64759	expressed protein
LOC_Os01g19420	0	0.0279456	0	0	0.0310262	0	0	0	0	0	0.0318144	0	0.00931522	0.0161344	0.0103421	0.017913	0	0	0.0106048	0.018368	transposon protein, putative, unclassified, expressed
LOC_Os01g19430	0.0274607	0.0596704	0.112859	0.299252	0.033124	0.0399058	0	0	0	0.13927	0.135862	0.0688913	0.0666635	0.0431267	0.124094	0.151729	0	0	0.114674	0.039686	3-5 exonuclease domain-containing protein, putative, expressed
LOC_Os01g19440	0	0.149709	0	2.05219	1.77292	1.66868	0.225516	0.0671538	0.157568	1.83445	2.10202	2.21816	0.0499029	0.0864344	1.83127	0.198299	0.150079	0.0794463	2.05154	0.196772	pectinesterase, putative, expressed
LOC_Os01g19450	123.072	114.752	122.191	104.899	110.467	101.782	121.277	124.691	113.915	104.271	92.2134	92.1015	120.005	4.57024	105.716	4.39985	119.961	5.50696	96.1953	6.99404	ATP-citrate synthase subunit 1, putative, expressed
LOC_Os01g19460	1.5542	1.56269	1.63423	0.42342	0.550907	0.485391	1.94728	1.78064	1.88948	0.5445	0.446863	0.572887	1.58371	0.0439642	0.486573	0.0637515	1.87247	0.0846094	0.521417	0.0661072	retrotransposon protein, putative, unclassified, expressed
LOC_Os01g19470	30.6601	31.2054	31.7925	24.9943	30.192	28.5354	43.2466	41.855	38.415	28.7587	26.1071	25.6151	31.2193	0.566344	27.9072	2.65515	41.1722	2.48713	26.827	1.69093	nodal modulator 1 precursor, putative, expressed
LOC_Os01g19480	0.730159	1.20797	0.829779	3.6891	3.75317	4.08751	1.88878	1.69834	1.81031	4.73406	3.62274	3.8821	0.922637	0.252078	3.84326	0.213942	1.79914	0.0957086	4.07963	0.581399	kelch motif family protein, putative, expressed
LOC_Os01g19490	5.46123	5.90173	5.4145	5.18754	5.30759	5.5879	6.03105	5.85441	5.55701	4.44341	4.06978	4.40816	5.59248	0.26883	5.36101	0.205459	5.81416	0.239572	4.30711	0.206292	pentatricopeptide, putative, expressed
LOC_Os01g19500	0.251624	0.182254	0.114904	0.0914019	0.101172	0	0.0748749	0.0817525	0.230187	0.106345	0	0	0.182927	0.0683623	0.0641914	0.0558056	0.128938	0.0877514	0.0354483	0.0613982	expressed protein
LOC_Os01g19529	0.0136655	0.0445415	0	0.0297839	0	0	0.0243984	0	0.0375039	0.0346531	0.0169026	0.034283	0.0194023	0.0228182	0.00992795	0.0171957	0.0206341	0.0190332	0.0286129	0.0101431	pentatricopeptide, putative, expressed
LOC_Os01g19548	1.21574	1.65927	1.19751	2.0037	2.44816	2.59897	2.0809	1.82155	2.04051	2.75167	2.02568	1.80225	1.35751	0.261493	2.35028	0.309471	1.98099	0.139546	2.1932	0.496384	pentatricopeptide, putative, expressed
LOC_Os01g19570	0	0	0	0	0	0	0	0	0	0	0	0	0	0	0	0	0	0	0	0	hypothetical protein
LOC_Os01g19580	0	0	0	0	0	0	0	0	0	0	0	0	0	0	0	0	0	0	0	0	expressed protein
LOC_Os01g19590	0	0	0	0	0	0	0	0	0	0	0	0	0	0	0	0	0	0	0	0	transposon protein, putative, CACTA, En/Spm sub-class, expressed
LOC_Os01g19600	0	0	0	0	0	0	0	0	0	0	0	0	0	0	0	0	0	0	0	0	transposon protein, putative, CACTA, En/Spm sub-class, expressed
LOC_Os01g19610	0.0119142	0.155334	0.0163219	4.64809	4.08147	4.44963	0.0106359	0	0.0326977	5.15118	6.01248	6.21702	0.0611899	0.0815605	4.39306	0.287515	0.0144445	0.0166782	5.79356	0.565638	plant protein of unknown function domain containing protein, expressed
LOC_Os01g19620	0	0	0	0	0	0	0	0	0	0	0	0	0	0	0	0	0	0	0	0	retrotransposon protein, putative, unclassified, expressed
LOC_Os01g19630	3.62297	5.76379	4.04476	3.01236	2.78101	2.64954	6.00643	4.87275	5.1006	3.86278	3.33178	3.23133	4.47717	1.13403	2.8143	0.183689	5.32659	0.599676	3.4753	0.33931	expressed protein
LOC_Os01g19640	0	0	0	0	0	0	0	0	0	0	0	0	0	0	0	0	0	0	0	0	retrotransposon protein, putative, Ty3-gypsy subclass
LOC_Os01g19650	0	0	0	0	0	0	0	0	0	0	0	0	0	0	0	0	0	0	0	0	retrotransposon protein, putative, Ty3-gypsy subclass, expressed
LOC_Os01g19660	0	0	0	0	0	0	0	0	0	0	0	0	0	0	0	0	0	0	0	0	retrotransposon protein, putative, unclassified, expressed
LOC_Os01g19670	2.32483	2.52586	1.4908	1.13198	1.67064	0.862579	0.971454	0.723195	1.08601	0.878026	1.6519	1.30297	2.11383	0.548839	1.22173	0.41144	0.926886	0.185468	1.27763	0.387559	expressed protein
LOC_Os01g19680	0	0	0	0	0	0	0	0	0	0	0	0	0	0	0	0	0	0	0	0	retrotransposon protein, putative, unclassified
LOC_Os01g19694	4.87581	4.64495	4.15272	0.560945	0.431185	0.270122	5.70566	5.92314	6.08239	0.253809	0.300655	0.125549	4.55783	0.369332	0.420751	0.145692	5.90373	0.189113	0.226671	0.0906525	Homeobox domain containing protein, expressed
LOC_Os01g19710	0	0	0	0	0	0	0	0	0	0	0	0	0	0	0	0	0	0	0	0	transposon protein, putative, CACTA, En/Spm sub-class, expressed
LOC_Os01g19720	0	0	0	0	0	0	0	0	0	0	0	0	0	0	0	0	0	0	0	0	transposon protein, putative, CACTA, En/Spm sub-class, expressed
LOC_Os01g19730	0.0637724	0	0.17473	0	0	0	0	0.0621589	0	0	0	0	0.0795008	0.0884204	0	0	0.0207196	0.0358875	0	0	expressed protein
LOC_Os01g19740	83.4439	188.039	100.019	3499.73	3186.72	3119.31	89.8014	77.4352	121.962	3415.55	3341.17	3439.96	123.834	56.2174	3268.59	202.995	96.3994	22.9849	3398.89	51.4612	calvin cycle protein CP12, putative, expressed
LOC_Os01g19750	0.018564	0.0605078	0.0762955	0.546212	0.537422	0.215818	0.0165722	0	0.0254738	0.517823	0.390345	0.419148	0.0517891	0.0298369	0.433151	0.188267	0.0140153	0.0129279	0.442439	0.0668545	glycosyl hydrolase, putative, expressed
LOC_Os01g19760	8.64399	8.38593	8.31718	9.35252	9.71222	9.11847	8.9778	8.85829	8.77115	11.0145	9.59265	10.1307	8.44903	0.172303	9.3944	0.299085	8.86908	0.10375	10.2459	0.717905	expressed protein
LOC_Os01g19770	0.0819447	0.0222576	0.11226	0.0669741	0.0247111	0.0595409	0.0548641	0.0199679	0.0562226	0.0779234	0.0506778	0.102788	0.0721541	0.0457931	0.0504087	0.022563	0.0436849	0.0205507	0.0771298	0.0260643	mitochondrial import inner membrane translocase subunit Tim17, putative, expressed
LOC_Os01g19780	0.390327	0.619806	0.575861	0.163599	0.217304	0.305427	0.589676	0.760903	0.741614	0.342621	0.14855	0.338961	0.528665	0.121802	0.228777	0.0716067	0.697397	0.0937865	0.27671	0.111006	expressed protein
LOC_Os01g19790	0	0	0	0	0	0	0	0	0	0	0	0	0	0	0	0	0	0	0	0	hypothetical protein
LOC_Os01g19800	20.0881	20.6431	19.9292	9.01552	6.65283	8.49287	16.3517	17.0399	16.0391	10.329	11.4219	12.7575	20.2202	0.374823	8.05374	1.24105	16.4769	0.512005	11.5028	1.21627	zinc finger, C3HC4 type, putative, expressed
LOC_Os01g19820	2.2935	2.79456	2.08487	1.70515	1.03421	1.90007	3.44425	3.28009	3.61777	1.73933	3.47307	2.44669	2.39098	0.364752	1.54648	0.454218	3.44737	0.168861	2.55303	0.871749	universal stress protein domain containing protein, putative, expressed
LOC_Os01g19830	0	0	0	0	0	0	0	0	0	0	0	0	0	0	0	0	0	0	0	0	hypothetical protein
LOC_Os01g19840	257.038	320.026	274.889	211.522	211.783	206.362	292.392	272.689	261.275	146.649	144.776	143.08	283.984	32.4641	209.889	3.05749	275.452	15.7415	144.835	1.78521	60S ribosomal protein L29-2, putative, expressed
LOC_Os01g19850	1.0166	1.78824	1.29984	0.369277	0.385394	0.42209	1.34831	1.46272	1.35513	0.478752	0.490987	0.449349	1.36823	0.390341	0.392254	0.0270664	1.38872	0.0641785	0.473029	0.0214008	amino acid permease family protein, putative, expressed
LOC_Os01g19860	0.659526	0.429933	0.99387	0.0718716	0.159109	0.191684	0.58876	0.385704	0.362003	0.0836216	0.163151	0	0.694443	0.283585	0.140888	0.0619497	0.445489	0.124641	0.0822574	0.0815839	expressed protein
LOC_Os01g19870	6.73384	7.9755	6.86927	5.16506	5.26399	5.28128	10.0876	8.42969	7.94145	5.89955	5.76412	5.22026	7.19287	0.681152	5.23678	0.062706	8.81959	1.12497	5.62798	0.35953	hydrolase, acting on carbon-nitrogen, putative, expressed
LOC_Os01g19880	6.30245	9.21767	7.05666	0.0660391	0.255844	0.352258	2.73195	2.24456	2.36996	0.0768355	0.262344	0.342067	7.5256	1.51313	0.224714	0.145627	2.44882	0.253089	0.227082	0.136086	expressed protein
LOC_Os01g19894	0	0	0	0	0	0	0	0	0	0	0	0	0	0	0	0	0	0	0	0	transposon protein, putative, unclassified, expressed
LOC_Os01g19910	0	0.094731	0.0597241	0	0	0	0.038918	0	0	0	0.107845	0.0546849	0.051485	0.0478999	0	0	0.0129727	0.0224693	0.0541768	0.0539245	expressed protein
LOC_Os01g19920	0	0	0	0	0	0	0	0	0	0	0	0	0	0	0	0	0	0	0	0	retrotransposon protein, putative, unclassified
LOC_Os01g19930	0	0	0	0	0	0	0	0	0	0	0	0	0	0	0	0	0	0	0	0	retrotransposon protein, putative, unclassified
LOC_Os01g19940	49.971	44.9487	50.6906	22.1622	21.1389	20.8058	33.986	31.2856	32.0528	25.1076	23.0846	24.7228	48.5368	3.12812	21.369	0.706849	32.4415	1.39152	24.305	1.07428	expressed protein
LOC_Os01g19950	0	0	0	0	0	0	0	0	0	0	0	0	0	0	0	0	0	0	0	0	expressed protein
LOC_Os01g19960	0	0	0	0	0	0	0	0	0	0	0	0	0	0	0	0	0	0	0	0	transposon protein, putative, CACTA, En/Spm sub-class, expressed
LOC_Os01g19970	0.196332	0.465402	0.0978056	11.6701	12.1426	9.83021	0.111533	0.173968	0.293901	9.14254	9.16166	10.0971	0.25318	0.190277	11.2143	1.22171	0.193134	0.0926822	9.46711	0.545703	MYB family transcription factor, putative, expressed
LOC_Os01g19980	0	0	0	0	0	0.0876057	0	0	0	0	0	0.151238	0	0	0.0292019	0.0505792	0	0	0.0504126	0.0873172	hypothetical protein
LOC_Os01g19990	1.15747	1.74964	0.999664	1.45329	1.12301	1.7186	1.59484	0.956504	1.24301	1.75469	1.83624	1.16782	1.30226	0.395397	1.43163	0.298381	1.26478	0.319722	1.58625	0.364659	expressed protein
LOC_Os01g20000	0	0	0	0	0	0.135103	0	0	0.127573	0	0	0	0	0	0.0450343	0.0780016	0.0425245	0.0736545	0	0	expressed protein
LOC_Os01g20010	0	0	0	0	0	0	0	0	0	0	0	0	0	0	0	0	0	0	0	0	expressed protein
LOC_Os01g20020	0	0	0	0	0	0	0	0	0	0	0	0	0	0	0	0	0	0	0	0	hypothetical protein
LOC_Os01g20030	0.313677	0.306721	0.38675	0.170914	0	0.0911669	0.168012	0.305741	0.645646	0.238627	0.310384	0.157386	0.335716	0.0443334	0.0873603	0.0855206	0.373133	0.245845	0.235466	0.0765482	expressed protein
LOC_Os01g20040	0	0	0	0	0	0	0	0	0	0	0	0	0	0	0	0	0	0	0	0	retrotransposon protein, putative, unclassified, expressed
LOC_Os01g20050	0	0	0	0	0	0	0	0	0	0	0	0	0	0	0	0	0	0	0	0	retrotransposon protein, putative, unclassified, expressed
LOC_Os01g20060	0	0	0	0	0	0	0	0	0	0	0	0	0	0	0	0	0	0	0	0	expressed protein
LOC_Os01g20070	0	0	0	0	0	0	0	0	0	0	0	0	0	0	0	0	0	0	0	0	retrotransposon protein, putative, unclassified, expressed
LOC_Os01g20080	0	0	0	0	0	0	0	0	0	0	0	0	0	0	0	0	0	0	0	0	transposon protein, putative, CACTA, En/Spm sub-class
LOC_Os01g20090	0	0	0	0	0	0	0	0	0	0	0	0	0	0	0	0	0	0	0	0	transposon protein, putative, CACTA, En/Spm sub-class, expressed
LOC_Os01g20100	0.196181	0.42629	0.537517	0	0	0	15.9953	19.6317	17.9468	0	0	0	0.386662	0.174084	0	0	17.8579	1.81981	0	0	expressed protein
LOC_Os01g20110	5.14146	8.21232	5.62432	62.7746	65.6744	65.9244	5.90279	6.75664	7.95022	59.9185	47.7269	49.8614	6.32603	1.65131	64.7911	1.75082	6.86988	1.0284	52.5023	6.51076	expressed protein
LOC_Os01g20120	8.4124	8.6888	7.42657	9.81934	9.51404	10.2732	7.46617	6.87859	6.51735	9.65988	8.5174	8.63779	8.17592	0.663508	9.86885	0.381971	6.95403	0.478887	8.93835	0.627751	expressed protein
LOC_Os01g20130	0	0	0	0	0	0	0	0	0	0	0	0	0	0	0	0	0	0	0	0	transposon protein, putative, CACTA, En/Spm sub-class, expressed
LOC_Os01g20140	0	0	0	0	0	0	0	0	0	0	0	0	0	0	0	0	0	0	0	0	latency associated nuclear antigen, putative, expressed
LOC_Os01g20150	0	0	0	0	0	0	0	0	0	0	0	0	0	0	0	0	0	0	0	0	transposon protein, putative, CACTA, En/Spm sub-class, expressed
LOC_Os01g20160	0.609757	0.60437	0.410341	0.0816028	0.129037	0.155456	12.214	7.94525	8.48458	0.461155	0.317556	0.45623	0.541489	0.11361	0.122032	0.0374214	9.54795	2.32458	0.411647	0.0815224	OsHKT1;5 - Na+ transporter, expressed
LOC_Os01g20170	0	0	0	0	0	0	0	0	0	0	0	0	0	0	0	0	0	0	0	0	expressed protein
LOC_Os01g20190	0	0	0	0	0	0	0	0	0	0	0.00899559	0	0	0	0	0	0	0	0.00299853	0.0051936	transposon protein, putative, CACTA, En/Spm sub-class, expressed
LOC_Os01g20200	0	0	0	0	0	0	0	0	0	0	0	0	0	0	0	0	0	0	0	0	transposon protein, putative, CACTA, En/Spm sub-class, expressed
LOC_Os01g20204	0.643038	0.6449	0.88093	0	0.0596657	0	0.088314	0.048213	0	0	0	0	0.722956	0.136813	0.0198886	0.034448	0.045509	0.044219	0	0	expressed protein
LOC_Os01g20206	18.0818	9.7914	19.8801	0.156884	0.277846	0.753148	2.00486	2.07676	1.69892	0.51109	0.605423	0.288932	15.9178	5.38124	0.395959	0.315191	1.92684	0.200638	0.468482	0.162491	methyltransferase, putative, expressed
LOC_Os01g20208	0	0	0	0	0	0	0	0	0	0.105961	0	0	0	0	0	0	0	0	0.0353203	0.0611765	expressed protein
LOC_Os01g20700	0	0	0	0.0244447	0	0	0.0200247	0	0	0	0	0	0	0	0.00814823	0.0141131	0.0066749	0.0115613	0	0	hypothetical protein
LOC_Os01g20710	0.123959	0.0673389	0.127363	0.067542	0	0.0450343	0.221317	0.332263	0.0850489	0.0785841	0.0383306	0	0.10622	0.0337154	0.0375254	0.0343914	0.212876	0.123823	0.0389716	0.039296	expressed protein
LOC_Os01g20720	0.621028	0.341242	0.576964	0.0233367	0.0861041	0.0518665	1.91807	2.21949	2.27248	0.135759	0.0882915	0.0358158	0.513078	0.150437	0.0537691	0.031427	2.13668	0.191167	0.0866222	0.0499927	CC-NBS-LRR, putative, expressed
LOC_Os01g20730	0.307292	0.422894	0.533236	2.67897	1.58151	2.6198	0.292608	0.219647	0.253002	4.25982	3.90219	4.13723	0.421141	0.112982	2.29343	0.617244	0.255086	0.0365256	4.09974	0.181735	expressed protein
LOC_Os01g20740	0	0	0	0	0	0	0	0	0	0	0	0	0	0	0	0	0	0	0	0	retrotransposon protein, putative, unclassified, expressed
LOC_Os01g20750	0	0	0	0	0	0	0	0	0	0	0	0	0	0	0	0	0	0	0	0	expressed protein
LOC_Os01g20760	0	0	0	0	0	0	0	0	0	0	0	0.00746854	0	0	0	0	0	0	0.00248951	0.00431196	transposon protein, putative, unclassified, expressed
LOC_Os01g20770	0	0	0	0	0	0	0	0	0	0	0	0	0	0	0	0	0	0	0	0	expressed protein
LOC_Os01g20780	7.53173	9.38718	7.79896	4.77637	4.52732	4.68552	12.7501	8.69156	9.85119	6.48345	5.76398	5.71906	8.23929	1.00304	4.66307	0.126032	10.4309	2.09045	5.98883	0.428939	anther-specific protein SF18 precursor, putative, expressed
LOC_Os01g20800	0.0918626	0	0	0.200214	0.332423	0.266989	0.0820059	0	0.378164	0.232946	0.227246	0.115229	0.0306209	0.0530369	0.266542	0.066106	0.15339	0.198932	0.191807	0.0663796	expressed protein
LOC_Os01g20810	0	0	0	0	0	0	0	0	0	0	0	0	0	0	0	0	0	0	0	0	expressed protein
LOC_Os01g20820	0.0838745	0	0	0	0	0	0	0.0817525	0	0	0	0	0.0279582	0.048425	0	0	0.0272508	0.0471998	0	0	expressed protein
LOC_Os01g20830	7.10178	12.1368	8.85222	61.4315	58.8252	60.4379	5.5643	6.35764	5.64632	35.9788	46.5969	41.1001	9.36359	2.55615	60.2315	1.31535	5.85609	0.436289	41.2253	5.31012	heavy metal-associated domain containing protein, expressed
LOC_Os01g20840	16.5626	18.5428	16.9968	16.1914	18.2872	17.1354	16.6855	17.4021	16.2774	18.8001	19.1635	18.2197	17.3674	1.04079	17.2047	1.04961	16.7883	0.569354	18.7278	0.476027	lipase class 3 family protein, putative, expressed
LOC_Os01g20850	0.08209	0.178376	0.112459	0.0894572	0	0	0.219845	0.0800131	0.112645	0.104082	0	0.10297	0.124309	0.0492248	0.0298191	0.0516481	0.137501	0.073155	0.0690175	0.0597735	expressed protein
LOC_Os01g20860	5.04837	4.40313	5.31755	4.19601	4.65393	4.5668	5.31219	6.07309	5.66789	5.94716	5.49375	5.06403	4.92302	0.469921	4.47225	0.243161	5.68439	0.380716	5.50165	0.441619	phospholipase D. Active site motif family protein, expressed
LOC_Os01g20870	0	0	0	0	0	0	0	0	0	0	0	0	0	0	0	0	0	0	0	0	expressed protein
LOC_Os01g20880	1.54433	1.20332	1.80579	2.95787	2.84128	2.98096	2.58318	2.6304	2.3118	4.24247	3.53088	3.04269	1.51781	0.302108	2.9267	0.0748738	2.50846	0.171946	3.60535	0.603344	OsWAK3 - OsWAK receptor-like cytoplasmic kinase OsWAK-RLCK, expressed
LOC_Os01g20890	15.3814	20.5638	17.9745	20.9101	19.1479	19.5582	17.9572	17.7515	15.4321	19.7471	18.2959	16.5306	17.9732	2.59123	19.8721	0.92209	17.0469	1.40225	18.1912	1.6108	expressed protein
LOC_Os01g20894	2.58341	3.63232	2.7758	10.4882	7.21002	7.80285	1.40182	1.62933	2.57185	6.55103	9.08485	7.94247	2.99718	0.558401	8.50036	1.74686	1.86766	0.62036	7.85945	1.26895	expressed protein
LOC_Os01g20900	13.3214	11.5251	13.6273	8.84547	9.71421	8.95078	10.7341	11.1771	10.767	10.0595	9.36058	9.00377	12.8246	1.13578	9.17015	0.474103	10.8927	0.246844	9.47462	0.537027	OsWAK4 - OsWAK receptor-like cytoplasmic kinase OsWAK-RLCK, expressed
LOC_Os01g20910	7.10404	6.7868	7.28235	2.48265	2.54119	3.31066	1.8588	1.21772	1.57989	2.4537	3.02994	3.13422	7.05773	0.251002	2.77817	0.462081	1.55214	0.321438	2.87262	0.366528	zinc finger, C3HC4 type domain containing protein, expressed
LOC_Os01g20920	0.127545	0.0692867	0.262095	0.0694957	0	0.185348	0.227719	0.248636	0.175018	0	0.0788786	0.0799936	0.152975	0.0988877	0.0849478	0.093635	0.217124	0.0379351	0.0529574	0.0458658	expressed protein
LOC_Os01g20930	6.39535	4.66486	7.19826	3.82821	4.70825	3.97055	3.00199	3.45333	3.41966	5.06317	5.12496	4.89611	6.08616	1.29469	4.169	0.472395	3.29166	0.251426	5.02808	0.118396	RING-H2 finger protein, putative, expressed
LOC_Os01g20940	12.4625	13.7039	12.8003	6.14072	5.69062	6.44627	13.3363	13.6289	13.226	7.54341	7.4966	7.19983	12.9889	0.641815	6.09254	0.380123	13.3971	0.208205	7.41328	0.186328	PHS1, putative, expressed
LOC_Os01g20950	2.08953	1.62669	1.57779	0.681324	0.833539	0.765102	2.92284	3.11113	3.65747	0.479799	0.915766	0.784244	1.76467	0.2824	0.759989	0.0762363	3.23048	0.381581	0.726603	0.223626	sulfotransferase domain containing protein, expressed
LOC_Os01g20960	0	0	0	0	0	0	0	0	0	0	0	0	0	0	0	0	0	0	0	0	hypothetical protein
LOC_Os01g20970	0	0	0	0	0.047248	0	0.034967	0.0763577	0	0	0	0	0	0	0.0157493	0.0272786	0.0371082	0.0382238	0	0	invertase/pectin methylesterase inhibitor family protein, putative, expressed
LOC_Os01g20980	8.40354	10.7151	8.00802	0.334055	0.331513	0.291859	37.4715	19.0503	21.9459	0.442278	0.353009	0.437554	9.0422	1.46217	0.319142	0.0236621	26.1559	9.90595	0.410947	0.0502313	pectinesterase, putative, expressed
LOC_Os01g20990	0	0	0	0	0	0	0	0	0	0	0	0	0	0	0	0	0	0	0	0	retrotransposon protein, putative, unclassified, expressed
LOC_Os01g21000	0	0	0	0	0	0	0	0.0278564	0	0	0	0	0	0	0	0	0.00928547	0.0160829	0	0	retrotransposon protein, putative, unclassified, expressed
LOC_Os01g21010	0	0	0	0	0	0	0	0	0	0	0	0	0	0	0	0	0	0	0	0	expressed protein
LOC_Os01g21020	0	0	0	0	0	0	0	0	0	0	0	0	0	0	0	0	0	0	0	0	expressed protein
LOC_Os01g21034	0.995178	1.79651	0.692159	16.8179	15.0514	15.8413	2.21416	1.96985	1.68073	20.5186	23.4063	25.5232	1.16128	0.570603	15.9036	0.88492	1.95491	0.267028	23.1494	2.51215	pectinesterase, putative, expressed
LOC_Os01g21050	0.0692059	0.22557	0.237022	0.0754168	0.166957	0.301709	0.185341	0.13491	0.0474825	0.175493	0.171198	0.173618	0.177266	0.0937577	0.181361	0.113832	0.122578	0.0697515	0.173437	0.0021529	pentatricopeptide, putative, expressed
LOC_Os01g21060	0	0	0	0	0	0	0	0	0	0	0	0	0	0	0	0	0	0	0	0	hypothetical protein
LOC_Os01g21070	3.04916	5.04696	3.16682	2.54308	2.3502	2.17552	7.59601	7.16716	7.02382	2.03769	3.00898	2.72012	3.75431	1.12101	2.35627	0.183857	7.26233	0.297732	2.58893	0.498755	endoglucanase, putative, expressed
LOC_Os01g21080	0	0	0	0	0	0	0	0	0	0	0	0	0	0	0	0	0	0	0	0	retrotransposon protein, putative, unclassified
LOC_Os01g21090	0	0	0	0	0	0	0	0	0	0	0	0	0	0	0	0	0	0	0	0	retrotransposon protein, putative, unclassified, expressed
LOC_Os01g21100	0.0752825	0	0.103133	0.0410194	0.0454042	0.0547002	0.235217	0.0733778	0.154955	0.190902	0.0465576	0.141647	0.0594719	0.0533535	0.0470412	0.00698576	0.154517	0.0809204	0.126369	0.073375	expressed protein
LOC_Os01g21110	0	0	0	0	0	0	0	0	0	0	0	0	0	0	0	0	0	0	0	0	expressed protein
LOC_Os01g21120	0.893886	1.74314	1.22458	4.07128	3.20706	3.43067	1.59595	1.4968	1.76127	4.03942	4.11067	3.47877	1.2872	0.428078	3.56967	0.44856	1.61801	0.133609	3.87629	0.346098	AP2 domain containing protein, expressed
LOC_Os01g21130	0	0	0	0	0	0	0	0	0	0	0	0	0	0	0	0	0	0	0	0	expressed protein
LOC_Os01g21135	0	0	0	0	0	0	0	0	0	0	0	0	0	0	0	0	0	0	0	0	retrotransposon protein, putative, unclassified, expressed
LOC_Os01g21144	0.395213	0.456794	0.334069	0.201595	0.202859	0.183294	0.352807	0.286861	0.41539	0.21323	0.145609	0.263691	0.395358	0.0613629	0.195916	0.0109493	0.351686	0.0642716	0.20751	0.0592486	expressed protein
LOC_Os01g21160	17.5863	15.8101	17.6607	11.324	10.831	9.76215	10.8864	12.6863	13.4212	10.7435	12.4281	11.0717	17.019	1.0476	10.6391	0.798441	12.3313	1.30415	11.4144	0.893041	2-oxo acid dehydrogenases acyltransferase domain containing protein, expressed
LOC_Os01g21170	0.36542	0.516123	0.275334	1.35393	1.05788	1.48688	0.831838	0.56988	0.651863	2.24709	1.60453	1.7418	0.385626	0.12166	1.29956	0.219607	0.684527	0.133999	1.86447	0.338389	expressed protein
LOC_Os01g21180	67.5896	78.546	65.1029	51.0435	52.527	50.29	91.2305	88.7872	80.8672	50.6188	47.4888	46.2714	70.4128	7.15245	51.2868	1.13817	86.9616	5.4175	48.1263	2.24274	translation machinery-associated protein 20, putative, expressed
LOC_Os01g21190	0	0	0	0	0	0	0	0	0	0	0	0	0	0	0	0	0	0	0	0	transposon protein, putative, unclassified, expressed
LOC_Os01g21200	0	0	0	0	0	0	0	0	0	0	0	0	0	0	0	0	0	0	0	0	hypothetical protein
LOC_Os01g21210	0	0	0	0	0	0	0	0	0	0	0	0	0	0	0	0	0	0	0	0	retrotransposon protein, putative, unclassified, expressed
LOC_Os01g21220	0	0	0	0	0	0	0	0	0	0	0	0	0	0	0	0	0	0	0	0	retrotransposon protein, putative, unclassified
LOC_Os01g21240	0.132433	0.220624	0.181427	0.269395	0.191695	0.269433	0.165513	0.24956	0.242302	0.313437	0.185645	0.321164	0.178161	0.0441857	0.243508	0.044871	0.219125	0.046571	0.273415	0.0761098	MLA6 protein, putative, expressed
LOC_Os01g21250	116.896	92.6666	105.712	17.2652	14.853	11.9293	25.6486	25.9242	23.4301	13.0103	27.9222	9.26734	105.091	12.1267	14.6825	2.67205	25.001	1.3674	16.7333	9.86897	late embryogenesis abundant protein, putative, expressed
LOC_Os01g21260	0	0	0	0	0	0.113268	0	0	0	0.0988255	0.0964072	0	0	0	0.037756	0.0653953	0	0	0.0650776	0.0563718	hypothetical protein
[truncated: 53,995 more rows]
