# Supplementary material for: Characterization of the cytokinin-responsive transcriptome in rice
Source: BMC Plant Biol. 2016 Dec 8;16:260. doi: 10.1186/s12870-016-0932-z (PMC5146874; doi:10.1186/s12870-016-0932-z)
Supplement: Additional file 5: Table S5. — Genes differentially regulated in response to cytokinin in shoots. (XLSX 1485 kb) [file 12870_2016_932_MOESM3_ESM.xlsx]

## Sheet: SupplementalTableS-3
Table S3. Genes that were differentially expressed between roots and shoots in rice (FDR ≤0.0001)
gene	log2FC	FDR	RPKM Control root	RPKM Control shoot	description
LOC_Os01g01650	5.27783	0	1.91503	61.7161	isoflavone reductase homolog IRL, putative
LOC_Os01g02060	4.91788	0	0.760611	19.4358	TOO MANY MOUTHS precursor, putative
LOC_Os01g02870	5.72543	0	1.98859	89.469	auxin-induced protein 5NG4, putative
LOC_Os01g03040	3.89267	0	4.50242	56.1713	expressed protein
LOC_Os01g03310	6.89632	0	1.1646	118.971	BBTI1 - Bowman-Birk type bran trypsin inhibitor precursor
LOC_Os01g04350	3.68747	0	17.8612	193.712	hsp20/alpha crystallin family protein, putative
LOC_Os01g05840	5.63079	0	2.18586	91.8564	oxidoreductase, short chain dehydrogenase/reductase family domain containing family
LOC_Os01g06220	-7.18269	0	47.6131	0.273871	gibberellin receptor GID1L2, putative
LOC_Os01g08260	5.98345	0	0.701556	37.343	pleiotropic drug resistance protein 4, putative
LOC_Os01g09080	-7.2487	0	59.6877	0.328379	WRKY107
LOC_Os01g10400	6.46809	0	68.0692	5080.23	expressed protein
LOC_Os01g10490	10.1159	0	0.0720418	70.6458	keratin, type I cytoskeletal 9, putative
LOC_Os01g11710	4.64141	0	1.20284	25.392	GDSL-like lipase/acylhydrolase, putative
LOC_Os01g11910	-5.84712	0	116.938	1.71225	basic helix-loop-helix, putative
LOC_Os01g12000	-5.98602	0	73.594	0.974523	expressed protein
LOC_Os01g13570	6.12585	0	1.86074	107.653	phosphoglycerate mutase, putative
LOC_Os01g13610	-8.0693	0	42.4348	0.13081	isoflavone reductase homolog IRL, putative
LOC_Os01g13740	8.42599	0	0.176429	48.9912	myb-like DNA-binding domain containing protein
LOC_Os01g14520	-9.26875	0	26.4626	0.0349263	C4-dicarboxylate transporter/malic acid transport protein domain containing protein
LOC_Os01g14850	9.76362	0	0.473504	352.593	MFS18 protein precursor, putative
LOC_Os01g15810	-7.49591	0	29.6822	0.136192	peroxidase precursor, putative
LOC_Os01g17240	5.57381	0	3.25962	129.628	transporter, major facilitator family, putative
LOC_Os01g18170	-5.83354	0	510.603	7.53902	Cupin domain containing protein
LOC_Os01g19260	-8.41826	0	86.2642	0.210991	ATPase, putative
LOC_Os01g22670	-5.35878	0	136.905	2.81001	fruit bromelain precursor, putative
LOC_Os01g22680	-10.1973	0	72.591	0.0495264	fruit bromelain precursor, putative
LOC_Os01g24560	-8.1061	0	46.1773	0.139432	fruit bromelain precursor, putative
LOC_Os01g32830	5.17834	0	0.986899	29.5682	expressed protein
LOC_Os01g34560	9.49882	0	0.0278899	16.2199	3-ketoacyl-CoA synthase, putative
LOC_Os01g37130	3.88987	0	6.91743	86.2298	protein phosphatase 2C, putative
LOC_Os01g40560	-9.78085	0	330.983	0.312999	hypersensitive-induced response protein, putative
LOC_Os01g40870	-4.32987	0	250.057	10.4656	aldehyde dehydrogenase, putative
LOC_Os01g42410	-4.77139	0	58.5447	1.80635	pleiotropic drug resistance protein, putative
LOC_Os01g45720	-7.78375	0	54.3799	0.20493	expressed protein
LOC_Os01g48710	-5.209	0	84.0082	1.91065	heavy metal-associated domain containing protein
LOC_Os01g51980	9.48587	0	0.0860686	51.0664	alliin lyase precursor, putative
LOC_Os01g52770	5.74276	0	0.584598	26.1928	GDSL-like lipase/acylhydrolase, putative
LOC_Os01g53020	7.25214	0	1.53043	195.729	heat shock protein DnaJ, putative
LOC_Os01g53240	8.54936	0	0.202746	65.2481	BURP domain containing protein
LOC_Os01g56030	-7.47835	0	155.127	0.728667	EF hand family protein, putative
LOC_Os01g56360	3.88724	0	3.13827	39.1879	wax synthase, putative
LOC_Os01g58240	-5.6177	0	193.133	3.31459	OsSub6 - Putative Subtilisin homologue
LOC_Os01g58910	-4.7413	0	163.233	5.13316	auxin-induced protein 5NG4, putative
LOC_Os01g58970	-8.9458	0	30.0697	0.0496812	cytochrome P450, putative
LOC_Os01g59530	4.81433	0	9.85384	233.264	OsCML1 - Calmodulin-related calcium sensor protein
LOC_Os01g59870	4.45694	0	1.68101	31.2854	LTPL65 - Protease inhibitor/seed storage/LTP family protein precursor
LOC_Os01g60740	9.09439	0	0.334368	152.225	LTPL16 - Protease inhibitor/seed storage/LTP family protein precursor
LOC_Os01g60930	-4.90529	0	31.5619	0.884727	expressed protein
LOC_Os01g63180	-6.07582	0	27.8159	0.345556	laccase-6 precursor, putative
LOC_Os01g63270	3.85405	0	9.51159	115.939	alpha-glucan phosphorylast isozyme, putative
LOC_Os01g65690	7.62761	0	0.870655	141.709	4,5-DOPA dioxygenase extradiol, putative
LOC_Os01g68300	6.32258	0	4.47222	308.224	expressed protein
LOC_Os01g68480	5.75431	0	6.84418	309.114	thioredoxin, putative
LOC_Os01g68490	5.58482	0	2.42628	97.5476	tetratricopeptide-like helical, putative
LOC_Os01g68720	-6.73081	0	237.248	1.87773	keratin, type I cytoskeletal 9, putative
LOC_Os01g68730	-7.6418	0	137.624	0.577494	RNA-binding protein FUS, putative
LOC_Os01g68740	-5.35696	0	100.472	2.06079	keratin, type I cytoskeletal 9, putative
LOC_Os01g71670	8.45816	0	0.0930343	25.5653	glycosyl hydrolases family 17, putative
LOC_Os01g71720	8.7178	0	0.100728	35.6689	amino acid permease family protein, putative
LOC_Os01g71830	-7.42604	0	72.5562	0.352003	glycosyl hydrolases family 17, putative
LOC_Os01g72130	-4.75163	0	155.244	4.84955	glutathione S-transferase, putative
LOC_Os01g72140	-8.72095	0	362.872	0.721798	glutathione S-transferase, putative
LOC_Os01g72150	-8.0882	0	49.1871	0.148448	glutathione S-transferase, putative
LOC_Os01g72290	9.70182	0	0.0774787	56.1389	expressed protein
LOC_Os01g72950	5.0008	0	2.53751	67.3913	expressed protein
LOC_Os01g73730	-9.26467	0	27.7085	0.0356982	RCLEA5 - Root cap and Late embryogenesis related family protein precursor
LOC_Os01g74110	-6.76676	0	49.6446	0.380837	metal cation transporter, putative
LOC_Os01g74410	-5.50692	0	511.055	9.44811	MYB family transcription factor, putative
LOC_Os02g02910	4.64272	0	2.43372	51.0606	expressed protein
LOC_Os02g03270	-5.71979	0	24.8699	0.395343	AT hook motif domain containing protein
LOC_Os02g03870	-9.14099	0	26.6856	0.0382764	periplasmic beta-glucosidase precursor, putative
LOC_Os02g03900	-8.33059	0	124.915	0.32492	metal transporter Nramp6, putative
LOC_Os02g09220	-5.61823	0	174.426	2.98837	cytochrome P450, putative
LOC_Os02g09940	4.91821	0	2.12833	54.2445	peroxiredoxin, putative
LOC_Os02g10120	8.32843	0	0.315982	84.3063	lipoxygenase, putative
LOC_Os02g10350	5.00117	0	2.01834	54.1427	MLO domain containing protein, putative
LOC_Os02g12690	-8.20844	0	61.031	0.17227	cytochrome P450, putative
LOC_Os02g14190	-6.22767	0	36.9635	0.413126	spermidine synthase, putative
LOC_Os02g15700	-6.14013	0	150.229	1.78752	expressed protein
LOC_Os02g17920	4.81774	0	2.27325	53.1059	glyoxalase family protein, putative
LOC_Os02g18180	-5.00152	0	44.307	1.1642	ATP-binding cassette sub-family E member 1, putative
LOC_Os02g20540	10.2472	0	0.0465718	53.5755	fasciclin domain containing protein
LOC_Os02g20560	9.53382	0	0.132372	86.8556	fasciclin domain containing protein
LOC_Os02g21340	9.54926	0	0.0206901	13.6758	ABC-2 type transporter family protein
LOC_Os02g22100	6.74115	0	1.15811	104.023	OsRhmbd6 - Putative Rhomboid homologue
LOC_Os02g25020	-5.63647	0	40.6767	0.687407	DNA binding protein, putative
LOC_Os02g27490	4.60605	0	2.27456	46.1554	bile acid sodium symporter family protein, putative
LOC_Os02g30110	7.33984	0	0.151132	21.193	cytochrome P450, putative
LOC_Os02g30810	-8.72065	0	201.283	0.400061	OsSAUR10 - Auxin-responsive SAUR gene family member
LOC_Os02g32009	-7.96065	0	933.359	3.14287	expressed protein
LOC_Os02g33820	-3.58807	0	535.144	37.4543	abscisic stress-ripening, putative
LOC_Os02g34860	7.51492	0	0.167311	26.3888	Regulator of chromosome condensation domain containing protein
LOC_Os02g35490	-5.54341	0	29.7414	0.537243	MLO domain containing protein, putative
LOC_Os02g36350	-9.27029	0	184.155	0.249116	expressed protein
LOC_Os02g37190	-8.04248	0	985.8	3.14346	expressed protein
LOC_Os02g37250	-8.89269	0	1280.9	2.25524	hypothetical protein
LOC_Os02g37360	-7.97735	0	213.832	0.709497	expressed protein
LOC_Os02g37654	7.38681	0	0.149835	20.5943	lecithin:cholesterol acyltransferase, putative
LOC_Os02g37700	9.09882	0	0.100794	47.3239	lecithin:cholesterol acyltransferase, putative
LOC_Os02g37800	4.6926	0	3.16892	69.1503	lecithin:cholesterol acyltransferase, putative
LOC_Os02g38020	4.96903	0	1.2462	32.6645	inorganic phosphate transporter 2-1, chloroplast precursor, putative
LOC_Os02g38230	-10.0676	0	365.448	0.283343	high affinity nitrate transporter, putative
LOC_Os02g40240	6.48104	0	2.30604	172.669	receptor kinase, putative
LOC_Os02g40260	9.22845	0	1.05273	520.523	uncharacterized protein At4g06744 precursor, putative
LOC_Os02g40784	8.12163	0	0.126467	32.0968	WAX2, putative
LOC_Os02g43194	9.17125	0	0.0574016	28.208	aldehyde dehydrogenase, putative
LOC_Os02g43280	8.9362	0	0.2308	97.3311	aldehyde dehydrogenase, putative
LOC_Os02g43660	-4.21697	0	255.601	11.5554	plastocyanin-like domain containing protein, putative
LOC_Os02g44080	-9.2199	0	319.296	0.447586	aquaporin protein, putative
LOC_Os02g44310	-8.87743	0	1308.56	2.33993	LTPL112 - Protease inhibitor/seed storage/LTP family protein precursor
LOC_Os02g44320	9.32613	0	1.12393	595.596	LTPL113 - Protease inhibitor/seed storage/LTP family protein precursor
LOC_Os02g45160	-5.58272	0	18.9592	0.331543	aluminum-activated malate transporter, putative
LOC_Os02g45520	4.84028	0	0.999253	24.254	uncharacterized membrane protein, putative
LOC_Os02g46680	7.71771	0	0.0653878	11.9436	multidrug resistance protein, putative
LOC_Os02g47620	4.65705	0	1.6439	34.7946	hydrolase, alpha/beta fold family domain containing protein
LOC_Os02g48320	-6.57804	0	32.2066	0.282079	DNA binding protein, putative
LOC_Os02g49870	5.66707	0	1.92623	81.7373	expressed protein
LOC_Os02g51110	-7.54686	0	2321.77	10.4333	aquaporin protein, putative
LOC_Os02g52930	-7.1689	0	134.717	0.784813	integral membrane protein DUF6 containing protein
LOC_Os02g53720	9.60747	0	0.0523447	35.4096	phytosulfokine receptor precursor, putative
LOC_Os02g54180	-7.17997	0	164.613	0.948782	expressed protein
LOC_Os02g56920	10.0313	0	0.0510664	46.7977	WAX2, putative
LOC_Os02g57030	5.70438	0	2.98644	128.592	expressed protein
LOC_Os02g57110	5.61319	0	1.56309	64.8615	GDSL-like lipase/acylhydrolase, putative
LOC_Os02g57120	7.62634	0	0.605823	99.7127	HEAT repeat family protein, putative
LOC_Os02g57720	-5.79607	0	520.965	7.89742	aquaporin protein, putative
LOC_Os02g58150	3.95747	0	7.10564	92.5964	expressed protein
LOC_Os02g58790	5.59843	0	0.976554	38.4099	cell division inhibitor, putative
LOC_Os03g01700	-8.86403	0	1011.27	1.82618	expressed protein
LOC_Os03g01800	7.30933	0	0.270783	37.6884	glycosyl hydrolases family 16, putative
LOC_Os03g02020	4.81617	0	5.55635	131.27	stress responsive A/B Barrel domain containing protein
LOC_Os03g03910	6.55016	0	4.54326	356.72	catalase domain containing protein
LOC_Os03g04190	-6.35001	0	22.5674	0.23129	cytochrome P450, putative
LOC_Os03g04680	5.02275	0	1.64991	44.3654	cytochrome P450, putative
LOC_Os03g06139	6.25294	0	0.623072	40.1704	ABC-2 type transporter domain containing protein
LOC_Os03g07880	-4.25885	0	131.244	5.76774	nuclear transcription factor Y subunit, putative
LOC_Os03g08360	8.52207	0	0.422988	131.371	3-ketoacyl-CoA synthase 10, putative
LOC_Os03g08720	-8.92601	0	41.9607	0.0712009	transferase family protein, putative
LOC_Os03g09880	-4.90487	0	105.241	2.95661	AIR12, putative
LOC_Os03g12700	8.98684	0	0.0298147	13.5603	expressed protein
LOC_Os03g13140	-7.14787	0	40.1585	0.236144	non-symbiotic hemoglobin 2, putative
LOC_Os03g13210	-6.56284	0	161.422	1.43424	peroxidase precursor, putative
LOC_Os03g13300	-6.64782	0	28.034	0.234027	glutamate decarboxylase, putative
LOC_Os03g14654	9.14298	0	0.397062	185.718	LTPL108 - Protease inhibitor/seed storage/LTP family protein precursor
LOC_Os03g14900	8.5539	0	0.0296406	9.85916	NB-ARC/LRR disease resistance protein, putative
LOC_Os03g15340	-7.71564	0	51.2882	0.200438	plastocyanin-like domain containing protein, putative
LOC_Os03g17870	-7.05433	0	2933.03	18.6411	metallothionein, putative
LOC_Os03g18850	-5.34753	0	637.362	13.1659	pathogenesis-related Bet v I family protein, putative
LOC_Os03g19560	3.90282	0	2.62558	33.0084	tetratricopeptide repeat domain containing protein
LOC_Os03g19760	3.92042	0	4.91237	62.649	HAD-superfamily hydrolase, subfamily IA, variant 3 containing protein
LOC_Os03g20550	-4.46821	0	102.19	3.88486	WRKY55
LOC_Os03g21960	-5.56745	0	37.3914	0.663585	aminotransferase, putative
LOC_Os03g22010	8.34803	0	0.184434	51.9973	peroxidase precursor, putative
LOC_Os03g25330	-4.29754	0	194.196	8.31239	peroxidase precursor, putative
LOC_Os03g26530	8.02673	0	0.080726	17.9332	3-ketoacyl-CoA synthase, putative
LOC_Os03g29950	5.58338	0	1.34847	53.1353	glucose-6-phosphate 1-dehydrogenase, chloroplast precursor, putative
LOC_Os03g36750	4.87248	0	5.42482	133.067	cbbY, putative
LOC_Os03g41510	6.4819	0	0.557328	40.3919	oxidoreductase, aldo/keto reductase family protein, putative
LOC_Os03g44710	8.86033	0	0.05815	25.8335	YABBY domain containing protein, putative
LOC_Os03g45619	8.40228	0	0.791667	225.647	cytochrome P450, putative
LOC_Os03g47940	6.29388	0	0.57461	38.9613	GDSL-like lipase/acylhydrolase, putative
LOC_Os03g48540	-3.7012	0	58.6658	3.79842	expressed protein
LOC_Os03g49270	-9.97095	0	59.7564	0.0454659	THION36 - Plant thionin family protein precursor
LOC_Os03g49350	-5.73448	0	61.8674	0.976641	lipozygenase protein, putative
LOC_Os03g49720	4.74212	0	2.34682	53.0701	PAP fibrillin family domain containing protein
LOC_Os03g55776	7.46313	0	1.73329	254.936	expressed protein
LOC_Os03g56950	4.7667	0	1.67644	38.5177	phytochrome-interacting factor 4, putative
LOC_Os03g58940	9.31191	0	0.0709128	39.9158	LTPL83 - Protease inhibitor/seed storage/LTP family protein precursor, putative
LOC_Os03g59090	6.76468	0	2.66389	239.85	retrotransposon protein, putative, unclassified
LOC_Os03g61720	9.21981	0	0.0458684	25.8456	glycerol-3-phosphate acyltransferase, putative
LOC_Os03g62670	9.18387	0	0.0511942	28.3876	expressed protein
LOC_Os03g64020	5.7115	0	8.00297	351.62	expressed protein
LOC_Os03g64170	4.67521	0	1.40669	30.6111	GDSL-like lipase/acylhydrolase, putative
LOC_Os04g02620	8.619	0	0.0887352	30.0516	oxidoreductase, short chain dehydrogenase/reductase family, putative
LOC_Os04g03579	-8.47518	0	230.159	0.54329	protein kinase, putative
LOC_Os04g04330	-5.9249	0	13.151	0.181562	receptor-like protein kinase 2 precursor, putative
LOC_Os04g09654	5.05922	0	1.86732	51.8867	O-methyltransferase, putative
LOC_Os04g11030	-8.96345	0	179.858	0.298715	expressed protein
LOC_Os04g11040	-7.76662	0	396.693	1.53126	expressed protein
LOC_Os04g11050	-10.0426	0	67.8297	0.0486766	expressed protein
LOC_Os04g11060	-9.27522	0	936.68	1.25468	expressed protein
LOC_Os04g21320	7.65741	0	0.479027	80.4415	membrane associated DUF588 domain containing protein, putative
LOC_Os04g22080	-7.3483	0	56.5451	0.290723	retrotransposon protein, putative, unclassified
LOC_Os04g24110	8.4023	0	0.0483705	15.7094	anthocyanin 3-O-beta-glucosyltransferase, putative
LOC_Os04g28520	9.29278	0	0.120555	65.5387	male sterility protein, putative
LOC_Os04g28620	8.59836	0	0.219761	72.4991	male sterility protein, putative
LOC_Os04g28870	-7.54879	0	16.7018	0.0732971	dehydrogenase, putative
LOC_Os04g32540	6.79034	0	0.257945	24.2322	OsSCP24 - Putative Serine Carboxypeptidase homologue
LOC_Os04g32850	9.10219	0	0.299434	135.829	basic proline-rich protein, putative
LOC_Os04g33460	4.45327	0	5.27617	96.4443	1,4-alpha-glucan-branching enzyme 2, chloroplast precursor, putative
LOC_Os04g34460	4.26971	0	1.92622	31.0638	PAP fibrillin family domain containing protein
LOC_Os04g34610	3.8634	0	10.7994	132.42	expressed protein
LOC_Os04g34630	-9.54764	0	90.7383	0.099795	peroxidase precursor, putative
LOC_Os04g35280	7.30001	0	0.125848	17.1897	neutral/alkaline invertase, putative
LOC_Os04g36670	-4.61514	0	38.1941	1.30986	expressed protein
LOC_Os04g36740	-5.58549	0	54.4232	0.953388	potassium channel SKOR, putative
LOC_Os04g38860	-7.15556	0	63.6576	0.373903	expressed protein
LOC_Os04g39150	9.27486	0	0.473594	235.953	pathogenesis-related Bet v I family protein, putative
LOC_Os04g39320	-4.81592	0	160.672	4.80477	expressed protein
LOC_Os04g41340	5.99218	0	4.54271	241.185	4-nitrophenylphosphatase, putative
LOC_Os04g41620	9.50033	0	0.113033	71.1191	CHIT2 - Chitinase family protein precursor
LOC_Os04g41640	10.2757	0	0.093208	96.1268	HEV2 - Hevein family protein precursor
LOC_Os04g41680	8.99438	0	0.166143	76.1433	CHIT3 - Chitinase family protein precursor
LOC_Os04g41970	-5.12612	0	56.5524	1.36249	endoglucanase, putative
LOC_Os04g42100	7.4222	0	0.0676069	10.0474	retrotransposon protein, putative, unclassified
LOC_Os04g42860	8.23533	0	0.0948257	23.8978	GDSL-like lipase/acylhydrolase, putative
LOC_Os04g44060	-9.69351	0	230.633	0.231444	aquaporin protein, putative
LOC_Os04g44610	7.34634	0	0.500427	69.1455	white-brown complex homolog protein 11, putative
LOC_Os04g44620	5.61362	0	1.42563	58.3874	hus1-like protein
LOC_Os04g44670	-5.60232	0	35.4897	0.613055	AP2 domain containing protein
LOC_Os04g44924	6.34655	0	0.787525	55.0115	short-chain dehydrogenase/reductase, putative
LOC_Os04g45000	6.4572	0	0.347488	25.3771	short-chain dehydrogenase/reductase, putative
LOC_Os04g46110	5.16968	0	2.53699	77.9862	fibroin heavy chain precursor, putative
LOC_Os04g46530	-9.90598	0	15.5262	0.012354	retrotransposon protein, putative, unclassified
LOC_Os04g46810	-8.87171	0	122.152	0.21521	LTPL120 - Protease inhibitor/seed storage/LTP family protein precursor
LOC_Os04g47930	-9.56058	0	44.0251	0.0477547	aluminum-activated malate transporter, putative
LOC_Os04g48390	6.86903	0	0.183254	18.4654	uncharacterized membrane protein, putative
LOC_Os04g48416	4.70354	0	1.77843	38.876	OsSub45 - Putative Subtilisin homologue
LOC_Os04g49570	3.93053	0	3.82493	48.9105	glutamate receptor, putative
LOC_Os04g50030	-10.1327	0	31.3655	0.0218273	DNA binding protein, putative
LOC_Os04g50950	-6.5342	0	28.9064	0.261593	peptide transporter PTR2, putative
LOC_Os04g52164	6.27793	0	0.802863	52.2263	transferase family protein, putative
LOC_Os04g52260	6.91679	0	9.04313	914.333	LTPL124 - Protease inhibitor/seed storage/LTP family protein precursor
LOC_Os04g52810	-5.37319	0	25.4586	0.515492	no apical meristem protein, putative
LOC_Os04g55180	5.59406	0	1.16883	46.8591	hydrolase, alpha/beta fold family domain containing protein
LOC_Os04g56230	7.9524	0	0.214067	43.3984	polyprenyl synthetase, putative
LOC_Os04g56240	6.6374	0	0.527886	42.6409	lipase, putative
LOC_Os04g56420	-7.67268	0	32.0442	0.131289	retrotransposon protein, putative, unclassified
LOC_Os04g56930	-8.40153	0	35.8437	0.0876772	glycosyl hydrolases, putative
LOC_Os04g57930	4.03242	0	7.15932	98.862	thioredoxin, putative
LOC_Os04g58730	4.49325	0	3.55341	67.0741	AT hook motif domain containing protein
LOC_Os04g58760	-8.70179	0	37.2442	0.0729347	membrane associated DUF588 domain containing protein, putative
LOC_Os04g59260	-5.26912	0	111.776	2.43479	peroxidase precursor, putative
LOC_Os05g04170	5.35962	0	4.99946	173.132	AMP-binding enzyme, putative
LOC_Os05g04410	-8.32969	0	41.3528	0.106624	peroxidase precursor, putative
LOC_Os05g04440	-8.8589	0	49.701	0.0879134	peroxidase precursor, putative
LOC_Os05g04470	-9.54367	0	25.2521	0.0265328	peroxidase precursor, putative
LOC_Os05g04490	-8.10407	0	132.341	0.4034	peroxidase precursor, putative
LOC_Os05g05600	3.72177	0	4.88953	54.378	ATA15 protein, putative
LOC_Os05g06970	-7.31025	0	238.064	1.25994	peroxidase precursor, putative
LOC_Os05g07280	-4.1594	0	31.9617	1.50484	expressed protein
LOC_Os05g09704	8.66152	0	0.29303	106.614	HAD superfamily phosphatase, putative
LOC_Os05g09740	7.93971	0	1.07792	222.974	HAD superfamily phosphatase, putative
LOC_Os05g10210	8.93477	0	0.620075	245.955	HAD superfamily phosphatase, putative
LOC_Os05g10330	4.52614	0	2.63243	50.4054	HAD superfamily phosphatase, putative
LOC_Os05g11130	-4.14159	0	55.1092	2.62809	cytochrome P450, putative
LOC_Os05g11320	6.98854	0	6.13512	649.199	metallothionein-like protein 3B, putative
LOC_Os05g12170	5.39065	0	0.44296	15.5384	plant-specific domain TIGR01589 family protein, putative
LOC_Os05g12280	-9.97843	0	226.849	0.185329	clumping factor A precursor, putative
LOC_Os05g13520	8.82319	0	0.135114	52.6284	white-brown complex homolog protein 12, putative
LOC_Os05g16930	-4.65984	0	55.3926	1.84319	protein kinase domain containing protein
LOC_Os05g19910	-5.404	0	118.482	2.35451	transferase family protein, putative
LOC_Os05g29710	-6.53833	0	34.1279	0.307692	RING-H2 finger protein, putative
LOC_Os05g33110	-4.30615	0	53.9975	2.29638	endo-1,3;1,4-beta-D-glucanase precursor, putative
LOC_Os05g33130	-6.42007	0	224.78	2.20706	CHIT17 - Chitinase family protein precursor
LOC_Os05g33630	6.30621	0	1.48401	99.3775	inosine-uridine preferring nucleoside hydrolase family protein, putative
LOC_Os05g34325	-8.14323	0	42.946	0.126441	cytochrome P450 51, putative
LOC_Os05g34550	5.24065	0	0.421481	13.4502	MLO domain containing protein, putative
LOC_Os05g34700	8.11636	0	0.2066	48.8505	GDSL-like lipase/acylhydrolase, putative
LOC_Os05g38230	4.88826	0	1.8448	46.3199	oxidoreductase, aldo/keto reductase family protein, putative
LOC_Os05g41030	6.07432	0	0.465201	26.9558	LTPL67 - Protease inhibitor/seed storage/LTP family protein precursor
LOC_Os05g41420	-7.38256	0	56.0556	0.281191	auxin-induced protein 5NG4, putative
LOC_Os05g44200	10.5707	0	0.0244575	38.3784	GDSL-like lipase/acylhydrolase, putative
LOC_Os05g45180	9.22731	0	0.0281599	15.4757	anthocyanidin 5,3-O-glucosyltransferase, putative
LOC_Os05g45460	-8.24218	0	42.8664	0.115686	POEI52 - Pollen Ole e I allergen and extensin family protein precursor
LOC_Os05g47560	3.54932	0	12.2083	120.223	serine/threonine-protein kinase SNT7, chloroplast precursor, putative
LOC_Os05g47700	-5.11766	0	899.338	21.7865	LTPL152 - Protease inhibitor/seed storage/LTP family protein precursor
LOC_Os05g49370	4.4267	0	3.46411	62.8862	DUF1645 domain containing protein, putative
LOC_Os05g51780	-7.78727	0	38.9603	0.146515	zinc finger, C3HC4 type domain containing protein
LOC_Os06g01840	3.76891	0	7.29198	83.5438	nodulin, putative
LOC_Os06g01934	9.06301	0	0.0687463	29.9045	homeobox domain containing protein
LOC_Os06g02780	8.75952	0	0.120983	41.3281	aspartic protease, putative
LOC_Os06g02900	8.15807	0	0.128002	31.5431	aspartic proteinase nepenthesin-2 precursor, putative
LOC_Os06g03970	9.10349	0	0.125584	60.1897	receptor-like protein kinase 5 precursor, putative
LOC_Os06g05550	8.97461	0	0.227312	98.5534	GDSL-like lipase/acylhydrolase, putative
LOC_Os06g05690	-8.39121	0	33.1863	0.0813003	cysteine synthase, chloroplast/chromoplast precursor, putative
LOC_Os06g05990	-8.24008	0	53.2957	0.146328	zinc finger family protein, putative
LOC_Os06g06470	-4.02693	0	77.8601	4.01991	U-box domain containing heat shock protein, putative
LOC_Os06g08670	3.8597	0	7.62485	92.8591	glutathione peroxidase, putative
LOC_Os06g10230	8.22546	0	0.0984112	25.5961	receptor-like protein kinase 5 precursor, putative
LOC_Os06g11210	-6.67834	0	110.286	0.905113	12-oxophytodienoate reductase, putative
LOC_Os06g12630	3.56362	0	8.27072	82.2662	glutathione S-transferase, N-terminal domain containing protein
LOC_Os06g14324	5.07238	0	4.33248	122.211	caleosin related protein, putative
LOC_Os06g14810	8.0787	0	0.0783758	16.9818	3-ketoacyl-CoA synthase, putative
LOC_Os06g15170	9.02931	0	0.0355166	16.3358	3-ketoacyl-CoA synthase, putative
LOC_Os06g16640	9.65191	0	0.0712036	52.9334	carboxyl-terminal peptidase, putative
LOC_Os06g18010	5.99883	0	0.544538	29.0177	UDP-glucoronosyl and UDP-glucosyl transferase domain containing protein
LOC_Os06g18670	7.38307	0	0.767104	106.065	anthocyanidin 3-O-glucosyltransferase, putative
LOC_Os06g21110	9.13211	0	0.3572	167.619	expressed protein
LOC_Os06g21140	8.58119	0	0.228472	77.6064	glycine-rich cell wall structural protein precursor, putative
LOC_Os06g21210	9.79893	0	0.0724651	57.2715	glycine rich protein family protein, putative
LOC_Os06g21240	9.06872	0	0.14034	63.9427	glycine rich protein family protein, putative
LOC_Os06g21270	9.719	0	0.310641	226.312	glycine rich protein family protein, putative
LOC_Os06g21380	4.35019	0	3.93122	67.9198	OsCttP3 - Putative C-terminal processing peptidase homologue
LOC_Os06g21410	-7.30603	0	156.047	0.819273	arabinogalactan peptide 23 precursor, putative
LOC_Os06g22290	-7.94898	0	27.3876	0.0924554	legume lectins beta domain containing protein
LOC_Os06g24404	8.62532	0	0.0681847	24.6382	GDSL-like lipase/acylhydrolase, putative
LOC_Os06g28194	8.67578	0	0.436571	142.642	expressed protein
LOC_Os06g35970	10.2452	0	0.120275	122.204	meiosis 5, putative
LOC_Os06g39690	4.47371	0	3.12824	58.2918	SOUL heme-binding protein, putative
LOC_Os06g41060	4.39279	0	2.20752	39.2857	helix-loop-helix DNA-binding, putative
LOC_Os06g43140	3.52723	0	11.3433	109.994	GA16396-PA, putative
LOC_Os06g43800	3.57623	0	4.95317	49.5798	methyltransferase domain containing protein, putative
LOC_Os06g46680	7.76558	0	0.0840956	15.7889	cytochrome P450, putative
LOC_Os06g46930	4.13328	0	12.6975	186.913	ribosomal protein L24, putative
LOC_Os06g47750	-9.07765	0	14.7216	0.0220019	phytosulfokine receptor precursor, putative
LOC_Os06g48200	5.77005	0	2.26583	103.694	glycosyl hydrolases family 16, putative
LOC_Os07g01290	7.80575	0	0.0528382	10.1408	transposon protein, putative, unclassified
LOC_Os07g01440	-7.88661	0	62.4661	0.219452	plastocyanin-like domain containing protein, putative
LOC_Os07g04500	6.54905	0	0.438417	35.0412	expressed protein
LOC_Os07g04990	8.99951	0	0.894757	385.688	oxidoreductase, aldo/keto reductase family protein, putative
LOC_Os07g06620	9.35094	0	0.033919	17.4626	YABBY domain containing protein, putative
LOC_Os07g07480	6.08447	0	1.77755	99.4559	HNH endonuclease domain-containing protein, putative
LOC_Os07g07540	4.62131	0	5.38569	110.769	SHOOT1 protein, putative
LOC_Os07g07790	-6.06362	0	117.925	1.47955	LTPL75 - Protease inhibitor/seed storage/LTP family protein precursor
LOC_Os07g08970	4.89027	0	2.96669	73.7224	uncharacterized protein ycf45, putative
LOC_Os07g09040	4.17866	0	2.6425	40.2204	peptidyl-prolyl cis-trans isomerase, FKBP-type, putative
LOC_Os07g09520	-7.37654	0	29.7029	0.149289	expressed protein
LOC_Os07g13969	4.34256	0	3.65138	62.0347	expressed protein
LOC_Os07g22930	5.54807	0	1.4804	58.8111	starch synthase, putative
LOC_Os07g23120	9.22554	0	0.0797544	41.3328	expressed protein
LOC_Os07g23944	-6.76146	0	24.3492	0.188059	glycosyl hydrolase, family 31, putative
LOC_Os07g23990	3.8417	0	3.39009	40.835	tetratricopeptide repeat domain containing protein, putative
LOC_Os07g26110	-7.78089	0	211.263	0.806923	membrane associated DUF588 domain containing protein, putative
LOC_Os07g32020	6.77876	0	0.262523	23.7394	UDP-glucoronosyl and UDP-glucosyl transferase domain containing protein
LOC_Os07g35370	-4.58929	0	33.9533	1.18485	TKL_IRAK_DUF26-lc.15 - DUF26 kinases have homology to DUF26 containing loci
LOC_Os07g36390	4.37997	0	1.41057	24.592	PPR repeat containing protein
LOC_Os07g37230	4.80403	0	1.80638	42.819	inositol-1-monophosphatase, putative
LOC_Os07g37850	9.1163	0	0.237204	116.199	expressed protein
LOC_Os07g40850	-4.89449	0	130.342	3.68389	retrotransposon protein, putative, unclassified
LOC_Os07g40974	4.25005	0	3.53393	56.7264	NAD dependent epimerase/dehydratase family protein, putative
LOC_Os07g41080	3.93313	0	2.65281	34.2823	hydrolase, alpha/beta fold family domain containing protein
LOC_Os07g43670	-8.42056	0	133.663	0.326489	ribonuclease T2 family domain containing protein
LOC_Os07g44550	-9.41522	0	46.3756	0.0547684	peroxidase precursor, putative
LOC_Os07g46330	5.30948	0	1.14209	37.6896	uncharacterized UPF0114 domain containing protein
LOC_Os07g46910	-7.0656	0	72.4653	0.453515	sex determination protein tasselseed-2, putative
LOC_Os07g48500	4.5607	0	5.46788	108.847	stress responsive protein, putative
LOC_Os08g01710	-9.47883	0	96.1236	0.108712	GLTP domain containing protein, putative
LOC_Os08g02110	-6.3752	0	466.51	4.73074	peroxidase precursor, putative
LOC_Os08g02210	7.54994	0	0.262289	40.8846	expressed protein
LOC_Os08g04430	8.45142	0	0.747301	230.484	expressed protein
LOC_Os08g04500	9.5778	0	0.0752547	49.7622	terpene synthase, putative
LOC_Os08g06320	-8.93339	0	29.583	0.0488812	DNA binding protein, putative
LOC_Os08g06630	4.22566	0	4.216	66.1317	RNA polymerase sigma factor, putative
LOC_Os08g07380	-6.17048	0	16.9574	0.197702	retrotransposon protein, putative, unclassified
LOC_Os08g08820	9.24745	0	0.0699779	35.4462	homeobox and START domains containing protein, putative
LOC_Os08g08970	-5.20682	0	264.472	6.0298	Cupin domain containing protein
LOC_Os08g09010	-6.59619	0	146.933	1.28017	Cupin domain containing protein
LOC_Os08g09040	-7.20947	0	52.5588	0.295642	Cupin domain containing protein
LOC_Os08g09060	-7.68038	0	362.445	1.48573	Cupin domain containing protein
LOC_Os08g09080	-8.4844	0	431.734	1.01271	Cupin domain containing protein
LOC_Os08g10330	-5.34746	0	36.1399	0.747905	SHR5-receptor-like kinase, putative
LOC_Os08g14200	-9.48692	0	76.5956	0.0862914	glycosyl hydrolases family 16, putative
LOC_Os08g14440	3.75759	0	22.9936	261.674	uridylyltransferase-related, putative
LOC_Os08g15420	-9.54427	0	35.8495	0.0392807	CSLC3 - cellulose synthase-like family C
LOC_Os08g16050	-5.0703	0	141.967	3.5545	tetraspanin family protein, putative
LOC_Os08g16260	9.20785	0	0.0414927	22.198	cytochrome P450 protein, putative
LOC_Os08g24200	-5.687	0	748.816	12.22	expressed protein
LOC_Os08g26230	10.3503	0	0.00689267	8.61429	expressed protein
LOC_Os08g26710	8.3847	0	0.080124	22.1467	plant protein of unknown function domain containing protein
LOC_Os08g27010	5.50762	0	2.15971	81.2192	APE1, putative
LOC_Os08g30770	-7.33875	0	89.1498	0.463635	ABC transporter, ATP-binding protein, putative
LOC_Os08g32930	5.79648	0	2.70921	125.211	expressed protein
LOC_Os08g35760	9.4326	0	0.973401	572.158	Cupin domain containing protein
LOC_Os08g36040	-6.08508	0	138.891	1.71803	plant viral response family protein, putative
LOC_Os08g38560	-7.05171	0	16.5179	0.104104	receptor-like protein kinase 2 precursor, putative
LOC_Os08g40940	-7.52516	0	119.28	0.543163	expressed protein
LOC_Os08g42040	7.99476	0	0.530703	118.275	LTPL80 - Protease inhibitor/seed storage/LTP family protein precursor
LOC_Os08g44220	-7.61489	0	285.617	1.22498	GLTP domain containing protein, putative
LOC_Os08g44400	4.94922	0	2.78359	72.4051	glutathione S-transferase, N-terminal domain containing protein
LOC_Os08g44830	-6.74088	0	24.9656	0.193996	ZOS8-14 - C2H2 zinc finger protein
LOC_Os08g44840	7.04025	0	0.260591	28.7042	transferase family protein, putative
LOC_Os08g44910	-10.6648	0	30.7766	0.0138255	DNA binding protein, putative
LOC_Os08g45190	5.59713	0	1.20344	48.6277	PGR5, putative
LOC_Os09g09830	7.70405	0	0.244259	46.4782	heavy-metal-associated domain-containing protein, putative
LOC_Os09g10840	-4.78735	0	45.5101	1.38505	transcription factor, putative
LOC_Os09g12240	-5.17534	0	18.7112	0.434924	serine/threonine-protein kinase BRI1-like 1 precursor, putative
LOC_Os09g15480	8.5288	0	0.188001	59.6743	Ser/Thr-rich protein T10 in DGCR region, putative
LOC_Os09g18594	5.18228	0	1.09617	33.4914	protein kinase domain containing protein
LOC_Os09g19930	5.84171	0	0.656685	31.8861	HOTHEAD precursor, putative
LOC_Os09g22000	-5.98497	0	49.6085	0.656464	hydrolase, HAD superfamily, Cof family, putative
LOC_Os09g23110	3.59426	0	6.85767	69.7521	transporter family protein, putative
LOC_Os09g25850	9.10758	0	0.0993449	49.1358	WAX2, putative
LOC_Os09g26170	-8.46714	0	83.5428	0.195679	MYB family transcription factor, putative
LOC_Os09g27500	-8.18706	0	74.4905	0.213237	cytochrome P450, putative
LOC_Os09g28630	5.4635	0	1.91185	70.7957	gibberellin receptor, putative
LOC_Os09g28640	7.29547	0	0.204865	26.0931	gibberellin receptor GID1L2, putative
LOC_Os09g31390	-6.09425	0	38.7183	0.476255	transcription factor, putative
LOC_Os09g31502	5.32788	0	0.608934	20.1468	dehydrogenase, putative
LOC_Os09g34230	7.64717	0	0.106842	17.6192	UDP-glucoronosyl/UDP-glucosyl transferase, putative
LOC_Os09g35760	5.17683	0	0.518087	15.5018	homeobox and START domains containing protein, putative
LOC_Os09g36240	3.85595	0	3.53133	43.1103	deoxyribodipyrimidine photolyase family protein
LOC_Os09g36680	9.52745	0	0.707787	426.206	ribonuclease T2 family domain containing protein
LOC_Os09g36930	8.92481	0	1.60601	668.484	aquaporin protein, putative
LOC_Os09g38800	-8.65911	0	34.1741	0.0696385	OsWAK88 - OsWAK pseudogene
LOC_Os10g01640	-8.939	0	73.4714	0.124549	decarboxylase, putative
LOC_Os10g01920	5.81875	0	0.529664	25.3456	transferase family protein, putative
LOC_Os10g02070	-7.0518	0	543.394	3.44273	peroxidase precursor, putative
LOC_Os10g02220	7.00844	0	0.233665	24.5896	peptide transporter PTR2, putative
LOC_Os10g05750	9.46988	0	0.0505509	35.0942	POEI3 - Pollen Ole e I allergen and extensin family protein precursor
LOC_Os10g05950	8.87538	0	0.18089	72.5373	POEI11 - Pollen Ole e I allergen and extensin family protein precursor
LOC_Os10g05970	9.38863	0	0.828618	463.655	POEI12 - Pollen Ole e I allergen and extensin family protein precursor
LOC_Os10g05980	9.29753	0	0.697871	370.577	POEI13 - Pollen Ole e I allergen and extensin family protein precursor
LOC_Os10g05990	9.62732	0	0.505575	346.814	POEI14 - Pollen Ole e I allergen and extensin family protein precursor
LOC_Os10g06000	9.37211	0	0.728483	414.023	POEI15 - Pollen Ole e I allergen and extensin family protein precursor
LOC_Os10g08780	-6.0793	0	141.165	1.75076	expressed protein
LOC_Os10g11140	4.68381	0	2.82316	61.103	phosphoglucomutase, putative
LOC_Os10g11500	-8.8538	0	699.168	1.267	SCP-like extracellular protein
LOC_Os10g14870	7.78794	0	0.536203	103.834	heavy metal-associated domain containing protein
LOC_Os10g25150	-5.34581	0	704.536	14.5895	expressed protein
LOC_Os10g28600	3.43807	0	3.2585	29.7708	PPR repeat domain containing protein, putative
LOC_Os10g29470	7.80816	0	0.0946104	16.9613	dehydrogenase, putative
LOC_Os10g31530	-9.51514	0	118.701	0.132474	glycine-rich cell wall protein, putative
LOC_Os10g31540	-10.1174	0	132.064	0.0967646	glycine-rich cell wall structural protein 2 precursor, putative
LOC_Os10g31640	-9.17707	0	269.704	0.389025	glycine-rich cell wall structural protein 2 precursor, putative
LOC_Os10g31660	-8.66972	0	577.01	1.18828	glycine-rich cell wall structural protein 2 precursor, putative
LOC_Os10g31680	-9.44689	0	316.369	0.376521	glycine-rich cell wall structural protein 2 precursor, putative
LOC_Os10g31710	-8.53374	0	135.257	0.301562	glycine-rich cell wall structural protein 2 precursor, putative
LOC_Os10g31720	-8.7353	0	118.638	0.229489	glycine-rich cell wall structural protein 2 precursor, putative
LOC_Os10g31730	-9.46999	0	162.535	0.189333	retrotransposon protein, putative, unclassified
LOC_Os10g33370	7.4115	0	0.115801	16.3536	3-ketoacyl-CoA synthase precursor, putative
LOC_Os10g35030	6.18233	0	2.73798	165.951	IAP100, putative
LOC_Os10g36160	9.05983	0	0.120582	56.29	LTPL159 - Protease inhibitor/seed storage/LTP family protein precursor
LOC_Os10g36170	8.0146	0	0.578451	119.697	LTPL160 - Protease inhibitor/seed storage/LTP family protein precursor
LOC_Os10g36390	5.00654	0	1.35213	36.504	monocopper oxidase, putative
LOC_Os10g38110	6.26903	0	1.99653	128.025	cytochrome P450, putative
LOC_Os10g38140	5.98035	0	0.824435	43.9441	glutathione S-transferase, putative
LOC_Os10g38710	6.82097	0	0.689065	62.7599	glutathione S-transferase, putative
LOC_Os10g39260	-6.31336	0	59.381	0.627119	aspartic proteinase nepenthesin, putative
LOC_Os10g39980	-9.12409	0	251.63	0.37844	expressed protein
LOC_Os10g40430	-5.21222	0	55.1514	1.24918	LTPL139 - Protease inhibitor/seed storage/LTP family protein precursor
LOC_Os10g40510	-7.08361	0	239.315	1.48257	LTPL144 - Protease inhibitor/seed storage/LTP family protein precursor
LOC_Os10g40530	-7.94812	0	370.541	1.25679	LTPL146 - Protease inhibitor/seed storage/LTP family protein precursor
LOC_Os10g41780	3.83981	0	11.6766	140.629	chlorophyllide a oxygenase, chloroplast precursor, putative
LOC_Os11g01439	5.93534	0	1.80314	91.9152	chloroplast unusual positioning protein, putative
LOC_Os11g02369	9.62602	0	0.836735	547.677	LTPL7 - Protease inhibitor/seed storage/LTP family protein precursor
LOC_Os11g02389	7.90807	0	1.1295	222.067	protease inhibitor/seed storage/LTP family, putative
LOC_Os11g02400	9.45935	0	0.408243	245.336	LTPL8 - Protease inhibitor/seed storage/LTP family protein precursor
LOC_Os11g02424	9.30825	0	0.448421	229.537	LTPL9 - Protease inhibitor/seed storage/LTP family protein precursor
LOC_Os11g03390	5.69675	0	1.54111	65.0644	FHA domain containing protein, putative
LOC_Os11g03580	5.0692	0	1.54676	43.2384	expressed protein
LOC_Os11g05260	4.89102	0	3.49204	86.4981	phosphoglycerate mutase, putative
LOC_Os11g05470	-5.48485	0	115.549	2.17117	RCN1 Centroradialis-like1 homogous to TFL1 gene; contains Pfam profile PF01161: Phosphatidylethanolamine-binding protein
LOC_Os11g05480	-6.58264	0	109.509	0.961311	transcription factor, putative
LOC_Os11g05800	-5.34771	0	46.1892	0.952918	HVA22, putative
LOC_Os11g06980	7.95987	0	0.395113	82.5756	BURP domain containing protein
LOC_Os11g07980	6.56821	0	0.622881	49.0669	ion channel nompc, putative
LOC_Os11g08380	-8.59881	0	185.384	0.400147	1-aminocyclopropane-1-carboxylate oxidase, putative
LOC_Os11g08569	4.652	0	1.42842	30.4125	cycloartenol synthase, putative
LOC_Os11g10310	9.42421	0	0.0274063	15.424	receptor-like protein kinase 2 precursor, putative
LOC_Os11g10320	9.37995	0	0.424843	236.529	expressed protein
LOC_Os11g10460	5.46682	0	0.73099	27.1897	peroxidase precursor, putative
LOC_Os11g10510	-8.57699	0	163.519	0.357805	dehydrogenase, putative
LOC_Os11g14910	-9.5022	0	69.7289	0.0788395	NADP-dependent oxidoreductase, putative
LOC_Os11g16550	4.14981	0	7.24225	107.73	uncharacterized protein ycf53, putative
LOC_Os11g18570	7.22663	0	1.18095	146.359	cytochrome P450, putative
LOC_Os11g20160	-9.99361	0	53.5726	0.0423881	O-methyltransferase, putative
LOC_Os11g23930	-10.1738	0	91.5205	0.0628547	expressed protein
LOC_Os11g24140	-9.46605	0	542.575	0.641024	plastocyanin-like domain containing protein, putative
LOC_Os11g24450	6.55612	0	0.579557	45.3098	mitochondrial carrier protein, putative
LOC_Os11g25260	7.61979	0	0.111945	18.3527	nucleoside-triphosphatase, putative
LOC_Os11g27264	9.24088	0	0.0318109	18.3771	OsSCP60 - Putative Serine Carboxypeptidase homologue
LOC_Os11g27540	6.62617	0	0.362679	31.0839	CRP7 - Cysteine-rich family protein precursor
LOC_Os11g27730	6.25281	0	0.807515	51.8331	cytochrome P450, putative
LOC_Os11g28530	-5.52546	0	17.3423	0.316654	terpene synthase, putative
LOC_Os11g29630	-10.6534	0	41.5548	0.0197636	expressed protein
LOC_Os11g30620	-6.28773	0	27.932	0.300035	expressed protein
LOC_Os11g31570	-4.96496	0	25.3359	0.680833	expressed protein
LOC_Os11g32100	6.33374	0	0.302778	20.9273	inducer of CBF expression 1, putative
LOC_Os11g32650	6.62536	0	1.44361	119.513	chalcone synthase, putative
LOC_Os11g35350	-8.85749	0	126.038	0.225369	expressed protein
LOC_Os11g35400	7.84996	0	0.128896	25.0391	AMP-binding enzyme, putative
LOC_Os11g37940	-9.31767	0	94.1529	0.121116	WIP2 - Wound-induced protein precursor
LOC_Os11g37970	5.63172	0	1.10273	48.4011	WIP5 - Wound-induced protein precursor
LOC_Os11g38790	-7.37163	0	130.641	0.660352	expressed protein
LOC_Os11g39020	3.47508	0	9.3961	87.9782	ABC transporter, ATP-binding protein, putative
LOC_Os11g40009	8.08307	0	0.0437085	11.104	phospholipase, patatin family, putative
LOC_Os11g40690	-10.1681	0	144.762	0.103052	dehydrogenase, putative
LOC_Os11g41710	9.81191	0	0.0659995	49.2332	cytochrome P450, putative
LOC_Os11g42220	9.25973	0	0.037208	18.7159	laccase precursor protein, putative
LOC_Os11g42500	6.12246	0	5.33409	309.242	dirigent, putative
LOC_Os11g42550	5.98316	0	5.09403	267.919	dirigent, putative
LOC_Os11g44430	-6.5956	0	26.369	0.227492	protein kinase, putative
LOC_Os11g44560	-5.45894	0	39.5646	0.756324	protein kinase domain containing protein
LOC_Os11g45130	-6.2974	0	12.3919	0.132003	pollen signalling protein with adenylyl cyclase activity, putative
LOC_Os11g47240	7.71268	0	0.117167	21.0085	leucine-rich repeat receptor protein kinase EXS precursor, putative
LOC_Os11g47460	-4.71592	0	247.257	7.91005	MYB family transcription factor, putative
LOC_Os12g01449	7.33237	0	0.396457	52.2029	chloroplast unusual positioning protein, putative
LOC_Os12g02310	9.74495	0	0.389592	295.345	LTPL11 - Protease inhibitor/seed storage/LTP family protein precursor
LOC_Os12g02320	8.97199	0	1.8746	815.682	LTPL12 - Protease inhibitor/seed storage/LTP family protein precursor
LOC_Os12g02330	8.72803	0	0.366762	128.915	LTPL13 - Protease inhibitor/seed storage/LTP family protein precursor
LOC_Os12g02340	9.52815	0	0.362017	224.182	LTPL14 - Protease inhibitor/seed storage/LTP family protein precursor
LOC_Os12g02980	7.3083	0	0.197874	28.4389	nucleoside-triphosphatase, putative
LOC_Os12g03350	6.71216	0	0.626258	53.6109	expressed protein
LOC_Os12g07210	5.94062	0	0.483339	24.2981	expressed protein
LOC_Os12g08270	-4.76974	0	61.2511	1.89024	inositol-1-monophosphatase, putative
LOC_Os12g08760	6.30701	0	2.27527	153.207	carboxyvinyl-carboxyphosphonate phosphorylmutase, putative
LOC_Os12g10220	-6.55476	0	364.757	3.25901	expressed protein
LOC_Os12g12580	8.03521	0	0.129752	27.7415	NADP-dependent oxidoreductase, putative
LOC_Os12g14699	-6.67686	0	21.2705	0.174452	protein kinase domain containing protein
LOC_Os12g16010	-7.70187	0	66.56	0.266289	sex determination protein tasselseed-2, putative
LOC_Os12g22284	6.20786	0	0.321553	19.8643	white-brown complex homolog protein 11, putative
LOC_Os12g25180	4.35428	0	4.17317	71.1881	expressed protein
LOC_Os12g33120	9.15411	0	1.19137	601.447	expressed protein
LOC_Os12g37510	8.51975	0	0.0789262	26.2348	UDP-glucoronosyl and UDP-glucosyl transferase domain containing protein
LOC_Os12g37650	8.88227	0	0.806774	316.742	DUF538 domain containing protein, putative
LOC_Os12g38010	-8.36496	0	282.266	0.714024	metallothionein, putative
LOC_Os12g38051	-7.11131	0	76.5887	0.463536	metallothionein, putative
LOC_Os12g38170	9.01234	0	0.325511	140.036	osmotin, putative
LOC_Os12g38300	-8.75199	0	5425.78	10.5943	metallothionein, putative
LOC_Os12g42200	-8.81991	0	100.127	0.185646	ATCHX, putative
LOC_Os12g44190	-7.95653	0	38.937	0.130129	ATPase 3, putative
LOC_Os03g28160	3.50468	2.73712367796051e-321	10.9801	104.589	jacalin-like lectin domain containing protein
LOC_Os10g41980	-5.38117	2.45698845676852e-320	1059.73	21.4064	RALFL26 - Rapid ALkalinization Factor RALF family protein precursor
LOC_Os08g34984	3.66448	3.47426962155565e-320	9.50999	101.256	DUF581 domain containing protein
LOC_Os08g37700	3.38757	6.52710124720871e-320	3.4187	30.0773	RNA recognition motif containing protein, putative
LOC_Os04g54190	-3.62334	6.78599164562952e-320	71.6365	4.89524	cysteine-rich receptor-like protein kinase 8 precursor, putative
LOC_Os03g01300	-5.23527	2.01830756982608e-319	1795.14	40.1721	LTPL114 - Protease inhibitor/seed storage/LTP family protein precursor
LOC_Os04g41560	4.89909	2.1563989178387e-319	17.0522	427.139	B-box zinc finger family protein, putative
LOC_Os11g42490	4.86367	3.10693181387268e-319	0.948875	23.6516	retrotransposon protein, putative, unclassified
LOC_Os05g09724	7.80738	3.97974818381583e-319	0.121621	21.9414	HAD superfamily phosphatase, putative
LOC_Os02g11020	-5.89914	4.47282569836539e-319	30.0509	0.421734	cytochrome P450 72A1, putative
LOC_Os06g43410	-7.8714	7.77140557625989e-319	32.3405	0.114692	cytochrome P450, putative
LOC_Os11g35340	-3.80052	2.73437667296963e-318	41.4856	2.50494	methyltransferase, putative
LOC_Os04g03870	-7.73388	2.95737814287653e-318	25.9081	0.100489	cytochrome P450, putative
LOC_Os09g23530	-4.67314	1.02192636998933e-317	68.1034	2.24128	dehydrogenase, putative
LOC_Os03g36560	-4.94003	2.16919175960647e-317	50.4428	1.38017	peroxidase precursor, putative
LOC_Os07g34110	-7.01287	2.37591722494243e-317	37.8099	0.245349	integral membrane protein DUF6 containing protein
LOC_Os10g38360	-5.9296	1.59549142721098e-316	158.274	2.18176	glutathione S-transferase, putative
LOC_Os03g59300	5.17906	2.48138734027552e-315	0.935433	28.706	expressed protein
LOC_Os05g14270	5.75748	3.54252140617894e-315	0.869339	38.044	expressed protein
LOC_Os07g01214	6.91214	5.27072914736897e-315	0.217911	21.7204	transposon protein, putative, unclassified
LOC_Os11g05290	4.24036	6.86157508776034e-315	5.58618	88.4215	stress responsive A/B Barrel domain containing protein
LOC_Os04g45600	3.77672	9.1041738957431e-315	4.14193	47.5545	NDH-M H PLASTOQUINONE DEHY, putative
LOC_Os04g33920	-7.72548	4.88520694430572e-314	27.8045	0.107683	LTPL102 - Protease inhibitor/seed storage/LTP family protein precursor
LOC_Os06g44970	-6.78902	7.16642006646874e-314	15.8381	0.119174	auxin efflux carrier component, putative
LOC_Os10g42780	6.27969	7.39194647615102e-314	0.640988	40.5055	lrgB-like family protein
LOC_Os01g72740	-5.97402	8.65932842772702e-314	45.6599	0.610131	cytochrome P450, putative
LOC_Os12g02300	4.01311	3.35833603837378e-313	15.3682	208.876	LTPL26 - Protease inhibitor/seed storage/LTP family protein precursor
LOC_Os12g31460	4.31153	7.1709061202313e-313	3.50352	58.1075	heat shock protein DnaJ, putative
LOC_Os04g51820	6.45454	1.30836938416849e-312	0.206017	15.4334	OsHKT1;1 - Na+ transporter
LOC_Os12g33610	7.987	3.71894196408046e-312	0.326574	68.9199	phenylalanine ammonia-lyase, putative
LOC_Os06g44610	4.73592	7.22522733425606e-312	1.76907	39.8908	membrane associated DUF588 domain containing protein, putative
LOC_Os01g69840	5.91435	9.98279666544117e-312	0.916219	46.0203	expressed protein
LOC_Os03g63360	3.4583	1.13080791133333e-311	9.23073	85.1917	glutathione S-transferase, putative
LOC_Os04g46830	8.67169	1.61539297935865e-311	0.107497	41.1058	LTPL122 - Protease inhibitor/seed storage/LTP family protein precursor
LOC_Os02g48570	6.9315	1.31085962679017e-310	0.0968096	10.0342	peptide transporter PTR2, putative
LOC_Os02g56510	-4.43365	1.44925590978717e-310	152.394	5.93777	phosphate transporter 1, putative
LOC_Os06g04510	3.45871	9.34196302472021e-310	11.3091	104.814	enolase, putative
LOC_Os06g40940	5.8141	0	9.16677	433.363	glycine dehydrogenase, putative
LOC_Os07g01410	-8.44248	0	164.569	0.396218	peroxidase precursor, putative
LOC_Os02g53400	3.80769	0	5.39536	63.8181	thioredoxin, putative
LOC_Os08g37940	5.32853	0	0.747285	24.2803	HAD-superfamily hydrolase subfamily IA, variant 3, putative
LOC_Os03g11734	-4.80416	0	68.0036	2.04766	MATE efflux protein, putative
LOC_Os03g04530	10.7092	0	0.00713094	14.2977	cytochrome P450, putative
LOC_Os09g37200	-6.84477	0	44.2669	0.323031	transferase family protein, putative
LOC_Os10g28360	3.71376	3.30322e-308	8.76314	96.6266	1,2-dihydroxy-3-keto-5-methylthiopentene dioxygenase protein, putative
LOC_Os05g46240	-3.68101	5.31739e-308	140.236	9.20704	green ripe-like, putative
LOC_Os08g16830	3.59406	6.31657e-308	7.00291	71.0704	retrotransposon protein, putative, SINE subclass
LOC_Os09g12970	-8.35656	2.34537e-307	17.4788	0.0434914	plant protein of unknown function domain containing protein
LOC_Os07g34850	-6.9358	1.30538e-306	22.6045	0.153051	aspartic proteinase nepenthesin, putative
LOC_Os01g64020	-3.68082	2.30064e-306	34.5702	2.26816	transcription factor, putative
LOC_Os06g21250	10.2761	2.30874e-306	0.0534709	62.0939	glycine rich protein family protein, putative
LOC_Os03g14915	5.66693	3.19303e-306	0.586859	25.7508	expressed protein
LOC_Os04g43420	4.10266	5.89846e-305	4.19884	60.3348	PTAC5, putative
LOC_Os05g01370	-5.38735	7.85743e-305	37.5248	0.752051	polygalacturonase inhibitor precursor, putative
LOC_Os11g37774	-5.7682	1.13469e-304	12.8109	0.197137	stripe rust resistance protein Yr10, putative
LOC_Os09g35890	6.63838	1.37328e-304	0.0998694	8.31079	kinesin motor domain containing protein
LOC_Os09g33830	-5.78462	4.27909e-304	147.225	2.25094	solute carrier family 35 member F1, putative
LOC_Os02g52340	3.66005	1.13358e-303	5.36486	57.3616	OsMADS22 - MADS-box family gene with MIKCc type-box
LOC_Os01g09540	4.7189	1.21985e-302	6.75632	149.328	HAD superfamily phosphatase, putative
LOC_Os04g26920	4.16658	1.79486e-302	10.5163	159.823	oxidoreductase, aldo/keto reductase family protein, putative
LOC_Os04g42889	-5.45537	2.15216e-302	155.187	2.96459	expressed protein
LOC_Os07g44060	-3.65829	2.3988e-302	334.209	22.2986	haloacid dehalogenase-like hydrolase family protein, putative
LOC_Os06g38750	-6.34708	5.11756e-302	40.7381	0.418321	proline-rich family protein, putative
LOC_Os01g18744	-4.55685	9.91481e-302	329.869	11.7807	transferase family protein, putative
LOC_Os12g39220	-3.66986	1.06888e-301	197.165	13.029	ZOS12-08 - C2H2 zinc finger protein
LOC_Os02g31030	-3.91576	5.36543e-301	61.9392	3.45672	glycerophosphoryl diester phosphodiesterase family protein, putative
LOC_Os04g33370	8.17872	1.13776e-300	0.0416538	10.349	cytochrome P450, putative
LOC_Os03g53300	3.28589	1.35097e-300	10.4604	85.9827	expressed protein
LOC_Os01g64860	7.72366	6.62572e-300	0.121248	20.5826	OsSub11 - Putative Subtilisin homologue
LOC_Os08g20730	-6.56396	8.95699e-300	36.353	0.321661	peroxidase precursor, putative
LOC_Os06g44410	-4.79138	9.22116e-300	16.9598	0.51574	histidine kinase, putative
LOC_Os03g50270	3.86558	1.09012e-299	9.40665	114.777	expressed protein
LOC_Os06g35940	7.42765	2.20958e-299	0.180618	24.203	osFTL12 FT-Like12 homologous to Flowering Locus T gene; contains Pfam profile PF01161: Phosphatidylethanolamine-binding protein
LOC_Os11g27329	9.18849	2.4189e-299	0.0313169	13.3958	OsSCP62 - Putative Serine Carboxypeptidase homologue
LOC_Os03g62780	4.7044	2.53637e-299	1.37165	29.3538	S1 RNA binding domain containing protein
LOC_Os03g37830	7.46408	2.5497e-299	0.0861901	13.6424	potassium transporter, putative
LOC_Os06g09880	3.90452	1.45373e-298	1.33262	16.6779	EMB1270, putative
LOC_Os02g49920	5.77117	8.47229e-298	0.422259	18.8717	3-ketoacyl-CoA synthase, putative
LOC_Os11g13850	3.88866	9.53687e-298	3.73157	46.2945	rieske domain containing protein
LOC_Os04g51190	6.7844	7.82073e-297	0.163046	16.3917	growth-regulating factor, putative
LOC_Os04g55800	4.86078	8.22488e-297	0.955497	23.3771	sulfate transporter, putative
LOC_Os05g41090	-6.71797	1.26195e-296	17.2699	0.136517	CAMK_CAMK_like_CG18020d.1 - CAMK includes calcium/calmodulin depedent protein kinases
LOC_Os05g36990	7.78071	2.57324e-296	0.0823986	16.4524	ATOFP18/OFP18, putative
LOC_Os05g49970	3.47545	8.1789e-296	11.4725	107.26	translation initiation factor IF-2, chloroplast precursor, putative
LOC_Os08g14109	-4.39929	1.46397e-295	84.1803	3.3535	retrotransposon protein, putative, Ty1-copia subclass
LOC_Os11g34720	5.18764	6.01431e-295	0.771037	23.8689	Ser/Thr protein phosphatase family protein, putative
LOC_Os07g17330	-3.82762	1.9769e-294	108.307	6.41918	B12D protein, putative
LOC_Os02g42570	4.7133	5.82375e-294	3.03979	65.6849	ferredoxin-thioredoxin reductase, variable chain, putative
LOC_Os06g13660	3.9102	6.32846e-294	4.26165	53.71	alanyl-tRNA synthetase, putative
LOC_Os08g14450	3.53778	1.79395e-293	7.38247	72.2065	RNA polymerase sigma factor, putative
LOC_Os01g16770	-8.94314	2.09441e-293	37.6018	0.0610015	expansin precursor, putative
LOC_Os06g28050	5.66404	4.87999e-293	0.279485	11.3892	expressed protein
LOC_Os10g42490	8.92731	5.26931e-293	0.0179882	7.42291	homeobox and START domains containing protein, putative
LOC_Os10g10540	-9.80735	6.79483e-293	33.1787	0.0293475	cysteine-rich repeat secretory protein precursor, putative
LOC_Os03g48000	3.38246	1.12478e-292	3.60396	31.5768	CorA-like magnesium transporter protein, putative
LOC_Os08g08980	-4.30987	2.52518e-292	233.06	9.89939	cupin domain containing protein
LOC_Os03g13200	3.59282	4.80642e-292	4.86967	49.198	peroxidase precursor, putative
LOC_Os04g54790	3.6268	5.39915e-292	4.06479	42.2971	ELMO/CED-12 family protein, putative
LOC_Os01g12210	5.41352	3.92897e-291	0.359615	12.9671	aluminum-activated malate transporter, putative
LOC_Os11g47140	-9.22623	4.38716e-291	12.1678	0.0158812	OsWAK123 - OsWAK receptor-like protein kinase
LOC_Os06g08640	-9.80663	5.2113e-291	21.738	0.018535	transferase family protein, putative
LOC_Os09g33710	5.74278	9.51384e-291	0.307261	14.145	Os9bglu33 - beta-glucosidase homologue, similar to G. max hydroxyisourate hydrolase
LOC_Os02g37380	-8.16663	1.52987e-290	82.769	0.237471	expressed protein
LOC_Os04g52100	3.38726	1.56612e-290	8.07992	70.9704	peptidase, M24 family protein, putative
LOC_Os02g49880	4.86886	3.307e-290	1.48272	36.0086	CCT/B-box zinc finger protein, putative
LOC_Os03g09970	-4.82909	3.48583e-290	18.8482	0.557596	sulfate transporter, putative
LOC_Os09g31514	4.2285	3.87554e-290	1.63677	25.8248	dihydroflavonol-4-reductase, putative
LOC_Os01g03360	-6.28206	6.89279e-290	122.773	1.32352	BBTI5 - Bowman-Birk type bran trypsin inhibitor precursor
LOC_Os04g50860	3.33016	9.36394e-290	8.97893	75.8703	expressed protein
LOC_Os02g57020	5.4735	1.07063e-289	2.05127	74.0465	YCF37, putative
LOC_Os03g14130	4.16192	2.86022e-289	2.51378	38.2212	POEI1 - Pollen Ole e I allergen and extensin family protein precursor
LOC_Os06g47650	-3.55295	6.04725e-289	25.5961	1.83534	phytosulfokine receptor precursor, putative
LOC_Os09g36040	5.43497	6.38591e-289	12.3283	447.882	rhodanese-like domain containing protein, putative
LOC_Os06g19550	9.33464	8.7775e-289	0.0247376	15.0599	oxidoreductase, short chain dehydrogenase/reductase family, putative
LOC_Os07g25050	-6.88339	1.50151e-288	175.623	1.2438	thionin-like peptide, putative
LOC_Os04g49350	3.77561	3.53337e-288	3.87016	44.4136	PPR repeat domain containing protein, putative
LOC_Os01g59819	9.97702	5.38631e-288	0.014588	13.3952	Os1bglu2 - beta-glucosidase homologue, similar to G. max isohydroxyurate hydrolase
LOC_Os01g22980	4.21666	9.20765e-288	3.90565	61.4412	OsSCP3 - Putative Serine Carboxypeptidase homologue
LOC_Os05g38219	3.42751	9.35481e-288	2.29237	20.7485	expressed protein
LOC_Os01g44069	9.04754	9.49163e-288	0.017159	9.35635	glycerol-3-phosphate acyltransferase, putative
LOC_Os09g23140	-5.36203	1.45524e-287	29.628	0.604504	endonuclease/exonuclease/phosphatase family domain containing protein
LOC_Os10g12500	-7.58459	3.45522e-287	52.0971	0.225447	integral membrane protein DUF6 containing protein
LOC_Os01g43460	-5.15552	4.7319e-287	30.5862	0.720929	C4-dicarboxylate transporter/malic acid transport protein
LOC_Os11g24060	-7.04987	4.79979e-287	17.6226	0.110218	permease domain containing protein, putative
LOC_Os04g28990	-3.53541	7.08733e-287	108.397	7.86684	dehydrogenase, putative
LOC_Os07g44330	3.16416	8.49535e-287	10.0812	76.0515	kinase, putative
LOC_Os03g52360	-5.97022	2.30911e-286	73.4408	0.981142	PIII3 - Proteinase inhibitor II family protein precursor, putative
LOC_Os03g61090	4.40302	3.98342e-286	2.6587	46.6417	expressed protein
LOC_Os01g31680	3.36675	4.38e-286	10.6437	92.1211	uncharacterized protein sll0194, putative
LOC_Os06g39780	-4.88414	4.98284e-286	26.1664	0.744055	cytochrome P450, putative
LOC_Os05g48200	6.64697	6.13518e-286	0.545672	45.6409	glutamate synthase, chloroplast precursor, putative
LOC_Os10g31670	-10.6374	1.23538e-285	28.6931	0.011444	retrotransposon protein, putative, unclassified
LOC_Os02g34650	-3.81309	1.47393e-285	33.0206	1.97732	expressed protein
LOC_Os09g39180	3.54621	9.17864e-285	19.193	188.418	RNA recognition motif containing protein, putative
LOC_Os08g33050	6.81007	1.4403e-284	0.0834623	8.54236	MYB family transcription factor, putative
LOC_Os07g37250	3.59336	2.19588e-284	20.909	212.288	THYLAKOID FORMATION1, chloroplast precursor, putative
LOC_Os07g06660	3.51426	2.22489e-284	6.50322	62.3936	glyoxalase family protein, putative
LOC_Os10g25870	-7.01891	4.58868e-284	51.0599	0.327701	dirigent, putative
LOC_Os08g25900	4.03225	4.65355e-284	2.79349	38.0178	PsbP, putative
LOC_Os03g19370	-7.93389	1.6645e-283	22.5645	0.0755873	CPuORF4 - conserved peptide uORF-containing transcript
LOC_Os08g43400	3.20254	1.71885e-283	9.31884	72.2477	kinesin motor domain containing protein
LOC_Os03g55930	3.90122	3.50723e-283	7.3021	91.374	ribosomal protein, putative
LOC_Os09g03939	5.91871	1.30258e-282	0.254571	12.9218	white-brown complex homolog protein 11, putative
LOC_Os07g48460	-3.69148	2.61517e-282	95.8548	6.24357	stress responsive protein, putative
LOC_Os03g21480	-5.46535	9.54154e-282	72.843	1.38558	HAD superfamily phosphatase, putative
LOC_Os04g51300	3.59413	1.03388e-281	8.56963	86.8839	peroxidase precursor, putative
LOC_Os01g55570	4.27423	2.29555e-281	8.63898	140.082	expressed protein
LOC_Os03g05140	-7.69964	2.83443e-280	10.2821	0.0405992	receptor-like protein kinase 2 precursor, putative
LOC_Os06g50940	-9.72844	2.88911e-280	25.8185	0.0236307	GDSL-like lipase/acylhydrolase, putative
LOC_Os05g35010	-4.99992	3.06794e-280	28.0175	0.734275	cytochrome P450, putative
LOC_Os08g31030	5.85021	3.46886e-280	0.443866	21.5625	HOTHEAD precursor, putative
LOC_Os10g38700	3.67361	3.47781e-280	7.84918	84.142	glutathione S-transferase, putative
LOC_Os02g36450	8.80796	9.04688e-280	0.030146	12.0912	transporter family protein, putative
LOC_Os08g37050	-6.7642	1.87494e-279	47.0675	0.361213	gibberellin receptor GID1L2, putative
LOC_Os01g57770	-4.39316	3.89887e-279	111.149	4.44872	OsPOP4 - Putative Prolyl Oligopeptidase homologue
LOC_Os03g59320	4.48494	1.07596e-278	1.82431	34.3127	expressed protein
LOC_Os10g10180	4.80097	1.12631e-278	4.1481	96.5069	methyltransferase domain containing protein, putative
LOC_Os07g24830	-8.08133	2.25161e-278	203.763	0.628906	thionin-like peptide, putative
LOC_Os09g34140	4.04073	2.8097e-278	3.73365	51.4605	expressed protein
LOC_Os06g47700	-5.19562	1.07502e-277	19.3592	0.443169	serine/threonine-protein kinase BRI1-like 2 precursor, putative
LOC_Os04g54180	-8.05293	1.28982e-277	12.8049	0.0395221	serine/threonine-protein kinase receptor precursor, putative
LOC_Os08g14940	11.0644	1.43336e-277	0.00496202	12.2152	receptor kinase, putative
LOC_Os01g52170	3.57577	1.6632e-277	4.03238	40.5056	expressed protein
LOC_Os01g25030	-10.8721	4.30842e-277	55.1604	0.0191838	dirigent, putative
LOC_Os03g52070	7.55	5.45738e-277	0.0776457	12.2055	OsSCP20 - Putative Serine Carboxypeptidase homologue
LOC_Os08g33479	-5.01992	7.27217e-277	33.3565	0.863616	expressed protein
LOC_Os06g36840	4.94453	7.47258e-277	1.70554	43.001	cysteine synthase, putative
LOC_Os10g31040	4.5975	8.89845e-277	2.65972	54.4266	Citrate transporter protein, putative
LOC_Os12g15920	-9.37271	9.66867e-277	16.6101	0.0195	laccase precursor protein, putative
LOC_Os10g39430	8.75004	2.87789e-276	0.0328283	11.5442	expressed protein
LOC_Os01g70310	5.97203	5.2123e-276	0.280236	15.0462	inducer of CBF expression 2, putative
LOC_Os05g51150	3.5104	1.22413e-275	10.5871	101.359	RNA polymerase sigma factor, putative
LOC_Os11g05556	3.43314	2.19984e-275	4.58907	41.5286	signal recognition particle 54 kDa protein, putative
LOC_Os02g52850	-6.97507	2.84833e-275	10.315	0.0679772	receptor-like protein kinase like protein, putative
LOC_Os04g37970	-7.36611	4.18465e-275	25.8589	0.129797	transporter family protein, putative
LOC_Os03g57240	4.62817	4.82989e-275	3.39785	70.1785	ZOS3-19 - C2H2 zinc finger protein
LOC_Os05g42280	3.74656	5.47846e-275	3.63911	40.8631	expressed protein
LOC_Os11g12810	4.94024	9.98032e-275	0.780951	19.8602	sucrose-phosphate synthase, putative
LOC_Os04g52250	9.70844	1.21676e-274	0.033892	28.8925	LTPL123 - Protease inhibitor/seed storage/LTP family protein precursor
LOC_Os08g04190	9.1634	1.68881e-274	0.0189911	9.73466	homeobox and START domains containing protein, putative
LOC_Os09g27580	4.48297	2.28698e-274	0.619991	11.6102	potassium transporter, putative
LOC_Os08g02490	-3.14523	2.39566e-274	50.6543	4.81966	AT hook motif domain containing protein
LOC_Os06g38950	-4.4823	2.6012e-274	19.2254	0.724384	ABC transporter, ATP-binding protein, putative
LOC_Os03g57120	-3.13043	4.07206e-274	185.258	17.8214	ferredoxin--NADP reductase, chloroplast precursor, putative
LOC_Os10g23180	4.57859	4.20606e-274	1.33693	26.4062	cytochrome P450, putative
LOC_Os03g62510	3.37677	5.43594e-274	3.18001	27.7117	amine oxidase, flavin-containing, domain containing protein
LOC_Os06g47970	4.07754	5.69193e-274	6.56062	92.362	expressed protein
LOC_Os01g63620	4.98658	7.76492e-274	2.66546	70.7469	expressed protein
LOC_Os03g07300	3.57843	9.31138e-274	28.184	283.321	ribulose-phosphate 3-epimerase, chloroplast precursor, putative
LOC_Os03g20640	3.82357	1.04126e-273	11.0321	130.955	expressed protein
LOC_Os01g19740	5.38871	1.36195e-273	96.3994	3398.89	calvin cycle protein CP12, putative
LOC_Os06g04540	-7.13445	1.36195e-273	23.3544	0.137138	DNA binding protein, putative
LOC_Os07g38230	4.3035	5.61152e-273	9.90345	163.672	expressed protein
LOC_Os03g16950	-4.37846	9.1161e-273	44.5672	1.80192	cysteine-rich repeat secretory protein 55 precursor, putative
LOC_Os01g57540	-3.97517	1.44426e-272	35.5873	1.90606	protein kinase, putative
LOC_Os04g59200	6.34735	1.98127e-272	0.435732	29.2872	peroxidase precursor, putative
LOC_Os10g38090	-6.72073	2.74672e-272	52.4634	0.417364	cytochrome P450, putative
LOC_Os02g02490	-4.29651	4.93079e-272	12.1906	0.520989	phytosulfokine receptor precursor, putative
LOC_Os04g50110	3.6772	1.54922e-271	3.40664	36.3606	RNA recognition motif containing protein, putative
LOC_Os05g50750	-3.60902	1.79446e-271	119.167	8.22966	AAA family ATPase, putative
LOC_Os05g48660	-3.22214	2.16102e-271	76.2492	6.8831	MRH1, putative
LOC_Os09g07660	3.62192	2.59895e-271	3.96785	41.1176	ELMO/CED-12 family protein, putative
LOC_Os11g14050	-3.64617	5.13416e-271	27.0302	1.81946	leucine-rich repeat family protein, putative
LOC_Os10g25170	-7.64292	1.17427e-270	20.4835	0.0843321	AP2 domain containing protein
LOC_Os04g12010	-3.85921	3.04777e-270	48.679	2.81816	glycosyltransferase, putative
LOC_Os05g07130	3.14736	4.35537e-270	9.88265	73.6322	6PF-2-K/Fru-2,6-P2ASE liver isozyme, putative
LOC_Os09g32030	3.46386	4.65705e-270	6.01856	55.5753	expressed protein
LOC_Os02g33020	4.40837	4.69702e-270	2.12606	37.5077	SOUL heme-binding protein, putative
LOC_Os11g42430	-4.15774	5.06011e-270	30.4824	1.4388	transporter family protein, putative
LOC_Os06g40150	5.18044	5.63551e-270	0.699038	21.7556	AP2 domain containing protein
LOC_Os12g25090	-6.25792	8.07286e-270	99.6062	1.093	expressed protein
LOC_Os04g56400	3.54413	1.47266e-269	61.4675	603.586	glutamine synthetase, catalytic domain containing protein
LOC_Os12g36220	-6.23841	1.65876e-269	72.1277	0.800066	inhibitor I family protein, putative
LOC_Os05g19570	-8.54803	3.6266e-269	36.1819	0.0786379	expansin precursor, putative
LOC_Os08g29170	4.1024	4.21156e-269	4.32122	62.1362	dehydrogenase, putative
LOC_Os07g03180	-3.1749	1.64688e-268	155.628	14.5031	GCRP3 - Glycine and cysteine rich family protein precursor
LOC_Os03g52239	3.01071	2.05915e-268	8.28539	56.2193	homeobox domain containing protein
LOC_Os01g55940	-5.44061	3.57048e-268	15.6434	0.30248	OsGH3.2 - Probable indole-3-acetic acid-amido synthetase
LOC_Os01g55100	8.40864	5.60184e-268	0.0272571	9.46707	slTCP3, putative
LOC_Os11g40600	4.67661	1.05407e-267	1.70636	36.0341	expressed protein
LOC_Os03g06520	3.35783	1.11506e-267	4.19317	36.2482	sulfate transporter, putative
LOC_Os03g59180	3.14374	1.42385e-267	8.57767	63.8174	expressed protein
LOC_Os12g03200	3.59489	2.41891e-267	1.90632	19.2455	MATE efflux family protein, putative
LOC_Os01g21990	4.7286	3.59591e-267	1.36891	29.8107	CRS2-associated factor 2, chloroplast precursor, putative
LOC_Os10g25420	-6.99694	3.9277e-267	20.392	0.132685	GDSL-like lipase/acylhydrolase, putative
LOC_Os06g01966	5.23049	2.62034e-266	0.544842	17.7951	auxin-induced protein 5NG4, putative
LOC_Os12g12850	4.5878	2.93916e-266	20.5377	415.85	ATP-dependent Clp protease ATP-binding subunit clpA homolog,chloroplast precursor, putative
LOC_Os08g19140	3.73326	3.01592e-266	2.1786	24.2049	adenylate kinase family protein, putative
LOC_Os08g01490	6.78443	9.12939e-266	0.106732	9.86089	cytochrome P450, putative
LOC_Os05g02390	-8.13752	9.1813e-266	28.548	0.0823855	ZOS5-02 - C2H2 zinc finger protein
LOC_Os06g07040	-5.64514	1.62202e-265	65.5211	1.09798	OsIAA20 - Auxin-responsive Aux/IAA gene family member
LOC_Os05g51620	3.26485	2.34407e-265	2.30515	18.627	expressed protein
LOC_Os08g41460	3.31966	2.70455e-265	16.6351	139.565	expressed protein
LOC_Os01g28500	9.19286	2.80416e-265	0.0604393	33.2505	SCP-like extracellular protein
LOC_Os12g05050	3.1549	4.34895e-265	46.8029	350.99	stem-specific protein TSJT1, putative
LOC_Os03g08470	-3.32457	2.11764e-264	291.971	24.5279	AP2 domain containing protein
LOC_Os08g03350	-3.36564	2.12378e-264	212.36	17.3507	amino acid transporter, putative
LOC_Os04g47810	-5.29618	2.62201e-264	54.6472	1.16994	ethylene-responsive protein related, putative
LOC_Os05g29790	-7.0739	7.20234e-264	19.8138	0.122673	pectinesterase, putative
LOC_Os12g29160	9.02981	7.86108e-264	0.0444565	18.6146	LTPL105 - Protease inhibitor/seed storage/LTP family protein precursor, putative
LOC_Os09g20090	-5.27777	8.65584e-264	15.5016	0.334905	L-ascorbate oxidase precursor, putative
LOC_Os05g50960	7.10491	1.51155e-263	0.0852606	10.5451	polygalacturonase, putative
LOC_Os09g39390	3.48083	1.98045e-263	13.2301	124.047	oxidoreductase, aldo/keto reductase family protein, putative
LOC_Os03g57980	-4.22009	2.8519e-263	59.4354	2.67881	LTPL99 - Protease inhibitor/seed storage/LTP family protein precursor
LOC_Os01g37590	6.12831	4.55416e-263	0.403905	24.3152	peptide transporter PTR2, putative
LOC_Os02g48210	-4.25284	1.07245e-262	31.4588	1.38705	lectin-like protein kinase, putative
LOC_Os01g03630	-8.60935	1.23148e-262	11.6713	0.0237599	multicopper oxidase domain containing protein
LOC_Os04g55740	-9.21113	1.21726e-261	40.9319	0.0557337	peroxidase precursor, putative
LOC_Os06g20920	8.93614	1.78716e-261	0.0332879	14.1708	SAM dependent carboxyl methyltransferase, putative
LOC_Os08g40720	-8.02149	2.94777e-261	33.066	0.105621	FAD-binding and arabino-lactone oxidase domains containing protein, putative
LOC_Os11g39530	-9.10694	6.84656e-261	29.3241	0.0430366	jacalin-like lectin domain containing protein
LOC_Os02g13660	5.29839	9.41832e-261	3.14205	103.943	meiosis 5, putative
LOC_Os10g02260	5.15382	7.42683e-260	0.270932	7.97984	peptide transporter PTR2, putative
LOC_Os04g24220	4.30645	2.91436e-259	0.523895	8.69314	OsWAK32 - OsWAK receptor-like protein kinase
LOC_Os03g52860	-5.57565	4.47412e-259	33.0305	0.580639	lipoxygenase, putative
LOC_Os07g05620	-3.75451	5.90623e-259	132.258	8.25772	CAMK_KIN1/SNF1/Nim1_like.28 - CAMK includes calcium/calmodulin depedent protein kinases
LOC_Os07g26630	-6.18231	1.32736e-258	181.831	2.10626	aquaporin protein, putative
LOC_Os03g48920	3.29466	1.68429e-258	10.9587	90.2297	DUF1517 domain containing protein, putative
LOC_Os11g39310	6.47818	2.4258e-258	0.0980973	7.04581	NB-ARC domain containing protein
LOC_Os09g02710	3.18299	3.06457e-258	21.5949	164.907	CBS domain containing membrane protein, putative
LOC_Os09g36700	9.4011	3.34533e-258	0.0829563	46.9803	ribonuclease T2 family domain containing protein
LOC_Os11g32880	3.33508	3.59993e-258	4.99568	42.3624	DEAD-box ATP-dependent RNA helicase, putative
LOC_Os09g27990	-4.51642	4.1643e-258	22.3872	0.822307	annexin, putative
LOC_Os07g13980	3.30312	1.01047e-257	3.04159	25.2394	glucose-1-phosphate adenylyltransferase large subunit, putative
LOC_Os01g73720	-8.81463	1.29348e-257	20.3021	0.0353706	RCLEA4 - Root cap and Late embryogenesis related family protein precursor
LOC_Os05g25400	4.19159	5.02342e-257	4.09982	62.347	RNA binding protein, putative
LOC_Os03g52170	2.8383	6.30345e-257	26.0799	157.096	4-hydroxy-3-methylbut-2-enyl diphosphate reductase, putative
LOC_Os02g30190	-5.79691	7.79563e-257	37.4888	0.562598	expressed protein
LOC_Os01g13090	-3.20294	1.22669e-256	121.234	11.0841	nucleic acid binding protein, putative
LOC_Os03g56280	3.4078	1.25903e-256	43.8137	391.132	lactate/malate dehydrogenase, putative
LOC_Os04g38640	3.89594	1.32965e-256	2.31886	28.6963	OsDegp5 - Putative Deg protease homologue
LOC_Os02g54520	-7.8135	5.5069e-256	13.0464	0.0472431	MYB family transcription factor, putative
LOC_Os02g14440	8.23135	7.42604e-256	0.207096	48.0674	peroxidase precursor, putative
LOC_Os01g01302	3.32543	8.49448e-256	12.8795	108.411	shikimate kinase, putative
LOC_Os08g01450	-8.9292	1.86646e-255	23.1548	0.0377531	cytochrome P450, putative
LOC_Os08g01950	-5.01139	2.2027e-255	17.6068	0.457613	transferase family protein, putative
LOC_Os04g55159	4.75378	3.7378e-255	14.1061	320.28	LTPL125 - Protease inhibitor/seed storage/LTP family protein precursor, putative
LOC_Os04g05470	-7.94191	6.3265e-255	12.6679	0.0419327	protein kinase, putative
LOC_Os04g55230	2.8776	1.49325e-254	12.8055	79.2304	tetratricopeptide repeat domain containing protein, putative
LOC_Os10g12050	6.48087	2.47136e-254	0.141165	10.6467	expressed protein
LOC_Os04g23890	3.4224	3.12887e-254	9.83881	88.6834	AGC_PVPK_like_kin82y.10 - ACG kinases include homologs to PKA, PKG and PKC
LOC_Os10g31620	-8.77349	3.86118e-254	47.2398	0.0848519	glycine-rich cell wall structural protein 2 precursor, putative
LOC_Os06g47850	-5.33045	6.75636e-254	21.6356	0.450568	zinc finger family protein, putative
LOC_Os08g27150	3.39511	7.0507e-254	2.95951	26.1313	chloroplastic group IIA intron splicing facilitator CRS1, chloroplast precursor, putative
LOC_Os05g03750	3.69218	7.93882e-254	6.9028	74.5643	expressed protein
LOC_Os10g35810	3.71783	8.00467e-254	4.07137	44.6397	thylakoid lumenal protein, putative
LOC_Os02g42960	3.10985	1.88304e-253	9.29073	67.4421	thylakoid lumenal protein, putative
LOC_Os02g57520	-8.24145	2.41452e-253	17.4754	0.046589	DNA binding protein, putative
LOC_Os01g69060	3.21394	3.03215e-253	4.65479	36.3493	hydrolase, alpha/beta fold family domain containing protein
LOC_Os01g15340	-6.90403	4.40558e-253	65.1232	0.454191	flowering promoting factor-like 1, putative
LOC_Os05g45880	-5.30656	1.12599e-252	32.833	0.697829	phosphotransferase, putative
LOC_Os01g62110	-8.35133	1.16946e-252	52.8906	0.130957	expressed protein
LOC_Os08g15149	8.69711	1.29517e-252	0.0433811	16.5739	oxidoreductase, 2OG-Fe oxygenase family protein
LOC_Os12g06490	-3.0782	4.92516e-252	180.929	18.046	STE_PAK_Ste20_Slob_Wnk.6 - STE kinases include homologs to sterile 7, sterile 11 and sterile 20 from yeast
LOC_Os01g57270	-4.62119	6.45167e-252	9.83983	0.335479	disease resistance RPP13-like protein 1, putative
LOC_Os01g55950	3.47939	1.32793e-251	6.05334	56.375	acetamidase, putative
LOC_Os04g36720	4.59061	1.37382e-251	1.08813	22.015	ferric-chelate reductase, putative
LOC_Os02g30320	3.1229	1.63228e-251	18.2496	133.984	drought-induced protein 1, putative
LOC_Os01g68450	5.34622	1.83783e-251	2.82767	95.1692	expressed protein
LOC_Os01g64960	4.47576	2.23539e-251	23.0235	430.489	chlorophyll A-B binding protein, putative
LOC_Os01g57560	5.44017	2.71202e-251	0.298038	10.4154	serine/threonine-protein kinase receptor precursor, putative
LOC_Os06g10750	6.20668	3.31989e-251	0.168219	10.8157	integral membrane protein DUF6 containing protein
LOC_Os03g01260	-5.98007	3.38533e-251	40.8391	0.541881	expansin precursor, putative
LOC_Os03g02530	-3.44483	4.40199e-251	70.9731	5.47917	OsRhmbd7 - Putative Rhomboid homologue
LOC_Os07g05010	3.30396	4.70054e-251	2.81552	23.4765	helix-loop-helix DNA-binding domain containing protein
LOC_Os01g69030	3.8323	6.76999e-251	1.44106	17.2026	sucrose-phosphate synthase, putative
LOC_Os04g37619	3.22956	7.23181e-251	18.676	147.585	zeaxanthin epoxidase, chloroplast precursor, putative
LOC_Os07g49310	4.75078	7.88678e-251	1.08002	24.6769	omega-3 fatty acid desaturase, chloroplast precursor, putative
LOC_Os04g13140	-7.43007	9.08459e-251	37.3786	0.180786	vignain precursor, putative
LOC_Os09g25620	-3.64347	1.34239e-250	87.6455	5.89565	CPuORF8 - conserved peptide uORF-containing transcript
LOC_Os07g05000	5.61644	2.22138e-250	1.23432	49.3362	oxidoreductase, aldo/keto reductase family protein, putative
LOC_Os01g51210	-3.19155	2.56685e-250	61.3442	5.65422	uncharacterized protein PA4923, putative
LOC_Os10g11730	-9.7059	3.71082e-250	35.7495	0.0313918	LTPL88 - Protease inhibitor/seed storage/LTP family protein precursor
LOC_Os07g48770	3.7183	3.77821e-250	4.09582	44.8519	serine hydrolase domain containing protein
LOC_Os01g58270	-8.31639	4.99785e-250	18.7018	0.0482642	OsSub7 - Putative Subtilisin homologue
LOC_Os11g24780	-6.37664	5.68893e-250	15.1205	0.151537	expressed protein
LOC_Os05g01140	6.57072	6.05491e-250	0.105994	8.85935	methyltransferase, putative
LOC_Os12g12590	-6.72435	6.96965e-250	43.2952	0.342378	NADP-dependent oxidoreductase, putative
LOC_Os01g08380	-4.04107	1.03412e-249	30.2066	1.54191	transferase family protein, putative
LOC_Os04g44340	4.60895	1.30943e-249	1.75659	35.153	expressed protein
LOC_Os02g30650	3.53117	1.38074e-249	3.3739	32.7945	heavy metal-associated domain containing protein
LOC_Os03g25500	6.19348	2.94366e-249	0.375762	23.1241	cytochrome P450 72A1, putative
LOC_Os01g27390	-7.07937	5.94872e-249	87.8329	0.544121	glutathione S-transferase, putative
LOC_Os10g18760	-8.90189	1.0156e-248	51.5524	0.0875876	dirigent, putative
LOC_Os09g30190	-5.06402	1.07613e-248	12.2847	0.307964	receptor-like protein kinase 2 precursor, putative
LOC_Os05g02420	-3.98781	1.35878e-248	441.494	23.4152	expressed protein
LOC_Os07g01760	3.25916	1.35878e-248	88.4744	712.948	aminotransferase, classes I and II, domain containing protein
LOC_Os11g16960	-8.26126	2.26329e-248	18.1479	0.0474054	carnitine racemase like protein, putative
LOC_Os12g02420	-3.64606	2.26693e-248	54.5877	3.66377	WRKY97
LOC_Os09g39190	-6.47985	2.7872e-248	24.3049	0.228779	OsFBO22 - F-box and other domain containing protein
LOC_Os05g44170	-4.92636	3.58882e-248	30.0703	0.82965	cyclic phosphodiesterase, putative
LOC_Os09g25625	-3.68935	4.9098e-248	142.049	9.25625	S-adenosyl-l-methionine decarboxylase leader peptide, putative
LOC_Os04g56120	-6.80264	5.39957e-248	14.745	0.109056	protein kinase domain containing protein
LOC_Os11g30200	6.20856	1.49607e-247	0.19262	12.0608	expressed protein
LOC_Os06g10600	9.72901	1.69362e-247	0.0119381	9.43564	homeobox and START domains containing protein, putative
LOC_Os04g53540	3.93631	1.94566e-247	1.9897	25.7963	homeobox and START domains containing protein, putative
LOC_Os05g12400	5.18467	2.72482e-247	0.647769	19.6818	BURP domain containing protein
LOC_Os04g21820	10.5435	2.75181e-247	0.00505119	8.30082	OsWAK33 - OsWAK receptor-like protein OsWAK-RLP
LOC_Os06g15600	-8.56729	2.83413e-247	45.5755	0.0944712	plastocyanin-like domain containing protein, putative
LOC_Os04g33150	-8.54163	4.37163e-247	33.8596	0.0747191	desiccation-related protein PCC13-62 precursor, putative
LOC_Os10g38800	6.28838	4.76376e-247	0.0931631	6.23084	leucine-rich repeat transmembrane protein kinase, putative
LOC_Os07g35260	4.44763	9.01115e-247	0.824426	15.2753	TKL_IRAK_DUF26-lc.9 - DUF26 kinases have homology to DUF26 containing loci
LOC_Os10g34840	-4.80303	9.9218e-247	43.8373	1.31741	RIPER6 - Ripening-related family protein precursor
LOC_Os02g37690	3.29559	1.30664e-246	6.5938	54.473	UDP-glucoronosyl and UDP-glucosyl transferase, putative
LOC_Os03g14500	6.54258	1.352e-246	0.136837	10.6106	expressed protein
LOC_Os10g40700	-3.56968	1.68012e-246	90.504	6.41368	expansin precursor, putative
LOC_Os08g29160	3.24487	1.88274e-246	5.02521	39.9841	5-AMP-activated protein kinase beta-1 subunit-related, putative
LOC_Os05g17604	-3.90424	1.88414e-246	8.23434	0.462557	SHR5-receptor-like kinase, putative
LOC_Os06g11520	-5.65607	2.37641e-246	20.8439	0.348428	LMBR1 integral membrane protein, putative
LOC_Os08g32520	-3.52263	2.89629e-246	59.3513	4.34304	expressed protein
LOC_Os02g47780	-4.87513	3.40331e-246	100.191	2.86682	hydrolase, alpha/beta fold family domain containing protein
LOC_Os06g49160	4.50297	4.23993e-246	5.65785	107.113	thylakoid lumenal 16.5 kDa protein, chloroplast precursor, putative
LOC_Os07g48040	8.04648	4.38995e-246	0.124852	27.8942	peroxidase precursor, putative
LOC_Os03g22600	-6.72429	4.89906e-246	12.8448	0.100993	BTBN6 - Bric-a-Brac, Tramtrack, Broad Complex BTB domain with non-phototropic hypocotyl 3 NPH3 and coiled-coil domains
LOC_Os01g40860	-3.50403	5.03088e-246	71.0044	5.2618	aldehyde dehydrogenase, putative
LOC_Os11g02350	3.35759	6.14108e-246	16.3131	140.949	LTPL25 - Protease inhibitor/seed storage/LTP family protein precursor
LOC_Os01g58860	-8.28337	1.4517e-245	12.7934	0.0327709	auxin efflux carrier component, putative
LOC_Os03g14150	-7.25988	2.21572e-245	25.8312	0.139349	expressed protein
LOC_Os01g48300	2.95429	2.86373e-245	18.8927	123.158	ATP synthase protein I related, putative
LOC_Os12g34524	5.8287	2.9306e-245	0.247887	12.0721	peroxidase precursor, putative
LOC_Os12g24390	-8.72325	6.27492e-245	25.6252	0.0494297	retrotransposon protein, putative, unclassified
LOC_Os03g25040	-7.10072	1.3063e-244	27.7534	0.168346	GDSL-like lipase/acylhydrolase, putative
LOC_Os02g37160	-4.36217	1.51541e-244	46.847	1.91226	heavy metal transport/detoxification protein, putative
LOC_Os08g42350	8.07373	1.56067e-244	0.0565066	13.2709	nodulin MtN3 family protein, putative
LOC_Os04g53710	-9.06752	2.64026e-244	36.5619	0.0533994	plastocyanin-like domain containing protein, putative
LOC_Os04g53310	2.91266	3.65044e-244	4.46291	28.3254	soluble starch synthase 3, chloroplast precursor, putative
LOC_Os02g01890	-3.97781	4.0208e-244	28.4716	1.51744	cytochrome P450, putative
LOC_Os03g12530	2.94879	4.17161e-244	6.7303	43.7195	cation efflux family protein, putative
LOC_Os05g33620	3.16779	4.66261e-244	10.6194	80.1899	expressed protein
LOC_Os02g50010	3.09089	5.96039e-244	6.62933	47.4422	APO, putative
LOC_Os10g40480	-5.70257	6.00883e-244	34.3706	0.551177	LTPL143 - Protease inhibitor/seed storage/LTP family protein precursor
LOC_Os03g37260	3.64956	1.29154e-243	1.12648	11.9635	pentatricopeptide, putative
LOC_Os03g05640	-7.30591	1.62473e-243	21.9647	0.115432	inorganic phosphate transporter, putative
LOC_Os01g02700	7.73505	1.94026e-243	0.0368361	6.99563	protein kinase domain containing protein
LOC_Os03g55100	3.59755	2.20584e-243	2.00578	20.2174	cyclic nucleotide-gated ion channel 2, putative
LOC_Os03g42259	-8.89277	2.24617e-243	35.5289	0.060427	hypervariable Bacillus group-specific protein, putative
LOC_Os03g02939	-6.24045	5.05203e-243	25.0833	0.277194	peroxidase precursor, putative
LOC_Os06g41740	-5.69589	5.35099e-243	38.3576	0.62192	transposon protein, putative, CACTA, En/Spm sub-class
LOC_Os03g51960	2.91858	5.9655e-243	9.8349	62.3628	expressed protein
LOC_Os08g30740	-3.15271	1.38602e-242	67.1591	6.35663	ABC transporter, ATP-binding protein, putative
LOC_Os12g31000	7.54164	4.25685e-242	0.0921461	12.3389	pumilio-family RNA binding repeat domain containing protein
LOC_Os06g05630	3.57147	8.00599e-242	4.55943	45.881	GDSL-like lipase/acylhydrolase, putative
LOC_Os11g04560	-5.27451	8.01176e-242	28.8438	0.622958	calmodulin-like protein 1, putative
LOC_Os05g39230	3.03379	2.00994e-241	2.9922	20.5902	low photochemical bleaching 1 protein, putative
LOC_Os06g14030	-3.50676	2.51973e-241	34.1795	2.53113	potassium channel SKOR, putative
LOC_Os02g47510	7.452	2.7626e-241	2.82173	411.714	9-cis-epoxycarotenoid dioxygenase 1, chloroplast precursor, putative
LOC_Os01g48530	-7.26443	3.04798e-241	24.2228	0.128692	expressed protein
LOC_Os02g30530	3.34788	3.3156e-241	1.49565	12.8586	transposon protein, putative, unclassified
LOC_Os07g40900	8.92512	4.6296e-241	0.0511655	21.5308	retrotransposon protein, putative, unclassified
LOC_Os01g10890	4.80023	4.65809e-241	1.1386	26.7906	CAMK_KIN1/SNF1/Nim1_like.8 - CAMK includes calcium/calmodulin depedent protein kinases
LOC_Os09g33470	3.20785	1.44566e-240	7.73984	59.9856	mitochondrial carrier protein, putative
LOC_Os01g18800	3.04201	4.62816e-240	22.089	153.213	CAMK_KIN1/SNF1/Nim1_like.9 - CAMK includes calcium/calmodulin depedent protein kinases
LOC_Os08g29370	4.34734	5.28747e-240	6.14736	104.625	peptidyl-prolyl cis-trans isomerase, chloroplast precursor, putative
LOC_Os03g05530	-4.15277	5.42429e-240	225.425	10.6492	nodulin, putative
LOC_Os07g04020	4.2063	6.45954e-240	1.84129	29.2434	expressed protein
LOC_Os06g14350	8.19077	8.49607e-240	0.0786415	17.9126	caleosin related protein, putative
LOC_Os11g17440	-6.49205	1.74472e-239	8.09007	0.0745541	enoyl-CoA hydratase/isomerase family protein
LOC_Os05g04450	-10.8245	2.1468e-239	21.3916	0.0075856	peroxidase precursor, putative
LOC_Os03g09930	2.99755	2.20042e-239	5.57331	37.6008	sulfate transporter, putative
LOC_Os02g12790	4.23372	3.4158e-239	1.05613	16.8174	GATA zinc finger domain containing protein
LOC_Os06g01790	5.75858	3.68854e-239	0.365377	16.5603	expressed protein
LOC_Os04g39110	3.66435	3.80657e-239	5.37491	57.3829	GASR4 - Gibberellin-regulated GASA/GAST/Snakin family protein precursor
LOC_Os09g39070	-9.35413	6.45184e-239	167.908	0.21348	thiol protease SEN102 precursor, putative
LOC_Os12g44320	-5.42443	6.57357e-239	15.1966	0.29628	carbohydrate binding protein, putative
LOC_Os02g50040	4.87812	7.22153e-239	0.454015	11.4047	endoglucanase, putative
LOC_Os08g24390	3.1701	7.6256e-239	3.26529	24.6628	expressed protein
LOC_Os08g02070	-3.34661	8.58021e-239	64.6222	5.35125	OsMADS26 - MADS-box family gene with MIKCc type-box
LOC_Os02g08230	3.48492	1.83977e-238	2.72696	25.6436	WAX2, putative
LOC_Os11g07922	6.00914	4.61466e-238	0.149526	8.29677	short chain dehydrogenase/reductase protein, putative
LOC_Os02g18930	-9.14416	6.16484e-238	33.507	0.0449725	calcineurin B, putative
LOC_Os07g11739	5.9005	1.02842e-237	0.180346	9.86513	cytochrome P450, putative
LOC_Os10g38600	-7.01347	1.55107e-237	40.6048	0.262063	glutathione S-transferase GSTU6, putative
LOC_Os11g37880	-5.94781	1.99257e-237	9.75732	0.132348	stripe rust resistance protein Yr10, putative
LOC_Os02g52260	3.48275	2.12381e-237	5.51764	51.4867	expressed protein
LOC_Os04g04390	-4.08397	2.34589e-237	7.08165	0.351652	retrotransposon protein, putative, unclassified
LOC_Os11g09020	7.55959	3.36637e-237	0.0703457	11.7385	amino acid transporter, putative
LOC_Os01g53330	9.70653	4.80635e-237	0.0152863	10.6054	anthocyanidin 5,3-O-glucosyltransferase, putative
LOC_Os05g18470	8.24849	5.49346e-237	0.0542202	15.7309	CRAL/TRIO domain containing protein
LOC_Os05g01110	3.34639	1.00266e-236	19.7884	168.913	ribosomal protein L28 protein, putative
LOC_Os04g42020	4.11894	1.02221e-236	5.92167	85.9723	CCT/B-box zinc finger protein, putative
LOC_Os03g07100	5.0139	1.21824e-236	1.07713	29.5419	LTPL82 - Protease inhibitor/seed storage/LTP family protein precursor
LOC_Os01g25010	7.16139	1.50405e-236	0.0855748	11.3156	flavonol synthase/flavanone 3-hydroxylase, putative
LOC_Os04g54640	4.34495	1.93382e-236	1.41257	24.2159	peptidase, cysteine peptidase active site, putative
LOC_Os01g08170	-6.96217	2.15275e-236	6.87398	0.0455977	expressed protein
LOC_Os12g42610	9.0155	2.64641e-236	0.0178932	9.4458	YABBY domain containing protein, putative
LOC_Os02g52650	5.32003	2.86696e-236	1.36554	44.1018	chlorophyll A-B binding protein, putative
LOC_Os04g37990	-4.54096	2.88054e-236	57.419	2.07227	transporter family protein, putative
LOC_Os03g32490	4.6649	3.2285e-236	1.39587	29.5045	DUF1230 domain containing protein
LOC_Os10g02240	4.17311	3.43703e-236	4.20994	63.4367	peptide transporter PTR2, putative
LOC_Os03g28170	7.05338	3.57356e-236	0.156891	18.1136	expressed protein
LOC_Os02g13170	2.84588	5.62109e-236	7.43071	44.9486	mitochondrial carrier protein, putative
LOC_Os09g27820	5.99807	7.81054e-236	0.367512	20.1788	1-aminocyclopropane-1-carboxylate oxidase protein, putative
LOC_Os01g43230	3.72823	8.39892e-236	2.12714	23.8885	expressed protein
LOC_Os01g43720	-7.01077	8.55525e-236	10.5994	0.0676756	cytochrome P450 72A1, putative
LOC_Os02g09250	-3.81671	1.05252e-235	21.8313	1.30403	cytochrome P450 71D10, putative
LOC_Os07g38300	3.55223	1.68317e-235	13.1256	129.265	ribosome recycling factor, putative
LOC_Os03g14040	3.96796	2.10893e-235	4.3069	55.9781	expressed protein
LOC_Os01g59570	-5.48464	2.23175e-235	37.6641	0.707315	senescence-induced receptor-like serine/threonine-protein kinase precursor, putative
LOC_Os04g40100	4.54831	2.30467e-235	1.00791	19.9165	BTBN11 - Bric-a-Brac, Tramtrack, Broad Complex BTB domain with non-phototropic hypocotyl 3 NPH3 domain
LOC_Os06g20320	3.29283	2.81859e-235	10.1329	83.5108	peptidyl-prolyl cis-trans isomerase, FKBP-type, putative
LOC_Os11g25920	-4.37611	4.48662e-235	39.875	1.6151	transcription factor-related, putative
LOC_Os04g46940	-3.06433	6.08005e-235	36.8566	3.70757	copper-transporting ATPase 3, putative
LOC_Os02g57010	4.9201	9.32763e-235	1.56177	38.5523	RNA recognition motif containing protein, putative
LOC_Os08g07010	-4.02512	1.13992e-234	36.2795	1.87365	ABC-2 type transporter domain containing protein
LOC_Os02g38240	4.02071	1.76446e-234	3.95115	53.29	rhodanese family protein, putative
LOC_Os10g33440	-3.46904	2.08699e-234	9.45004	0.71727	NB-ARC domain containing protein
LOC_Os01g57730	-4.78728	2.21962e-234	23.9689	0.72833	peroxidase precursor, putative
LOC_Os04g58200	4.67806	3.98591e-234	5.25545	112.441	protochlorophyllide reductase A, chloroplast precursor, putative
LOC_Os11g45710	4.56397	4.84996e-234	0.526151	10.3336	Os11bglu36 SFR2 homologue
LOC_Os03g24860	3.17293	7.94223e-234	4.11826	31.0893	transporter family protein, putative
LOC_Os01g73450	3.3332	1.01924e-233	19.2983	163.574	amino acid kinase, putative
LOC_Os11g35390	8.39346	1.15849e-233	0.0310715	9.84184	MYB family transcription factor, putative
LOC_Os03g17600	3.96359	1.41398e-233	2.34632	30.9738	expressed protein
LOC_Os03g11230	3.37058	4.57757e-233	11.4895	99.7961	expressed protein
LOC_Os07g01030	3.0406	8.32532e-233	5.28925	36.4959	glycosyl transferase, group 1 domain containing protein
LOC_Os03g62170	3.21781	9.96732e-233	3.76533	29.4769	cyclase/dehydrase family protein
LOC_Os01g74190	3.15748	1.25133e-232	7.07127	53.137	radical SAM enzyme, putative
LOC_Os12g07110	3.78565	2.35521e-232	3.83574	44.3057	acyl-CoA synthetase protein, putative
LOC_Os04g43430	2.80119	2.6543e-232	3.58038	20.9929	pentatricopeptide, putative
LOC_Os11g45980	-8.09936	3.68547e-232	6.02794	0.0177162	NBS-LRR type disease resistance protein, putative
LOC_Os01g13480	4.46871	4.21126e-232	1.48034	27.0798	glutaredoxin, putative
LOC_Os06g50060	-4.46255	4.78019e-232	47.5621	1.80871	ras-related protein, putative
LOC_Os03g27960	-3.31634	7.58295e-232	36.8607	3.11328	sodium/calcium exchanger protein, putative
LOC_Os02g01140	6.48556	7.61189e-232	0.262452	18.9132	GDSL-like lipase/acylhydrolase, putative
LOC_Os07g36750	-10.6269	1.09868e-231	15.605	0.00710936	CSLF3 - cellulose synthase-like family F; beta1,3;1,4 glucan synthase
LOC_Os05g11260	4.7654	1.99787e-231	2.99191	68.2934	expressed protein
LOC_Os06g44460	4.20562	2.02023e-231	1.23063	18.6965	D-3-phosphoglycerate dehydrogenase, chloroplast precursor, putative
LOC_Os07g47750	-3.22117	1.10417e-230	232.422	20.9646	POEI49 - Pollen Ole e I allergen and extensin family protein precursor
LOC_Os07g46780	4.6107	1.41172e-230	0.511409	10.4284	tyrosine-specific transport protein, putative
LOC_Os08g16570	2.69791	1.97275e-230	9.94197	54.3484	expressed protein
LOC_Os06g16350	-3.17358	1.9745e-230	130.213	12.1491	peroxidase precursor, putative
LOC_Os07g15370	-3.25853	1.99024e-230	120.57	10.6128	metal transporter Nramp6, putative
LOC_Os07g45080	-6.97762	4.74942e-230	70.5164	0.466572	expressed protein
LOC_Os03g01930	6.11767	5.48484e-230	0.1181	7.08622	retrotransposon protein, putative, unclassified
LOC_Os03g51930	2.93636	5.87506e-230	9.84029	63.4813	expressed protein
LOC_Os01g33869	-8.45431	6.49456e-230	12.3239	0.0282118	expressed protein
LOC_Os02g48080	-4.04665	7.8168e-230	42.5774	2.16829	cysteine-rich receptor-like protein kinase 7 precursor, putative
LOC_Os01g66980	4.13624	9.06069e-230	3.25725	47.3247	expressed protein
LOC_Os07g47760	-7.22855	9.63408e-230	32.8796	0.180075	POEI50 - Pollen Ole e I allergen and extensin family protein precursor
LOC_Os05g08390	-6.36064	9.98751e-230	44.1598	0.446693	expressed protein
LOC_Os03g54040	5.42446	1.29152e-229	1.19101	42.3783	ribosomal protein L6, putative
LOC_Os09g20500	-5.4811	1.85728e-229	13.0964	0.245824	transporter, putative
LOC_Os12g07280	-3.26626	2.61229e-229	34.4058	3.00751	ZOS12-02 - C2H2 zinc finger protein
LOC_Os06g39906	3.63314	3.47637e-229	8.35075	86.8269	homeobox domain containing protein
LOC_Os12g43130	2.70165	4.58804e-229	7.88787	43.226	phytoene synthase, chloroplast precursor, putative
LOC_Os12g10330	-3.48712	5.39937e-229	24.3339	1.82438	NB-ARC domain containing protein
LOC_Os11g07770	-8.48182	7.52236e-229	50.9359	0.115915	dirigent, putative
LOC_Os12g36210	-5.56873	1.02602e-228	54.2626	0.957141	inhibitor I family protein, putative
LOC_Os03g20450	3.09722	1.50157e-228	2.03122	14.7277	expressed protein
LOC_Os02g15900	3.59031	1.76651e-228	14.3	144.837	50S ribosomal protein L21, chloroplast precursor, putative
LOC_Os01g59510	3.0308	2.95663e-228	5.89652	40.4269	chloroplast ribonuclease III domain protein, putative
LOC_Os03g52460	5.09318	3.20823e-228	3.14005	89.3599	glucose-1-phosphate adenylyltransferase large subunit, putative
LOC_Os03g13570	5.08531	4.73315e-228	0.467293	13.5525	glycosyl hydrolases family 16, putative
LOC_Os02g39730	3.99431	6.78927e-228	1.79236	23.9197	expressed protein
LOC_Os09g28180	-4.24093	1.75475e-227	13.3042	0.590492	D-mannose binding lectin family protein
LOC_Os06g03560	3.48147	1.77416e-227	3.39461	32.0982	oligopeptide transporter, putative
LOC_Os04g48530	7.71827	6.40935e-227	0.0375992	6.44255	C4-dicarboxylate transporter/malic acid transport protein domain containing protein
LOC_Os07g40860	-3.62094	7.5566e-227	71.7479	4.90581	retrotransposon protein, putative, unclassified
LOC_Os09g32770	-6.64899	8.25864e-227	18.585	0.152973	auxin efflux carrier component, putative
LOC_Os01g08440	5.41648	1.62572e-226	0.524588	18.0025	UDP-glucoronosyl and UDP-glucosyl transferase domain containing protein
LOC_Os05g19600	-8.79351	2.68336e-226	26.5082	0.0477879	expansin precursor, putative
LOC_Os12g36240	-6.39878	3.07866e-226	339.21	3.37874	inhibitor I family protein, putative
LOC_Os11g31090	-3.65635	3.50503e-226	150.922	10.0704	transferase family protein, putative
LOC_Os03g22634	10.9763	3.8627e-226	0.00300129	7.85015	terpene synthase, putative
LOC_Os06g03380	7.93256	4.08752e-226	0.0250122	5.42176	expressed protein
LOC_Os05g14220	-9.30299	4.66031e-226	26.3004	0.032781	tyrosine protein kinase domain containing protein, putative
LOC_Os09g26999	5.09669	8.83199e-226	0.345327	9.79282	keratin-associated protein 5-4, putative
LOC_Os02g02780	-4.63653	8.83753e-226	16.2923	0.550198	protein kinase family protein, putative
LOC_Os06g35520	-4.19221	1.04595e-225	108.047	4.97284	peroxidase precursor, putative
LOC_Os09g19650	8.70707	1.30095e-225	0.02644	10.3969	3-ketoacyl-CoA synthase precursor, putative
LOC_Os03g52284	-4.42369	1.43471e-225	110.694	4.34084	expressed protein
LOC_Os10g40420	6.2308	1.58426e-225	0.572227	36.3578	LTPL138 - Protease inhibitor/seed storage/LTP family protein precursor
LOC_Os02g01150	5.29656	2.20706e-225	4.34914	143.216	erythronate-4-phosphate dehydrogenase domain containing protein
LOC_Os08g29760	4.93085	2.25794e-225	0.484317	12.4864	membrane protein, putative
LOC_Os03g57149	5.13463	3.22874e-225	2.18712	63.2016	mTERF domain containing protein
LOC_Os02g53130	-5.08664	5.51678e-225	36.3927	0.901276	nitrate reductase, putative
LOC_Os11g26880	4.41289	6.32686e-225	1.29302	23.2267	RALFL14 - Rapid ALkalinization Factor RALF family protein precursor
LOC_Os03g63950	4.48264	9.30675e-225	11.9165	223.54	plastid-specific 30S ribosomal protein 1, chloroplast precursor, putative
LOC_Os01g39330	-3.79119	1.27091e-224	22.9458	1.39267	helix-loop-helix DNA-binding domain containing protein
LOC_Os01g36240	-3.38624	1.60503e-224	101.743	8.1842	peroxidase precursor, putative
LOC_Os02g03010	3.02781	2.83038e-224	7.9866	54.6439	expressed protein
LOC_Os12g13460	2.67355	3.91561e-224	11.6209	62.4195	SET domain-containing protein, putative
LOC_Os05g44420	8.7632	4.5919e-224	0.0254281	10.4236	expressed protein
LOC_Os01g45274	3.2688	7.228e-224	162.852	1319.92	carbonic anhydrase, chloroplast precursor, putative
LOC_Os03g05310	2.76755	7.30254e-224	3.98015	22.8043	pheophorbide a oxygenase, chloroplast precursor, putative
LOC_Os12g36690	-8.62971	2.50432e-223	6.00506	0.0119064	mla1, putative
LOC_Os09g07460	-3.88391	2.91424e-223	177.91	10.1258	kelch repeat protein, putative
LOC_Os05g16740	-2.81332	3.06373e-223	46.875	5.61764	SHR5-receptor-like kinase, putative
LOC_Os09g39650	-3.60789	5.11203e-223	27.6374	1.9091	protein kinase family protein, putative
LOC_Os05g50920	-5.41954	5.95079e-223	15.5794	0.304537	transmembrane amino acid transporter protein, putative
LOC_Os03g62630	4.21183	6.75427e-223	8.03257	124.443	ribosomal protein S6, putative
LOC_Os06g17970	3.40754	8.21844e-223	2.18708	19.4469	NBS-LRR disease resistance protein, putative
LOC_Os03g63150	3.46636	1.3754e-222	0.832514	7.6921	powdery mildew resistance protein PM3b, putative
LOC_Os07g43570	6.6966	1.40603e-222	0.819094	69.4953	TKL_IRAK_DUF26-lc.25 - DUF26 kinases have homology to DUF26 containing loci
LOC_Os06g03830	-4.13106	2.50345e-222	39.3694	1.88632	retinol dehydrogenase, putative
LOC_Os01g25990	3.2712	3.88855e-222	2.71367	21.9753	expressed protein
LOC_Os12g10630	5.80821	6.59078e-222	0.387115	17.8648	ZF-HD protein dimerisation region containing protein
LOC_Os07g18990	-3.46408	7.44751e-222	147.896	11.285	LTPL40 - Protease inhibitor/seed storage/LTP family protein precursor
LOC_Os01g01710	2.77314	1.01173e-221	19.4493	111.955	1-deoxy-D-xylulose 5-phosphate reductoisomerase, chloroplast precursor, putative
LOC_Os01g56670	4.0467	1.17124e-221	26.3014	365.774	glycosyl hydrolase family 47 domain contain protein
LOC_Os01g15970	-3.534	1.32773e-221	106.052	7.70552	expressed protein
LOC_Os07g06450	4.2741	1.57575e-221	3.14052	50.4065	RNA recognition motif containing protein, putative
LOC_Os05g07632	2.63377	1.70442e-221	10.1418	52.9862	haloacid dehalogenase-like hydrolase family protein, putative
LOC_Os05g05480	3.25235	2.00051e-221	6.68489	53.5069	OsDegp6 - Putative Deg protease homologue
LOC_Os06g12460	5.44811	2.22952e-221	0.378213	14.2135	CSLA3 - cellulose synthase-like family A; mannan synthase
LOC_Os01g50050	3.14972	3.77704e-221	4.45347	33.2336	polyprenyl synthetase, putative
LOC_Os11g36400	-6.07033	4.75911e-221	9.93845	0.122982	expressed protein
LOC_Os10g35840	3.39713	6.64291e-221	22.7782	201.77	shikimate/quinate 5-dehydrogenase, putative
LOC_Os08g08990	-7.1063	1.31361e-220	32.2376	0.193001	Cupin domain containing protein
LOC_Os10g09110	-5.26969	1.89942e-220	15.5872	0.338397	cytochrome P450, putative
LOC_Os10g33170	3.56806	2.01429e-220	3.12652	31.1892	POT domain containing peptide transporter, putative
LOC_Os06g02520	-12.3295	3.13362e-220	10.307	0	interacting protein of DMI3, putative
LOC_Os07g03600	-8.50222	3.37239e-220	29.1363	0.0643986	SCP-like extracellular protein
LOC_Os01g50590	-10.2319	3.38696e-220	11.6477	0.00624063	cytochrome P450, putative
LOC_Os07g28610	4.93389	5.76669e-220	6.04353	154.538	expressed protein
LOC_Os04g36800	3.90371	6.22366e-220	1.74631	21.7826	3-oxoacyl-synthase, putative
LOC_Os08g34790	-3.78387	1.07228e-219	14.5475	0.888083	AMP-binding domain containing protein
LOC_Os04g46010	3.5581	1.23291e-219	3.81268	37.4727	PPR repeat domain containing protein, putative
LOC_Os12g32940	3.62459	4.15133e-219	5.4079	55.8614	transporter family protein, putative
LOC_Os08g04310	3.95196	7.34074e-219	2.84349	36.8015	plastocyanin-like domain containing protein, putative
LOC_Os06g28550	-5.17397	7.45801e-219	17.5782	0.407884	nmrA-like family domain containing protein
LOC_Os07g44590	-8.19865	9.92198e-219	17.7516	0.0483964	peroxidase precursor, putative
LOC_Os01g25560	-2.76729	1.70547e-218	142.659	17.6328	RALFL7 - Rapid ALkalinization Factor RALF family protein precursor
LOC_Os01g21820	3.19923	2.62759e-218	5.67531	43.7896	preprotein translocase subunit secA, chloroplast precursor, putative
LOC_Os06g08090	3.22893	2.94972e-218	7.90503	62.3491	heparanase-like protein precursor, putative
LOC_Os03g52130	3.86136	3.11262e-218	4.7139	56.6717	expressed protein
LOC_Os05g38680	9.80064	3.29794e-218	0.0162656	17.4045	plant-specific domain TIGR01589 family protein
LOC_Os03g09060	3.05722	6.71813e-218	3.94803	27.6652	prenyltransferase, putative
LOC_Os05g35140	6.52864	7.62429e-218	0.187797	15.3049	nodulin MtN3 family protein, putative
LOC_Os12g08830	3.47087	1.8891e-217	3.05166	28.4621	thylakoid lumenal 29.8 kDa protein, putative
LOC_Os10g31500	-8.92726	1.9328e-217	42.9588	0.0717687	retrotransposon protein, putative, unclassified
LOC_Os01g53800	-2.81231	2.10663e-217	62.0512	7.4322	glutamate carboxypeptidase 2, putative
LOC_Os11g34940	3.58173	2.2394e-217	9.02701	90.3587	plastid-specific 50S ribosomal protein 6, chloroplast precursor, putative
LOC_Os04g52504	-4.13402	2.25675e-217	84.5674	4.04935	adhesive/proline-rich protein, putative
LOC_Os02g03720	3.77559	2.36881e-217	1.7197	19.7701	expressed protein
LOC_Os10g31510	-8.28299	2.41048e-217	32.9541	0.084697	glycine-rich cell wall structural protein 2 precursor, putative
LOC_Os08g36140	3.6563	2.55288e-217	5.48122	57.466	expressed protein
LOC_Os01g48874	3.55741	4.45829e-217	2.43076	23.9529	wax synthase, putative
LOC_Os06g28820	5.0383	8.45277e-217	0.180018	5.0027	cycloartenol synthase, putative
LOC_Os05g04020	6.06801	8.75103e-217	0.146249	8.76108	plant protein of unknown function domain containing protein
LOC_Os08g09000	-7.07699	1.02551e-216	21.1799	0.129626	Cupin domain containing protein
LOC_Os09g31080	-2.7868	1.14556e-216	1199.1	146.36	induced stolen tip protein TUB8, putative
LOC_Os05g35290	-3.21022	1.91503e-216	49.3886	4.48705	phenylalanine ammonia-lyase, putative
LOC_Os05g19380	3.45913	2.30365e-216	1.33008	12.2684	pentatricopeptide, putative
LOC_Os02g51070	3.97094	3.60122e-216	3.71721	48.7654	starch synthase, putative
LOC_Os05g39540	-9.01102	5.00151e-216	30.0058	0.0467222	metal cation transporter, putative
LOC_Os02g45890	-7.82053	5.42067e-216	25.0961	0.0913231	sulfotransferase domain containing protein
LOC_Os10g31630	-8.7037	7.39656e-216	18.8555	0.0358837	expressed protein
LOC_Os11g47840	-3.95931	1.46758e-215	32.2025	1.73933	OsRhmbd18 - Putative Rhomboid homologue
LOC_Os01g70520	3.67782	1.68644e-215	2.97974	31.7322	Os1bglu5 - beta-glucosidase homologue, similar to G. max isohydroxyurate hydrolase
LOC_Os03g58350	4.72481	1.76164e-215	0.772981	17.6089	OsIAA14 - Auxin-responsive Aux/IAA gene family member
LOC_Os04g45170	-2.77658	1.99443e-215	25.3062	3.10823	leucine-rich repeat family protein, putative
LOC_Os04g58734	4.63031	2.09062e-215	0.950767	20.5272	expressed protein
LOC_Os01g18320	3.94722	4.13355e-215	3.37707	43.5256	protoporphyrinogen oxidase, chloroplast precursor, putative
LOC_Os08g32630	3.21055	4.45892e-215	2.29019	17.7811	FAD dependent oxidoreductase, putative
LOC_Os08g30340	8.10272	6.38501e-215	0.0287007	6.889	PAS2, putative
LOC_Os01g37000	-8.46942	6.84115e-215	63.4285	0.149465	carboxyl-terminal peptidase, putative
LOC_Os04g44910	-3.26181	8.0689e-215	56.8875	4.98522	receptor like protein kinase, putative
LOC_Os10g22050	-2.95786	1.09121e-214	591.076	63.9876	expressed protein
LOC_Os11g30210	6.86235	1.42356e-214	0.0744047	6.88254	NBS-LRR type disease resistance protein, putative
LOC_Os07g40870	-3.07676	1.53455e-214	118.111	11.7727	igA FC receptor precursor, putative
LOC_Os03g13030	3.99814	1.93372e-214	1.28331	17.31	lecithin cholesterol acyltransferase, putative
LOC_Os03g45740	-9.40848	2.00972e-214	13.1512	0.0141199	transferase family protein, putative
LOC_Os11g01790	5.61688	2.32953e-214	0.197081	8.42213	protein phosphatase 2c, putative
LOC_Os01g40580	-6.56508	3.51941e-214	21.2411	0.18643	hypersensitive-induced response protein, putative
LOC_Os03g09120	8.40588	5.00341e-214	0.026182	8.99259	expressed protein
LOC_Os08g30080	5.64632	5.55424e-214	0.304642	13.4159	1-aminocyclopropane-1-carboxylate oxidase homolog 4, putative
LOC_Os12g03070	2.77711	1.20512e-213	10.525	60.8323	FHA domain containing protein, putative
LOC_Os08g28670	-3.72617	1.50183e-213	46.6681	2.97191	pathogenesis-related Bet v I family protein, putative
LOC_Os04g58780	3.32124	2.44483e-213	2.49563	20.8526	pentatricopeptide repeat protein, putative
LOC_Os09g29390	6.09122	2.82778e-213	0.205498	12.5777	plastocyanin-like domain containing protein, putative
LOC_Os02g56310	-3.79642	2.87365e-213	64.5871	3.90418	calcium-dependent protein kinase isoform AK1, putative
LOC_Os04g47020	3.89411	2.94289e-213	0.970086	12.056	genetic modifier, putative
LOC_Os07g23150	9.82483	3.15936e-213	0.00818597	8.89346	transferase family protein, putative
LOC_Os03g63200	4.55029	4.99363e-213	0.229684	4.51537	powdery mildew resistance protein PM3b, putative
LOC_Os06g47940	4.17157	5.37541e-213	3.23345	48.1757	nifU, putative
LOC_Os01g10320	-3.24338	1.2111e-212	31.3878	2.7916	class III HD-Zip protein 8, putative
LOC_Os05g39720	-4.99932	1.50036e-212	10.7152	0.279987	WRKY70
LOC_Os12g08730	4.96973	2.15611e-212	26.1681	689.066	thioredoxin, putative
LOC_Os02g17860	-3.42302	2.16562e-212	35.145	2.7581	retrotransposon protein, putative, unclassified
LOC_Os10g35800	3.55224	2.36648e-212	1.73274	16.9641	expressed protein
LOC_Os03g22020	-3.43412	2.49999e-212	30.289	2.35692	peroxidase precursor, putative
LOC_Os06g05390	2.96114	3.0667e-212	9.28201	60.6707	expressed protein
LOC_Os02g51570	4.48616	4.25969e-212	2.48478	45.7843	peptidyl-prolyl cis-trans isomerase, FKBP-type, putative
LOC_Os07g25810	9.11534	9.94356e-212	0.0126474	7.66555	retrotransposon protein, putative, unclassified
LOC_Os04g23040	3.1356	1.17037e-211	6.68786	49.2759	expressed protein
LOC_Os02g11110	4.36961	2.6087e-211	1.5914	27.2969	flavonol-3-O-glycoside-7-O-glucosyltransferase 1, putative
LOC_Os11g22350	4.11618	2.75643e-211	0.419668	6.22389	white-brown complex homolog protein, putative
LOC_Os08g06530	4.67984	4.1047e-211	6.44065	137.661	rubredoxin family protein, putative
LOC_Os05g38000	3.22483	4.38218e-211	3.08829	24.3226	ATROPGEF7/ROPGEF7, putative
LOC_Os01g46340	3.59572	4.96549e-211	2.60724	26.5815	chloroplast unusual positioning protein, putative
LOC_Os07g18750	-3.78237	5.25708e-211	341.176	20.8588	LTPL42 - Protease inhibitor/seed storage/LTP family protein precursor
LOC_Os09g23550	4.17392	7.09296e-211	4.86407	73.4461	dehydrogenase, putative
LOC_Os12g44230	-2.73151	8.73831e-211	41.2593	5.22773	expressed protein
LOC_Os01g07090	2.94221	1.03833e-210	8.29479	53.5006	5-azacytidine resistance protein azr1, putative
LOC_Os10g02500	-4.47297	1.07242e-210	7.1935	0.271783	serine/threonine-protein kinase BRI1-like 2 precursor, putative
LOC_Os11g46880	-8.1823	1.40237e-210	9.86947	0.0271986	protein kinase domain containing protein
LOC_Os03g44420	2.75081	2.24138e-210	4.93575	28.0148	tubulin/FtsZ domain containing protein, putative
LOC_Os01g44430	4.70153	2.39665e-210	0.267695	5.65459	retrotransposon protein, putative, unclassified
LOC_Os02g57280	4.44976	3.00594e-210	29.8605	548.572	CBS domain containing membrane protein, putative
LOC_Os01g53040	-4.19167	3.03618e-210	15.5456	0.71431	WRKY14
LOC_Os01g25600	3.65041	4.03328e-210	1.95524	20.3854	tetratricopeptide repeat domain containing protein
LOC_Os06g05284	-7.32395	4.53802e-210	7.70632	0.0392831	transferase family protein, putative
LOC_Os01g63200	-10.1435	7.01405e-210	8.82309	0.00502034	laccase precursor protein, putative
LOC_Os02g49470	3.26842	7.86205e-210	9.67848	78.3605	tic20 protein-related, putative
LOC_Os04g54130	-9.31568	1.43936e-209	6.73698	0.00776964	TKL_IRAK_DUF26-ld.1 - DUF26 kinases have homology to DUF26 containing loci
LOC_Os05g29760	2.65884	1.73458e-209	17.0424	90.6358	ferrochelatase-2, chloroplast precursor, putative
LOC_Os03g19650	3.15028	6.23545e-209	2.20563	16.3884	PPR2, putative
LOC_Os04g42610	2.90889	6.59869e-209	3.95463	25.0543	plant protein of unknown function DUF869 domain containing protein
LOC_Os08g34320	6.92231	7.11371e-209	0.102557	10.3809	expressed protein
LOC_Os02g40070	-7.59793	1.01004e-208	6.33738	0.0263795	AP2-like ethylene-responsive transcription factor PLETHORA 2, putative
LOC_Os11g28184	6.28159	1.0683e-208	0.0584515	4.18301	expressed protein
LOC_Os07g48030	-5.26098	1.1385e-208	62.4058	1.3689	peroxidase precursor, putative
LOC_Os04g32740	-6.01295	1.20029e-208	11.7105	0.151413	hydrolase, NUDIX family, domain containing protein
LOC_Os11g44600	-6.01765	1.2635e-208	10.3651	0.132901	calmodulin binding protein, putative
LOC_Os03g09900	-2.61934	1.40768e-208	126.992	17.3922	membrane protein, putative
LOC_Os04g55150	3.88017	1.69287e-208	15.4747	191.604	UBA/TS-N domain containing protein
LOC_Os07g44110	-8.42101	1.86432e-208	17.5228	0.0415266	cytochrome P450 72A1, putative
LOC_Os10g32580	6.06786	1.96713e-208	0.147163	8.63128	GDSL-like lipase/acylhydrolase, putative
LOC_Os03g37810	5.55355	2.40275e-208	0.61051	24.6524	expressed protein
LOC_Os05g51450	2.63698	2.84007e-208	20.6169	107.902	OsClp8 - Putative Clp protease homologue
LOC_Os12g14150	-7.18551	3.68729e-208	10.1683	0.0573477	expressed protein
LOC_Os03g43410	-3.77795	4.65469e-208	35.5479	2.17653	OsIAA12 - Auxin-responsive Aux/IAA gene family member
LOC_Os08g44590	-3.34764	7.06927e-208	37.4464	3.09565	gibberellin 20 oxidase 2, putative
LOC_Os09g28390	6.60123	1.25405e-207	0.0810741	6.61828	cytochrome P450, putative
LOC_Os04g03810	5.26918	1.42608e-207	0.818894	26.5748	OsSub38 - Putative Subtilisin homologue
LOC_Os01g46350	3.06281	1.48055e-207	3.51802	24.7061	proteins of unknown function domain containing protein
LOC_Os12g10340	-4.18387	1.50798e-207	12.9871	0.60091	NBS-LRR type resistance protein, putative
LOC_Os08g28570	-4.14555	1.52287e-207	10.8233	0.514425	resistance protein, putative
LOC_Os11g41870	-6.44701	2.23183e-207	11.2671	0.10668	transporter family protein, putative
LOC_Os06g48160	2.77797	2.77888e-207	9.63611	55.7015	glycosyl hydrolases family 16, putative
LOC_Os03g59640	3.29753	3.70353e-207	4.78625	39.5271	magnesium-chelatase subunit chlD, chloroplast precursor, putative
LOC_Os07g04950	-2.90079	3.82808e-207	71.0998	8.013	retrotransposon protein, putative, unclassified
LOC_Os04g59610	2.82613	4.43685e-207	7.70171	45.9997	expressed protein
LOC_Os04g33310	3.39273	4.95921e-207	7.68171	67.5285	expressed protein
LOC_Os02g48200	-6.89031	7.34159e-207	8.44235	0.058766	lectin-like protein kinase, putative
LOC_Os04g22900	9.03992	1.09355e-206	0.0061851	2.9621	jasmonate-induced protein, putative
LOC_Os10g22560	3.19787	1.1424e-206	2.88947	22.1915	peptide transporter PTR2, putative
LOC_Os02g02520	3.30318	1.47333e-206	7.57045	62.7141	expressed protein
LOC_Os04g45090	3.20059	2.61666e-206	5.2488	40.3744	cytochrome b561, putative
LOC_Os01g64700	-2.66921	3.85512e-206	141.045	18.6577	OsFBT3 - F-box and tubby domain containing protein
LOC_Os03g50960	-3.14073	4.64725e-206	221.795	21.1596	LTPL118 - Protease inhibitor/seed storage/LTP family protein precursor
LOC_Os06g21820	-5.27944	5.86629e-206	39.5381	0.85631	jasmonate O-methyltransferase, putative
LOC_Os08g33540	3.13461	6.13122e-206	7.13934	52.8078	ATP-dependent Clp protease adaptor protein ClpS containing protein
LOC_Os12g28250	4.5723	7.2323e-206	0.497287	9.81194	disease resistance protein RPM1, putative
LOC_Os07g35390	-3.84732	7.80678e-206	16.7892	0.97951	TKL_IRAK_DUF26-lc.17 - DUF26 kinases have homology to DUF26 containing loci
LOC_Os03g03990	4.15149	1.24781e-205	1.55483	22.6803	signal recognition particle 43 kDa protein, chloroplast precursor, putative
LOC_Os03g07480	3.45396	1.45969e-205	2.09167	19.3846	sucrose transporter, putativ
LOC_Os07g01600	5.66632	1.63922e-205	0.406191	16.1341	dirigent, putative
LOC_Os08g41780	-3.54168	1.97641e-205	36.5392	2.64104	triacylglycerol lipase precursor, putative
LOC_Os05g49320	5.00199	2.21748e-205	0.941557	25.2373	ribosomal protein L7/L12 C-terminal domain containing protein
LOC_Os11g03290	-5.64547	2.25131e-205	26.1646	0.436978	nucleoside-triphosphatase, putative
LOC_Os01g71080	-8.92999	2.36658e-205	16.0963	0.0257354	xylanase inhibitor, putative
LOC_Os01g54540	3.77071	2.85774e-205	16.5492	189.615	ribosomal protein L13, putative
LOC_Os08g05800	-7.91894	5.447e-205	5.12051	0.0168637	retrotransposon protein, putative, unclassified
LOC_Os06g38450	7.73163	6.83117e-205	0.124881	21.4954	vignain precursor, putative
LOC_Os02g47060	-4.8771	7.05961e-205	16.8295	0.478726	WRKY66
LOC_Os02g55890	-5.37392	7.59143e-205	21.8636	0.44301	inorganic H+ pyrophosphatase, putative
LOC_Os04g53850	-3.26029	1.45433e-204	42.0328	3.68953	leucoanthocyanidin reductase, putative
LOC_Os02g46970	7.92757	2.6446e-204	0.0321623	5.9949	AMP-binding domain containing protein
LOC_Os02g18880	-3.54707	2.6709e-204	59.2234	4.26446	calcineurin B, putative
LOC_Os02g37770	8.82913	2.77751e-204	0.0329669	15.9984	lecithin cholesterol acyltransferase, putative
LOC_Os07g37700	8.29359	2.78134e-204	0.167858	50.0191	expressed protein
LOC_Os09g23820	-5.49606	2.83312e-204	15.5657	0.288871	cytochrome P450 72A1, putative
LOC_Os08g04450	3.50378	2.9718e-204	21.4501	204.403	DAG protein, chloroplast precursor, putative
LOC_Os01g61160	-3.04491	2.98501e-204	57.2494	5.83445	laccase precursor protein, putative
LOC_Os05g04240	-9.39474	3.31959e-204	11.1395	0.0120649	GDSL-like lipase/acylhydrolase, putative
LOC_Os04g53180	6.88113	3.37406e-204	0.18931	18.8741	expressed protein
LOC_Os03g38950	4.41801	3.98156e-204	33.9059	610.241	chloroplast post-illumination chlorophyll fluorescence increase protein, putative
LOC_Os10g37180	5.68146	4.00381e-204	12.8366	551.784	glycine cleavage system H protein, putative
LOC_Os04g51792	3.96601	4.5917e-204	8.14356	106.186	PAP fibrillin family domain containing protein
LOC_Os07g49140	3.82017	4.79026e-204	1.30423	15.4542	expressed protein
LOC_Os08g28890	-5.93525	5.33777e-204	16.3601	0.223182	protein kinase family protein, putative
LOC_Os10g38540	6.7685	5.55466e-204	0.138386	12.5932	glutathione S-transferase, putative
LOC_Os07g47300	3.87556	5.68922e-204	1.83932	22.4132	spo0B-associated GTP-binding protein, putative
LOC_Os11g37870	-5.95556	6.41514e-204	6.55253	0.0878235	stripe rust resistance protein Yr10, putative
LOC_Os09g24820	5.5318	7.58648e-204	0.221981	8.22295	ZF-HD protein dimerisation region containing protein
LOC_Os08g39370	4.65665	9.29779e-204	5.28017	111.724	citrate transporter, putative
LOC_Os04g50020	-8.68079	1.81615e-203	20.8861	0.0388317	heavy-metal-associated domain-containing protein, putative
LOC_Os10g38670	-6.82546	2.25301e-203	18.3234	0.133645	glutathione S-transferase, putative
LOC_Os10g42240	3.37551	2.41411e-203	6.82443	59.3278	kinase, pfkB family, putative
LOC_Os10g05020	-4.33271	2.53811e-203	32.2426	1.34331	cytochrome P450, putative
LOC_Os04g52140	-2.6431	3.90757e-203	39.4812	5.32008	protein kinase domain containing protein
LOC_Os12g36490	-7.22536	3.95341e-203	6.35062	0.0345629	expressed protein
LOC_Os05g43760	4.07823	5.98336e-203	1.3586	19.4527	TCP family transcription factor, putative
LOC_Os11g11780	-4.24099	7.63597e-203	33.9381	1.5099	cysteine-rich receptor-like protein kinase 21 precursor, putative
LOC_Os02g17620	-4.21568	9.2529e-203	75.7516	3.42993	isochorismatase family protein, putative
LOC_Os05g45480	-8.09704	1.38532e-202	16.6064	0.0480084	POEI45 - Pollen Ole e I allergen and extensin family protein precursor
LOC_Os04g49900	-3.33566	2.27795e-202	17.4615	1.45809	ABC transporter family protein, putative
LOC_Os03g06000	-5.3178	2.5318e-202	31.2266	0.656133	expansin precursor, putative
LOC_Os11g34130	3.07282	2.86781e-202	3.96453	28.0728	expressed protein
LOC_Os02g53530	3.88191	2.9575e-202	1.9567	24.1416	ZOS2-17 - C2H2 zinc finger protein
LOC_Os06g09870	-5.8411	5.08699e-202	21.6201	0.313887	retrotransposon protein, putative, unclassified
LOC_Os11g05190	-3.38055	5.50162e-202	59.5165	4.81104	phytosulfokines precursor, putative
LOC_Os03g59440	-8.85645	5.70228e-202	44.9387	0.0785654	dirigent, putative
LOC_Os02g02140	-5.40673	6.72995e-202	9.67622	0.190924	receptor protein kinase CLAVATA1 precursor, putative
LOC_Os08g42100	3.34846	8.30007e-202	2.66695	22.8113	ACT domain containing protein
LOC_Os04g36750	-9.01586	1.18213e-201	20.8333	0.0305067	hsp20/alpha crystallin family protein, putative
LOC_Os10g37400	-2.89976	1.72274e-201	122.897	13.853	DUF538 domain containing protein, putative
LOC_Os03g46250	-4.7781	2.23973e-201	23.6221	0.72099	acetyltransferase, GNAT family, putative
LOC_Os08g44000	2.88978	3.1359e-201	4.1939	26.0899	uncharacterized protein ycf39, putative
LOC_Os11g44630	-5.81849	3.2271e-201	20.1935	0.298549	calmodulin binding protein, putative
LOC_Os12g35630	3.39014	3.53858e-201	10.5159	92.7397	elongation factor TS family protein
LOC_Os02g07360	5.04304	3.55285e-201	2.67833	73.2456	pentatricopeptide containing protein, putative
LOC_Os01g59060	4.05235	5.51308e-201	8.46662	117.264	50S ribosomal protein, putative
LOC_Os02g33450	2.87471	9.24521e-201	45.3329	279.795	peroxiredoxin, putative
LOC_Os07g29410	5.7945	2.14762e-200	9.38147	436.338	thioredoxin, putative
LOC_Os02g47470	-3.38701	2.1751e-200	22.2311	1.78511	cytochrome P450, putative
LOC_Os06g45370	4.10158	2.77237e-200	1.34526	19.2592	fructose-1,6-bisphosphatase, putative
LOC_Os08g07970	-2.74106	2.79099e-200	94.2847	11.8745	transcription factor, putative
LOC_Os07g28850	-3.37494	4.4151e-200	11.1277	0.901489	retrotransposon protein, putative, unclassified
LOC_Os04g29960	-7.32805	5.06805e-200	8.94878	0.0455154	OsWAK43 - OsWAK receptor-like protein kinase
LOC_Os12g40920	3.14619	5.44737e-200	2.31094	17.3017	bZIP transcription factor domain containing protein
LOC_Os01g47630	6.20273	7.6067e-200	0.200296	12.7643	expressed protein
LOC_Os03g04440	2.49364	9.12573e-200	14.9081	70.6456	expressed protein
LOC_Os01g36590	-6.12649	1.28064e-199	20.775	0.247413	nodulin, putative
LOC_Os11g06020	2.96151	1.36551e-199	11.7514	76.9584	homeobox domain containing protein
LOC_Os05g47850	2.55169	1.44938e-199	14.0279	69.2339	chloroplastic group IIA intron splicing facilitator CRS1, chloroplast precursor, putative
LOC_Os01g56680	4.36596	1.73734e-199	46.3131	803.538	photosystem II reaction center W protein, chloroplast precursor, putative
LOC_Os03g51479	-4.70532	3.18735e-199	22.9355	0.739752	maf, putative
LOC_Os01g13770	2.79283	3.34987e-199	78.305	456.865	DUF250 domain containing protein, putative
LOC_Os06g08690	-8.51783	3.73937e-199	5.68588	0.0121869	leucine-rich repeat receptor protein kinase EXS precursor, putative
LOC_Os11g38260	3.44652	7.06105e-199	6.03959	55.1245	PAP fibrillin family domain containing protein
LOC_Os05g45110	-6.79146	1.25676e-198	11.0947	0.0823201	anthocyanidin 5,3-O-glucosyltransferase, putative
LOC_Os04g44900	-3.36758	1.76447e-198	27.471	2.23593	lectin-like receptor kinase, putative
LOC_Os02g58310	5.77759	2.97528e-198	0.226328	11.0306	expressed protein
LOC_Os02g01340	5.77001	3.82012e-198	8.02071	366.624	ferredoxin--NADP reductase, chloroplast precursor, putative
LOC_Os02g45250	2.56519	4.22292e-198	7.18207	35.7551	homeobox and START domains containing protein, putative
LOC_Os01g64670	3.67902	5.10382e-198	1.82729	19.5632	soluble inorganic pyrophosphatase, putative
LOC_Os05g22614	4.375	5.11097e-198	14.3889	250.73	PTAC16, putative
LOC_Os11g20360	3.17753	6.11216e-198	1.33397	10.152	expressed protein
LOC_Os01g01120	3.31478	6.20746e-198	8.69024	72.5559	enolase-phosphatase E1, putative
LOC_Os02g15750	4.4599	6.34414e-198	8.18778	151.127	expressed protein
LOC_Os02g13970	3.1278	6.95447e-198	9.23438	67.8066	Complex I intermediate-associated protein 30 domain containing protein, putative
LOC_Os04g58570	-2.6239	8.00076e-198	121.786	16.639	C2 domain containing protein, putative
LOC_Os07g46460	3.0992	8.83583e-198	42.7484	308.432	ferredoxin-dependent glutamate synthase, chloroplast precursor, putative
LOC_Os02g51950	4.90842	1.13781e-197	0.589614	15.1639	expressed protein
LOC_Os08g20130	-4.50519	1.13781e-197	32.7883	1.21431	flavonol sulfotransferase, putative
LOC_Os03g54084	2.67809	1.70399e-197	4.63934	25.0141	phytochrome C, putative
LOC_Os06g17260	-12.1591	2.03704e-197	10.0618	0	UDP-glucoronosyl and UDP-glucosyl transferase domain containing protein
LOC_Os02g54060	3.25843	2.05347e-197	7.1776	58.1997	chaperonin, putative
LOC_Os08g14830	-7.35483	2.19029e-197	13.7184	0.0695926	NB-ARC domain containing protein
LOC_Os11g29840	5.9932	2.39074e-197	0.130792	7.64282	expressed protein
LOC_Os02g03670	4.76633	2.95206e-197	1.93995	44.2032	expressed protein
LOC_Os12g39310	-4.85557	5.21651e-197	28.106	0.813963	cytochrome P450, putative
LOC_Os05g28090	4.05537	6.61357e-197	2.7192	37.4938	expressed protein
LOC_Os12g17320	4.33796	8.00512e-197	1.65628	27.7172	polyprenyl synthetase, putative
LOC_Os07g30620	9.73116	1.10078e-196	0.00824827	8.03437	cytokinin-O-glucosyltransferase 2, putative
LOC_Os01g70400	3.71257	1.78959e-196	9.10139	99.9458	expressed protein
LOC_Os01g66600	3.43912	1.96994e-196	2.68095	24.3295	rhodanese-like, putative
LOC_Os05g33290	3.63356	2.12152e-196	12.1632	126.546	uncharacterized conserved membrane protein specific to cyanobacteria, putative
LOC_Os08g39860	3.05175	2.35641e-196	5.96499	41.4538	Os8bglu27 - beta-glucosidase homologue, similar to Os4bglu12 exoglucanase
LOC_Os03g28990	8.54711	2.71264e-196	0.0200596	7.12037	zinc finger family protein, putative
LOC_Os02g57670	4.17032	3.05339e-196	7.79957	117.546	ribosomal L9, putative
LOC_Os01g48380	3.15775	3.73395e-196	4.00222	29.9722	PPR repeat domain containing protein, putative
LOC_Os03g60650	-2.69609	4.94874e-196	61.5588	7.99445	protein phosphatase 2C, putative
LOC_Os02g11700	8.46023	5.04319e-196	0.0257148	7.64639	cytokinin-O-glucosyltransferase 3, putative
LOC_Os01g08510	3.27484	6.2324e-196	3.10734	25.2042	MAR-binding filament-like protein 1, putative
LOC_Os01g47190	3.25896	7.56007e-196	4.32708	34.8986	phosphoglycerate mutase, putative
LOC_Os02g52390	2.65961	8.58659e-196	16.0221	85.2579	M16 domain containing zinc peptidase, putative
LOC_Os03g50310	4.84882	9.95586e-196	2.82605	67.8904	CCT/B-box zinc finger protein, putative
LOC_Os07g47990	-4.76469	2.28577e-195	103.779	3.20866	peroxidase precursor, putative
LOC_Os09g37180	-5.06003	3.74889e-195	12.8149	0.322076	transferase family protein, putative
LOC_Os02g34940	-3.66373	4.34943e-195	16.5534	1.09858	OsPDIL1-3 protein disulfide isomerase PDIL1-3
LOC_Os05g01680	-8.05142	4.42079e-195	23.6227	0.0723106	RCLEA7 - Root cap and Late embryogenesis related family protein precursor
LOC_Os08g12449	6.75002	4.61408e-195	0.133345	13.6764	expressed protein
LOC_Os03g62060	-8.25614	4.70128e-195	33.9647	0.0919625	hydrolase, putative
LOC_Os02g12480	-2.79302	5.5388e-195	325.368	39.5575	expressed protein
LOC_Os02g57290	4.13576	5.86418e-195	16.6269	245.765	cytochrome P450, putative
LOC_Os08g40160	3.62983	7.87479e-195	9.83851	102.069	thylakoid lumen protein, chloroplast precursor, putative
LOC_Os12g19530	3.15508	8.42378e-195	2.83276	21.3331	ATP-binding region, ATPase-like domain-containing protein, putative
LOC_Os02g38820	3.60294	1.07619e-194	7.51084	76.2925	expressed protein
LOC_Os02g41670	-4.88571	1.14246e-194	8.04763	0.228052	phenylalanine ammonia-lyase, putative
LOC_Os01g03914	-2.5087	2.02688e-194	91.3963	13.5182	cation efflux family protein, putative
LOC_Os03g48300	2.60492	2.40772e-194	3.65454	18.7473	histidine acid phosphatase, putative
LOC_Os04g59420	9.30337	2.46182e-194	0.0121706	7.02573	expressed protein
LOC_Os03g02690	3.85622	3.46245e-194	2.16457	26.0397	dihydrodipicolinate reductase, putative
LOC_Os09g21210	-2.87483	3.71478e-194	42.2021	4.84161	beta-glucan-binding protein 4, putative
LOC_Os06g43900	3.93975	3.75074e-194	8.08089	103.679	ribosomal protein L35, putative
LOC_Os01g67120	4.72002	3.81785e-194	6.74702	149.15	rhodanese-like domain containing protein, putative
LOC_Os03g04650	4.95999	4.57886e-194	0.468763	12.1924	cytochrome P450 protein, putative
LOC_Os01g58320	-6.70669	6.54836e-194	122.453	0.978639	expressed protein
LOC_Os01g22370	-2.71477	7.82164e-194	317.915	40.7432	peroxidase precursor, putative
LOC_Os02g33030	5.03726	9.61326e-194	0.65479	18.144	bifunctional monodehydroascorbate reductase and carbonic anhydrasenectarin-3 precursor, putative
LOC_Os10g40030	2.93775	1.15696e-193	11.3178	72.9067	short chain dehydrogenase/reductase protein, putative
LOC_Os08g07540	2.7964	1.22709e-193	7.95445	46.4445	hemimethylated DNA binding domain containing protein
LOC_Os12g29520	2.58494	1.44402e-193	7.46011	37.6828	auxin response factor, putative
LOC_Os04g33630	4.3186	1.9411e-193	2.2013	35.9122	2Fe-2S iron-sulfur cluster binding domain containing protein
LOC_Os06g47470	-3.93432	2.79967e-193	16.2825	0.894412	TKL_IRAK_DUF26-lh.2 - DUF26 kinases have homology to DUF26 containing loci
LOC_Os08g42470	6.04639	2.92906e-193	0.200752	10.6806	BEE 1, putative
LOC_Os03g52370	-5.98496	4.69397e-193	245.922	3.27822	PIII4 - Proteinase inhibitor II family protein precursor
LOC_Os01g02080	3.425	5.9778e-193	2.77729	24.9855	peptidyl-prolyl cis-trans isomerase, putative
LOC_Os07g35290	-4.65786	6.48086e-193	10.4262	0.346625	TKL_IRAK_DUF26-lc.10 - DUF26 kinases have homology to DUF26 containing loci
LOC_Os01g64840	-9.28194	6.72016e-193	12.4072	0.0153752	aspartic proteinase nepenthesin-1 precursor, putative
LOC_Os06g03800	2.55985	7.31077e-193	5.266	26.1441	pollen ankyrin, putative
LOC_Os04g40670	3.07579	8.09471e-193	8.49555	60.03	expressed protein
LOC_Os09g33650	-12.9203	9.92289e-193	32.3188	0	expressed protein
LOC_Os11g44170	-8.77274	9.98473e-193	11.509	0.0199638	calmodulin binding protein, putative
LOC_Os01g51410	2.51823	1.16337e-192	76.939	371.017	glycine dehydrogenase, putative
LOC_Os11g36940	7.86585	1.67976e-192	0.037627	7.87048	glucan endo-1,3-beta-glucosidase precursor, putative
LOC_Os02g38920	-2.71694	1.76737e-192	726.356	93.021	glyceraldehyde-3-phosphate dehydrogenase, putative
LOC_Os02g12080	-5.85428	2.38826e-192	27.6052	0.396474	expressed protein
LOC_Os09g28850	3.30906	2.77922e-192	2.81354	23.3922	expressed protein
LOC_Os07g41710	2.7785	2.8341e-192	11.9888	69.3726	expressed protein
LOC_Os10g42500	2.79957	3.4846e-192	7.48589	43.7359	PAP fibrillin family domain containing protein
LOC_Os10g18099	-10.4495	3.7845e-192	25.3348	0.0116477	WRKY18
LOC_Os01g59080	4.28936	4.431e-192	18.4514	302.651	expressed protein
LOC_Os06g05950	4.07446	5.83277e-192	1.44348	20.1506	expressed protein
LOC_Os06g22690	3.08166	5.95817e-192	18.9308	134.549	bundle sheath defective protein 2, putative
LOC_Os05g43310	4.308	9.99536e-192	4.0509	66.5241	photosystem II reaction center W protein, chloroplast precursor, putative
LOC_Os01g71350	-4.90525	1.91351e-191	97.5066	2.73186	glycosyl hydrolases family 17, putative
LOC_Os05g44990	-8.35792	2.25215e-191	7.31333	0.0177345	light repressible receptor protein kinase, putative
LOC_Os08g45180	2.51775	3.64328e-191	4.39999	21.2164	kinase, pfkB family, putative
LOC_Os11g18366	3.35024	4.88692e-191	4.63377	39.7768	cycloartenol synthase, putative
LOC_Os01g04900	2.78247	6.20242e-191	5.74816	33.2645	peptidase M50 family protein, putative
LOC_Os01g48800	-4.60556	9.66713e-191	22.5125	0.775223	purine permease, putative
LOC_Os01g41510	-6.76524	1.17612e-190	14.6985	0.111219	calcineurin B, putative
LOC_Os01g13760	2.58725	1.43742e-190	33.9301	171.691	dnaJ domain containing protein
LOC_Os04g31290	-9.18916	1.56477e-190	11.0841	0.0137507	helix-loop-helix DNA-binding domain containing protein
LOC_Os03g08080	3.86659	2.36829e-190	3.3033	40.09	YGGT family protein, putative
LOC_Os07g22650	5.32835	4.9873e-190	0.222537	7.58055	expressed protein
LOC_Os08g07060	4.31666	5.08178e-190	1.0059	16.4519	CRR6, putative
LOC_Os02g32780	5.49929	5.37816e-190	0.128518	4.78183	pentatricopeptide, putative
LOC_Os02g51450	5.78982	5.41686e-190	0.229642	9.93009	mTERF family protein
LOC_Os09g36080	3.68071	6.26545e-190	2.77186	29.5805	cytochrome P450, putative
LOC_Os01g15610	-2.59478	7.86982e-190	445.806	62.1526	expressed protein
LOC_Os03g57840	2.88763	9.85677e-190	10.0065	62.1921	peptidase M50, mammalian sterol-regulatory element binding protein, putative
LOC_Os03g43670	3.03221	1.13943e-189	1.92035	13.3006	TKL_IRAK_CR4L.1 - The CR4L subfamily has homology with Crinkly4
LOC_Os01g40630	3.64525	1.4267e-189	15.4059	161.981	uncharacterized protein PA4923, putative
LOC_Os01g69950	3.36133	1.57534e-189	14.0844	121.725	ribosomal protein L27, putative
LOC_Os10g28060	6.18113	1.80333e-189	0.136407	8.33268	3-ketoacyl-CoA synthase, putative
LOC_Os10g42700	2.84059	1.90228e-189	5.57327	33.5751	CS domain containing protein, putative
LOC_Os07g07930	-2.88866	2.23463e-189	192.354	21.8479	LTPL78 - Protease inhibitor/seed storage/LTP family protein precursor
LOC_Os12g13100	4.59172	2.29869e-189	0.657435	13.4336	WW domain containing protein
LOC_Os01g12710	2.98904	2.30788e-189	15.0101	100.384	oxidoreductase, short chain dehydrogenase/reductase family domain containing protein
LOC_Os02g39710	3.60875	2.86228e-189	3.15281	32.2448	CCT/B-box zinc finger protein, putative
LOC_Os07g17970	-2.7595	3.51594e-189	28.9918	3.60449	AMP-binding domain containing protein
LOC_Os01g22249	7.55488	4.43928e-189	0.0656309	11.3508	peroxidase precursor, putative
LOC_Os06g25439	4.32406	4.6586e-189	3.556	60.6567	NAD dependent epimerase/dehydratase family protein, putative
LOC_Os02g18450	2.97765	6.08343e-189	6.41186	42.4026	GTP-binding protein typA/bipA, putative
LOC_Os01g08090	-3.71196	6.32942e-189	19.2995	1.23982	flavonol-3-O-glycoside-7-O-glucosyltransferase 1, putative
LOC_Os01g38610	4.42257	7.40402e-189	0.55397	10.0699	helix-loop-helix DNA-binding domain containing protein
LOC_Os04g25570	3.03195	7.53392e-189	5.3196	36.4009	protein phosphatase 2C, putative
LOC_Os02g36890	5.9493	7.82647e-189	0.170125	8.86383	MYB family transcription factor, putative
LOC_Os08g14000	3.25894	8.62967e-189	3.2185	26.0277	retrotransposon protein, putative, Ty1-copia subclass
LOC_Os01g58470	3.93423	1.28841e-188	3.57021	45.2467	expressed protein
LOC_Os07g09420	-3.49621	2.32429e-188	29.0658	2.16529	ATPase, putative
LOC_Os02g09490	-2.69782	4.20898e-188	274.34	35.5636	dehydrogenase, putative
LOC_Os10g38350	-8.63028	4.35647e-188	21.1087	0.0413409	glutathione S-transferase, putative
LOC_Os06g51260	3.83094	4.41985e-188	1.65327	19.8644	MYB family transcription factor, putative
LOC_Os05g37600	7.86635	5.29333e-188	0.0358577	6.9637	glycerol-3-phosphate acyltransferase, putative
LOC_Os12g43450	9.05996	5.81281e-188	0.0313596	17.4067	thaumatin family domain containing protein
LOC_Os03g40070	-3.27189	1.05835e-187	45.3173	3.94779	transposon protein, putative, unclassified
LOC_Os04g37920	3.35017	1.08699e-187	2.52899	21.5997	FAD binding domain of DNA photolyase domain containing protein
LOC_Os04g32150	4.12972	1.11472e-187	0.938774	13.855	amidohydrolase family protein
LOC_Os12g01530	2.62981	1.25442e-187	21.3808	111.413	ferritin-1, chloroplast precursor, putative
LOC_Os12g03740	-3.1963	1.34104e-187	34.8543	3.20027	OsFBX438 - F-box domain containing protein
LOC_Os01g36220	-2.86441	1.39541e-187	53.087	6.13531	bZIP transcription factor domain containing protein
LOC_Os06g01860	-9.29877	5.2773e-187	27.8821	0.0324382	expressed protein
LOC_Os03g16470	3.61419	5.67272e-187	3.3424	34.0089	expressed protein
LOC_Os10g33520	3.93332	6.51712e-187	1.05793	13.5521	alcohol oxidase, putative
LOC_Os03g04660	3.03273	7.11316e-187	7.53007	51.742	cytochrome P450 86A1, putative
LOC_Os06g39110	-5.20928	8.46777e-187	156.715	3.55739	expressed protein
LOC_Os04g33060	2.60293	8.98095e-187	8.3302	42.449	NAD dependent epimerase/dehydratase family protein, putative
LOC_Os08g39840	6.30792	9.11561e-187	0.103758	7.27965	lipoxygenase, chloroplast precursor, putative
LOC_Os04g35160	-6.89737	1.002e-186	11.8682	0.0815975	CorA-like magnesium transporter protein, putative
LOC_Os11g37700	-5.30198	1.03252e-186	36.9192	0.790094	pleiotropic drug resistance protein, putative
LOC_Os09g30130	2.90952	1.89952e-186	2.63416	16.7519	CSLE6 - cellulose synthase-like family E
LOC_Os05g44930	-8.89864	2.23655e-186	5.50167	0.00871225	receptor-like protein kinase, putative
LOC_Os05g20930	-7.93447	3.69772e-186	11.8089	0.038264	ZOS5-07 - C2H2 zinc finger protein
LOC_Os08g10020	5.525	4.53363e-186	72.93	2823.64	photosystem II 10 kDa polypeptide, chloroplast precursor, putative
LOC_Os07g40986	-3.65714	4.93547e-186	30.7734	2.05316	NAD dependent epimerase/dehydratase family protein, putative
LOC_Os02g11770	3.08117	5.49918e-186	17.3183	123.666	expressed protein
LOC_Os03g12990	5.54942	5.91775e-186	0.821317	33.3389	phytosulfokines precursor, putative
LOC_Os05g31680	3.10292	6.12339e-186	5.08699	36.5435	expressed protein
LOC_Os04g56170	8.95974	6.507e-186	0.00979228	5.32473	OsSPL8 - SBP-box gene family member
LOC_Os04g09670	-6.29715	7.70054e-186	35.2607	0.369768	O-methyltransferase, putative
LOC_Os09g12540	3.67272	7.81607e-186	2.18197	23.1483	chlorophyll A-B binding protein, putative
LOC_Os04g39140	3.6364	7.90708e-186	1.53511	16.1002	acetyltransferase, GNAT family, putative
LOC_Os02g33240	-6.28965	1.04678e-185	13.6329	0.144203	OsFBX51 - F-box domain containing protein
LOC_Os07g37030	4.51924	1.12832e-185	40.7579	785.865	cytochrome b6-f complex iron-sulfur subunit, chloroplast precursor, putative
LOC_Os02g40100	2.90559	1.15336e-185	4.01055	25.2656	plant protein of unknown function DUF869 domain containing protein
LOC_Os12g44100	4.36716	1.15706e-185	0.424916	7.33153	peptide transporter PTR2, putative
LOC_Os05g11064	3.10439	1.17436e-185	2.13543	15.487	expressed protein
LOC_Os11g24484	6.93325	1.54514e-185	0.0886102	8.94663	estradiol 17-beta-dehydrogenase 12, putative
LOC_Os01g72800	3.56164	2.07184e-185	5.88653	58.0972	signal recognition particle receptor, putative
LOC_Os01g40660	-4.42736	2.49783e-185	26.1328	1.01874	methyltransferase, putative
LOC_Os11g18870	-7.53078	3.06191e-185	33.541	0.146921	osFTL11 FT-Like11 homologous to Flowering Locus T gene; contains Pfam profile PF01161: Phosphatidylethanolamine-binding protein
LOC_Os12g39360	10.0109	3.33793e-185	0.0131608	11.4663	aspartic proteinase nepenthesin precursor, putative
LOC_Os07g04970	-7.03437	5.87893e-185	8.96635	0.0557312	transferase family protein, putative
LOC_Os01g13520	-2.54017	8.44914e-185	32.6964	4.73485	auxin response factor 1, putative
LOC_Os08g41000	7.22546	9.99581e-185	0.0498205	6.68207	extracellular ligand-gated ion channel, putative
LOC_Os04g44980	-3.55735	1.63828e-184	24.3866	1.74307	short-chain dehydrogenase/reductase, putative
LOC_Os04g52520	2.82545	2.01692e-184	2.75683	16.4181	APO, putative
LOC_Os06g18990	4.40244	2.35691e-184	0.300052	5.41646	embryogenesis transmembrane protein, putative
LOC_Os12g02370	2.90544	2.56541e-184	11.8767	75.1606	chalcone--flavonone isomerase, putative
LOC_Os03g58040	-2.74928	4.44858e-184	187.64	23.4784	glutamate dehydrogenase protein, putative
LOC_Os07g34410	-9.00264	5.59079e-184	3.08738	0.00433833	retrotransposon protein, putative, unclassified
LOC_Os03g19670	4.8786	7.31956e-184	0.363413	8.83441	GDSL-like lipase/acylhydrolase, putative
LOC_Os01g05064	-2.56871	9.71392e-184	120.02	17.0236	expressed protein
LOC_Os10g37330	3.27504	1.0019e-183	4.17807	33.7917	oxidoreductase, aldo/keto reductase family protein, putative
LOC_Os05g49650	3.24382	1.24868e-183	5.65224	44.8923	expressed protein
LOC_Os02g50990	3.3465	1.59749e-183	1.75881	15.052	RING-H2 finger protein ATL1Q, putative
LOC_Os05g50580	-5.1239	1.78228e-183	9.56478	0.229648	OsSCP30 - Putative Serine Carboxypeptidase homologue
LOC_Os07g45290	-8.42518	2.87967e-183	13.0033	0.0298639	cytochrome P450 72A1, putative
LOC_Os02g43600	3.96955	7.01161e-183	9.9918	130.876	50S ribosomal protein L19, chloroplast precursor, putative
LOC_Os10g08540	-3.24317	8.20209e-183	16.1337	1.43263	cytochrome P450, putative
LOC_Os06g07250	-9.21554	8.67773e-183	259.138	0.362217	jacalin-like lectin domain containing protein
LOC_Os11g37990	2.68873	9.807e-183	9.67597	52.4447	chloroplastic group IIA intron splicing facilitator CRS1, chloroplast precursor, putative
LOC_Os11g42960	-3.40343	1.32211e-182	87.3401	6.94296	integral membrane protein TIGR01569 containing protein
LOC_Os06g45820	3.50899	1.39361e-182	48.3781	463.468	OsFtsH2 FtsH protease, homologue of AtFtsH2/8
LOC_Os01g56370	8.70046	1.58937e-182	0.0128918	5.13124	wax synthase, putative
LOC_Os02g46750	4.11508	1.61024e-182	1.23669	17.6172	expressed protein
LOC_Os03g10060	3.0401	3.28084e-182	22.8306	157.712	S10/S20 domain containing ribosomal protein, putative
LOC_Os03g08920	-7.27166	4.03095e-182	8.68225	0.0458807	Zinc finger, C3HC4 type domain containing protein
LOC_Os01g05800	2.77831	4.31773e-182	20.1876	116.59	inner membrane protein, putative
LOC_Os02g44880	-4.37811	6.68584e-182	16.6826	0.672989	expressed protein
LOC_Os03g49710	3.65949	7.65582e-182	18.2855	193.746	ribosomal protein S13p/S18e, putative
LOC_Os04g53560	-6.11746	9.11694e-182	35.0938	0.422945	expressed protein
LOC_Os03g55090	2.86624	1.0676e-181	8.80448	54.105	alpha-glucan phosphorylast isozyme, putative
LOC_Os04g39060	3.06615	1.14031e-181	2.5413	17.8207	CRS1/YhbY domain containing protein
LOC_Os10g23090	-3.52115	2.24141e-181	24.0401	1.75992	homeobox associated leucine zipper, putative
LOC_Os01g67410	-8.95172	2.48526e-181	4.74927	0.00704669	AP2/EREBP transcription factor BABY BOOM, putative
LOC_Os04g58920	-5.14865	2.71605e-181	14.244	0.335661	U-box domain-containing protein, putative
LOC_Os01g66000	4.56317	3.23782e-181	2.37735	46.4119	NADH dehydrogenase I subunit N, putative
LOC_Os03g22780	3.83451	3.93697e-181	2.71166	32.1462	DVR, putative
LOC_Os04g05050	3.14254	4.69005e-181	5.5371	41.037	pectate lyase precursor, putative
LOC_Os03g58420	-5.32633	1.16465e-180	15.4326	0.3211	WRKY6
LOC_Os12g04320	-5.61582	1.38151e-180	28.8278	0.492011	sulfotransferase domain containing protein
LOC_Os12g21784	5.6023	1.55629e-180	0.138602	5.62565	expressed protein
LOC_Os03g12000	2.55463	1.57603e-180	6.0052	29.6865	DEAD-box ATP-dependent RNA helicase, putative
LOC_Os01g05080	3.22257	1.58619e-180	3.72689	29.1169	thylakoid lumenal protein, putative
LOC_Os05g05620	-5.01392	1.83771e-180	30.8525	0.799327	glutathione S-transferase, putative
LOC_Os01g03730	2.94605	2.13057e-180	5.32403	34.3495	nuclease PA3, putative
LOC_Os07g43580	6.589	2.19146e-180	0.0666996	5.70515	MYB family transcription factor, putative
LOC_Os03g24590	4.93669	2.38002e-180	1.61539	40.6051	mTERF domain containing protein
LOC_Os01g62370	-3.11216	2.48378e-180	54.6122	5.31207	ENTH domain containing protein
LOC_Os02g35900	3.98509	2.5415e-180	3.01644	39.6659	thioredoxin, putative
LOC_Os02g10030	-6.40253	3.06289e-180	34.7269	0.339733	expressed protein
LOC_Os01g60830	3.83247	3.55863e-180	3.35973	39.9283	expressed protein
LOC_Os03g11780	3.52219	3.65357e-180	4.6083	43.9164	expressed protein
LOC_Os04g53490	3.72132	4.64716e-180	3.78208	41.4719	OsCHL Chloroplastic lipocalin
LOC_Os05g15630	-3.16375	5.84193e-180	67.2803	6.31111	membrane associated DUF588 domain containing protein, putative
LOC_Os03g08790	2.99479	5.93185e-180	8.85043	59.2109	aspartic proteinase nepenthesin precursor, putative
LOC_Os03g56930	12.1665	1.29678e-179	0	9.83255	app1, putative
LOC_Os10g04090	3.60562	1.53068e-179	0.747343	7.57214	disease resistance RPP13-like protein 1, putative
LOC_Os07g46410	2.67975	1.65266e-179	9.08249	48.9752	bifunctional thioredoxin reductase/thioredoxin, putative
LOC_Os03g43810	4.35007	1.71215e-179	0.846414	14.287	helix-loop-helix DNA-binding domain containing protein
LOC_Os03g47610	5.69675	1.84179e-179	6.37437	278.202	thiamine biosynthesis protein thiC, putative
LOC_Os05g15160	2.80245	1.86303e-179	5.13218	29.9808	phosphate/phosphate translocator, putative
LOC_Os02g53100	-7.85326	2.06469e-179	7.7764	0.0268205	WRKY32
LOC_Os06g41990	2.49155	2.15237e-179	38.7127	183.433	M16 domain containing zinc peptidase, putative
LOC_Os11g24340	-8.4181	2.35151e-179	14.2691	0.0322493	OsSCP53 - Putative Serine Carboxypeptidase homologue
LOC_Os03g31150	3.76158	3.11326e-179	1.2574	14.1197	expressed protein
LOC_Os01g32730	3.89054	3.50909e-179	4.86489	60.3351	tetratricopeptide repeat containing protein, putative
LOC_Os06g37750	-7.74381	5.62513e-179	8.52259	0.032288	S-locus-like receptor protein kinase, putative
LOC_Os01g03020	2.67077	8.73284e-179	4.65085	24.8814	tRNA synthetase class I, putative
LOC_Os03g07190	2.58024	1.01254e-178	7.89093	39.7729	expressed protein
LOC_Os05g49610	3.24822	1.08158e-178	5.85837	46.5975	ubiquitin carboxyl-terminal hydrolase, family 1, putative
LOC_Os06g35160	3.47557	1.28781e-178	1.59834	14.9453	CAMK_KIN1/SNF1/Nim1_like.26 - CAMK includes calcium/calmodulin depedent protein kinases
LOC_Os05g35410	4.25269	1.34854e-178	0.510987	8.01191	potassium channel AKT2/3, putative
LOC_Os09g12290	2.52665	1.62716e-178	10.216	49.5228	bifunctional aspartokinase/homoserine dehydrogenase, chloroplast precursor, putative
LOC_Os02g34810	5.04386	1.729e-178	9.09929	251.845	OsAPx8 - Thylakoid-bound Ascorbate Peroxidase encoding gene 5,8
LOC_Os03g27120	3.72483	1.93801e-178	10.4736	116.066	ICE-like protease p20 domain containing protein, putative
LOC_Os11g26990	3.89096	2.15854e-178	0.849858	10.686	expressed protein
LOC_Os01g19970	5.93752	2.53962e-178	0.193134	9.46711	MYB family transcription factor, putative
LOC_Os01g43120	3.16604	3.24226e-178	5.06637	38.0876	DEAD/DEAH box helicase, putative
LOC_Os04g48200	7.79295	4.74692e-178	0.0257789	5.2459	cytochrome P450, putative
LOC_Os10g41770	2.30129	5.29779e-178	13.2266	54.9098	expressed protein
LOC_Os05g09400	3.37501	6.83921e-178	7.39411	64.1687	30S ribosomal protein S31, chloroplast precursor, putative
LOC_Os07g40690	7.25381	8.64042e-178	0.135459	17.4061	NAD dependent epimerase/dehydratase family protein, putative
LOC_Os03g58300	4.94214	1.10821e-177	0.435002	11.4874	indole-3-glycerol phosphate lyase, chloroplast precursor, putative
LOC_Os02g47020	5.28378	1.21782e-177	24.2352	794.559	phosphoribulokinase/Uridine kinase family protein
LOC_Os03g03470	3.7295	1.45317e-177	2.33359	25.7361	expressed protein
LOC_Os02g49326	3.57747	1.59203e-177	3.61803	36.0184	SET domain-containing protein, putative
LOC_Os05g39580	-5.4368	1.68851e-177	12.2289	0.235831	bet v I allergen family protein, putative
LOC_Os01g21034	3.80086	2.06079e-177	1.95491	23.1494	pectinesterase, putative
LOC_Os02g36414	-3.91437	2.93897e-177	28.925	1.61177	transporter family protein, putative
LOC_Os06g49640	2.66148	3.09986e-177	10.0931	53.6814	uncharacterized UPF0114 domain containing protein
LOC_Os03g61780	-3.25798	3.19814e-177	27.7675	2.44455	glucan endo-1,3-beta-glucosidase-related, putative
LOC_Os05g51190	3.5528	4.54937e-177	0.637777	6.39529	protein kinase family protein, putative
LOC_Os10g39930	3.52686	7.00889e-177	2.56179	24.5901	cytochrome P450 97B2, putative
LOC_Os03g23980	2.81187	8.59183e-177	6.17435	36.7125	NAD dependent epimerase/dehydratase family protein, putative
LOC_Os01g19610	8.91564	1.01632e-176	0.0144445	5.79356	plant protein of unknown function domain containing protein
LOC_Os01g05770	8.84324	1.57899e-176	0.0160314	7.82351	expressed protein
LOC_Os12g42300	2.50518	1.67232e-176	5.04182	24.0456	potasium efflux antiporter protein, putative
LOC_Os02g10150	-4.50163	1.97301e-176	55.6099	2.0599	bZIP transcription factor, putative
LOC_Os02g56200	2.46751	2.19469e-176	7.5694	35.2507	ELMO/CED-12 family protein, putative
LOC_Os06g44280	-4.99364	2.58446e-176	7.70092	0.201979	retrotransposon protein, putative, Ty3-gypsy subclass
LOC_Os12g33130	10.1954	3.82856e-176	0.0132982	22.1134	expressed protein
LOC_Os05g15850	9.43202	3.89887e-176	0.0157614	9.93736	glycosyl hydrolase, putative
LOC_Os06g45500	-2.34371	6.29256e-176	76.5531	12.693	copper-transporting ATPase, putative
LOC_Os06g23274	2.9181	6.56677e-176	0.837549	5.31212	zinc finger, C3HC4 type, domain containing protein
LOC_Os06g06850	-3.74963	1.15829e-175	9.26328	0.578396	resistance protein LR10, putative
LOC_Os01g15830	-2.39715	1.2042e-175	466.921	74.6125	peroxidase precursor, putative
LOC_Os11g07830	-3.51607	1.44694e-175	146.237	10.7403	dirigent, putative
LOC_Os01g68580	-7.18819	1.45912e-175	22.4636	0.124561	LTPL38 - Protease inhibitor/seed storage/LTP family protein precursor
LOC_Os09g12230	-2.45488	1.64118e-175	51.7618	7.94372	ubiquitin-conjugating enzyme, putative
LOC_Os04g55050	2.72464	1.67126e-175	6.85002	38.0819	amidase, putative
LOC_Os03g15870	4.10188	1.83654e-175	7.5758	108.794	ribosomal protein L4, putative
LOC_Os09g33530	-3.47514	2.11922e-175	14.4609	1.0951	expressed protein
LOC_Os10g10030	-11.7089	2.50026e-175	3.9113	0	OsWAK111 - OsWAK receptor-like protein kinase
LOC_Os01g05060	2.57271	2.55334e-175	13.549	67.8092	mitochondrial glycoprotein, putative
LOC_Os10g33700	2.29763	2.68942e-175	5.29657	21.9431	PPR repeat containing protein
LOC_Os04g59570	2.80153	2.92791e-175	12.1057	70.8284	expressed protein
LOC_Os07g30950	6.21783	3.25442e-175	0.124237	7.76541	hydroxylase, putative
LOC_Os02g15660	3.26079	3.84609e-175	7.67282	61.8213	tetratricopeptide repeat, putative
LOC_Os01g62060	6.15474	4.37794e-175	0.604946	34.3262	plant-specific domain TIGR01589 family protein
LOC_Os05g01530	4.49604	4.75868e-175	1.55394	29.2367	expressed protein
LOC_Os08g41990	2.54942	7.70559e-175	33.8299	166.706	aminotransferase, putative
LOC_Os03g20100	4.01283	7.80723e-175	12.8861	174.778	S1 RNA binding domain containing protein
LOC_Os04g51560	-2.50855	9.41475e-175	144.664	21.3937	WRKY68
LOC_Os01g63410	2.50095	9.72138e-175	19.7675	94.1767	expressed protein
LOC_Os06g03990	2.42842	1.18779e-174	10.6785	48.3311	aminotransferase, classes I and II, domain containing protein
LOC_Os01g02710	5.20084	1.29853e-174	0.716026	21.7306	LRk-type protein, putative
LOC_Os01g12750	4.24364	1.40147e-174	0.802523	12.5607	cytochrome P450, putative
LOC_Os03g56090	-4.20753	1.49801e-174	14.8388	0.675562	MYB family transcription factor, putative
LOC_Os01g17170	4.57757	1.83106e-174	19.2244	386.087	magnesium-protoporphyrin IX monomethyl ester cyclase,chloroplast precursor, putative
LOC_Os09g38239	5.46167	2.5335e-174	0.239976	8.48337	sulfotransferase domain containing protein
LOC_Os05g22730	3.32948	2.80734e-174	5.75372	48.151	expressed protein
LOC_Os09g04710	5.72472	2.90191e-174	0.223171	10.7687	GDSL-like lipase/acylhydrolase, putative
LOC_Os09g32570	-5.55881	3.38766e-174	13.0758	0.231061	alcohol dehydrogenase GroES-like domain containing protein
LOC_Os02g42440	-3.15954	3.42137e-174	85.7571	8.06411	GEM, putative
LOC_Os03g43400	-5.33302	3.99099e-174	16.7459	0.346789	OsIAA11 - Auxin-responsive Aux/IAA gene family member
LOC_Os09g31506	4.86346	6.47493e-174	0.411541	9.99063	dihydroflavonol-4-reductase, putative
LOC_Os10g02770	2.98235	1.0347e-173	3.13731	20.8638	glycosyl hydrolases family 16, putative
LOC_Os02g40454	4.10946	1.08967e-173	0.596012	8.64546	serine/threonine protein phosphatase 2A 55 kDa regulatory subunit B, putative
LOC_Os08g34700	-2.90074	1.10284e-173	55.8451	6.29369	GDU1, putative
LOC_Os12g36830	-4.36969	1.23103e-173	31.5153	1.28372	pathogenesis-related Bet v I family protein, putative
LOC_Os06g36920	-4.59521	1.4659e-173	21.0588	0.732545	cytochrome P450, putative
LOC_Os04g32840	-5.73334	1.7192e-173	11.3871	0.177639	formin-like protein 20, putative
LOC_Os02g07350	2.38842	1.8184e-173	13.0731	57.6728	inositol-1-monophosphatase, putative
LOC_Os02g17534	4.41084	3.36575e-173	0.441	7.97096	xyloglucan fucosyltransferase, putative
LOC_Os02g04510	4.4497	3.40646e-173	1.5635	28.4484	UOS1, putative
LOC_Os07g46830	-5.18508	3.45096e-173	30.2536	0.69657	sex determination protein tasselseed-2, putative
LOC_Os02g45460	5.63663	4.42032e-173	0.464482	18.7321	expressed protein
LOC_Os07g05820	5.09891	5.03194e-173	13.7009	394.263	hydroxyacid oxidase 1, putative
LOC_Os06g43384	-8.73464	6.59366e-173	10.3753	0.0184055	cytochrome P450, putative
LOC_Os06g51290	3.38656	7.48556e-173	7.78821	68.337	phytoene synthase, chloroplast precursor, putative
LOC_Os05g32220	2.7784	8.97527e-173	24.6585	142.245	L1P family of ribosomal proteins domain containing protein
LOC_Os11g43600	2.96956	1.26686e-172	3.63671	23.8593	peptide chain release factor protein, putative
LOC_Os06g43304	7.8944	1.47374e-172	0.0249174	5.57592	cytochrome P450, putative
LOC_Os07g46280	4.01274	1.55252e-172	0.584689	8.02827	Os7bglu26 - beta-mannosidase/glucosidase/exoglucanase
LOC_Os01g03680	-6.05496	1.7343e-172	317.073	3.99575	BBTI8 - Bowman-Birk type bran trypsin inhibitor precursor
LOC_Os02g36570	3.8519	3.31911e-172	2.82847	34.0963	ABC1 family domain containing protein, putative
LOC_Os01g18970	-8.38223	3.74845e-172	15.9357	0.0370396	peroxidase precursor, putative
LOC_Os10g20260	-8.38656	4.38852e-172	6.0569	0.0141649	CSLF7 - cellulose synthase-like family F; beta1,3;1,4 glucan synthase
LOC_Os01g14140	-3.05553	4.88592e-172	63.0566	6.38682	X8 domain containing protein
LOC_Os01g67000	2.506	5.17251e-172	19.159	91.5634	membrane-associated 30 kDa protein, chloroplast precursor, putative
LOC_Os05g41990	-2.55371	5.19905e-172	144.34	20.6786	peroxidase precursor, putative
LOC_Os05g15170	-7.43691	5.29896e-172	18.4325	0.0846405	zinc finger, C3HC4 type domain containing protein
LOC_Os04g26960	-9.70167	6.84013e-172	8.06757	0.00622859	terpene synthase, putative
LOC_Os02g49820	3.04523	8.13563e-172	2.7506	18.9657	RNA recognition motif family protein
LOC_Os12g12560	5.98913	8.20305e-172	0.175618	9.70587	NADP-dependent oxidoreductase, putative
LOC_Os11g26920	6.46535	9.77138e-172	0.0806192	6.51974	transposon protein, putative, Mariner sub-class
LOC_Os02g40840	-2.71366	1.04274e-171	19.8746	2.54748	alcohol oxidase, putative
LOC_Os10g06680	-6.25675	1.09631e-171	17.8691	0.194551	expressed protein
LOC_Os04g59150	-2.83781	1.16122e-171	287.349	33.799	peroxidase precursor, putative
LOC_Os03g05060	-8.19629	1.41608e-171	7.70181	0.0207833	exostosin family domain containing protein
LOC_Os07g43700	4.48093	1.59197e-171	0.983283	17.992	lactate/malate dehydrogenase, putative
LOC_Os02g47600	2.39738	1.65754e-171	32.2301	143.181	soluble inorganic pyrophosphatase, putative
LOC_Os03g08090	3.74477	2.51469e-171	1.56763	17.5275	hydrolase, alpha/beta fold family protein, putative
LOC_Os01g65210	2.47372	2.61577e-171	6.19305	29.025	proton-dependent oligopeptide transport, putative
LOC_Os01g43070	2.9534	3.26714e-171	9.80227	63.7076	psbP-related thylakoid lumenal protein 4, chloroplast precursor, putative
LOC_Os08g44290	2.76983	3.40873e-171	19.4253	111.395	RNA recognition motif containing protein, putative
LOC_Os06g44450	3.98766	3.5422e-171	6.76009	89.8235	CCT/B-box zinc finger protein, putative
LOC_Os05g36994	2.62339	3.89068e-171	12.2565	63.6705	expressed protein
LOC_Os11g02480	-3.14928	4.49374e-171	30.2966	2.87282	WRKY46
LOC_Os08g25734	3.29893	7.57927e-171	15.0657	124.627	glucose-1-phosphate adenylyltransferase large subunit, chloroplast precursor, putative
LOC_Os12g13720	-2.67494	9.58253e-171	43.1592	5.69268	Plant PDR ABC transporter associated domain containing protein
LOC_Os07g15670	2.84057	1.15312e-170	4.36685	26.4431	peroxiredoxin, putative
LOC_Os03g25550	6.9686	1.19844e-170	0.101858	10.9428	myb-like DNA-binding domain containing protein, putative
LOC_Os01g45450	-4.20356	1.28768e-170	32.0208	1.46022	AAA family ATPase, putative
LOC_Os08g30020	3.01147	1.52786e-170	14.9553	101.575	membrane protein, putative
LOC_Os05g44770	-2.31796	1.97184e-170	36.2747	6.12325	receptor-like protein kinase 5 precursor, putative
LOC_Os02g47090	-4.77815	2.18018e-170	9.34361	0.284933	peptide transporter PTR2, putative
LOC_Os03g49940	2.73609	2.4871e-170	3.36363	18.8577	integral membrane protein, putative
LOC_Os02g36550	4.5452	2.51557e-170	0.53563	10.5225	phosphopantothenate--cysteine ligase, putative
LOC_Os03g01830	2.34506	3.44533e-170	11.3304	48.4261	DEAD-box ATP-dependent RNA helicase, putative
LOC_Os10g36530	3.09759	3.60403e-170	1.30067	9.33683	mutS domain V family protein
LOC_Os01g61010	3.25752	8.0572e-170	1.3933	11.2092	nodulin, putative
LOC_Os07g40020	-3.11271	9.48549e-170	14.9237	1.45035	GRAS family transcription factor domain containing protein
LOC_Os05g41640	4.01017	1.19542e-169	30.7647	416.936	phosphoglycerate kinase protein, putative
LOC_Os03g15910	2.79226	1.33155e-169	28.6382	166.836	membrane protein, putative
LOC_Os10g42750	-4.03064	1.49258e-169	5.82178	0.298732	CSLD1 - cellulose synthase-like family D
LOC_Os08g43230	3.02117	1.66203e-169	5.23086	35.6694	TraB family protein, putative
LOC_Os02g43290	-3.29213	1.75594e-169	21.0098	1.80203	protein kinase domain containing protein
LOC_Os04g46990	8.85724	2.71024e-169	0.0210187	8.38114	cis-zeatin O-glucosyltransferase, putative
LOC_Os03g15920	2.79196	2.74961e-169	30.3625	176.844	expressed protein
LOC_Os04g47770	6.03227	4.35301e-169	0.119132	6.0953	cis-zeatin O-glucosyltransferase, putative
LOC_Os03g20700	5.08223	4.66043e-169	9.19132	261.901	magnesium-chelatase, putative
LOC_Os09g36220	2.58804	4.84676e-169	57.8879	293.108	response regulator receiver domain containing protein
LOC_Os07g04160	3.4958	9.69337e-169	2.0856	19.5665	peptidyl-prolyl cis-trans isomerase, FKBP-type, putative
LOC_Os06g48720	-3.6103	1.0773e-168	17.8753	1.22956	cadmium/zinc-transporting ATPase 4, putative
LOC_Os11g12740	-3.11262	1.15845e-168	28.3243	2.75507	peptide transporter PTR2, putative
LOC_Os05g03884	-4.81114	1.41447e-168	12.2844	0.367026	homeobox protein knotted-1-like 6, putative
LOC_Os07g36090	3.88328	1.8024e-168	45.3563	563.218	ribosomal protein L28 protein, putative
LOC_Os09g33580	6.93537	2.20317e-168	0.0758759	8.21277	BEE 1, putative
LOC_Os04g46610	3.42353	2.4329e-168	1.21243	10.8819	PAP fibrillin family domain containing protein
LOC_Os02g06560	3.68998	2.4964e-168	6.96645	76.9154	wound induced protein, putative
LOC_Os06g02500	3.01901	2.57897e-168	5.77242	39.218	superoxide dismutase, chloroplast, putative
LOC_Os01g52450	-3.43811	2.60642e-168	13.444	1.04182	hexokinase, putative
LOC_Os07g35810	-3.78825	3.42714e-168	18.5286	1.12629	TKL_IRAK_DUF26-ld.6 - DUF26 kinases have homology to DUF26 containing loci
LOC_Os01g43150	2.42077	3.6636e-168	16.9774	76.4482	OsFtsH9 FtsH protease, homologue of AtFtsH11
LOC_Os08g34220	2.61036	4.24142e-168	4.25743	21.8829	omega-6 fatty acid desaturase, chloroplast precursor, putative
LOC_Os11g26890	2.66606	6.29469e-168	7.6111	40.4885	expressed protein
LOC_Os11g06900	3.18656	6.51827e-168	1.50936	11.6441	amidase family protein, putative
LOC_Os05g48160	3.89741	7.91018e-168	1.94035	24.2004	2Fe-2S iron-sulfur cluster binding domain containing protein
LOC_Os07g01130	-2.50973	9.27969e-168	54.5285	8.0689	pentatricopeptide containing protein, putative
LOC_Os01g66180	-2.48868	1.14073e-167	85.8517	12.8797	cytochrome c, putative
LOC_Os03g17730	2.27095	1.59023e-167	7.43473	30.2776	P-protein, putative
LOC_Os05g27100	3.6569	1.66068e-167	10.6546	112.465	expressed protein
LOC_Os03g56660	4.03055	1.79527e-167	11.5298	158.245	calmodulin binding protein, putative
LOC_Os11g16400	-7.9523	2.30961e-167	8.87232	0.0282215	expressed protein
LOC_Os12g17910	3.48696	2.38935e-167	27.5244	259.769	T-complex protein, putative
LOC_Os02g25700	-5.56016	2.80323e-167	17.0742	0.301036	O-acyltransferase, putative
LOC_Os05g48630	4.74098	2.99651e-167	56.1685	1262.92	expressed protein
LOC_Os11g45970	-7.38597	3.07882e-167	6.45326	0.0314683	NBS-LRR disease resistance protein, putative
LOC_Os06g07790	7.09166	5.30272e-167	0.0328184	3.43981	retrotransposon protein, putative, unclassified
LOC_Os04g56320	3.31175	5.72224e-167	1.70837	14.2358	AAA-type ATPase family protein, putative
LOC_Os05g01970	3.09644	5.91986e-167	5.67852	40.6491	NAD dependent epimerase/dehydratase family protein, putative
LOC_Os12g23180	5.98934	6.71734e-167	5.27297	280.078	3-beta hydroxysteroid dehydrogenase/isomerase family protein, putative
LOC_Os05g30220	2.58812	7.18673e-167	1.98324	9.993	disease resistance RPP13-like protein 1, putative
LOC_Os11g10520	4.77865	8.29388e-167	0.316304	7.1392	dehydrogenase, putative
LOC_Os12g44220	-6.17234	2.24944e-166	9.39157	0.108001	ATPase 2, putative
LOC_Os07g01480	2.96173	2.88041e-166	7.94777	51.9011	oxygen evolving enhancer protein 3 domain containing protein
LOC_Os04g56990	-2.58934	3.07034e-166	22.6169	3.15968	Myb-like DNA-binding domain containing protein, putative
LOC_Os01g69120	3.0911	4.14332e-166	11.5589	82.8078	uncharacterized RNA methyltransferase pc1998, putative
LOC_Os04g51280	3.17364	5.74256e-166	16.7981	127.112	DAG protein, chloroplast precursor, putative
LOC_Os09g29510	-7.78102	5.98884e-166	5.904	0.0214025	OsWAK80 - OsWAK receptor-like protein kinase
LOC_Os04g10924	8.65497	1.08684e-165	0.0469472	18.1201	expressed protein
LOC_Os05g32390	2.31366	1.1421e-165	5.28502	22.0832	FZL, putative
LOC_Os11g26340	5.80091	1.30809e-165	0.597193	26.4497	RALFL24 - Rapid ALkalinization Factor RALF family protein precursor
LOC_Os06g19530	9.18164	1.41392e-165	0.0107215	7.14177	oxidoreductase, short chain dehydrogenase/reductase family, putative
LOC_Os02g40440	7.39666	1.45362e-165	0.0462591	6.1824	GDSL-like lipase/acylhydrolase, putative
LOC_Os08g39694	3.36175	1.53535e-165	2.15153	18.4545	cytochrome P450, putative
LOC_Os02g10140	-4.01196	2.16804e-165	36.03	1.87775	bZIP transcription factor domain containing protein
LOC_Os12g31160	-9.59803	3.00703e-165	3.51385	0.00288522	MLA10, putative
LOC_Os01g20110	3.18626	3.17902e-165	6.86988	52.5023	expressed protein
LOC_Os08g02160	7.69961	3.28511e-165	0.0332276	6.95293	no apical meristem protein, putative
LOC_Os12g10260	-8.81082	3.47959e-165	5.79449	0.00945721	transposon protein, putative, unclassified
LOC_Os05g37140	-2.45118	4.10358e-165	101.193	15.5817	2Fe-2S iron-sulfur cluster binding domain containing protein
LOC_Os04g50920	-8.73683	5.26041e-165	6.23819	0.0105915	WRKY37
LOC_Os01g17150	4.11075	6.16767e-165	13.0314	188.296	plastid-specific 50S ribosomal protein 5, chloroplast precursor, putative
LOC_Os03g19375	-8.06969	6.68149e-165	25.4051	0.0736534	expressed protein
LOC_Os04g29090	7.15338	6.73319e-165	0.0539937	6.05485	FAD-binding and arabino-lactone oxidase domains containing protein, putative
LOC_Os05g37520	3.9169	7.57647e-165	4.17791	52.9505	expressed protein
LOC_Os09g10750	4.83221	1.0814e-164	5.11859	121.788	rhodanese-like, putative
LOC_Os01g37110	-3.9899	1.09389e-164	20.9804	1.11093	ABIL2, putative
LOC_Os02g35660	-4.2618	1.12963e-164	13.093	0.57453	PTF1, putative
LOC_Os06g24070	5.44604	1.16455e-164	4.57518	166.838	myb-like DNA-binding domain containing protein
LOC_Os02g02000	7.17281	1.449e-164	0.135035	15.496	cytochrome P450, putative
LOC_Os03g20380	3.74355	1.4802e-164	2.99806	33.7152	CAMK_KIN1/SNF1/Nim1_like.2 - CAMK includes calcium/calmodulin depedent protein kinases
LOC_Os01g04280	-3.42515	1.68767e-164	19.3032	1.50835	calmodulin binding protein, putative
LOC_Os11g47970	6.17658	1.82448e-164	19.5669	1188.28	AAA-type ATPase family protein, putative
LOC_Os03g42070	-3.06464	2.03558e-164	19.0745	1.91757	cyclin, putative
LOC_Os09g29430	3.22049	2.58363e-164	2.4163	18.9146	citrate transporter, putative
LOC_Os02g32690	-3.48826	3.37461e-164	12.9861	0.975301	pleiotropic drug resistance protein 15, putative
LOC_Os06g01850	5.77136	3.70494e-164	12.014	551.273	ferredoxin--NADP reductase, chloroplast precursor, putative
LOC_Os09g37840	-6.90272	3.70688e-164	2.12677	0.0145257	carbohydrate binding protein, putative
LOC_Os09g04790	2.27306	5.31034e-164	25.7426	104.793	PAP fibrillin family domain containing protein
LOC_Os03g63480	3.41673	6.58632e-164	12.2915	110.156	ankyrin repeat domain containing protein
LOC_Os01g42330	-5.22295	6.70984e-164	5.251	0.117334	retrotransposon protein, putative, unclassified
LOC_Os01g14010	-6.09945	6.77904e-164	7.17979	0.0866402	ZOS1-05 - C2H2 zinc finger protein
LOC_Os08g37250	-5.20674	9.52144e-164	76.4688	1.74512	patatin, putative
LOC_Os02g13870	3.88518	1.49592e-163	5.41502	67.6632	aquaporin protein, putative
LOC_Os10g30450	-2.41159	1.67123e-163	52.975	8.38216	heavy-metal-associated domain-containing protein, putative
LOC_Os03g18020	4.05248	1.71347e-163	2.05081	28.3245	rhodanese-like family protein, putative
LOC_Os02g55120	3.45707	2.03511e-163	6.10367	56.1205	translation initiation factor IF-3, putative
LOC_Os08g09270	2.70064	2.41185e-163	9.64073	52.6974	pentatricopeptide, putative
LOC_Os04g33210	2.29318	2.84932e-163	6.70715	27.6579	ERD1 protein, chloroplast precursor, putative
LOC_Os04g27790	7.42902	3.58073e-163	0.0370555	5.73107	terpene synthase, putative
LOC_Os01g14890	11.643	8.41075e-163	0	7.25834	expressed protein
LOC_Os01g56350	2.47037	8.64553e-163	8.14578	37.9855	PTAC12, putative
LOC_Os05g34630	4.11763	9.34904e-163	1.60643	23.0716	hydrolase, alpha/beta fold family domain containing protein
LOC_Os03g18640	-4.24989	9.89213e-163	13.4562	0.593258	laccase precursor protein, putative
LOC_Os03g12290	-3.36315	9.89855e-163	121.839	9.96359	glutamine synthetase, catalytic domain containing protein
LOC_Os02g49680	4.28098	1.02604e-162	9.15211	149.097	arsenate reductase, putative
LOC_Os07g07310	3.01047	1.09234e-162	3.85235	26.0683	polynucleotide phosphorylase, putative
LOC_Os08g32170	-2.84818	1.10216e-162	54.7769	6.39904	oxidoreductase, 2OG-FeII oxygenase domain containing protein, putative
LOC_Os10g17650	-5.29403	1.12521e-162	25.2302	0.540154	Os10bglu34 - beta-glucosidase homologue, similar to Os3bglu6
LOC_Os05g18294	7.6724	1.2368e-162	0.0291099	5.18412	SEC14 cytosolic factor family protein, putative
LOC_Os03g56310	2.34837	1.60834e-162	8.44574	36.165	5-nucleotidase domain-containing protein, putative
LOC_Os03g61960	-2.33432	2.61867e-162	290.966	48.5717	2Fe-2S iron-sulfur cluster binding domain containing protein
LOC_Os06g49120	4.50711	3.05977e-162	0.355998	7.01922	Complex I intermediate-associated protein 30 domain containing protein, putative
LOC_Os10g04429	8.74864	3.59026e-162	0.0145218	5.68563	transferase family protein, putative
LOC_Os01g20830	3.06417	5.32226e-162	5.85609	41.2253	heavy metal-associated domain containing protein
LOC_Os05g30250	5.52393	6.09754e-162	0.124941	4.8951	Os5bglu19 - beta-glucosidase homologue, similar to G. max isohydroxyurate hydrolase
LOC_Os05g09640	7.16536	6.57888e-162	0.0583466	6.79837	uncharacterized protein At4g06744 precursor, putative
LOC_Os03g26910	-3.25646	1.02236e-161	40.1947	3.53541	uncharacterized glycosyl hydrolase Rv2006/MT2062, putative
LOC_Os01g31980	-2.51178	1.02545e-161	24.3908	3.59717	MATE efflux family protein, putative
LOC_Os12g01770	5.5238	1.11689e-161	0.186549	7.12717	protein phosphatase 2c, putative
LOC_Os09g19350	-6.51461	1.68363e-161	6.06734	0.0543941	expressed protein
LOC_Os02g51790	3.58677	2.2677e-161	7.39731	74.5611	ribosomal protein L29, putative
LOC_Os01g61460	-2.43936	2.35947e-161	40.4751	6.27812	leaf senescence related protein, putative
LOC_Os03g52640	2.79132	2.39884e-161	5.68174	32.9572	expressed protein
LOC_Os10g02300	-4.90131	2.45133e-161	22.5958	0.633044	uncharacterized Cys-rich domain containing protein, putative
LOC_Os02g38840	-2.43141	3.30285e-161	53.2402	8.3143	glucose-6-phosphate 1-dehydrogenase, cytoplasmic isoform, putative
LOC_Os02g09150	2.69894	5.00414e-161	17.9475	97.973	inorganic H+ pyrophosphatase, putative
LOC_Os06g22100	-4.89463	5.35411e-161	10.3684	0.292133	DNA binding protein, putative
LOC_Os08g09800	-6.93419	5.84886e-161	5.04621	0.0337555	WRKY105
LOC_Os01g66170	2.42677	6.51585e-161	8.08706	36.5415	SNARE associated Golgi protein, putative
LOC_Os11g38020	2.54335	6.67628e-161	4.80309	23.5772	GTPase of unknown function domain containing protein, putative
LOC_Os11g47980	6.30038	7.11349e-161	0.509397	32.2286	expressed protein
LOC_Os04g52230	3.47758	9.16548e-161	0.963645	9.18284	ent-kaurene synthase, chloroplast precursor, putative
LOC_Os07g39530	-4.8309	9.96782e-161	6.60541	0.194312	BTBN16 - Bric-a-Brac, Tramtrack, Broad Complex BTB domain with non-phototropic hypocotyl 3 NPH3 domain
LOC_Os03g61220	3.59123	1.11016e-160	13.0302	132.025	DEAD-box ATP-dependent RNA helicase 3, putative
LOC_Os07g48910	6.15013	1.35769e-160	0.130983	7.7994	retrotransposon protein, putative, unclassified
LOC_Os05g45920	3.12155	1.36761e-160	3.04733	22.1659	S1 RNA binding domain containing protein
LOC_Os06g12610	-2.43269	1.69028e-160	21.9558	3.42132	auxin efflux carrier component, putative
LOC_Os11g32510	-7.88774	1.73901e-160	13.6864	0.0458276	OsGH3-13 - Auxin-responsive GH3 gene family member
LOC_Os10g28370	4.09927	2.76e-160	0.896852	12.6686	chlorophyllase-2, chloroplast precursor, putative
LOC_Os04g57500	2.21691	2.80225e-160	14.4485	56.4965	phosphatidate cytidylyltransferase, putative
LOC_Os05g30680	-7.05988	2.82098e-160	7.80544	0.0476998	leucine zipper protein-like, putative
LOC_Os09g27980	-4.3431	3.21297e-160	14.4749	0.598913	emp24/gp25L/p24 family protein, putative
LOC_Os01g28600	-8.73772	3.40448e-160	4.86619	0.00830956	exo70 exocyst complex subunit family protein, putative
LOC_Os03g09140	-2.96337	3.7e-160	37.6831	4.06693	ras-related protein, putative
LOC_Os11g29210	-5.70577	3.95618e-160	43.6046	0.697809	resistance-gene-interacting protein, putative
LOC_Os07g07860	-6.43787	5.03406e-160	25.434	0.242328	LTPL76 - Protease inhibitor/seed storage/LTP family protein precursor
LOC_Os01g64660	4.34393	5.23332e-160	3.49844	59.2292	fructose-1,6-bisphosphatase, putative
LOC_Os04g38750	3.57274	5.60799e-160	16.9113	168.791	plastid-specific 30S ribosomal protein 3, chloroplast precursor, putative
LOC_Os02g51820	2.83179	6.27286e-160	3.23296	19.3772	expressed protein
LOC_Os02g55630	2.42135	6.99468e-160	22.5307	101.744	COBW domain containing protein, putative
LOC_Os11g07460	7.43091	7.27317e-160	0.0420695	6.81662	TCP family transcription factor, putative
LOC_Os09g31210	-3.91638	8.59613e-160	16.5375	0.920024	AGC_PVPK_like_CDK8.1 - ACG kinases include homologs to PKA, PKG and PKC
LOC_Os01g39960	4.48646	9.82132e-160	2.35466	43.7947	lycopene epsilon cyclase, chloroplast precursor, putative
LOC_Os10g36500	4.13798	1.17826e-159	7.85799	115.896	invertase/pectin methylesterase inhibitor family protein, putative
LOC_Os06g16160	-9.57278	1.26866e-159	7.35687	0.00714401	expressed protein
LOC_Os02g36840	-4.37894	1.32317e-159	9.30736	0.37445	cytokinin-O-glucosyltransferase 2, putative
LOC_Os04g59160	-6.70989	2.10763e-159	13.0467	0.101996	peroxidase precursor, putative
LOC_Os02g08510	-9.68251	2.16999e-159	12.2107	0.00956445	ZOS2-04 - C2H2 zinc finger protein
LOC_Os11g15340	-3.37958	2.34106e-159	44.4009	3.59071	SAM dependent carboxyl methyltransferase family protein, putative
LOC_Os10g36924	-2.9816	2.46138e-159	49.6049	5.28844	aquaporin protein, putative
LOC_Os01g51540	-2.42249	3.95333e-159	50.1661	7.87661	cytidine/deoxycytidylate deaminase, putative
LOC_Os04g41229	-3.11165	4.1074e-159	43.7099	4.25605	helix-loop-helix DNA-binding domain containing protein
LOC_Os07g39850	3.86956	6.95463e-159	0.622604	7.70514	expressed protein
LOC_Os04g58390	2.59533	7.19389e-159	6.7146	34.3165	allantoinase, putative
LOC_Os01g41810	4.3401	8.00827e-159	0.617548	10.5923	cytochrome P450 72A1, putative
LOC_Os02g10760	4.76953	8.28326e-159	0.615647	14.116	AP2 domain containing protein
LOC_Os01g28540	3.56889	9.88113e-159	1.96709	19.3334	stress regulated protein, putative
LOC_Os11g34920	-2.57184	1.06708e-158	16.8191	2.38427	stripe rust resistance protein Yr10, putative
LOC_Os01g70770	3.55369	1.22386e-158	1.97101	19.291	glutathione S-transferase, putative
LOC_Os05g50930	2.5878	1.29539e-158	3.98217	20.0755	RNA polymerase sigma factor, putative
LOC_Os01g33810	-7.78204	1.44801e-158	5.31041	0.0189644	disease resistance protein RPM1, putative
LOC_Os03g55220	-5.09442	1.59808e-158	11.075	0.271478	bHelix-loop-helix transcription factor, putative
LOC_Os08g08840	-2.14617	1.78093e-158	203.122	38.6394	phosphate/phosphate translocator, putative
LOC_Os05g42250	4.4387	2.04176e-158	0.425181	7.50507	cyclic nucleotide-gated ion channel 2, putative
LOC_Os09g19850	2.32472	2.07372e-158	3.17229	13.392	chloroplastic group IIA intron splicing facilitator CRS1, chloroplast precursor, putative
LOC_Os01g42030	-2.78829	2.40616e-158	39.4841	4.8148	mitochondrial chaperone BCS1, putative
LOC_Os01g71094	-3.82685	2.80295e-158	34.1016	2.02086	basic 7S globulin 2 precursor, putative
LOC_Os04g43680	-2.96007	2.90171e-158	34.9949	3.78244	MYB family transcription factor, putative
LOC_Os01g11760	-5.92761	3.02677e-158	9.76631	0.133189	GDSL-like lipase/acylhydrolase, putative
LOC_Os06g15730	4.49152	4.53152e-158	0.243367	4.541	expressed protein
LOC_Os02g08530	2.35698	5.49746e-158	6.26974	27.0687	protein kinase family protein, putative
LOC_Os07g31720	2.528	7.843e-158	66.9264	325.4	GTPase activating protein, putative
LOC_Os09g24370	-6.95361	8.81783e-158	663.957	4.5037	expressed protein
LOC_Os03g25030	-6.82284	8.8957e-158	32.1865	0.237313	GDSL-like lipase/acylhydrolase, putative
LOC_Os10g18870	-8.82881	1.11883e-157	36.0677	0.0632472	dirigent, putative
LOC_Os06g27760	2.93831	1.20202e-157	6.56149	42.1084	peptide methionine sulfoxide reductase msrB, putative
LOC_Os01g52660	-7.60961	1.3341e-157	13.0891	0.05342	POEI51 - Pollen Ole e I allergen and extensin family protein precursor
LOC_Os04g53230	2.34942	1.70541e-157	69.1211	296.35	aminomethyltransferase, putative
LOC_Os06g10870	-10.1873	2.81274e-157	16.7109	0.00909849	retrotransposon protein, putative, unclassified
LOC_Os06g39230	4.05433	3.13338e-157	0.884324	12.2602	aldehyde dehydrogenase, putative
LOC_Os02g45054	2.59335	4.22192e-157	4.93204	24.9764	ZOS2-15 - C2H2 zinc finger protein
LOC_Os05g47770	-3.8865	4.48653e-157	9.47123	0.536823	serine/threonine-protein kinase At1g18390 precursor, putative
LOC_Os04g31690	2.68566	4.95109e-157	14.0529	76.0627	expressed protein
LOC_Os03g06630	3.23115	6.60547e-157	2.24723	17.8936	heat stress transcription factor, putative
LOC_Os05g42190	-2.41961	8.74331e-157	63.719	10.0201	NADPH-dependent FMN reductase domain containing protein
LOC_Os07g32880	4.71917	8.98173e-157	17.1544	379.304	ATP synthase gamma chain, putative
LOC_Os06g01460	2.70712	9.58467e-157	3.68933	20.2016	expressed protein
LOC_Os10g10170	3.97456	9.61754e-157	4.91461	64.8499	PPR repeat domain containing protein, putative
LOC_Os05g28040	-3.86459	1.46542e-156	17.0465	0.983655	DUF640 domain containing protein, putative
LOC_Os03g32470	2.61986	1.52821e-156	8.8043	45.5825	leucoanthocyanidin dioxygenase, putative
LOC_Os01g03549	4.11692	1.53252e-156	0.93342	13.9009	multi-copper oxidase type I family protein, putative
LOC_Os10g05780	4.46611	1.59405e-156	0.537462	9.74458	POT domain containing peptide transporter, putative
LOC_Os10g02480	2.43557	1.60344e-156	7.44913	33.9397	oxidoreductase, aldo/keto reductase family protein, putative
LOC_Os11g42940	-7.02551	1.65406e-156	16.725	0.104504	integral membrane protein, putative
LOC_Os05g33080	3.99135	1.87802e-156	0.787788	10.5104	serine/threonine-protein kinase, putative
LOC_Os02g37260	-7.49224	1.9284e-156	49.3874	0.218334	hypothetical protein
LOC_Os05g37830	-2.36639	1.96215e-156	88.4786	14.4561	expressed protein
LOC_Os04g49970	-6.54278	3.8621e-156	8.31104	0.0734139	U-box, putative
LOC_Os11g05552	3.25072	5.98225e-156	4.24273	33.8531	signal recognition particle 54 kDa protein, chloroplast precursor, putative
LOC_Os07g09370	4.19401	6.39939e-156	0.55807	8.48622	pentatricopeptide, putative
LOC_Os02g02190	-10.2943	6.8797e-156	10.143	0.00526007	transporter, major facilitator family, putative
LOC_Os08g31910	2.84087	7.41788e-156	4.0643	24.3773	expressed protein
LOC_Os10g40290	4.11999	8.39628e-156	0.839253	12.2494	pectinacetylesterase domain containing protein
LOC_Os03g46470	-4.52602	1.03508e-155	26.2176	0.955262	metal cation transporter, putative
LOC_Os02g13560	2.14267	1.09949e-155	32.3256	120.171	transporter family protein, putative
LOC_Os09g30100	3.06362	1.103e-155	1.94363	13.6266	NOL1/NOP2/sun family protein, putative
LOC_Os11g05050	2.35206	1.12425e-155	334.661	1438.5	stem-specific protein TSJT1, putative
LOC_Os02g04700	-2.25326	1.28247e-155	56.6936	10.0118	tRNA synthetases class II domain containing protein
LOC_Os03g14300	-4.79878	1.48082e-155	23.8727	0.717874	THION29 - Plant thionin family protein precursor
LOC_Os02g24700	7.22542	1.87015e-155	0.0947142	10.5989	OsSAUR8 - Auxin-responsive SAUR gene family member
LOC_Os05g50950	3.34719	1.91306e-155	0.829364	7.0211	pentatricopeptide repeat protein PPR986-12, putative
LOC_Os04g36760	2.93693	2.35578e-155	19.9421	128.222	enzyme of the cupin superfamily protein, putative
LOC_Os01g44390	6.17939	2.96458e-155	0.0985717	6.21489	MYB family transcription factor, putative
LOC_Os02g09440	4.66921	3.24346e-155	0.438593	9.42336	expressed protein
LOC_Os03g61260	3.77638	4.30564e-155	16.3725	188.311	ribosomal L18p/L5e family protein, putative
LOC_Os04g33570	-10.8153	7.16212e-155	18.3246	0.00661509	RCN4 Centroradialis-like1 homologous to TFL1 gene; contains Pfam profile PF01161: Phosphatidylethanolamine-binding protein
LOC_Os03g60480	2.74453	8.53653e-155	5.02745	28.4512	heavy metal-associated domain containing protein
LOC_Os11g06180	-3.90283	1.00953e-154	19.7962	1.1111	nodulation-signaling pathway 2 protein, putative
LOC_Os01g61120	2.4704	1.0808e-154	6.07073	28.2361	expressed protein
LOC_Os03g05500	-5.59673	1.26601e-154	22.4732	0.38631	DUF260 domain containing protein, putative
LOC_Os07g42626	-2.38944	1.49662e-154	22.7371	3.65317	STRUBBELIG-RECEPTOR FAMILY 6 precursor, putative
LOC_Os01g67720	2.2842	1.56839e-154	7.80082	32.063	ABC1 family domain containing protein, putative
LOC_Os10g40740	3.13734	1.75411e-154	8.72069	64.3268	helix-loop-helix DNA-binding domain containing protein
LOC_Os01g31110	2.30664	1.85406e-154	8.95136	37.2248	CRS2-associated factor 1, chloroplast precursor, putative
LOC_Os06g45710	-2.57741	2.82714e-154	59.4652	8.39427	phosphoglycerate kinase protein, putative
LOC_Os02g02390	3.29747	2.88109e-154	5.76749	47.6137	S1 RNA binding domain containing protein
LOC_Os03g45400	2.74188	3.00939e-154	8.58959	48.2128	antitermination NusB domain-containing protein, putative
LOC_Os12g04410	9.59421	5.23402e-154	0.00453359	4.54691	BTBA6 - Bric-a-Brac,Tramtrack, Broad Complex BTB domain with Ankyrin repeat region
LOC_Os01g69070	2.83169	5.30877e-154	4.14968	25.0725	auxin efflux carrier component, putative
LOC_Os11g02100	-5.01882	6.82808e-154	15.7872	0.40734	peroxidase precursor, putative
LOC_Os04g34390	-7.93988	7.4432e-154	5.04821	0.0159598	serine/threonine-protein kinase receptor precursor, putative
LOC_Os07g36800	-2.28102	7.82498e-154	112.272	19.44	UPF0041 domain containing protein, putative
LOC_Os05g50340	3.92602	8.22345e-154	5.27818	66.8281	MYB family transcription factor, putative
LOC_Os01g04580	-3.48492	9.36349e-154	11.0161	0.826338	Ser/Thr protein kinase, putative
LOC_Os05g50380	2.67788	9.82719e-154	4.58758	24.7636	glucose-1-phosphate adenylyltransferase large subunit, chloroplast precursor, putative
LOC_Os01g05480	6.72069	1.28334e-153	0.0337297	3.34359	expressed protein
LOC_Os06g16060	-8.5547	1.28768e-153	16.0299	0.030906	zinc finger, C3HC4 type domain containing protein
LOC_Os02g50560	2.5345	1.48454e-153	5.08218	24.7671	DSHCT domain containing protein
LOC_Os05g15690	-11.8661	1.52254e-153	10.6046	0	expansin precursor, putative
LOC_Os02g39160	2.32685	1.54108e-153	27.7827	117.371	hydroxymethylbutenyl 4-diphosphate synthase, putative
LOC_Os06g02810	5.99758	1.59747e-153	0.155437	8.49377	expressed protein
LOC_Os10g03400	-3.26997	1.6366e-153	14.0315	1.22287	phosphatidylinositol transfer, putative
LOC_Os03g59774	2.50238	2.27592e-153	6.89349	33.0459	expressed protein
LOC_Os04g46130	3.08031	2.31723e-153	5.36973	38.1479	plastocyanin-like domain containing protein, putative
LOC_Os07g18154	3.13069	2.6774e-153	1.70286	12.551	aldehyde oxidase 4, putative
LOC_Os01g50160	-2.84009	2.71264e-153	39.9143	4.69314	MDR-like ABC transporter, putative
LOC_Os08g03310	5.26734	2.89737e-153	0.952649	30.6693	zinc finger family protein, putative
LOC_Os03g64350	2.39576	2.97516e-153	7.08676	31.3851	rhodanese-like domain containing protein, putative
LOC_Os06g15330	5.35443	3.52193e-153	0.698436	23.1559	CCT/B-box zinc finger protein, putative
LOC_Os06g02580	3.36599	3.61335e-153	2.5593	21.9028	high-affinity nickel-transport family protein, putative
LOC_Os02g01220	-2.17984	4.52665e-153	106.936	19.8687	rhodanese-like domain containing protein, putative
LOC_Os08g06540	-3.70407	4.58277e-153	24.8207	1.6018	expressed protein
LOC_Os09g29840	2.44062	5.57007e-153	16.7274	76.52	heat shock protein, putative
LOC_Os01g61380	-2.46241	8.37988e-153	57.3481	8.76403	lactate/malate dehydrogenase, putative
LOC_Os08g33940	6.57172	8.4442e-153	0.0809007	6.45114	MYB family transcription factor, putative
LOC_Os02g56040	2.56883	8.95686e-153	4.71201	23.4603	chaperone protein dnaJ, putative
LOC_Os02g42620	6.84054	9.27985e-153	0.0774925	7.32268	protein kinase, putative
LOC_Os03g44670	-2.37421	9.78785e-153	55.2846	8.98331	expressed protein
LOC_Os06g11400	5.06527	2.55722e-152	0.376792	10.889	expressed protein
LOC_Os02g39040	2.32896	2.90832e-152	5.77222	24.3934	mTERF domain containing protein
LOC_Os03g03020	4.12967	3.34871e-152	8.11196	118.746	L11 domain containing ribosomal protein, putative
LOC_Os03g58800	-2.58939	4.17213e-152	39.8581	5.58021	ATPase, putative
LOC_Os05g01950	3.53706	4.19748e-152	11.5227	111.808	expressed protein
LOC_Os07g09310	-3.4409	6.09849e-152	33.6946	2.60996	thioredoxin, putative
LOC_Os09g36880	3.44394	7.89879e-152	1.61744	14.6116	GDSL-like lipase/acylhydrolase, putative
LOC_Os06g38080	-8.71891	1.03779e-151	7.51154	0.013468	von Willebrand factor type A domain containing protein, putative
LOC_Os03g21900	2.44262	1.04275e-151	21.849	100.018	uroporphyrinogen decarboxylase, putative
LOC_Os01g45140	-3.73066	1.04873e-151	18.7532	1.18426	anthocyanin 3-O-beta-glucosyltransferase, putative
LOC_Os01g22336	-3.6353	1.20961e-151	22.3716	1.51313	peroxidase precursor, putative
LOC_Os01g11946	2.23509	1.4651e-151	5.42135	21.5179	ABC transporter, ATP-binding protein, putative
LOC_Os01g42234	-2.36438	1.80716e-151	30.6812	5.015	amino acid permease family protein, putative
LOC_Os01g13390	3.94198	1.8848e-151	1.47093	18.6288	expressed protein
LOC_Os01g74490	-3.65837	2.27132e-151	33.2522	2.21278	heavy metal-associated domain containing protein
LOC_Os07g01560	-2.27521	2.43916e-151	107.689	18.7204	transporter family protein, putative
LOC_Os10g38910	3.1503	2.52601e-151	6.61158	49.1499	expressed protein
LOC_Os10g38920	8.05691	2.88497e-151	0.0177346	4.45528	protein kinase domain containing protein
LOC_Os03g45870	3.08348	3.09083e-151	3.08574	21.8644	expressed protein
LOC_Os08g32120	-2.46903	3.17857e-151	311.377	47.3895	expressed protein
LOC_Os01g16620	2.42735	3.22215e-151	6.87381	30.9896	expressed protein
LOC_Os11g33394	3.88565	3.50044e-151	1.67832	20.589	plant protein of unknown function domain containing protein
LOC_Os03g04890	-5.29638	3.89751e-151	5.76663	0.12256	zinc finger family protein, putative
LOC_Os10g25430	4.22693	6.57466e-151	0.875057	13.4749	Ser/Thr protein phosphatase family protein, putative
LOC_Os03g56840	2.52778	7.46062e-151	5.39724	26.2657	GTP-binding protein, putative
LOC_Os07g28480	3.93418	9.31913e-151	2.64619	34.0143	glutathione S-transferase, putative
LOC_Os08g44750	-2.88934	9.43758e-151	45.9585	5.21433	auxin-induced protein 5NG4, putative
LOC_Os01g73170	2.4933	1.14795e-150	15.6443	74.0007	peroxidase precursor, putative
LOC_Os09g25550	2.56081	1.3974e-150	2.55831	12.6754	pentatricopeptide, putative
LOC_Os03g26820	2.38173	1.56628e-150	32.2504	141.388	LTPL52 - Protease inhibitor/seed storage/LTP family protein precursor
LOC_Os01g59090	3.7935	2.05818e-150	4.17176	48.0512	thylakoid lumenal 20 kDa protein, putative
LOC_Os10g39710	-3.33812	2.13634e-150	38.7467	3.21847	strictosidine synthase, putative
LOC_Os11g06030	3.76825	2.21843e-150	4.56518	52.8986	expressed protein
LOC_Os03g25960	2.86608	2.28024e-150	16.2289	99.4465	RNA recognition motif containing protein, putative
LOC_Os06g01400	2.34701	2.39641e-150	3.98539	17.0415	glycyl-tRNA synthetase 2, chloroplast/mitochondrial precursor, putative
LOC_Os11g03940	-6.86879	3.82483e-150	1.83152	0.0127468	retrotransposon protein, putative, Ty1-copia subclass
LOC_Os05g37970	-2.30596	4.71803e-150	24.5927	4.18802	universal stress protein domain containing protein, putative
LOC_Os11g03600	-5.28181	5.39907e-150	10.1319	0.216894	harpin-induced protein 1 domain containing protein
LOC_Os06g12410	-4.19492	5.4033e-150	34.5366	1.58042	GDSL-like lipase/acylhydrolase, putative
LOC_Os02g17940	4.46099	5.54956e-150	0.364678	7.01434	leucoanthocyanidin dioxygenase, putative
LOC_Os10g27330	3.04135	5.60062e-150	1.74006	12.0894	glycerol-3-phosphate acyltransferase, putative
LOC_Os11g37860	-2.39722	6.08616e-150	16.9886	2.71548	stripe rust resistance protein Yr10, putative
LOC_Os10g10620	-7.70872	7.7779e-150	15.98	0.0607564	invertase/pectin methylesterase inhibitor family protein, putative
LOC_Os07g33610	-3.44071	8.17776e-150	33.6027	2.60602	cytochrome P450, putative
LOC_Os06g49880	-3.07626	1.13576e-149	52.6671	5.25118	B-box zinc finger family protein, putative
LOC_Os01g55830	-2.2078	1.17946e-149	1439.63	262.31	glutathione S-transferase, putative
LOC_Os06g35650	-6.87473	1.67414e-149	7.6511	0.0532024	reticuline oxidase-like protein precursor, putative
LOC_Os04g58220	-6.39725	1.86608e-149	7.3801	0.0720519	transporter family protein, putative
LOC_Os04g42040	-3.99407	1.97713e-149	39.0539	2.05421	expressed protein
LOC_Os01g42280	3.78565	2.02029e-149	0.572163	6.5101	pentatricopeptide, putative
LOC_Os01g52410	-5.77491	2.30604e-149	13.2154	0.200498	myb-like DNA-binding domain containing protein, putative
LOC_Os01g60060	-3.91047	2.42639e-149	15.3742	0.859952	leucine-rich repeat family protein, putative
LOC_Os01g12070	-8.66627	2.84725e-149	4.58603	0.00827154	endoglucanase precursor, putative
LOC_Os04g41710	-11.5783	3.11542e-149	7.21946	0	expressed protein
LOC_Os03g21370	3.4898	3.69012e-149	13.4771	126.904	expressed protein
LOC_Os07g01750	-2.89545	4.18368e-149	23.285	2.63534	MATE efflux family protein, putative
LOC_Os05g05140	2.30097	4.51946e-149	11.1346	46.2082	expressed protein
LOC_Os11g05390	-6.02371	5.07144e-149	7.26914	0.0920868	transporter, major facilitator family, putative
LOC_Os03g64150	-3.30799	5.71792e-149	23.2827	1.97725	MATE efflux family protein, putative
LOC_Os08g14850	-6.67804	5.71837e-149	2.64227	0.0210755	resistance protein, putative
LOC_Os10g01110	-2.37415	6.38528e-149	31.7248	5.14825	OsSCP44 - Putative Serine Carboxypeptidase homologue
LOC_Os06g20820	-5.153	8.84332e-149	20.7355	0.486891	expressed protein
LOC_Os08g09110	8.69639	1.0367e-148	0.00926951	3.12458	NB-ARC domain containing protein
LOC_Os01g53060	2.15751	1.11721e-148	10.0293	37.6802	peroxisomal membrane protein, putative
LOC_Os03g51920	6.82488	1.16883e-148	0.0737776	6.88058	peptidase, M50 family, putative
LOC_Os07g08390	-2.4446	1.50996e-148	40.1303	6.20226	plant-specific domain TIGR01615 family protein
LOC_Os11g17480	-2.69075	1.51134e-148	44.3347	5.77446	retrotransposon protein, putative, Ty1-copia subclass
LOC_Os07g32590	3.56051	2.50094e-148	3.48119	34.2602	peptidase, M24 family protein, putative
LOC_Os03g18070	2.48432	2.51267e-148	17.6158	82.9931	omega-3 fatty acid desaturase, chloroplast precursor, putative
LOC_Os01g71710	-3.33519	3.11134e-148	25.6239	2.1324	amino acid permease family protein, putative
LOC_Os03g10180	2.49368	3.30712e-148	8.48673	40.1414	expressed protein
LOC_Os08g05650	2.48051	4.6079e-148	4.80314	22.4847	diacylglycerol kinase, putative
LOC_Os01g57700	-4.18821	5.24407e-148	14.3618	0.660281	membrane protein, putative
LOC_Os01g24490	-3.9703	5.2803e-148	10.1971	0.546553	expressed protein
LOC_Os09g10010	-3.40969	5.38331e-148	37.8499	2.99898	expressed protein
LOC_Os02g14680	7.26434	6.84674e-148	0.0397127	4.58259	UDP-glucoronosyl and UDP-glucosyl transferase domain containing protein
LOC_Os09g21260	-5.07753	7.55187e-148	12.2752	0.304308	cytochrome P450 domain containing protein
LOC_Os03g43420	2.24354	9.75177e-148	10.0252	39.9596	single-stranded DNA-binding protein, putative
LOC_Os06g19970	6.45514	1.04249e-147	0.108128	8.26849	expressed protein
LOC_Os02g51020	4.07033	1.32463e-147	4.69855	65.5075	expressed protein
LOC_Os11g03860	-7.0195	1.39287e-147	4.01271	0.024832	Ser/Thr protein kinase, putative
LOC_Os04g52720	-3.00339	1.68417e-147	54.9775	5.77278	Cupin domain containing protein
LOC_Os10g35500	-3.74494	1.8378e-147	10.0291	0.628919	epoxide hydrolase, putative
LOC_Os05g25840	2.09816	1.85894e-147	14.7334	53.1229	ELMO/CED-12 family protein, putative
LOC_Os04g37580	2.21122	1.96397e-147	15.3317	59.748	cation transport regulator-like protein 1, putative
LOC_Os02g36850	4.17733	2.82923e-147	1.85426	27.5836	oxygen evolving enhancer protein 3, identical, putative
LOC_Os11g01530	2.60956	3.20943e-147	21.1189	108.513	ferritin-1, chloroplast precursor, putative
LOC_Os02g02640	-3.17558	3.29292e-147	7.46627	0.695032	NBS-LRR disease resistance protein, putative
LOC_Os09g20684	9.67279	3.39969e-147	0.00471492	5.44947	SMP-30/Gluconolaconase/LRE-like region containing protein
LOC_Os09g04624	8.1736	3.74327e-147	0.0280081	6.97231	GDSL-like lipase/acylhydrolase, putative
LOC_Os04g53950	3.26662	3.96442e-147	4.60162	37.4326	glycosyl hydrolases family 16 protein, protein
LOC_Os07g03710	-5.87791	4.59748e-147	76.0219	1.0913	SCP-like extracellular protein
LOC_Os05g12640	5.28133	6.18378e-147	1.04361	32.9231	BURP domain containing protein
LOC_Os07g12100	8.04471	6.25766e-147	0.0107503	2.62484	expressed protein
LOC_Os11g42660	7.71701	6.47916e-147	0.00896331	1.79119	Leucine Rich Repeat family protein
LOC_Os01g67030	-7.99565	7.12339e-147	6.07635	0.0182595	auxin-responsive protein, putative
LOC_Os04g29580	-4.59139	8.16229e-147	12.7548	0.444858	OsWAK37 - OsWAK short gene
LOC_Os04g34250	6.99365	8.57255e-147	0.0273265	3.12306	serine/threonine-protein kinase receptor precursor, putative
LOC_Os05g32140	2.92201	8.7591e-147	8.49506	54.0135	NAD dependent epimerase/dehydratase family protein, putative
LOC_Os05g25370	11.3938	9.07121e-147	0	2.64184	TKL_IRAK_CrRLK1L-1.2 - The CrRLK1L-1 subfamily has homology to the CrRLK1L homolog
LOC_Os03g02640	3.03014	9.48511e-147	3.43247	23.4497	methylthioribose kinase, putative
LOC_Os12g23150	8.51224	1.28253e-146	0.0353084	12.0405	4-nitrophenylphosphatase-like, putative
LOC_Os04g57020	2.40131	1.33784e-146	5.57673	24.7298	expressed protein
LOC_Os07g28790	3.17176	1.63111e-146	2.28713	17.3418	PAP fibrillin family domain containing protein
LOC_Os06g40090	-6.92104	1.80518e-146	14.852	0.10017	VQ domain containing protein, putative
[truncated: 15,423 more rows]
