# Supplementary material for: Characterization of the cytokinin-responsive transcriptome in rice
Source: BMC Plant Biol. 2016 Dec 8;16:260. doi: 10.1186/s12870-016-0932-z (PMC5146874; doi:10.1186/s12870-016-0932-z)
Supplement: Additional file 6: Table S6. — Genes that were DE in roots and shoots in the same direction. (XLSX 419 kb) [file 12870_2016_932_MOESM4_ESM.xlsx]

## Sheet: SupplementalTableS-4
Table S4. Genes differentially regulated in response to cytokinin in roots (FDR ≤0.0001).
gene	log2FC	FDR	RPKM control root	RPKM roots treated with BA	description
LOC_Os04g24319	12.4459	3.71599e-13	0	24.9208	jasmonate-induced protein, putative
LOC_Os04g24310	10.5851	2.49295e-12	0.0243416	39.7222	retrotransposon protein, putative unclassified
LOC_Os08g26580	8.84256	2.7884e-24	0	6.27556	hypothetical protein
LOC_Os12g30824	8.48577	1.10717e-42	0.00372052	1.33363	terpene synthase, putative
LOC_Os01g10110	8.22799	0	0.270076	76.7371	cytokinin dehydrogenase precursor, putative
LOC_Os10g36070	7.75708	8.29856e-30	0.0454686	12.7914	LTPL155 - Protease inhibitor/seed storage/LTP family protein precursor, putative
LOC_Os08g26620	7.48031	1.3853e-35	0.0392507	9.12076	hypothetical protein
LOC_Os10g09860	7.33284	1.97895e-12	0	0.444535	chalcone synthase, putative
LOC_Os10g08620	7.19712	6.22998e-09	0	0.365853	chalcone and stilbene synthases, putative
LOC_Os09g16650	7.1601	2.49378e-10	0	0.401791	legume lectins beta domain containing protein, putative
LOC_Os08g26300	7.10519	2.80529e-09	0	0.320592	retrotransposon protein, putative unclassified
LOC_Os12g43310	7.03749	3.50763e-08	0	1.23022	hypothetical protein
LOC_Os08g26120	6.63066	5.99474e-28	0.0540739	5.36955	expressed protein
LOC_Os05g12190	6.48381	2.7054e-07	0	0.283137	chalcone synthase, putative
LOC_Os07g02870	6.45677	1.09406e-27	0.0481663	4.33085	DUF538 domain containing protein, putative
LOC_Os01g06960	6.447	8.51534e-28	0.0473508	4.58863	POEI34 - Pollen Ole e I allergen and extensin family protein precursor, putative
LOC_Os06g13530	6.35378	9.6538e-07	0	0.563323	benzoate carboxyl methyltransferase, putative
LOC_Os02g38850	6.27376	7.74196e-06	0	0.814926	expressed protein
LOC_Os01g61840	6.21974	9.32877e-80	0.51015	34.1485	hypothetical protein
LOC_Os08g26010	6.21024	1.35549e-53	0.0438379	3.15665	transposon protein, putative CACTA, En/Spm sub-class
LOC_Os01g50170	6.1544	3.9789e-23	0.0110224	0.787673	eukaryotic aspartyl protease domain containing protein
LOC_Os12g43320	6.12377	6.6162e-06	0	0.56738	expressed protein
LOC_Os04g39300	6.12024	4.83775e-05	0	0.296139	heavy metal transport/detoxification protein, putative
LOC_Os06g31280	6.04977	2.27663e-20	0.0443868	2.97428	THION1 - Plant thionin family protein precursor, putative
LOC_Os04g27400	6.04412	3.95516e-16	0.0094552	0.775391	terpene synthase, putative
LOC_Os01g50110	5.99677	2.41733e-05	0	0.167294	MYB family transcription factor, putative
LOC_Os04g10060	5.98802	2.00526e-96	0.166755	10.1244	ent-kaurene synthase, chloroplast precursor, putative
LOC_Os04g10160	5.9603	4.86935e-73	0.259187	16.0207	cytochrome P450, putative
LOC_Os11g38780	5.95276	7.54467e-44	0.26944	16.2878	EF hand family protein, putative
LOC_Os10g21620	5.8878	8.12795e-05	0	0.558118	expressed protein
LOC_Os04g10150	5.85708	6.26701e-05	0	0.210783	expressed protein
LOC_Os11g13840	5.80663	5.04139e-68	0.282454	14.3775	AP2 domain containing protein
LOC_Os10g07616	5.76196	2.25447e-25	0.0840652	4.23922	chalcone synthase, putative
LOC_Os01g09900	5.74838	2.07073e-13	0.00488709	0.371359	helix-loop-helix DNA-binding domain containing protein
LOC_Os07g03950	5.73528	1.83558e-12	0.00554087	0.298274	lectin-like receptor kinase, putative
LOC_Os11g39000	5.69508	2.1573e-22	0.037682	2.2684	helix-loop-helix DNA-binding domain containing protein
LOC_Os03g50710	5.68833	3.36115e-65	0.598382	30.0711	expressed protein
LOC_Os10g08670	5.66977	8.11011e-11	0.00667489	0.515953	chalcone synthase, putative
LOC_Os10g37160	5.66113	2.64048e-83	0.124284	6.31274	transposon protein, putative unclassified
LOC_Os01g60490	5.64096	3.2642e-64	0.159834	7.75309	WRKY22
LOC_Os07g03900	5.6278	1.28356e-21	0.0141898	0.796376	lectin-like receptor kinase, putative
LOC_Os01g06980	5.6275	5.59935e-11	0.0143262	0.993726	POEI35 - Pollen Ole e I allergen and extensin family protein precursor, putative
LOC_Os04g10010	5.57189	1.13843e-112	1.94526	86.982	sex determination protein tasselseed-2, putative
LOC_Os02g16940	5.56724	6.85383e-58	0.323836	14.7786	OsSub13 - Putative Subtilisin homologue
LOC_Os05g24660	5.46586	2.44849e-08	0.0103203	0.448627	IPP transferase, putative
LOC_Os08g25839	5.42859	1.88327e-40	0.131919	6.17939	expressed protein
LOC_Os08g26520	5.42392	1.22021e-50	0.526491	20.8886	expressed protein
LOC_Os11g07930	5.4197	4.12109e-28	0.0371865	1.43749	oxidoreductase, short chain dehydrogenase/reductase family domain containing family
LOC_Os06g11200	5.40599	7.98219e-66	1.19992	47.0634	12-oxophytodienoate reductase, putative
LOC_Os05g12240	5.39208	1.54651e-26	0.130459	5.15979	chalcone synthase, putative
LOC_Os01g08840	5.35763	4.42442e-58	0.4333	17.7944	expressed protein
LOC_Os08g27170	5.3496	1.36183e-107	2.7918	106.228	calmodulin binding protein, putative
LOC_Os08g26360	5.34822	5.13122e-15	0.0507385	2.6007	expressed protein
LOC_Os08g25850	5.33471	8.03262e-41	1.04196	39.9257	expressed protein
LOC_Os01g06040	5.32459	9.55842e-23	0.0350804	1.43623	expressed protein
LOC_Os07g03610	5.31551	3.53613e-08	0.0146613	0.806055	SCP-like extracellular protein
LOC_Os07g34260	5.3151	4.90623e-36	0.0610832	2.30585	chalcone and stilbene synthases, putative
LOC_Os12g13030	5.30249	6.07944e-39	0.17458	6.95806	osFTL7 FT-Like7 homologous to Flowering Locus T gene; contains Pfam profile PF01161: Phosphatidylethanolamine-binding protein
LOC_Os04g48350	5.27321	2.71681e-06	0.00654178	0.391806	dehydration-responsive element-binding protein, putative
LOC_Os05g12210	5.27071	1.55498e-29	0.143338	5.21389	chalcone synthase, putative
LOC_Os09g28440	5.263	9.85427e-07	0.00962599	0.379485	AP2 domain containing protein
LOC_Os08g26350	5.25851	2.43167e-59	1.17938	42.295	expressed protein
LOC_Os11g08140	5.21158	4.70076e-09	0.0159686	0.820517	retrotransposon protein, putative Ty3-gypsy subclass
LOC_Os01g07010	5.20834	1.92886e-27	0.0955272	3.60386	POEI38 - Pollen Ole e I allergen and extensin family protein precursor, putative
LOC_Os06g13550	5.20748	5.22812e-10	0.012345	0.699555	SAM dependent carboxyl methyltransferase family protein, putative
LOC_Os01g07020	5.19119	5.26394e-25	0.166966	5.49399	POEI39 - Pollen Ole e I allergen and extensin family protein precursor, putative
LOC_Os07g03970	5.13736	1.08814e-15	0.0108462	0.446258	lectin-like receptor kinase 7, putative
LOC_Os05g37060	5.12748	1.3982e-110	0.538454	18.4534	MYB family transcription factor, putative
LOC_Os07g37950	5.11347	1.21159e-17	0.0219996	0.869358	expressed protein
LOC_Os01g40260	5.07216	7.84501e-34	0.0703088	2.40559	WRKY77
LOC_Os03g45450	5.03031	5.15212e-37	0.176719	6.045	WRKY60
LOC_Os05g12180	5.02424	2.2406e-28	0.104302	3.03211	chalcone synthase, putative
LOC_Os08g25860	4.97812	1.12269e-44	0.805158	24.6252	expressed protein
LOC_Os09g25080	4.97617	6.69943e-22	0.0878087	2.81445	expressed protein
LOC_Os01g50100	4.95233	6.08477e-86	1.4791	42.7608	ABC transporter, ATP-binding protein, putative
LOC_Os06g09190	4.94485	3.49808e-28	0.0554357	1.64491	mitogen-activated protein kinase kinase 5, putative
LOC_Os08g31880	4.88872	3.98681e-43	0.110523	3.46979	expressed protein
LOC_Os04g57720	4.88347	1.58506e-256	7.37082	205.204	OsRR6 type-A response regulator
LOC_Os03g10300	4.84842	2.78512e-27	0.0483295	1.46501	haemolysin-III, putative
LOC_Os03g20330	4.81653	1.37596e-99	1.21762	32.188	VQ domain containing protein, putative
LOC_Os09g29690	4.80842	2.89145e-11	0.0205934	0.760751	beta-expansin precursor, putative
LOC_Os09g08130	4.80389	4.22323e-124	1.78847	46.9572	indole-3-glycerol phosphate synthase, chloroplast precursor, putative
LOC_Os09g25060	4.79894	2.68919e-125	1.45111	37.5966	WRKY76
LOC_Os04g46990	4.79657	1.90335e-14	0.0210187	0.560159	cis-zeatin O-glucosyltransferase, putative
LOC_Os11g44340	4.79597	4.25212e-160	0.599585	15.788	calmodulin binding protein, putative
LOC_Os08g25990	4.79336	7.20882e-27	0.39729	10.8679	alcohol oxidase-related, putative
LOC_Os04g44280	4.78092	8.09175e-08	0.00820059	0.344059	OsRR5 type-A response regulator
LOC_Os01g27340	4.77125	2.89357e-22	0.080578	2.33941	glutathione S-transferase, putative
LOC_Os04g51160	4.74726	3.94734e-103	1.52166	38.4505	transposon protein, putative unclassified
LOC_Os10g07040	4.71375	3.21242e-29	0.225904	5.31889	chalcone synthase, putative
LOC_Os07g39040	4.68883	7.08767e-06	0.0103431	0.415612	expressed protein
LOC_Os11g47630	4.66563	8.06795e-79	1.81845	42.8692	ZOS11-10 - C2H2 zinc finger protein
LOC_Os01g09260	4.58856	5.11338e-51	2.36948	52.7812	cytokinin dehydrogenase precursor, putative
LOC_Os08g05720	4.58294	1.1734e-23	0.0892827	2.24373	integral membrane protein, putative
LOC_Os06g23760	4.55588	1.84292e-19	0.25575	5.69229	acyl-CoA oxidase, putative
LOC_Os02g54810	4.55107	9.94552e-06	0.0166032	0.548401	hypothetical protein
LOC_Os02g44200	4.54881	8.74045e-09	0.0199305	0.576802	thioesterase family protein, putative
LOC_Os05g37050	4.53796	1.7251e-21	0.12909	3.14833	MYB family transcription factor, putative
LOC_Os12g43710	4.5346	1.01232e-05	0.0152871	0.488879	expressed protein
LOC_Os01g46860	4.52704	2.65293e-13	0.0273038	0.573456	inorganic phosphate transporter, putative
LOC_Os12g09790	4.51741	3.15837e-05	0.00472073	0.108723	cytochrome P450, putative
LOC_Os12g11840	4.5137	4.26503e-27	0.431907	9.4047	hypothetical protein
LOC_Os04g54610	4.51245	4.68711e-166	11.7023	248.791	expressed protein
LOC_Os06g37410	4.51146	8.33706e-82	0.532738	11.4761	helix-loop-helix DNA-binding domain containing protein
LOC_Os08g31200	4.50991	4.79914e-11	0.017156	0.39129	cytokinin-O-glucosyltransferase 2, putative
LOC_Os06g23750	4.49322	1.08418e-20	0.127972	2.8242	expressed protein
LOC_Os03g50720	4.49218	1.79011e-19	0.276934	6.24419	expressed protein
LOC_Os05g10890	4.47541	1.36379e-19	0.0183236	0.352298	retrotransposon protein, putative unclassified
LOC_Os11g04770	4.46487	8.70122e-32	0.368977	8.01529	EF hand family protein, putative
LOC_Os08g17520	4.45731	3.29817e-05	0.0158275	0.337471	flavonol sulfotransferase-like, putative
LOC_Os08g26050	4.42291	3.93897e-17	0.177762	3.921	hypothetical protein
LOC_Os07g03020	4.4134	2.50928e-29	0.0861003	1.72926	expressed protein
LOC_Os12g11420	4.41269	1.10902e-28	0.514273	11.1659	expressed protein
LOC_Os08g17510	4.40724	2.03188e-10	0.0449668	0.952252	sulfotransferase domain containing protein
LOC_Os10g21630	4.39242	5.46617e-28	0.530727	11.1631	hypothetical protein
LOC_Os07g03220	4.37708	2.70728e-14	0.0792774	1.71825	bZIP transcription factor domain containing protein
LOC_Os03g59770	4.3762	4.33961e-63	1.02838	19.948	EF hand family protein, putative
LOC_Os02g17780	4.36192	3.92991e-85	0.253253	4.92371	ent-kaurene synthase, chloroplast precursor, putative
LOC_Os01g34790	4.35472	2.33594e-69	0.517426	9.92974	expressed protein
LOC_Os06g23780	4.35189	5.62504e-17	0.0539527	1.19377	glutaryl-CoA dehydrogenase, mitochondrial precursor, putative
LOC_Os08g39840	4.35113	5.9681e-37	0.103758	2.06006	lipoxygenase, chloroplast precursor, putative
LOC_Os03g50580	4.34244	5.18749e-23	0.277277	5.46447	expressed protein
LOC_Os03g21710	4.34171	1.1107e-112	0.943272	18.0992	WRKY79
LOC_Os08g29950	4.33987	4.87371e-05	0.0135518	0.389595	expressed protein
LOC_Os03g58290	4.33744	1.17248e-55	0.291077	5.73087	indole-3-glycerol phosphate lyase, chloroplast precursor, putative
LOC_Os06g39800	4.33071	7.03964e-11	0.0835346	1.92796	expressed protein
LOC_Os03g03790	4.31808	1.02421e-72	1.08098	20.1045	AMP-binding domain containing protein,
LOC_Os06g37300	4.31523	1.94387e-52	0.319308	6.14316	cytochrome P450, putative
LOC_Os02g37540	4.29141	1.41823e-95	3.53327	64.2641	expressed protein
LOC_Os02g36140	4.29086	7.65001e-40	0.122087	2.2825	terpene synthase, putative
LOC_Os01g55610	4.28792	1.44076e-14	0.0165527	0.369749	peptide transporter PTR2, putative
LOC_Os09g09510	4.28201	8.13698e-05	0.00364401	0.100698	legume lectins beta domain containing protein,
LOC_Os03g62590	4.2757	1.26597e-07	0.00953024	0.233657	oxidoreductase, short chain dehydrogenase/reductase family domain containing protein
LOC_Os06g33970	4.25341	9.56039e-84	0.865868	15.7817	VQ domain containing protein, putative
LOC_Os09g20320	4.25287	7.23127e-18	0.0644178	1.214	heat shock protein DnaJ, putative
LOC_Os12g04690	4.24995	2.50785e-108	0.557862	9.88804	embryogenesis transmembrane protein, putative
LOC_Os09g28210	4.24058	6.24103e-60	4.86209	86.4206	bHelix-loop-helix transcription factor, putative
LOC_Os12g04500	4.23535	5.40878e-183	29.5634	525.848	response regulator receiver domain containing protein
LOC_Os07g46846	4.2316	5.46866e-15	0.0312232	0.571429	sex determination protein tasselseed-2, putative
LOC_Os09g25070	4.22119	1.875e-117	3.93525	69.0779	WRKY62
LOC_Os11g04830	4.22057	4.88614e-96	1.11464	19.3332	embryogenesis transmembrane protein, putative
LOC_Os07g02700	4.21742	6.40701e-24	0.709636	12.2428	DUF538 domain containing protein, putative
LOC_Os12g36920	4.21446	9.93343e-90	1.01342	17.6509	calmodulin binding protein, putative
LOC_Os09g35780	4.21302	2.87801e-19	0.112315	2.0849	BAP2, putative
LOC_Os01g14660	4.20536	9.6408e-78	1.06756	18.2469	expansin precursor, putative
LOC_Os03g49790	4.19686	4.93521e-23	0.120184	2.1627	pattern formation protein EMB30, putative
LOC_Os03g03034	4.1874	1.81374e-204	17.377	298.174	flavonol synthase/flavanone 3-hydroxylase, putative
LOC_Os04g43800	4.18497	5.40498e-107	2.05604	35.118	phenylalanine ammonia-lyase, putative
LOC_Os04g50940	4.17122	4.30103e-140	0.815972	13.8408	peptide transporter PTR2, putative
LOC_Os02g13790	4.16785	5.47631e-06	0.0511648	1.11839	expressed protein
LOC_Os07g23390	4.15948	2.04247e-25	0.230007	4.07266	expressed protein
LOC_Os02g17000	4.15441	3.45242e-36	0.12202	2.04245	OsSub14 - Putative Subtilisin homologue
LOC_Os10g30390	4.0945	7.37202e-32	0.209033	3.44162	cytochrome P450, putative
LOC_Os07g11739	4.08441	1.56181e-38	0.180346	3.07523	cytochrome P450, putative
LOC_Os02g36210	4.06895	9.28988e-17	0.0290218	0.473919	ent-kaurene synthase, chloroplast precursor, putative
LOC_Os08g26320	4.05535	7.22721e-13	0.149894	2.86016	hypothetical protein
LOC_Os08g40690	4.04472	7.73838e-30	0.148679	2.39991	glycosyl hydrolase, putative
LOC_Os01g40290	4.03349	1.02811e-81	1.68981	25.9492	expressed protein
LOC_Os07g04040	4.02592	3.45473e-07	0.010883	0.179358	expressed protein
LOC_Os05g30500	4.02551	6.80271e-67	1.08361	16.846	expressed protein
LOC_Os11g11710	4.02504	1.95441e-05	0.0147956	0.23682	expressed protein
LOC_Os11g31530	4.0181	2.47365e-21	0.219957	3.49238	BRASSINOSTEROID INSENSITIVE 1-associated receptor kinase 1 precursor, putative
LOC_Os03g37830	4.00987	3.75398e-32	0.0861901	1.36953	potassium transporter, putative
LOC_Os02g53180	3.99581	6.7992e-142	6.55822	98.3847	1-aminocyclopropane-1-carboxylate oxidase protein, putative
LOC_Os01g41810	3.98227	4.61403e-84	0.617548	9.23482	cytochrome P450 72A1, putative
LOC_Os01g66840	3.97251	1.1796e-44	0.908872	13.4622	pectinacetylesterase domain containing protein
LOC_Os05g34330	3.97143	1.16747e-09	0.0089338	0.141048	retrotransposon protein, putative unclassified
LOC_Os02g06410	3.95555	3.20452e-09	0.0215743	0.343775	CBS domain containing membrane protein, putative
LOC_Os01g48620	3.9221	2.13924e-47	0.396142	5.63588	expressed protein
LOC_Os06g03810	3.9081	8.8518e-134	2.84614	40.3575	expressed protein
LOC_Os01g42380	3.90597	5.94313e-37	1.04207	14.5854	pleiotropic drug resistance protein, putative
LOC_Os07g12240	3.9045	1.15899e-14	0.304668	4.12404	EF hand family protein, putative
LOC_Os10g11370	3.90028	7.26546e-16	0.180995	2.5371	LTPL87 - Protease inhibitor/seed storage/LTP family protein precursor, putative
LOC_Os08g24660	3.89228	1.36255e-09	0.0457794	0.772523	retrotransposon protein, putative unclassified
LOC_Os06g44010	3.89078	3.47395e-119	1.4705	20.8386	WRKY28
LOC_Os11g44210	3.87884	2.66129e-06	0.0029723	0.0550151	transposon protein, putative unclassified
LOC_Os11g47620	3.86535	2.74939e-05	0.0192852	0.333765	ZOS11-09 - C2H2 zinc finger protein
LOC_Os08g24640	3.86362	2.91605e-08	0.0207838	0.291929	retrotransposon protein, putative Ty3-gypsy subclass
LOC_Os03g52180	3.86042	6.47289e-49	1.58385	22.2082	4-hydroxy-3-methylbut-2-enyl diphosphate reductase, putative
LOC_Os06g01580	3.85986	6.38866e-16	0.288486	3.89786	LTPL127 - Protease inhibitor/seed storage/LTP family protein precursor
LOC_Os10g34770	3.85643	6.05669e-13	0.139277	1.9039	RIPER4 - Ripening-related family protein precursor, putative
LOC_Os05g49620	3.84691	5.98828e-102	1.7894	24.6363	WRKY19
LOC_Os07g05940	3.83818	1.39611e-54	1.20973	16.3236	9-cis-epoxycarotenoid dioxygenase 1, chloroplast precursor, putative
LOC_Os11g04720	3.83668	6.43127e-144	21.3067	287.042	OsRR10 type-A response regulator
LOC_Os01g46800	3.82883	5.65302e-30	0.343224	4.63053	WRKY15
LOC_Os11g42370	3.81959	2.44197e-16	0.0668297	1.00288	transferase family protein, putative
LOC_Os05g39860	3.81413	1.43615e-19	0.133417	1.82525	expressed protein
LOC_Os03g52210	3.81325	2.34424e-37	0.844474	11.5988	retrotransposon protein, putative Ty3-gypsy subclass
LOC_Os02g48280	3.80752	1.34333e-40	1.11512	14.5439	expressed protein
LOC_Os05g46020	3.79196	6.16557e-145	4.54335	59.7475	WRKY7
LOC_Os06g03670	3.78542	1.7614e-30	0.274641	3.58867	dehydration-responsive element-binding protein, putative
LOC_Os05g14370	3.78171	2.95551e-38	0.649879	8.49355	WRKY82,
LOC_Os05g45120	3.7754	2.08053e-08	0.0911489	1.19152	anthocyanidin 5,3-O-glucosyltransferase, putative
LOC_Os08g24300	3.76719	4.45967e-49	6.71306	87.5602	expressed protein
LOC_Os04g48210	3.76316	8.76266e-10	0.0173125	0.268659	cytochrome P450, putative
LOC_Os02g32320	3.75932	1.21378e-67	2.10127	26.9388	expressed protein
LOC_Os01g58310	3.74821	1.03264e-25	0.96276	11.8887	expressed protein
LOC_Os06g38640	3.74012	1.08731e-24	0.149515	1.85695	receptor-like protein kinase precursor, putative
LOC_Os12g11980	3.73582	2.17155e-23	0.80349	10.3944	expressed protein
LOC_Os08g31250	3.73372	1.17789e-25	0.855516	10.5158	C1-like domain containing protein
LOC_Os07g26870	3.73075	4.6497e-15	0.0661988	0.833505	cytochrome P450, putative
LOC_Os01g20204	3.72148	6.79919e-07	0.045509	0.722956	expressed protein
LOC_Os10g34040	3.70987	8.95186e-20	0.296974	3.62949	nodulin, putative
LOC_Os07g42730	3.69671	7.40095e-21	0.142013	1.82016	EF hand family protein
LOC_Os10g32940	3.68413	2.1312e-46	2.81562	34.261	expressed protein
LOC_Os02g13780	3.66022	4.67225e-58	0.519951	6.14591	receptor-like protein kinase 2 precursor, putative
LOC_Os08g09110	3.65838	9.02106e-06	0.00926951	0.103907	NB-ARC domain containing protein
LOC_Os08g39850	3.64996	2.28187e-25	0.281587	3.31779	lipoxygenase, chloroplast precursor, putative
LOC_Os04g27760	3.63084	3.87832e-09	0.0383565	0.487018	terpene synthase, putative
LOC_Os12g05440	3.62818	9.65877e-52	0.738089	8.54121	cytochrome P450, putative
LOC_Os07g26720	3.59688	5.0462e-23	0.334852	3.81998	OsRR7 type-A response regulator
LOC_Os06g10050	3.5968	2.3256e-34	0.528508	5.99232	expressed protein
LOC_Os01g07040	3.59334	7.44436e-30	0.851497	9.70897	POEI41 - Pollen Ole e I allergen and extensin family protein precursor
LOC_Os03g12760	3.59123	1.26978e-21	0.274584	3.02952	helix-loop-helix DNA-binding domain containing protein
LOC_Os10g18260	3.59108	2.83101e-13	0.0701173	0.825017	TKL_IRAK_DUF26-lc.27 - DUF26 kinases have homology to DUF26 containing loci
LOC_Os11g41640	3.59037	6.51631e-06	0.0480255	0.531063	helix-loop-helix DNA-binding domain containing protein
LOC_Os03g39980	3.5691	4.22234e-08	0.0480105	0.570184	expressed protein
LOC_Os01g63960	3.55542	7.56501e-05	0.00331258	0.0480877	retrotransposon protein, putative Ty1-copia subclass
LOC_Os10g32930	3.54787	1.19001e-55	9.9538	108.769	expressed protein
LOC_Os05g43940	3.54284	7.26496e-32	0.749667	8.11526	O-methyltransferase, putative
LOC_Os11g02530	3.53849	5.57275e-11	0.0496475	0.609952	WRKY40
LOC_Os02g37300	3.53845	3.07846e-90	5.52408	60.857	heavy metal associated domain containing protein
LOC_Os11g07225	3.53783	1.40846e-10	0.0133975	0.160848	expressed protein
LOC_Os11g08120	3.53713	1.15456e-07	0.0310789	0.369174	Os11bglu37 - GH1 pseudogene
LOC_Os10g35950	3.53641	8.40266e-67	5.43715	58.8879	transferase family protein, putative
LOC_Os09g34160	3.53631	1.96569e-40	0.639391	6.97147	resistance protein, putative
LOC_Os01g69840	3.53377	2.67781e-36	0.916219	9.98167	expressed protein
LOC_Os07g39030	3.53312	4.90828e-116	9.60494	105.838	expressed protein
LOC_Os11g37210	3.53073	8.17644e-11	0.0678205	0.785574	MTN26L5 - MtN26 family protein precursor
LOC_Os11g10470	3.52867	1.20123e-76	5.33393	57.7466	expressed protein
LOC_Os12g11550	3.52729	8.47829e-11	0.30971	3.46508	hypothetical protein
LOC_Os06g08900	3.52342	7.89828e-23	0.284833	3.03514	glutamate receptor 2.6 precursor, putative
LOC_Os04g49210	3.52123	1.18382e-45	0.695257	7.58451	naringenin,2-oxoglutarate 3-dioxygenase, putative
LOC_Os01g42860	3.521	1.93908e-123	28.1801	303.437	inhibitor I family protein, putative
LOC_Os03g03810	3.51329	6.32224e-96	7.93362	86.0831	DEF8 - Defensin and Defensin-like DEFL family
LOC_Os08g26940	3.50707	2.66965e-09	0.293162	3.13024	expressed protein
LOC_Os04g39350	3.50432	1.24011e-86	2.6394	28.097	heavy metal associated domain containing protein,
LOC_Os04g49550	3.50114	1.32384e-42	1.08218	11.811	RING-H2 finger protein ATL2A, putative
LOC_Os04g12970	3.49986	4.15146e-13	0.0651961	0.712562	UDP-glucoronosyl/UDP-glucosyl transferase, putative
LOC_Os03g62070	3.49899	7.03596e-06	0.162364	1.69778	hydrolase, putative
LOC_Os02g37330	3.48129	5.76735e-66	1.72854	18.3054	heavy metal associated domain containing protein
LOC_Os03g42710	3.46574	4.57881e-54	1.22142	12.6008	WD-40 repeat family protein, putative
LOC_Os03g50180	3.46521	1.22436e-11	0.0395943	0.422398	retrotransposon protein, putative unclassified
LOC_Os09g33555	3.46342	5.46492e-07	0.0929919	0.972955	expressed protein
LOC_Os09g34230	3.46137	5.14749e-17	0.106842	1.09901	UDP-glucoronosyl/UDP-glucosyl transferase, putative
LOC_Os09g13890	3.45545	2.66381e-60	3.23174	32.9972	calmodulin binding protein, putative
LOC_Os02g26720	3.45369	5.44905e-79	1.76675	18.5001	Inositol 1, 3, 4-trisphosphate 5/6-kinase, putative
LOC_Os04g27910	3.45298	7.77888e-11	0.10866	1.12144	retrotransposon protein, putative unclassified
LOC_Os01g09220	3.45097	2.64713e-59	1.67149	17.183	transposon protein, putative CACTA, En/Spm sub-class
LOC_Os01g64470	3.44865	1.70375e-86	4.43408	45.5235	harpin-induced protein 1 domain containing protein
LOC_Os02g39660	3.43824	3.91305e-06	0.0188456	0.214653	receptor kinase, putative
LOC_Os06g31300	3.43821	1.01759e-06	0.0543254	0.480477	PPR repeat domain containing protein, putative
LOC_Os12g14540	3.43411	4.32176e-45	1.07834	11.1778	expressed protein
LOC_Os08g29900	3.43405	1.30624e-06	0.107825	1.04725	expressed protein
LOC_Os03g33520	3.43079	6.55038e-06	0.0198398	0.212517	exo70 exocyst complex subunit, putative
LOC_Os01g51690	3.42837	4.54449e-09	0.0482128	0.507328	WRKY26
LOC_Os02g54820	3.4239	1.05914e-114	12.824	129.565	trehalose-6-phosphate synthase, putative
LOC_Os02g14460	3.42379	1.62653e-14	0.311446	3.05527	peroxidase precursor, putative
LOC_Os07g39020	3.41493	3.52179e-07	0.0176167	0.178019	OsSub53 - Putative Subtilisin homologue
LOC_Os09g29710	3.40462	1.21131e-06	0.0473629	0.545722	beta-expansin precursor, putative
LOC_Os11g30290	3.40127	1.85134e-06	0.0994238	1.09687	PHF5-like protein domain containing protein,
LOC_Os02g37320	3.39913	3.18734e-96	7.58311	76.0856	heavy metal associated domain containing protein
LOC_Os04g56040	3.39499	6.13476e-39	2.11689	20.9453	glycine rich protein family protein, putative
LOC_Os03g29930	3.38967	6.76551e-65	1.4174	14.1583	expressed protein
LOC_Os06g47910	3.38691	3.31478e-90	1.72766	17.2391	GDSL-like lipase/acylhydrolase, putative
LOC_Os12g15530	3.38056	4.38492e-12	0.12408	1.21347	retrotransposon protein, putative unclassified
LOC_Os10g41330	3.37964	1.21288e-53	0.892039	8.72773	AP2 domain containing protein
LOC_Os01g12570	3.37463	1.06191e-30	0.410142	3.9655	3-methyl-2-oxobutanoate hydroxymethyltransferase, putative
LOC_Os03g44740	3.36964	5.77195e-24	0.323558	3.10299	cytochrome P450, putative
LOC_Os01g64440	3.36422	1.48124e-23	0.348574	3.44915	expressed protein
LOC_Os04g15530	3.3635	1.01759e-05	0.0439991	0.504507	retrotransposon protein, putative Ty1-copia subclass
LOC_Os06g45570	3.35829	2.76685e-118	9.1811	88.503	VQ domain containing protein, putative
LOC_Os10g20390	3.3564	8.63122e-46	1.36916	13.1337	MATE efflux family protein, putative
LOC_Os12g02060	3.34912	2.90333e-85	12.3701	119.456	peroxidase precursor, putative
LOC_Os08g31860	3.34662	4.4637e-31	0.813418	7.7482	expressed protein
LOC_Os04g55980	3.34662	1.55247e-19	2.45543	23.3568	glycine-rich RNA-binding, abscisic acid-inducible protein, putative
LOC_Os06g41070	3.34373	1.92907e-27	0.191715	1.83917	cytochrome P450, putative
LOC_Os07g46930	3.34305	2.32001e-14	0.107162	0.995618	sex determination protein tasselseed-2, putative
LOC_Os03g58300	3.33846	7.48889e-36	0.435002	4.21099	indole-3-glycerol phosphate lyase, chloroplast precursor, putative
LOC_Os06g21140	3.33723	1.07157e-06	0.228472	2.30774	glycine-rich cell wall structural protein precursor, putative
LOC_Os10g20380	3.33101	2.6532e-49	1.95719	18.6032	uncharacterized transporter C11D3.06, putative
LOC_Os04g15920	3.32842	7.62654e-55	6.0748	56.8776	dehydrogenase, putative
LOC_Os02g25630	3.32806	6.39742e-14	0.100715	1.00501	expressed protein
LOC_Os02g38890	3.32655	7.8436e-19	0.579183	5.72845	expressed protein
LOC_Os07g37320	3.32587	1.35848e-145	17.7502	167.545	transporter family protein, putative
LOC_Os07g33780	3.31935	1.18758e-77	16.5356	154.42	pleiotropic drug resistance protein 5, putative
LOC_Os03g03340	3.30618	1.47455e-08	0.0961579	0.948495	hypothetical protein
LOC_Os01g71700	3.30294	5.09394e-91	1.78448	16.5928	amino acid permease family protein, putative
LOC_Os01g38110	3.30246	8.7918e-31	0.490198	4.56218	cytochrome P450, putative
LOC_Os11g10280	3.29845	8.26889e-05	0.00950851	0.102847	receptor-like protein kinase, putative
LOC_Os04g56030	3.29489	6.41316e-60	2.81644	25.9629	glycine-rich cell wall structural protein precursor, putative
LOC_Os10g10720	3.28199	1.06652e-08	0.0419905	0.366142	retrotransposon protein, putative unclassified
LOC_Os09g25200	3.28131	4.43468e-47	0.803163	7.32357	protein binding protein, putative
LOC_Os08g24650	3.27784	2.33545e-08	0.014931	0.131157	retrotransposon protein, putative Ty3-gypsy subclass,
LOC_Os05g45070	3.27148	6.03932e-22	0.620331	5.65359	harpin-induced protein 1 domain containing protein
LOC_Os11g13970	3.27058	1.61993e-26	0.501284	4.70477	transferase family protein, putative
LOC_Os12g33300	3.26654	1.0957e-76	2.59865	23.5458	integral membrane protein DUF6 containing protein,
LOC_Os07g34070	3.26642	1.79027e-133	5.06107	46.1092	auxin-induced protein 5NG4, putative
LOC_Os05g25920	3.2605	1.02341e-103	5.07217	45.9848	expressed protein
LOC_Os04g52740	3.25667	3.28272e-17	0.873628	8.05861	expressed protein
LOC_Os09g39850	3.25583	1.64832e-46	3.66155	32.5786	AP2 domain containing protein,
LOC_Os04g12950	3.25256	5.32647e-06	0.0251871	0.248299	indole-3-acetate beta-glucosyltransferase, putative
LOC_Os01g48660	3.25143	2.38113e-33	0.303701	2.76204	expressed protein
LOC_Os03g61720	3.2458	7.33949e-05	0.0458684	0.453857	glycerol-3-phosphate acyltransferase, putative
LOC_Os01g56810	3.23485	8.47052e-120	3.51389	31.3502	cytokinin dehydrogenase precursor, putative
LOC_Os05g25770	3.22913	3.57341e-100	17.3791	153.565	WRKY45,
LOC_Os03g15050	3.22771	5.74798e-51	53.7445	469.776	phosphoenolpyruvate carboxykinase, putative
LOC_Os11g13390	3.22013	8.30575e-24	1.3442	12.1067	expressed protein
LOC_Os05g33160	3.22007	2.66893e-12	0.119491	1.14133	inactive receptor kinase At1g27190 precursor, putative
LOC_Os06g43080	3.21023	4.2783e-13	0.325512	2.83322	expressed protein
LOC_Os10g34920	3.20826	3.65174e-58	5.54283	47.8148	secretory protein, putative
LOC_Os02g37290	3.19065	1.82099e-127	16.8445	145.507	heavy metal associated domain containing protein,
LOC_Os10g25340	3.18462	1.45861e-33	1.23616	10.4202	GDSL-like lipase/acylhydrolase, putative
LOC_Os02g27310	3.17781	4.05199e-54	0.750188	6.4004	TKL_IRAK_DUF26-lc.6 - DUF26 kinases have homology to DUF26 containing loci,
LOC_Os02g03400	3.17411	4.86345e-15	0.146582	1.24595	microtubule associated protein, putative
LOC_Os01g16980	3.17395	2.28448e-45	4.03449	34.7641	expressed protein
LOC_Os05g05080	3.17334	3.84658e-22	1.84713	15.4304	expressed protein
LOC_Os11g47530	3.17028	2.55499e-45	0.889619	7.61104	glycosyl hydrolase, putative
LOC_Os10g09240	3.16125	9.58182e-50	1.83156	15.5386	expressed protein
LOC_Os12g43870	3.15712	3.92585e-21	1.57569	13.2585	expressed protein
LOC_Os03g64260	3.14146	7.17368e-25	0.642479	5.36678	AP2 domain containing protein,
LOC_Os11g05614	3.13948	4.5765e-44	0.44783	3.7578	no apical meristem protein, putative
LOC_Os01g20206	3.13878	2.68776e-28	1.92684	15.9178	methyltransferase, putative
LOC_Os11g45990	3.13148	1.3421e-32	0.701642	5.72943	von Willebrand factor type A domain containing protein, putative
LOC_Os03g32230	3.12884	6.31615e-43	1.01877	8.47005	ZOS3-12 - C2H2 zinc finger protein
LOC_Os05g09020	3.12241	4.69742e-92	5.9731	49.4065	WRKY67
LOC_Os07g48830	3.11832	7.5279e-68	12.7033	103.379	glycosyl transferase 8 domain containing protein, putative
LOC_Os04g56700	3.1169	5.4084e-06	0.0308119	0.29174	naringenin,2-oxoglutarate 3-dioxygenase, putative
LOC_Os02g12820	3.11374	3.3314e-26	0.276701	2.2838	helix-loop-helix DNA-binding domain containing protein
LOC_Os11g18670	3.11112	4.20905e-18	0.254685	2.19456	ubiquitin family protein, putative
LOC_Os07g48730	3.10519	1.98998e-76	2.97387	23.9831	tyrosine protein kinase domain containing protein, putative
LOC_Os01g07050	3.09673	1.40888e-10	1.10796	8.63043	POEI42 - Pollen Ole e I allergen and extensin family protein precursor
LOC_Os04g15580	3.0963	2.29053e-20	0.153338	1.24051	serine/threonine-protein kinase receptor precursor, putative
LOC_Os01g60020	3.09011	1.14186e-74	2.30636	18.7161	NAC domain transcription factor, putative
LOC_Os02g52170	3.0809	6.66311e-49	1.52273	12.1939	expressed protein
LOC_Os02g06160	3.07408	2.1003e-07	0.0682798	0.539851	cysteine-rich receptor-like protein kinase 16 precursor, putative
LOC_Os03g08410	3.07352	9.35175e-15	0.469062	3.63585	flavin-containing monooxygenase family protein, putative
LOC_Os10g05660	3.07314	1.00406e-112	7.24462	57.507	thaumatin, putative
LOC_Os08g42350	3.07272	4.30316e-06	0.0565066	0.468121	nodulin MtN3 family protein, putative
LOC_Os01g15100	3.07013	2.53972e-43	2.79597	22.3319	expressed protein
LOC_Os02g18070	3.06353	6.03568e-34	0.311973	2.50768	NB-ARC domain containing protein,
LOC_Os03g53540	3.05988	1.15529e-25	0.728436	5.67911	expressed protein
LOC_Os09g37540	3.05637	1.71421e-47	1.57521	12.3959	uncharacterized protein PA4923, putative
LOC_Os01g51670	3.05507	2.5701e-102	8.09117	62.9917	expressed protein
LOC_Os09g38850	3.05465	2.92756e-18	0.0987779	0.78961	OsWAK91 - OsWAK receptor-like protein kinase,
LOC_Os06g11720	3.0498	5.95984e-116	6.99523	54.4931	cytokinin-O-glucosyltransferase 2, putative
LOC_Os08g38810	3.04151	8.29327e-13	0.0912351	0.71364	BURP domain containing protein,
LOC_Os10g34940	3.04028	6.28379e-63	7.97116	61.6019	expressed protein
LOC_Os09g31025	3.03156	9.61632e-10	0.118666	0.975441	EF hand family protein,
LOC_Os01g72530	3.0249	7.92532e-70	5.07837	38.6209	OsCML31 - Calmodulin-related calcium sensor protein,
LOC_Os01g12190	3.02476	9.53245e-32	1.22193	9.54329	expressed protein
LOC_Os06g38120	3.02322	1.59544e-29	0.36505	2.83898	low-affinity cation transporter, putative
LOC_Os09g38239	3.02079	3.03273e-18	0.239976	1.77181	sulfotransferase domain containing protein,
LOC_Os08g43740	3.01943	5.71404e-11	0.0887042	0.720714	expressed protein
LOC_Os08g01480	3.01354	6.83159e-59	1.76631	13.32	cytochrome P450, putative
LOC_Os06g03580	3.00966	1.93686e-91	18.0636	136.307	zinc RING finger protein, putative
LOC_Os11g42200	3.00168	6.29129e-46	2.74628	20.595	laccase precursor protein, putative
LOC_Os04g36070	2.99627	6.4922e-82	3.18789	24.1518	OsRR1 type-A response regulator,
LOC_Os03g47810	2.98266	1.49588e-28	0.655902	4.86555	nodulin family protein, putative
LOC_Os08g29910	2.97889	3.30507e-14	0.291439	2.13402	prenyltransferase, putative
LOC_Os08g04180	2.97561	1.1139e-81	67.9795	500.972	tryptophan synthase beta chain 1, putative
LOC_Os01g66530	2.97268	1.63445e-37	1.49291	11.0504	ARGOS, putative
LOC_Os10g01240	2.97122	7.75807e-06	0.109767	0.843269	VQ domain containing protein, putative
LOC_Os11g37970	2.96866	8.68331e-26	1.10273	8.40505	WIP5 - Wound-induced protein precursor,
LOC_Os09g27260	2.96148	3.39897e-11	0.317744	2.25524	plant viral response family protein, putative
LOC_Os08g36920	2.95912	7.30208e-06	0.0512637	0.395279	AP2 domain containing protein,
LOC_Os05g30510	2.95164	7.95512e-14	0.461047	3.42623	expressed protein
LOC_Os03g17680	2.94903	7.08915e-69	6.84114	49.9072	expressed protein
LOC_Os09g30050	2.94518	2.99696e-48	2.60579	19.0435	expressed protein
LOC_Os11g02100	2.94419	8.76899e-98	15.7872	114.971	peroxidase precursor, putative
LOC_Os09g37800	2.94373	2.77722e-29	0.352765	2.53662	serine/threonine kinase, putative
LOC_Os12g14480	2.94277	7.84822e-08	0.0753572	0.54641	cysteine-rich receptor-like protein kinase 23 precursor, putative
LOC_Os02g50450	2.93718	3.03273e-18	0.814394	5.90759	hypothetical protein
LOC_Os02g41840	2.93654	3.59977e-54	4.08636	29.2072	DUF584 domain containing protein, putative
LOC_Os04g09900	2.93526	1.04953e-48	3.46937	24.8412	ent-kaurene synthase, chloroplast precursor, putative
LOC_Os07g34980	2.92858	2.31397e-19	0.333768	2.40274	TKL_IRAK_DUF26-lh.9 - DUF26 kinases have homology to DUF26 containing loci,
LOC_Os03g10030	2.92026	2.06558e-68	4.33416	30.8112	membrane associated DUF588 domain containing protein, putative
LOC_Os04g03164	2.91703	8.79832e-108	19.0891	135.473	expressed protein
LOC_Os12g14440	2.91544	1.03268e-05	0.0867199	0.657574	Jacalin-like lectin domain containing protein, putative
LOC_Os04g39540	2.91379	3.36545e-68	12.101	85.3281	expressed protein
LOC_Os04g20540	2.91376	4.07104e-20	0.306423	2.21633	anthocyanidin 3-O-glucosyltransferase, putative
LOC_Os01g44120	2.91216	6.89018e-31	1.1605	8.26939	expressed protein
LOC_Os08g10500	2.90756	7.5608e-25	21.2211	148.548	expressed protein
LOC_Os01g58990	2.90672	1.71658e-06	0.103719	0.714047	cytochrome P450, putative
LOC_Os01g60520	2.90562	6.4184e-20	0.545472	3.93706	WRKY116,
LOC_Os06g06620	2.90543	3.57218e-06	0.230526	1.55462	expressed protein
LOC_Os10g34930	2.90315	1.36808e-79	36.6652	256.811	secretory protein, putative
LOC_Os06g46920	2.90265	6.29103e-31	1.14022	8.03297	dihydroflavonol-4-reductase, putative
LOC_Os05g05100	2.90079	1.44806e-17	0.552197	3.91194	expressed protein
LOC_Os02g46100	2.89942	6.13443e-55	3.43787	24.4862	RING-H2 finger protein, putative
LOC_Os05g08910	2.89199	2.93695e-27	1.29999	9.16989	expressed protein
LOC_Os12g36860	2.88975	3.62083e-09	0.168005	1.14007	pathogenesis-related protein 10, putative
LOC_Os11g30910	2.88845	2.97869e-33	1.31108	9.04043	sulfotransferase domain containing protein,
LOC_Os11g29870	2.87105	4.41341e-61	4.82566	33.2002	WRKY72,
LOC_Os07g22850	2.86958	1.72777e-21	0.326305	2.21792	chalcone and stilbene synthases, putative
LOC_Os10g42020	2.8676	3.5376e-43	4.72157	32.6377	RALFL29 - Rapid ALkalinization Factor RALF family protein precursor,
LOC_Os03g63620	2.86281	5.64421e-42	2.40868	16.5601	tetraspanin family protein, putative
LOC_Os07g36560	2.85345	2.51124e-27	0.404013	2.78714	transferase family protein, putative
LOC_Os01g32460	2.84974	8.37444e-57	3.75937	25.5844	expressed protein
LOC_Os02g04170	2.84734	1.45577e-64	1.49236	10.1831	L-aspartate oxidase 1, putative
LOC_Os07g35680	2.84599	2.07219e-83	1.87644	12.7358	TKL_IRAK_DUF26-lc22 - DUF26 kinases have homology to DUF26 containing loci,
LOC_Os02g11859	2.84038	6.03256e-80	5.547	37.5506	expressed protein
LOC_Os01g60600	2.83916	4.04605e-27	0.424881	2.84829	WRKY108,
LOC_Os02g35180	2.83773	2.26697e-92	32.5851	220.114	OsRR2 type-A response regulator,
LOC_Os03g10640	2.82735	3.50912e-56	5.57442	36.9651	calcium-transporting ATPase, plasma membrane-type, putative
LOC_Os02g40200	2.82635	1.40269e-11	0.0500307	0.342133	receptor-like protein kinase precursor, putative
LOC_Os06g34020	2.82436	4.75067e-87	8.1553	54.7284	glycosyl hydrolases family 17, putative
LOC_Os02g53250	2.81633	1.8304e-13	1.30067	8.37328	expressed protein
LOC_Os05g50100	2.81323	2.11003e-74	6.49615	42.8691	expressed protein
LOC_Os06g23260	2.81279	8.77813e-05	0.0137703	0.0991172	transposon protein, putative CACTA, En/Spm sub-class,
LOC_Os09g07440	2.81243	4.11166e-104	7.20008	47.5984	retrotransposon protein, putative unclassified
LOC_Os03g46860	2.81012	1.52145e-35	1.62797	10.6187	helix-loop-helix DNA-binding protein, putative
LOC_Os07g37280	2.80727	2.8025e-13	0.659917	4.18632	hypothetical protein
LOC_Os01g07030	2.80474	3.15117e-20	1.33675	8.64256	POEI40 - Pollen Ole e I allergen and extensin family protein precursor,
LOC_Os04g02860	2.80327	4.80158e-13	0.134682	0.866886	disease resistance protein RPM1, putative
LOC_Os02g15020	2.80318	2.40723e-18	0.639911	4.35376	zinc finger, C3HC4 type domain containing protein,
LOC_Os01g09190	2.79454	4.37533e-06	0.0713253	0.469021	expressed protein
LOC_Os04g56560	2.79334	4.66686e-16	0.446647	2.88976	proton-dependent oligopeptide transport, putative
LOC_Os07g08430	2.79135	1.65439e-71	53.4704	346.773	indole-3-glycerol phosphate lyase, chloroplast precursor, putative
LOC_Os03g44636	2.79118	4.30149e-22	1.96003	12.6105	zinc finger, C3HC4 type domain containing protein,
LOC_Os08g34580	2.79071	3.53416e-72	1.19266	7.77321	trehalose-6-phosphate synthase, putative
LOC_Os05g50340	2.78838	3.12478e-33	5.27818	34.3574	MYB family transcription factor, putative
LOC_Os12g18560	2.78526	2.17812e-20	0.47989	3.15925	invertase/pectin methylesterase inhibitor family protein, putative
LOC_Os05g33200	2.78343	2.09512e-12	0.406577	2.5619	endo-1,3;1,4-beta-D-glucanase precursor, putative
LOC_Os03g15780	2.78173	1.08493e-70	20.9559	134.983	anthranilate synthase component I-1, chloroplast precursor, putative
LOC_Os04g32480	2.77982	9.16129e-40	1.8155	11.8103	zinc-finger protein, putative
LOC_Os12g35890	2.77809	1.12413e-06	0.0850305	0.520917	FAD dependent oxidoreductase domain containing protein,
LOC_Os11g15250	2.774	6.0833e-60	11.5753	74.3982	THION31 - Plant thionin family protein precursor,
LOC_Os06g04220	2.77264	1.23305e-25	1.17788	7.71659	expressed protein
LOC_Os01g02130	2.77063	4.18262e-40	1.68164	10.9308	expressed protein
LOC_Os02g50110	2.76805	6.0556e-05	0.32224	2.30722	expressed protein
LOC_Os04g38950	2.76248	1.93016e-95	22.2102	141.619	class I glutamine amidotransferase, putative
LOC_Os03g07180	2.76195	1.08015e-49	1.51289	9.75066	embryonic protein DC-8, putative
LOC_Os10g28080	2.75938	2.4809e-73	6.26197	39.7394	glycosyl hydrolase, putative
LOC_Os03g07170	2.75391	2.28916e-53	2.37053	14.9843	lactose permease-related, putative
LOC_Os04g10000	2.75249	3.19884e-40	2.36901	14.9379	sex determination protein tasselseed-2, putative
LOC_Os08g28710	2.75239	5.5041e-23	0.353504	2.29147	receptor protein kinase CRINKLY4 precursor, putative
LOC_Os03g37290	2.75094	2.32997e-08	0.0575412	0.400299	cytochrome P450, putative
LOC_Os08g09020	2.74972	3.81036e-80	11.0448	69.692	Cupin domain containing protein,
LOC_Os10g29570	2.74461	3.20963e-29	2.28315	14.6053	late embryogenesis abundant protein D-34, putative
LOC_Os05g27080	2.73835	8.74224e-12	0.0576114	0.381369	retrotransposon protein, putative unclassified
LOC_Os09g07450	2.73099	7.07438e-46	27.1107	168.379	flavonol synthase, putative
LOC_Os01g55510	2.72878	6.14521e-55	5.01449	31.5588	dynein light chain type 1 domain containing protein,
LOC_Os06g10040	2.72702	1.04145e-07	0.333382	1.99648	expressed protein
LOC_Os01g64790	2.72615	1.12102e-36	0.983446	6.2042	AP2 domain containing protein,
LOC_Os01g43740	2.72575	2.39873e-08	0.0671714	0.408292	cytochrome P450 72A1, putative
LOC_Os03g08834	2.72536	5.22342e-11	0.253442	1.64039	expressed protein
LOC_Os02g15280	2.72038	9.25287e-11	0.439337	2.73448	VQ domain containing protein, putative
LOC_Os08g34360	2.7153	5.50872e-26	0.657273	4.04386	AP2 domain containing protein,
LOC_Os05g27350	2.71449	3.56494e-27	0.870312	5.45256	expressed protein
LOC_Os01g44390	2.714	1.01303e-07	0.0985717	0.630717	MYB family transcription factor, putative
LOC_Os09g21120	2.71125	1.50519e-84	2.68437	16.5632	armadillo/beta-catenin repeat family protein, putative
LOC_Os01g04330	2.69657	7.19238e-68	6.49528	39.739	OsCML16 - Calmodulin-related calcium sensor protein,
LOC_Os06g04900	2.69395	3.83649e-27	0.621277	3.77065	transporter family protein, putative
LOC_Os02g41510	2.68882	8.6418e-104	7.82625	47.5895	MYB family transcription factor, putative
LOC_Os04g10800	2.68762	1.99973e-08	0.130138	0.778008	inorganic phosphate transporter, putative
LOC_Os09g17152	2.68676	1.05249e-31	0.925741	5.68425	OsFBX319 - F-box domain containing protein,
LOC_Os10g20340	2.68667	3.83062e-05	0.216013	1.40308	expressed protein
LOC_Os05g03770	2.68623	8.53136e-37	1.43018	8.64191	expressed protein
LOC_Os06g11840	2.68191	6.55014e-19	1.07304	6.42577	trehalose phosphatase, putative
LOC_Os06g21360	2.67329	1.84896e-11	0.166982	1.05493	transporter, monovalent cation:proton antiporter-2 family, putative
LOC_Os06g01966	2.66889	3.38053e-19	0.544842	3.35016	auxin-induced protein 5NG4, putative
LOC_Os01g50420	2.66882	4.06983e-25	0.930787	5.55301	STE_MEKK_ste11_MAP3K.7 - STE kinases include homologs to sterile 7, sterile 11 and sterile 20 from yeast
LOC_Os10g28970	2.6674	6.70963e-26	0.504867	3.03118	BTB6 - Bric-a-Brac, Tramtrack, Broad Complex BTB domain,
LOC_Os10g40360	2.66229	4.55732e-68	14.5134	86.0642	proline oxidase, mitochondrial precursor, putative
LOC_Os02g39884	2.6582	2.17144e-23	0.825614	4.88346	expressed protein
LOC_Os12g42010	2.65601	1.59556e-05	0.103814	0.600298	lipase class 3 family protein, putative
LOC_Os12g13550	2.65573	3.06524e-19	0.287235	1.70934	NBS-LRR disease resistance protein, putative
LOC_Os08g29570	2.6555	2.01173e-75	8.42824	49.8837	pleiotropic drug resistance protein 3, putative
LOC_Os03g22200	2.65327	1.4871e-54	4.68675	27.9693	nodulin MtN3 family protein, putative
LOC_Os01g04690	2.65297	1.27898e-26	4.92918	29.5535	expressed protein
LOC_Os01g10870	2.6516	1.13193e-07	0.355731	2.10894	CAMK_KIN1/SNF1/Nim1_like.7 - CAMK includes calcium/calmodulin depedent protein kinases
LOC_Os03g08320	2.64751	2.65334e-44	6.22134	36.4123	ZIM domain containing protein, putative
LOC_Os10g37650	2.6463	2.43764e-09	0.227641	1.31619	impaired sucrose induction 1, putative
LOC_Os01g72330	2.64617	1.85292e-104	37.0616	218.54	OsRR4 type-A response regulator,
LOC_Os08g35580	2.64438	2.39609e-08	0.34835	1.97642	expressed protein
LOC_Os08g36860	2.64365	4.90945e-74	3.12617	18.4051	cytochrome P450, putative
LOC_Os01g41420	2.64216	2.01537e-07	0.135815	0.807545	transmembrane amino acid transporter protein, putative
LOC_Os02g36280	2.64202	1.70297e-11	0.122107	0.723491	cytochrome P450, putative
LOC_Os07g07290	2.64188	5.1081e-06	0.0811266	0.527137	expressed protein
LOC_Os07g41240	2.64051	4.59591e-10	0.0810448	0.49294	cytochrome P450, putative
LOC_Os10g26340	2.6377	1.15684e-27	8.37485	48.5157	cytochrome P450, putative
LOC_Os01g11150	2.63559	1.62895e-05	0.0654988	0.404404	gibberellin 2-beta-dioxygenase, putative
LOC_Os10g39680	2.63407	1.44916e-60	41.2377	239.937	CHIT14 - Chitinase family protein precursor,
LOC_Os11g37960	2.63382	1.32872e-30	59.1591	342.702	WIP4 - Wound-induced protein precursor,
LOC_Os09g26960	2.63367	1.16568e-60	68.5009	397.956	cytochrome P450, putative
LOC_Os02g47390	2.63239	8.98162e-08	0.0417594	0.237228	expressed protein
LOC_Os10g20794	2.6304	8.4575e-05	0.0325357	0.202668	transposon protein, putative CACTA, En/Spm sub-class
LOC_Os07g33700	2.62928	5.34827e-09	0.0340444	0.208997	transposon protein, putative unclassified
LOC_Os01g19330	2.62927	3.98469e-13	0.422576	2.50608	MYB family transcription factor, putative
LOC_Os03g50490	2.6267	3.55497e-34	1.11662	6.42593	glutamine synthetase, catalytic domain containing protein
LOC_Os10g20350	2.62664	1.25199e-38	1.67754	9.78201	MATE efflux family protein, putative
LOC_Os06g46950	2.6263	1.92793e-98	13.7621	79.9816	EF hand family protein, putative
LOC_Os12g05990	2.6188	1.48462e-14	0.477804	2.75767	No apical meristem protein, putative
LOC_Os05g48680	2.61864	1.11304e-53	6.18023	35.665	expressed protein
LOC_Os10g25290	2.60337	1.31614e-66	5.79901	33.217	ZIM domain containing protein, putative
LOC_Os01g12580	2.60293	6.25692e-17	0.577997	3.28892	late embryogenesis abundant protein, putative
LOC_Os11g44600	2.60229	1.27273e-40	10.3651	58.7542	calmodulin binding protein, putative
LOC_Os02g26430	2.60123	2.71602e-06	0.120469	0.748833	WRKY42,
LOC_Os04g25980	2.5998	6.92459e-12	0.236391	1.34046	cytokinin-O-glucosyltransferase 2, putative
LOC_Os10g32900	2.59619	4.05424e-09	0.106223	0.618729	CCT motif family protein
LOC_Os11g47520	2.5932	1.46304e-59	3.38184	19.2843	glycosyl hydrolase, putative
LOC_Os01g32670	2.58973	3.7945e-60	15.1891	86.1752	expressed protein
LOC_Os02g18080	2.58738	6.19628e-16	0.113841	0.664292	NB-ARC domain containing protein
LOC_Os02g42190	2.5866	2.39331e-13	0.1112	0.641065	OsWAK16 - OsWAK receptor-like protein kinase,
LOC_Os06g08830	2.58025	2.00907e-23	1.20223	6.68908	UDP-glucoronosyl and UDP-glucosyl transferase, putative
LOC_Os10g04800	2.57976	7.19151e-12	4.10368	22.3534	expressed protein
LOC_Os07g02690	2.57949	2.10082e-16	0.791834	4.42198	DUF538 domain containing protein, putative
LOC_Os04g49370	2.57544	6.22102e-46	4.73092	26.5046	expressed protein
LOC_Os03g24130	2.57466	9.08434e-10	0.292354	1.58679	CXXC1 - Cysteine-rich protein with CXXC and CXXXC motifs precursor, putative
LOC_Os04g58090	2.57197	7.99756e-31	1.80747	10.0138	harpin-induced protein 1 domain containing protein
LOC_Os10g35460	2.56962	1.78779e-63	16.8107	93.7979	COBRA, putative
LOC_Os04g31610	2.56709	1.80282e-67	2.83324	15.8101	OsFBO3 - F-box and other domain containing protein
LOC_Os03g52330	2.5666	3.69033e-11	1.20687	6.87197	hypothetical protein
LOC_Os05g07120	2.56606	6.07937e-18	0.470777	2.6541	basic helix-loop-helix, putative
LOC_Os04g24478	2.56515	1.30063e-10	0.298423	1.7498	jasmonate-induced protein, putative
LOC_Os07g39750	2.56448	2.40885e-56	1.63106	9.08724	GDSL-like lipase/acylhydrolase, putative
LOC_Os07g04560	2.56278	2.30616e-49	11.228	62.0742	no apical meristem protein, putative
LOC_Os08g24310	2.55962	7.46438e-51	2.73471	15.1141	receptor-like protein kinase precursor, putative
LOC_Os11g44700	2.55901	2.14387e-36	1.79222	10.008	calmodulin binding protein, putative
LOC_Os05g02570	2.5588	4.61014e-07	0.063561	0.371233	F-box protein interaction domain containing protein
LOC_Os02g46210	2.55789	5.77015e-37	1.88174	10.5337	DUF581 domain containing protein
LOC_Os12g02450	2.55623	2.19332e-21	0.902216	5.07854	WRKY64,
LOC_Os12g27850	2.55539	2.34422e-05	0.193716	1.06238	LGC1, putative
LOC_Os05g08860	2.55256	7.07706e-41	2.49948	13.8357	expressed protein
LOC_Os05g07810	2.55024	1.32743e-19	0.672476	3.76012	universal stress protein domain containing protein, putative
LOC_Os12g06060	2.54759	1.42891e-72	3.73768	20.6334	amino acid permease family protein, putative
LOC_Os03g60570	2.543	5.93874e-20	1.00476	5.52618	ZOS3-22 - C2H2 zinc finger protein
LOC_Os09g17146	2.54254	2.01492e-18	0.315121	1.74676	expressed protein
LOC_Os07g47550	2.53307	1.7917e-09	0.114967	0.620313	glucosyltransferase, putative
LOC_Os03g25760	2.53127	7.30845e-57	4.73837	25.6628	calmodulin-binding protein, putative
LOC_Os06g34640	2.5298	3.45981e-06	0.226925	1.25083	zinc finger, C3HC4 type domain containing protein
LOC_Os12g36850	2.52329	4.25662e-58	20.3386	109.862	pathogenesis-related Bet v I family protein, putative
LOC_Os06g51050	2.52246	8.83138e-84	10.4692	56.4792	CHIT7 - Chitinase family protein precursor,
LOC_Os03g37930	2.52244	2.4563e-15	0.595133	3.21966	potassium transporter, putative
LOC_Os10g38670	2.52069	1.26785e-71	18.3234	98.5999	glutathione S-transferase, putative
LOC_Os05g05110	2.518	1.22012e-08	0.325357	1.84209	expressed protein
LOC_Os03g56200	2.51641	9.18074e-12	0.237814	1.28158	expressed protein
LOC_Os05g38880	2.51571	6.6318e-07	0.213185	1.22111	expressed protein
LOC_Os05g48570	2.51388	2.2061e-44	7.66485	41.0509	expressed protein
LOC_Os02g43790	2.51274	5.53403e-76	12.5089	67.1664	ethylene-responsive transcription factor, putative
LOC_Os03g47280	2.51153	1.27876e-18	0.844576	4.6306	VQ domain containing protein, putative
LOC_Os02g51930	2.50936	8.47465e-54	8.83693	47.0879	cytokinin-O-glucosyltransferase 2, putative
LOC_Os01g23970	2.50769	2.42911e-10	0.901194	4.71285	cysteine-rich receptor protein kinase, putative
LOC_Os02g41450	2.50473	1.78623e-21	2.68316	14.1571	no apical meristem protein, putative
LOC_Os06g09990	2.50249	2.38958e-32	7.0596	37.9131	expressed protein
LOC_Os11g28470	2.50199	6.21371e-15	2.28538	12.0184	expressed protein
LOC_Os11g44630	2.4934	5.1597e-33	20.1935	106.173	calmodulin binding protein, putative
LOC_Os10g42040	2.49163	6.15693e-43	6.43603	34.3915	expressed protein
LOC_Os12g13790	2.49041	2.90735e-05	0.0588981	0.310933	POT family protein
LOC_Os10g37120	2.4893	1.10803e-13	0.426062	2.26158	transposon protein, putative unclassified
LOC_Os12g05510	2.48858	1.32938e-14	0.457519	2.44958	expressed protein
LOC_Os10g38780	2.48788	1.78245e-57	18.9479	99.4478	glutathione S-transferase, putative
LOC_Os07g37400	2.48655	3.09707e-34	2.34703	12.3129	OsFBX257 - F-box domain containing protein
LOC_Os04g13210	2.48652	1.43065e-60	2.39748	12.6439	multidrug resistance-associated protein, putative
LOC_Os09g30490	2.48374	9.20109e-07	0.142832	0.842712	EF hand family protein
LOC_Os03g60080	2.48238	2.42919e-68	12.2077	64.2025	NAC domain-containing protein 67, putative
LOC_Os02g44090	2.48181	2.04567e-08	0.227142	1.21216	zinc finger protein, putative
LOC_Os07g12890	2.47938	2.15094e-32	1.31889	6.927	metal cation transporter, putative
LOC_Os06g19070	2.47647	6.39742e-53	12.6749	66.0426	cytochrome P450, putative
LOC_Os06g25010	2.47612	4.0528e-16	0.977793	5.00613	glycosyl hydrolase, putative
LOC_Os10g41230	2.47386	9.32419e-78	8.20679	42.83	homeobox associated leucine zipper, putative
LOC_Os05g04550	2.47196	6.17999e-47	3.62631	18.885	CAMK_KIN1/SNF1/Nim1_like.3 - CAMK includes calcium/calmodulin depedent protein kinases,
LOC_Os05g46830	2.46861	2.53693e-09	0.187411	0.992355	proline-rich protein, putative
LOC_Os07g39320	2.46671	7.56798e-38	2.34423	12.2793	homeobox domain containing protein
LOC_Os02g18115	2.46277	5.18753e-12	0.164977	0.886279	expressed protein
LOC_Os01g11600	2.46244	3.94527e-24	5.40765	28.2677	expressed protein
LOC_Os01g49160	2.45807	1.93028e-60	3.67534	19.023	MYB family transcription factor, putative
LOC_Os01g16310	2.45782	8.94906e-09	0.0894927	0.47819	glycosyl hydrolase, family 31, putative
LOC_Os03g58850	2.45358	3.08793e-06	0.143535	0.735621	uncharacterized PE-PGRS family protein PE_PGRS3 precursor, putative
LOC_Os06g06360	2.45284	7.15878e-28	1.15871	6.00666	WRKY113,
LOC_Os01g17330	2.44998	2.23716e-23	1.01741	5.2763	eukaryotic translation initiation factor 6, putative
LOC_Os01g62830	2.4482	9.45568e-31	5.14356	26.3716	expressed protein
LOC_Os06g43820	2.44578	3.43911e-05	0.117696	0.606285	expressed protein
LOC_Os03g50590	2.44531	5.53998e-05	0.0774092	0.42336	expressed protein
LOC_Os11g07090	2.44392	1.34873e-10	0.195063	0.985929	pectinesterase, putative
LOC_Os07g35700	2.4417	2.93927e-22	0.724083	3.67741	TKL_IRAK_DUF26-lc.4 - DUF26 kinases have homology to DUF26 containing loci,
LOC_Os03g08880	2.44134	4.17263e-31	6.13056	31.1177	purine permease, putative
LOC_Os02g04230	2.44113	7.2723e-47	6.46833	32.8672	CGMC_MAPKCMGC_2.7 - CGMC includes CDA, MAPK, GSK3, and CLKC kinases,
LOC_Os08g24630	2.43847	3.67823e-41	2.77984	14.2539	protein kinase domain containing protein
LOC_Os10g02380	2.43413	4.44697e-53	10.5565	53.4023	oxidoreductase, aldo/keto reductase family protein, putative
LOC_Os01g27380	2.43413	1.99054e-11	1.91634	9.56143	glutathione S-transferase, putative
LOC_Os01g24010	2.43053	2.01979e-37	0.777744	3.93039	pleiotropic drug resistance protein, putative
LOC_Os10g33774	2.43019	6.56444e-10	0.217945	1.15349	leucoanthocyanidin reductase, putative
LOC_Os05g32370	2.42606	4.99498e-08	0.100992	0.506407	ATP-dependent RNA helicase, putative
LOC_Os11g13830	2.4255	1.45853e-05	0.556283	2.75227	expressed protein
LOC_Os01g61080	2.42506	6.2743e-63	5.48544	27.6598	WRKY24,
LOC_Os01g53730	2.42097	4.04759e-53	39.8604	201.187	expressed protein
LOC_Os05g46000	2.42082	2.68591e-07	0.191165	0.952326	ras-related protein, putative
LOC_Os11g04680	2.41923	3.84886e-06	0.138233	0.725824	zinc finger, C3HC4 type domain containing protein
LOC_Os03g30420	2.4174	6.53249e-40	2.67562	13.61	cytochrome P450, putative
LOC_Os11g43360	2.41525	2.70625e-13	2.68153	13.2422	tropinone reductase 2, putative
LOC_Os05g08830	2.41096	7.75818e-21	1.82304	9.21923	expressed protein
LOC_Os07g35740	2.40706	5.04534e-32	1.10137	5.5157	TKL_IRAK_DUF26-ld.2 - DUF26 kinases have homology to DUF26 containing loci,
LOC_Os03g18030	2.40554	1.49125e-36	1.5945	7.93326	leucoanthocyanidin dioxygenase, putative
LOC_Os07g39210	2.40154	2.29052e-06	0.200937	0.985441	expressed protein
LOC_Os04g43440	2.3998	2.94765e-29	2.39552	11.847	NB-ARC/LRR disease resistance protein, putative
LOC_Os01g27360	2.39243	1.03035e-21	1.1528	5.75898	glutathione S-transferase, putative
LOC_Os06g50200	2.39123	1.54154e-05	0.0484643	0.245072	retrotransposon protein, putative unclassified
LOC_Os04g37880	2.39051	9.65451e-22	2.32022	11.3707	expressed protein
LOC_Os06g46340	2.39033	4.081e-38	5.09518	24.9518	glycosyl hydrolase, family 31, putative
LOC_Os08g08090	2.38497	3.2754e-05	0.200512	0.987827	wound induced protein, putative
LOC_Os12g33280	2.38204	7.26264e-57	3.48479	17.1352	retrotransposon protein, putative unclassified
LOC_Os10g37570	2.37997	1.22825e-49	4.53054	22.1158	OsFBDUF49 - F-box and DUF domain containing protein
LOC_Os03g04900	2.37906	6.43652e-18	0.856122	4.25282	MYB family transcription factor, putative
LOC_Os01g27390	2.37813	1.55498e-29	87.8329	426.816	glutathione S-transferase, putative
LOC_Os03g46200	2.37659	4.61673e-24	1.70159	8.29891	acetyltransferase, GNAT family, putative
LOC_Os05g13940	2.37384	2.77725e-44	63.5354	310.367	retrotransposon protein, putative unclassified
LOC_Os11g12300	2.37373	2.51387e-13	0.912765	4.43329	NBS-LRR disease resistance protein, putative
LOC_Os01g39990	2.37344	3.16439e-12	0.23748	1.15536	expressed protein
LOC_Os06g16960	2.36424	1.91549e-08	0.241382	1.17698	O-methyltransferase, putative
LOC_Os08g24670	2.3642	2.0521e-15	1.59787	7.69867	legume lectins beta domain containing protein, putative
LOC_Os12g04490	2.36096	9.18331e-21	0.986749	4.7681	expressed protein
LOC_Os09g34150	2.35898	2.06743e-65	2.19384	10.6334	NBS-LRR disease resistance protein, putative
LOC_Os07g35660	2.35824	2.74424e-14	0.54829	2.6116	TKL_IRAK_DUF26-lc.21 - DUF26 kinases have homology to DUF26 containing loci,
LOC_Os08g42800	2.35749	1.26341e-16	3.25089	15.6902	expressed protein
LOC_Os11g27170	2.35597	7.11509e-15	0.565023	2.70327	OsSCP58 - Putative Serine Carboxypeptidase homologue,
LOC_Os04g32790	2.35555	3.43269e-20	0.693703	3.31811	AP2 domain containing protein
LOC_Os03g16170	2.35453	4.30874e-22	1.16741	5.66714	protein phosphatase 2C, putative
LOC_Os06g38110	2.3508	2.54488e-08	0.458467	2.33302	expressed protein
LOC_Os12g36110	2.34865	5.18795e-53	18.1271	86.4905	calmodulin binding protein, putative
LOC_Os11g47510	2.34537	2.62478e-05	0.0713811	0.354754	glycosyl hydrolase, putative
LOC_Os06g37550	2.34415	1.30879e-06	0.368213	1.85039	expressed protein
LOC_Os03g26180	2.34264	4.4444e-06	0.602967	2.95276	expressed protein
LOC_Os09g38210	2.34228	1.84197e-11	0.257889	1.22629	auxin efflux carrier component, putative
LOC_Os03g37840	2.34015	4.5532e-31	8.03925	37.9764	potassium transporter, putative
LOC_Os10g38664	2.33583	5.52259e-14	1.54152	7.525	hypothetical protein
LOC_Os07g39250	2.33543	1.20595e-14	0.20083	0.936323	expressed protein
LOC_Os05g24770	2.33419	4.40955e-07	0.118173	0.602143	reticulon domain containing protein, putative
LOC_Os03g40540	2.33183	3.44138e-86	28.1046	133.497	cytochrome P450, putative
LOC_Os03g08330	2.33142	9.87867e-73	8.44639	39.9046	ZIM domain containing protein, putative
LOC_Os03g60960	2.33102	5.69824e-09	0.180098	0.85261	cytokinin-N-glucosyltransferase 1, putative
LOC_Os02g06990	2.32699	8.25395e-07	0.281661	1.38253	expressed protein
LOC_Os11g12340	2.3203	2.35829e-10	1.47449	6.82572	disease resistance protein RPM1, putative
LOC_Os03g20120	2.31846	1.38045e-30	19.996	93.3106	glycosyl transferase 8 domain containing protein, putative
LOC_Os01g67430	2.31736	4.01566e-08	0.18756	0.898358	lipase, putative
LOC_Os02g08440	2.3168	5.29292e-74	8.1726	38.3477	WRKY71,
LOC_Os03g05750	2.31673	2.03731e-37	2.12565	10.0017	heavy-metal-associated domain-containing protein, putative
LOC_Os10g39700	2.31545	4.81279e-31	1.92501	9.04513	CHIT15 - Chitinase family protein precursor, putative
LOC_Os10g31250	2.31337	3.8443e-19	0.342393	1.6198	expressed protein
LOC_Os11g36090	2.31277	7.79505e-10	0.120267	0.575586	receptor kinase, putative
LOC_Os01g52320	2.31231	1.27457e-10	0.208134	1.01019	NB-ARC domain containing protein
LOC_Os01g48540	2.31117	4.39876e-05	0.0517632	0.233194	glyoxal oxidase-related, putative
LOC_Os09g17530	2.31083	1.36581e-13	0.638437	2.95884	OsFBX321 - F-box domain containing protein
LOC_Os05g06920	2.31013	1.25199e-38	3.20014	14.8572	relA-SpoT like protein RSH4, putative
LOC_Os11g07980	2.30767	1.41331e-11	0.622881	2.89593	ion channel nompc, putative
LOC_Os07g40290	2.30659	4.08765e-65	7.55881	35.2206	OsGH3.8 - Probable indole-3-acetic acid-amido synthetase,
LOC_Os05g10650	2.30481	1.36e-28	1.83693	8.5051	6-phosphofructokinase, putative
LOC_Os07g09420	2.30467	1.79692e-75	29.0658	134.947	ATPase, putative
LOC_Os06g09310	2.30333	1.71892e-50	5.10934	23.6674	zinc finger, C3HC4 type domain containing protein
LOC_Os03g22820	2.29921	5.41022e-19	1.18545	5.55269	expressed protein
LOC_Os06g43370	2.29895	5.33531e-15	0.426438	2.02202	cytochrome P450, putative
LOC_Os02g15010	2.29779	2.93948e-10	0.771783	3.63274	zinc finger, C3HC4 type domain containing protein
LOC_Os03g19270	2.29417	1.84469e-05	0.0939829	0.459507	universal stress protein domain containing protein, putative
LOC_Os11g37950	2.29316	1.2099e-15	4.95992	22.6053	WIP3 - Wound-induced protein precursor,
LOC_Os04g01690	2.29248	1.25927e-43	10.1966	47.2562	pyridoxal-dependent decarboxylase protein, putative
LOC_Os02g57810	2.29135	3.00556e-05	0.0743959	0.341152	cytochrome P450, putative
LOC_Os09g27820	2.29103	3.81048e-08	0.367512	1.73854	1-aminocyclopropane-1-carboxylate oxidase protein, putative
LOC_Os03g58790	2.29031	7.72398e-68	24.9985	114.825	ATPase, putative
LOC_Os02g04130	2.28541	1.40892e-33	3.47335	15.8355	DUF1645 domain containing protein, putative
LOC_Os12g32610	2.28491	9.27533e-07	0.209759	0.94359	expressed protein
LOC_Os09g24580	2.28406	1.21911e-76	30.0296	137.675	EF hand family protein, putative
LOC_Os03g30410	2.2821	5.20083e-06	0.524907	2.33739	expressed protein
LOC_Os04g59200	2.28184	6.40752e-09	0.435732	2.00472	peroxidase precursor, putative
LOC_Os07g03580	2.281	1.0935e-38	8.34767	37.9842	SCP-like extracellular protein
LOC_Os02g55600	2.27962	1.19967e-28	2.90304	13.3466	expressed protein
LOC_Os03g03334	2.27884	1.74886e-23	3.29113	15.1089	expressed protein
LOC_Os10g41550	2.27746	3.69943e-30	1.3113	5.99189	beta-amylase, putative
LOC_Os05g08900	2.27677	3.56581e-37	2.64953	12.037	expressed protein
LOC_Os06g04240	2.27625	2.07092e-25	2.18893	10.0401	expressed protein
LOC_Os02g05970	2.27533	4.19815e-11	0.184665	0.840931	phytosulfokine receptor precursor, putative
LOC_Os08g33050	2.27394	3.85201e-06	0.0834623	0.40299	MYB family transcription factor, putative
LOC_Os07g38250	2.27362	4.58669e-11	0.30292	1.33689	expressed protein
LOC_Os02g09120	2.27153	1.64232e-09	0.435753	1.98539	isoleucyl-tRNA synthetase, cytoplasmic, putative
LOC_Os02g33110	2.27083	1.05881e-30	25.4833	114.852	glycosyl hydrolases, putative
LOC_Os01g20910	2.2703	3.11923e-22	1.55214	7.05773	zinc finger, C3HC4 type domain containing protein
LOC_Os03g02650	2.26651	7.05732e-17	0.823873	3.78144	ligA, putative
LOC_Os05g45410	2.26549	1.71723e-26	0.905519	4.1173	HSF-type DNA-binding domain containing protein
LOC_Os10g37350	2.26516	4.15793e-13	1.44965	6.51068	expressed protein
LOC_Os02g45780	2.2632	2.84379e-14	1.11186	5.01288	zinc finger, C3HC4 type domain containing protein
LOC_Os03g52410	2.26147	8.81784e-21	2.85189	12.8482	expressed protein
LOC_Os09g19229	2.26036	9.69268e-10	0.168203	0.735359	protein kinase domain containing protein
LOC_Os07g02610	2.25846	1.36982e-13	0.651876	2.9107	expressed protein
LOC_Os10g34450	2.25778	1.07682e-10	0.809757	3.60437	expressed protein
LOC_Os02g43360	2.25137	9.70139e-55	10.5877	47.3398	cytochrome b5-like Heme/Steroid binding domain containing protein
LOC_Os02g37280	2.24381	1.32479e-30	7.46276	33.5549	heavy metal transport/detoxification protein, putative
LOC_Os04g41380	2.24098	6.39395e-22	0.835534	3.71358	Leucine Rich Repeat family protein
LOC_Os01g09150	2.2398	1.30098e-18	2.58503	11.4486	expressed protein
LOC_Os09g29880	2.23878	3.1676e-07	0.273981	1.19461	expressed protein
LOC_Os12g07310	2.23789	1.19052e-16	7.12456	31.424	citrate-binding protein precursor, putative
LOC_Os01g38140	2.23678	6.09067e-06	0.0306903	0.143424	retrotransposon protein, putative unclassified
LOC_Os08g40700	2.23536	7.62811e-06	0.243617	1.03275	retrotransposon protein, putative unclassified
LOC_Os01g58130	2.23405	3.49404e-23	1.6702	7.42979	expressed protein
LOC_Os07g48260	2.23268	1.27473e-36	12.9484	56.9094	WRKY47,
LOC_Os05g24780	2.23265	5.16623e-37	6.49544	28.6501	OsCML21 - Calmodulin-related calcium sensor protein
LOC_Os03g56500	2.22967	7.01252e-17	1.24416	5.42107	expressed protein
LOC_Os10g34910	2.2293	3.13759e-22	16.9884	74.2383	secretory protein, putative
LOC_Os01g42350	2.22819	1.10425e-22	1.16582	5.08566	pleiotropic drug resistance protein, putative
LOC_Os02g31867	2.2252	1.04505e-13	0.463643	2.03009	expressed protein
LOC_Os01g05280	2.21712	2.93366e-12	1.51425	6.7717	expressed protein
LOC_Os01g27240	2.21657	1.63319e-34	7.61686	33.0623	12-oxophytodienoate reductase, putative
LOC_Os04g51680	2.21434	7.27475e-19	6.75147	29.5504	expressed protein
LOC_Os03g20600	2.21411	1.56954e-36	20.0016	86.7294	expressed protein
LOC_Os03g24100	2.21132	6.60491e-15	1.73947	7.56765	expressed protein
LOC_Os09g09490	2.20652	5.8179e-28	1.22658	5.29371	disease resistance protein RPM1, putative
LOC_Os04g30030	2.20522	9.77858e-19	1.14927	5.02891	cysteine-rich receptor-like protein kinase 12 precursor, putative
LOC_Os01g71310	2.20339	2.66942e-38	8.6261	37.68	cytokinin dehydrogenase precursor, putative
LOC_Os02g36530	2.20116	2.4693e-26	16.0017	69.146	expressed protein
LOC_Os07g33270	2.2011	7.52568e-48	5.07552	21.8971	DUF584 domain containing protein, putative
LOC_Os05g38040	2.19876	1.11241e-74	23.7864	103.105	expressed protein
LOC_Os11g37230	2.19658	4.68643e-68	8.27045	35.6958	zinc finger, C3HC4 type domain containing protein
LOC_Os08g07920	2.19501	1.26233e-09	0.836352	3.57895	disease resistance protein RPM1, putative
LOC_Os09g39810	2.19409	3.75942e-06	0.445147	1.95304	AP2 domain containing protein
LOC_Os08g35630	2.194	3.47801e-35	7.88635	33.7798	MTD1, putative
LOC_Os01g29330	2.19397	8.16317e-21	2.39852	10.3217	expressed protein
LOC_Os12g42830	2.19144	3.62423e-05	0.0575079	0.255716	expressed protein
LOC_Os07g37210	2.18857	3.23275e-39	6.90205	29.4444	MYB family transcription factor, putative
LOC_Os01g66820	2.18848	2.23211e-10	0.245109	1.07002	inactive receptor kinase At1g27190 precursor, putative
LOC_Os11g02130	2.18617	9.7641e-41	3.73128	16.0534	peroxidase precursor, putative
LOC_Os06g29110	2.1858	1.00274e-06	0.104785	0.456089	MLO domain containing protein, putative
LOC_Os03g30400	2.18392	6.48142e-06	0.416879	1.82686	early light-induced protein, chloroplast precursor, putative
LOC_Os02g30714	2.18359	8.53368e-25	1.49339	6.36573	dehydrogenase/reductase, putative
LOC_Os01g60730	2.18349	2.67342e-51	13.6464	58.0691	RING-H2 finger protein, putative
LOC_Os08g05480	2.18034	7.66225e-25	2.80076	11.9706	OsFBX261 - F-box domain containing protein
LOC_Os03g61360	2.18011	3.37008e-43	3.88032	16.556	hydrolase, alpha/beta fold family domain containing protein
LOC_Os02g43170	2.17863	5.3685e-37	2.30542	9.82591	B-box zinc finger family protein, putative
LOC_Os11g32290	2.17809	6.77265e-10	0.39151	1.67919	3-5 exonuclease eri-1, putative
LOC_Os08g31850	2.17642	1.80054e-19	5.27009	22.1941	expressed protein
LOC_Os07g06850	2.17575	1.06057e-40	2.73682	11.5781	gibberellin receptor GID1L2, putative
LOC_Os02g47370	2.17388	4.01703e-08	0.39452	1.72074	transcription factor TF2, putative
LOC_Os01g41740	2.17197	1.34803e-05	0.287942	1.26917	expressed protein
LOC_Os01g03130	2.17008	4.01405e-17	2.10756	8.8668	expressed protein
LOC_Os07g35190	2.1692	6.57054e-06	0.279387	1.20186	expressed protein
LOC_Os10g21590	2.16807	7.13451e-25	0.935557	3.94924	transporter family protein, putative
LOC_Os03g46440	2.16608	6.92308e-59	8.71316	36.6846	BTBA4 - Bric-a-Brac,Tramtrack, Broad Complex BTB domain with Ankyrin repeat region,
LOC_Os09g21370	2.16596	2.03021e-42	16.1566	67.8964	cysteine proteinase EP-B 1 precursor, putative
LOC_Os02g15290	2.16385	1.04091e-10	0.683186	2.91637	VQ domain containing protein, putative
LOC_Os01g21250	2.16183	1.90548e-44	25.001	105.091	late embryogenesis abundant protein, putative
LOC_Os06g49660	2.16062	1.05782e-77	32.2747	135.858	transferase family protein, putative
LOC_Os04g27950	2.15996	7.60847e-62	11.5471	48.5869	expressed protein
LOC_Os10g02100	2.15802	9.92522e-10	0.342032	1.41846	peptide transporter PTR2, putative
LOC_Os03g64330	2.1566	5.85785e-21	1.65355	6.9541	aquaporin protein, putative
LOC_Os11g20100	2.15542	8.25117e-13	1.21562	5.15528	expressed protein
LOC_Os03g52370	2.15396	6.9814e-51	245.922	1026.69	PIII4 - Proteinase inhibitor II family protein precursor,
LOC_Os01g53720	2.15282	2.47531e-48	20.4152	85.5563	expressed protein
LOC_Os04g38320	2.15251	2.28905e-59	12.4578	52.4197	expressed protein
LOC_Os06g11240	2.15029	3.92002e-59	20.6338	85.9681	12-oxophytodienoate reductase, putative
LOC_Os08g44300	2.14856	1.4487e-05	0.136105	0.595266	retrotransposon protein, putative Ty3-gypsy subclass
LOC_Os11g04710	2.14819	5.25757e-23	0.929401	3.88004	cytochrome P450, putative
LOC_Os08g31950	2.14816	1.24775e-14	4.17932	17.2297	expressed protein
LOC_Os05g06380	2.14757	1.51404e-08	0.226084	0.964737	transferase family protein, putative
LOC_Os06g30920	2.14681	3.43104e-19	7.92916	33.1505	expressed protein
LOC_Os01g17396	2.14641	1.54659e-19	0.785455	3.31292	expressed protein
LOC_Os07g03025	2.14563	3.37635e-15	1.23366	5.0839	expressed protein
LOC_Os01g73200	2.14331	4.94232e-27	2.8975	12.091	peroxidase precursor, putative
LOC_Os05g36140	2.14244	7.86555e-22	2.76852	11.5478	expressed protein
LOC_Os02g50710	2.14113	6.01919e-41	12.7407	52.7039	expressed protein
LOC_Os11g30760	2.14087	5.51055e-54	15.2072	63.2708	expressed protein
LOC_Os05g50570	2.13952	2.90346e-05	0.112457	0.470104	OsSCP29 - Putative Serine Carboxypeptidase homologue,
LOC_Os12g42910	2.13948	4.03214e-10	0.211075	0.863725	sodium/calcium exchanger protein, putative
LOC_Os12g12600	2.13853	8.22624e-36	6.31766	26.2565	dirigent, putative
LOC_Os11g12310	2.13719	6.50755e-10	0.608819	2.49738	retrotransposon protein, putative unclassified
LOC_Os06g38750	2.13293	2.74156e-45	40.7381	167.387	proline-rich family protein, putative
LOC_Os12g29950	2.13292	3.77479e-32	8.67318	35.5569	nodulin, putative
LOC_Os10g28120	2.13226	1.33399e-24	55.6874	227.742	glycosyl hydrolase, putative
LOC_Os11g12320	2.12931	8.82844e-27	1.77063	7.33487	disease resistance protein RPM1, putative
LOC_Os08g30100	2.12903	5.138e-12	4.12834	16.7576	1-aminocyclopropane-1-carboxylate oxidase homolog 1, putative
LOC_Os03g29410	2.12736	1.60997e-56	9.4967	38.9587	tyrosine protein kinase domain containing protein, putative
LOC_Os04g09260	2.12729	3.52179e-07	0.180088	0.743441	transferase family protein, putative
LOC_Os01g36240	2.12658	2.71419e-65	101.743	417.717	peroxidase precursor, putative
LOC_Os02g44990	2.12465	2.91871e-32	2.23961	9.12455	OsFBDUF13 - F-box and DUF domain containing protein
LOC_Os07g46630	2.12313	2.98259e-20	18.0833	73.3427	AMP deaminase, putative
LOC_Os02g05640	2.122	1.90079e-08	0.377592	1.58107	homeobox associated leucine zipper, putative
LOC_Os06g03830	2.12191	7.30202e-73	39.3694	161.445	retinol dehydrogenase, putative
LOC_Os01g48610	2.12156	9.13042e-25	1.53599	6.29184	expressed protein
LOC_Os03g12500	2.11849	2.68721e-15	0.929064	3.79471	cytochrome P450, putative
LOC_Os04g06520	2.11675	8.4741e-56	24.5452	100.122	expressed protein
LOC_Os11g34610	2.11357	2.25482e-19	2.47617	10.2388	TKL_IRAK_DUF26-lc.28 - DUF26 kinases have homology to DUF26 containing loci,
LOC_Os10g21790	2.11344	2.42389e-14	1.4034	5.63902	dehydration stress-induced protein, putative
LOC_Os07g03860	2.10972	2.78103e-15	0.521419	2.10812	lectin-like receptor kinase 7, putative
LOC_Os08g23150	2.10917	1.17275e-46	40.6764	164.468	indole-3-glycerol phosphate synthase, chloroplast precursor, putative
LOC_Os12g42220	2.10776	5.2458e-19	0.998065	4.03255	expressed protein
LOC_Os11g46280	2.10682	2.41847e-07	0.540359	2.17265	expressed protein
LOC_Os04g23440	2.10516	6.89549e-17	1.18722	4.80713	helix-loop-helix DNA-binding domain containing protein
LOC_Os03g09910	2.10367	1.96861e-12	10.5729	42.1377	aminotransferase, classes I and II, domain containing protein
LOC_Os03g02300	2.10275	6.87932e-10	0.596696	2.41342	expressed protein
LOC_Os12g32850	2.10081	7.51985e-14	0.689977	2.78915	cytochrome P450, putative
LOC_Os10g34700	2.1008	3.71343e-13	5.7809	23.0217	expressed protein
LOC_Os12g05580	2.0974	8.65233e-17	3.4137	13.6603	expressed protein
LOC_Os07g14820	2.09726	8.19077e-07	0.109631	0.427612	expressed protein
LOC_Os01g57470	2.09427	1.17869e-28	2.78836	11.1756	EF hand family protein, putative
LOC_Os06g46740	2.0937	2.09746e-11	0.675805	2.72963	early nodulin 20 precursor, putative
LOC_Os04g42520	2.09146	7.84477e-68	8.85318	35.5837	phosphoribosyl transferase, putative
LOC_Os02g56420	2.08553	4.58183e-05	0.0994148	0.408373	OsWAK23 - OsWAK short gene,
LOC_Os08g30510	2.08491	2.9399e-60	234.001	932.635	expressed protein
LOC_Os05g09670	2.08459	1.92501e-05	0.1943	0.833014	expressed protein
LOC_Os04g56900	2.08349	2.12668e-05	0.309325	1.19723	transferase family protein, putative
LOC_Os05g33940	2.08137	1.23113e-45	31.7115	125.69	alpha/beta hydrolase fold, putative
LOC_Os04g50680	2.08123	5.50827e-28	5.92258	23.4302	MYB family transcription factor, putative
LOC_Os04g37490	2.08105	8.83159e-28	4.95777	19.6144	oxidoreductase, aldo/keto reductase family protein, putative
LOC_Os02g33590	2.08091	7.04182e-07	0.208401	0.841444	U-box domain-containing protein, putative
LOC_Os02g03410	2.08064	5.73897e-49	18.3731	72.878	CAMK_CAMK_like.12 - CAMK includes calcium/calmodulin depedent protein kinases
LOC_Os10g22890	2.07919	4.43773e-20	0.629695	2.52244	receptor-like kinase, putative
LOC_Os07g02880	2.07748	9.76705e-08	0.519619	2.02278	DUF538 domain containing protein, putative
LOC_Os11g09010	2.07628	1.14182e-58	16.0257	63.5431	lipase, putative
LOC_Os04g02920	2.07484	1.25816e-11	0.458427	1.79834	leucine-rich repeat family protein, putative
LOC_Os01g07530	2.07324	2.97842e-43	11.4644	45.1879	uncharacterized glycosyltransferase, putative
LOC_Os06g10580	2.07137	3.2408e-33	6.8155	26.7783	cyclic nucleotide-gated ion channel, putative
LOC_Os03g53340	2.06878	4.34672e-10	0.145328	0.580787	HSF-type DNA-binding domain containing protein
LOC_Os02g12420	2.06727	8.19435e-21	0.901039	3.54382	receptor-like protein kinase precursor, putative
LOC_Os03g10050	2.06378	4.69701e-16	1.09621	4.27286	serine acetyltransferase protein, putative
LOC_Os02g42470	2.05892	4.692e-08	1.47135	5.73415	expressed protein
LOC_Os07g04970	2.05702	1.1072e-31	8.96635	34.8742	transferase family protein, putative
LOC_Os02g57350	2.05671	1.68017e-37	5.24364	20.5085	expressed protein
LOC_Os01g05710	2.05554	5.5956e-21	2.02499	7.93478	expressed protein
LOC_Os06g08600	2.05274	5.12585e-10	0.543561	2.10089	versicolorin reductase, putative
LOC_Os05g33930	2.05087	6.40114e-05	0.488036	2.0203	expressed protein
LOC_Os03g01740	2.04929	9.48413e-60	17.5515	68.4174	expressed protein
LOC_Os04g36830	2.04894	1.17147e-15	0.168385	0.6563	DUF567 domain containing protein, putative
LOC_Os02g45930	2.04834	1.87985e-20	8.07392	31.4351	expressed protein
LOC_Os12g25090	2.0479	3.92242e-40	99.6062	386.161	expressed protein
LOC_Os02g47090	2.04712	1.08001e-27	9.34361	36.0649	peptide transporter PTR2, putative
LOC_Os08g03240	2.04586	3.00281e-13	0.536062	2.08072	lectin-like receptor kinase 1, putative
LOC_Os01g58480	2.04292	1.52766e-07	0.46804	1.79809	expressed protein
LOC_Os01g67820	2.04038	1.57468e-33	2.40002	9.30415	exo70 exocyst complex subunit domain containing protein
LOC_Os06g28720	2.03938	2.84173e-13	1.17287	4.63954	expressed protein
LOC_Os08g40680	2.03879	1.92562e-15	1.1382	4.37838	glycosyl hydrolase, putative
LOC_Os02g22160	2.03532	7.42438e-29	2.394	9.22549	DNA binding protein, putative
LOC_Os02g53230	2.03431	7.19391e-07	0.0790689	0.308343	transcription elongation factor SPT5 homolog 1, putative
LOC_Os04g57760	2.03404	4.6787e-52	9.85573	37.9064	expressed protein
LOC_Os04g11780	2.03304	5.3984e-05	0.082026	0.331141	resistance protein LR10, putative
LOC_Os09g39620	2.03221	5.2898e-27	3.85815	14.7733	protein kinase family protein, putative
LOC_Os02g06200	2.03075	1.31546e-07	0.306255	1.16492	phytosulfokine receptor precursor, putative
LOC_Os10g37510	2.0288	1.36554e-05	0.276347	1.05979	expressed protein
LOC_Os05g47960	2.02784	3.58553e-26	3.86871	14.7911	expressed protein
LOC_Os07g35730	2.02762	2.75655e-05	0.159766	0.618288	TKL_IRAK_DUF26-lc.23 - DUF26 kinases have homology to DUF26 containing loci,
LOC_Os10g33210	2.02632	5.99113e-37	13.0629	49.9016	peptide transporter PTR3-A, putative
LOC_Os01g28790	2.02601	3.26926e-41	22.1656	84.9258	PRAS-rich protein, putative
LOC_Os01g62180	2.02514	8.14277e-07	1.62886	6.21518	expressed protein
LOC_Os03g52360	2.0251	6.07492e-34	73.4408	279.731	PIII3 - Proteinase inhibitor II family protein precursor, putative
LOC_Os04g41370	2.02269	1.03725e-13	0.470149	1.80068	Leucine Rich Repeat family protein
LOC_Os05g41760	2.02208	1.88493e-22	2.53496	9.71616	AP2 domain containing protein
LOC_Os10g39140	2.02022	2.02979e-44	61.2372	232.802	flavonol synthase/flavanone 3-hydroxylase, putative
LOC_Os03g10210	2.01939	1.65993e-40	11.1888	42.8696	homeobox domain containing protein
LOC_Os12g36940	2.01869	3.44944e-41	9.26698	35.1718	calmodulin binding protein, putative
LOC_Os11g07440	2.01814	2.33594e-43	11.4775	43.6383	plant neutral invertase domain containing protein
LOC_Os01g32380	2.01579	1.53182e-11	3.47592	13.285	expressed protein
LOC_Os01g31370	2.01477	6.40628e-10	0.27107	1.05021	glycosyltransferase, putative
LOC_Os03g20840	2.01427	1.31663e-41	3.57184	13.5277	disease resistance RPP13-like protein 1, putative
LOC_Os02g21700	2.01057	8.57319e-27	4.7242	17.7844	STE_MEKK_ste11_MAP3K.8 - STE kinases include homologs to sterile 7, sterile 11 and sterile 20 from yeast,
LOC_Os07g36570	2.01017	3.40755e-34	1.71149	6.4781	KI domain interacting kinase 1, putative
LOC_Os06g38764	2.00646	7.78952e-33	8.27739	31.3096	expressed protein
LOC_Os06g50250	2.0064	8.63211e-06	0.421036	1.62398	conserved hypothetical protein
LOC_Os01g65950	2.00313	2.65055e-14	1.58847	5.96542	thioesterase family protein, putative
LOC_Os01g65700	2.00122	2.66969e-31	4.95456	18.8	expressed protein
LOC_Os01g72900	2.00114	1.12608e-12	5.84337	21.8592	abscisic stress-ripening, putative
LOC_Os11g05380	2.00106	6.60193e-13	0.56575	2.12055	cytochrome P450, putative
LOC_Os06g38660	2.00031	1.58273e-51	16.2025	61.1485	expressed protein
LOC_Os01g06990	1.998	1.27781e-10	3.20596	11.8714	POEI36 - Pollen Ole e I allergen and extensin family protein precursor, putative
LOC_Os12g04360	1.99657	9.59517e-37	11.3552	42.4354	calmodulin-like protein 1, putative
LOC_Os03g16390	1.99648	2.18839e-23	1.92091	7.16384	avr9/Cf-9 rapidly elicited protein, putative
LOC_Os04g56910	1.99306	7.27311e-09	0.802902	2.9766	transferase family protein, putative
LOC_Os05g33644	1.99214	1.77906e-16	1.41484	5.23889	inosine-uridine preferring nucleoside hydrolase family protein, putative
LOC_Os09g37840	1.99214	6.15277e-16	2.12677	7.8745	carbohydrate binding protein, putative
LOC_Os05g37190	1.99023	4.44483e-26	2.10409	7.90209	ZOS5-08 - C2H2 zinc finger protein
LOC_Os01g23980	1.98994	1.42136e-08	0.136426	0.510957	retrotransposon protein, putative Ty3-gypsy subclass
LOC_Os09g29940	1.98518	5.00164e-54	6.51034	24.2076	auxin-independent growth promoter protein, putative
LOC_Os04g38042	1.98433	6.64303e-06	0.0741697	0.28571	retrotransposon protein, putative unclassified
LOC_Os09g29310	1.98007	1.1626e-31	3.57549	13.2674	zinc finger, C3HC4 type domain containing protein
LOC_Os08g13570	1.97877	5.54125e-08	0.263398	0.965077	exo70 exocyst complex subunit family protein, putative
LOC_Os06g10780	1.97859	1.07057e-10	1.14884	4.26579	AP2 domain containing protein
LOC_Os04g44510	1.97745	2.00874e-44	37.2769	138.32	GEM, putative
LOC_Os02g44490	1.97582	7.31239e-33	4.77887	17.5781	anthranilate phosphoribosyltransferase, putative
LOC_Os03g10100	1.97432	4.21596e-17	1.20426	4.42995	transporter family protein, putative
LOC_Os11g02290	1.97218	3.13993e-18	2.03829	7.50927	expressed protein
LOC_Os02g33420	1.96838	3.2566e-05	0.071684	0.27258	ATPase, AAA family protein
LOC_Os03g55020	1.96809	1.80914e-09	0.325404	1.18952	UDP-glucoronosyl and UDP-glucosyl transferase domain containing protein
LOC_Os04g58810	1.96783	9.12632e-35	5.11352	18.8558	CAF1 family ribonuclease containing protein, putative
LOC_Os01g59580	1.96267	3.65137e-21	2.78792	10.1562	retrotransposon protein, putative unclassified
LOC_Os03g52940	1.96071	7.45866e-11	0.684937	2.52039	expressed protein
LOC_Os10g17950	1.96034	4.34672e-10	1.43945	5.21632	TKL_IRAK_DUF26-lc.5 - DUF26 kinases have homology to DUF26 containing loci,
LOC_Os04g53998	1.9581	4.79504e-17	0.628774	2.30038	kinase, putative
LOC_Os07g32020	1.95651	8.70735e-06	0.262523	0.967757	UDP-glucoronosyl and UDP-glucosyl transferase domain containing protein
LOC_Os10g37340	1.95475	1.6771e-44	5.39456	19.6386	cystathionine gamma-synthase, putative
LOC_Os09g04430	1.95454	2.56842e-16	1.35746	5.00812	expressed protein
LOC_Os06g03860	1.95453	2.66741e-40	18.0785	65.7509	uncharacterized membrane protein, putative
LOC_Os01g52530	1.9532	2.28165e-33	13.6036	49.3069	phosphoribosyl transferase, putative
LOC_Os05g03920	1.95203	5.74751e-30	2.42782	8.88167	TKL_IRAK_DUF26-lf.3 - DUF26 kinases have homology to DUF26 containing loci,
LOC_Os09g38350	1.94526	4.1693e-15	0.778853	2.81438	AMP-binding domain containing protein
LOC_Os12g08130	1.94476	5.6964e-41	3.39184	12.3038	amino acid transporter, putative
LOC_Os08g09040	1.94288	3.91938e-45	52.5588	189.565	Cupin domain containing protein
LOC_Os04g43650	1.94146	5.5907e-12	1.51343	5.56048	L-allo-threonine aldolase, putative
LOC_Os12g08850	1.94017	4.09129e-09	0.35019	1.27941	expressed protein
LOC_Os03g08624	1.93984	6.24748e-20	3.33885	12.0311	dihydroflavonol-4-reductase, putative
LOC_Os07g36690	1.93975	2.14852e-05	0.183509	0.658138	CSLF2 - cellulose synthase-like family F; beta1,3;1,4 glucan synthase,
LOC_Os04g43410	1.93885	3.23455e-14	0.97823	3.48965	Os4bglu18 - monolignol beta-glucoside homologue,
LOC_Os02g13940	1.93407	4.88384e-07	0.957181	3.56197	expressed protein
LOC_Os06g09980	1.93378	7.72423e-19	4.21463	15.1839	expressed protein
LOC_Os08g26850	1.93094	1.91404e-34	5.3308	19.1862	plant protein of unknown function domain containing protein
LOC_Os11g03860	1.92583	9.83925e-35	4.01271	14.2935	Ser/Thr protein kinase, putative
LOC_Os12g02080	1.92351	2.39256e-50	13.5889	48.626	peroxidase precursor, putative
LOC_Os02g56120	1.92086	1.9605e-17	2.30312	8.16478	OsIAA9 - Auxin-responsive Aux/IAA gene family member,
LOC_Os10g40550	1.91949	6.26473e-32	10.7273	37.9771	CPuORF23 - conserved peptide uORF-containing transcript,
LOC_Os01g10440	1.91915	8.65249e-29	4.90943	17.3534	xylosyltransferase, putative
LOC_Os08g35590	1.9191	5.53957e-10	1.09735	3.95142	expressed protein
LOC_Os10g40555	1.91786	4.59612e-33	15.1617	53.6399	expressed protein
LOC_Os04g55550	1.91722	1.47538e-06	1.40337	4.99825	expressed protein
LOC_Os07g35750	1.91707	3.70755e-23	0.767632	2.72058	TKL_IRAK_DUF26-ld.3 - DUF26 kinases have homology to DUF26 containing loci,
LOC_Os08g04540	1.91639	3.26682e-15	1.90364	6.7176	decarboxylase, putative
LOC_Os05g42250	1.91635	7.2323e-11	0.425181	1.48184	cyclic nucleotide-gated ion channel 2, putative
LOC_Os08g07120	1.91522	6.42466e-08	1.27279	4.48677	terpene synthase, putative
LOC_Os06g46140	1.91493	5.12443e-25	2.95216	10.5154	expressed protein
LOC_Os08g04340	1.91409	5.95318e-16	7.99098	28.1149	plastocyanin-like domain containing protein, putative
LOC_Os03g57970	1.91406	8.53136e-37	79.9648	282.143	LTPL73 - Protease inhibitor/seed storage/LTP family protein precursor,
LOC_Os04g05560	1.912	7.76974e-12	0.609813	2.16707	kinase, putative
LOC_Os12g36880	1.90862	3.74112e-14	2.57294	9.17149	pathogenesis-related Bet v I family protein, putative
LOC_Os03g44070	1.90813	2.04677e-19	0.50597	1.80205	transposon protein, putative CACTA, En/Spm sub-class
LOC_Os03g55776	1.90691	1.08776e-05	1.73329	6.25429	expressed protein
LOC_Os05g27730	1.90254	1.2961e-48	26.1935	91.993	WRKY53,
LOC_Os02g41670	1.90103	1.20919e-45	8.04763	28.212	phenylalanine ammonia-lyase, putative
LOC_Os02g13420	1.90085	3.76176e-12	0.853566	2.9961	leucine-rich repeat receptor protein kinase EXS precursor, putative
LOC_Os09g17540	1.89987	2.80304e-09	0.443794	1.57587	OsFBX322 - F-box domain containing protein
LOC_Os01g04620	1.89931	1.40857e-19	3.9243	13.6936	transposon protein, putative unclassified
LOC_Os08g37660	1.89768	2.57852e-38	5.39938	19.0107	plastocyanin-like domain containing protein, putative
LOC_Os07g43800	1.89428	4.1102e-56	25.8626	90.5658	EF hand family protein, putative
LOC_Os04g30570	1.89285	5.4091e-08	0.428298	1.46957	transferase family protein, putative
LOC_Os07g03040	1.89017	1.28494e-15	0.557608	1.96357	expressed protein
LOC_Os03g57640	1.88982	2.10698e-12	0.820302	2.85338	gibberellin receptor GID1L2, putative
LOC_Os01g67810	1.88878	1.72474e-26	2.31669	8.08367	transposon protein, putative unclassified
LOC_Os08g40270	1.88614	8.07592e-13	1.08967	3.7632	lectin-like protein kinase, putative
LOC_Os12g43440	1.88331	1.76032e-08	0.673954	2.30248	thaumatin, putative
LOC_Os02g10520	1.88277	3.02358e-36	13.5335	46.7327	OsSub12 - Putative Subtilisin homologue,
LOC_Os07g39880	1.87922	5.34053e-37	4.75855	16.4265	retrotransposon, putative centromere-specific,
LOC_Os06g49340	1.8786	7.34541e-13	1.25235	4.28341	OsFBDUF35 - F-box and DUF domain containing protein
LOC_Os01g62670	1.8735	2.32459e-34	7.32015	25.1521	avr9/Cf-9 rapidly elicited protein, putative
LOC_Os06g48240	1.87197	4.47991e-17	1.9344	6.68517	AAA ATPase, putative
LOC_Os04g35250	1.87018	8.82602e-26	3.34397	11.4453	MONOCULM 1, putative
LOC_Os04g39010	1.86962	1.20955e-11	1.61587	5.61382	heavy metal associated domain containing protein
LOC_Os02g11070	1.86961	3.00402e-25	6.3506	21.7287	3-ketoacyl-CoA synthase, putative
LOC_Os03g60560	1.86955	1.61679e-14	1.6574	5.68705	ZOS3-21 - C2H2 zinc finger protein
LOC_Os04g53606	1.86948	2.77452e-06	0.367852	1.30647	expressed protein
LOC_Os09g15680	1.86759	2.19102e-12	1.86214	6.3102	caltractin, putative
LOC_Os11g46880	1.8657	1.91132e-44	9.86947	33.809	protein kinase domain containing protein
LOC_Os05g50770	1.86438	2.70651e-05	0.101589	0.356341	C4-dicarboxylate transporter/malic acid transport protein
LOC_Os06g11150	1.86429	4.7513e-38	4.04853	13.848	DUF1645 domain containing protein, putative
LOC_Os04g31630	1.86397	6.17977e-52	68.7566	236.155	expressed protein
LOC_Os03g21640	1.86355	9.90377e-35	4.8835	16.6584	expressed protein
LOC_Os04g28250	1.86317	1.07578e-29	10.358	35.2204	cysteine proteinase inhibitor precursor, putative
LOC_Os07g41230	1.86279	8.3122e-25	7.50146	25.5096	esterase, putative
LOC_Os08g02030	1.86131	3.80927e-09	0.898085	3.05156	transferase family protein, putative
LOC_Os03g20380	1.85884	1.04437e-34	2.99806	10.1846	CAMK_KIN1/SNF1/Nim1_like.2 - CAMK includes calcium/calmodulin depedent protein kinases
LOC_Os10g34220	1.85766	7.12695e-08	0.59602	2.03364	TKL_IRAK_DUF26-lf.1 - DUF26 kinases have homology to DUF26 containing loci
LOC_Os01g49820	1.85216	4.05569e-19	4.94654	16.6671	lipid phosphatase protein, putative
LOC_Os07g14150	1.85087	6.95101e-42	21.8114	73.8029	cytidine deaminase, putative
LOC_Os04g45370	1.84978	1.17979e-21	3.31944	11.2453	OsSAUR19 - Auxin-responsive SAUR gene family member,
LOC_Os03g25040	1.84864	2.71063e-17	27.7534	93.2134	GDSL-like lipase/acylhydrolase, putative
LOC_Os10g40460	1.84751	1.92016e-14	2.50469	8.49273	LTPL141 - Protease inhibitor/seed storage/LTP family protein precursor,
LOC_Os06g14260	1.84746	3.90275e-08	0.291308	0.973538	lectin-like receptor kinase, putative
LOC_Os08g31660	1.84739	1.23844e-24	2.75015	9.26478	VQ domain containing protein, putative
LOC_Os08g04360	1.84634	6.73893e-09	1.36855	4.58905	plastocyanin-like domain containing protein, putative
LOC_Os02g14990	1.84577	2.35881e-13	2.97502	10.0201	zinc finger, C3HC4 type domain containing protein
LOC_Os04g30500	1.84529	3.14949e-06	0.776511	2.73098	retrotransposon protein, putative unclassified
LOC_Os07g37290	1.84522	1.70336e-08	3.96213	13.2084	expressed protein
LOC_Os05g06390	1.84504	1.19531e-08	0.105683	0.364422	retrotransposon protein, putative unclassified
LOC_Os02g37260	1.84472	2.47219e-22	49.3874	165.809	hypothetical protein
LOC_Os07g31650	1.84296	6.59568e-32	3.01653	10.1797	expressed protein
LOC_Os07g43970	1.8423	4.36165e-16	2.8862	9.65036	calmodulin-binding protein, putative
LOC_Os09g28160	1.8393	1.50149e-27	9.53361	31.9329	phosphate carrier protein, mitochondrial precursor, putative
LOC_Os09g06770	1.8391	5.06951e-05	0.363347	1.22554	RING finger protein, putative
LOC_Os12g02240	1.83487	3.12553e-11	5.33597	17.745	expressed protein
LOC_Os07g07920	1.83485	8.88899e-20	50.5787	168.293	LTPL100 - Protease inhibitor/seed storage/LTP family protein precursor
LOC_Os11g07690	1.83325	1.59049e-15	9.16022	30.4126	dirigent, putative
LOC_Os04g51520	1.83321	5.00091e-11	0.882544	2.96824	glycosyl hydrolases family 16, putative
LOC_Os05g08890	1.83121	1.12435e-08	0.369778	1.23583	transposable element protein, putative containing Pfam profile: PF03108, MuDR
LOC_Os05g04210	1.83055	1.27917e-10	0.985355	3.34438	MYB family transcription factor, putative
LOC_Os02g15560	1.8303	6.16596e-16	0.790001	2.66142	transposon protein, putative Mutator sub-class
LOC_Os07g44410	1.82866	2.77518e-45	7.14505	23.8243	WD40-like Beta Propeller Repeat family protein
LOC_Os01g02320	1.82798	5.51658e-29	3.86172	12.8679	protein kinase domain containing protein
LOC_Os05g06560	1.82571	3.10545e-05	0.183131	0.630861	expressed protein
LOC_Os01g57560	1.82529	3.11708e-05	0.298038	0.994597	serine/threonine-protein kinase receptor precursor, putative
LOC_Os03g58010	1.82517	4.59612e-33	9.65759	32.2037	acetyltransferase, GNAT family, putative
LOC_Os01g48640	1.82395	8.55728e-08	0.204357	0.677745	expressed protein
LOC_Os07g03870	1.8236	3.20956e-17	0.923392	3.07193	receptor like protein kinase, putative
LOC_Os02g21040	1.82106	1.40834e-30	3.28703	10.8809	aspartic proteinase nepenthesin precursor, putative
LOC_Os01g63690	1.81891	1.5412e-30	21.0518	69.5618	hs1, putative
LOC_Os12g24020	1.81612	1.30236e-46	17.2716	57.243	rhodanese-like domain containing protein, putative
LOC_Os03g58350	1.81351	1.56088e-08	0.772981	2.58341	OsIAA14 - Auxin-responsive Aux/IAA gene family member
LOC_Os04g01950	1.81285	4.55277e-19	3.66742	12.1999	legume lectins beta domain containing protein, putative
LOC_Os07g13800	1.81152	8.8706e-18	2.82849	9.28819	cytokinin-N-glucosyltransferase, putative
LOC_Os02g44654	1.81122	1.06925e-19	5.85035	19.1563	cytochrome P450, putative
LOC_Os05g40070	1.80923	1.07334e-21	2.55579	8.47172	WRKY84,
LOC_Os02g39360	1.80845	4.58715e-30	4.39755	14.5198	B-box zinc finger family protein, putative
LOC_Os04g49320	1.80814	4.80484e-40	2.93542	9.68916	tRNA-splicing endonuclease positive effector-related, putative
LOC_Os10g38660	1.80781	7.42378e-10	0.963331	3.22931	glutathione S-transferase, putative
LOC_Os04g58940	1.80642	9.22568e-05	0.399067	1.29301	expressed protein
LOC_Os07g03780	1.80555	1.27738e-07	0.558468	1.81611	lectin-like receptor kinase, putative
LOC_Os11g12040	1.8054	5.18749e-23	1.17214	3.8295	disease resistance protein RPM1, putative
LOC_Os01g53090	1.80376	4.57266e-35	6.23151	20.4908	pathogen-related protein, putative
LOC_Os03g45960	1.80278	1.71096e-14	7.21179	23.4385	thaumatin, putative
LOC_Os01g50940	1.80243	8.38063e-08	0.249056	0.815513	helix-loop-helix DNA-binding domain containing protein
LOC_Os09g29540	1.80225	1.82804e-24	1.64984	5.40214	OsWAK82 - OsWAK receptor-like cytoplasmic kinase OsWAK-RLCK
LOC_Os09g27580	1.79754	9.54009e-16	0.619991	2.02806	potassium transporter, putative
LOC_Os07g27770	1.79514	4.86982e-11	0.690402	2.30074	transposon protein, putative unclassified
LOC_Os06g35650	1.79357	3.46268e-21	7.6511	24.7888	reticuline oxidase-like protein precursor, putative
LOC_Os07g47590	1.78947	2.45768e-41	9.2843	30.3136	expressed protein
LOC_Os04g36062	1.7878	4.66649e-35	4.14798	13.5606	expressed protein
LOC_Os03g44100	1.78758	1.19941e-23	10.374	33.544	phosphonate metabolism protein-related, putative
LOC_Os01g02300	1.78678	1.30088e-23	1.51825	4.96181	receptor kinase ORK10, putative
LOC_Os04g03660	1.78455	6.50063e-06	1.23583	4.00085	expressed protein
LOC_Os06g30970	1.78368	3.2215e-40	26.6162	86.0592	ubiquitin-conjugating enzyme, putative
LOC_Os06g09960	1.78287	1.39435e-11	4.9023	15.8426	expressed protein
LOC_Os03g04190	1.78234	3.46203e-48	22.5674	72.9623	cytochrome P450, putative
LOC_Os05g41370	1.78211	1.38711e-11	0.893773	2.87859	TKL_IRAK_DUF26-la.1 - DUF26 kinases have homology to DUF26 containing loci
LOC_Os03g29240	1.78164	6.4806e-44	79.5079	256.761	PDI, putative
LOC_Os11g34570	1.7803	2.0728e-10	1.53459	5.00528	lysM domain-containing GPI-anchored protein precursor, putative
LOC_Os09g12650	1.77882	4.25389e-22	1.86855	6.05535	pyrophosphate--fructose 6-phosphate 1-phosphotransferase subunit alpha, putative
LOC_Os06g47270	1.77592	2.50965e-06	0.247705	0.801365	zinc finger, C3HC4 type domain containing protein
LOC_Os05g30300	1.77465	8.39141e-14	6.85988	21.8932	Os5bglu21 - beta-glucosidase homologue, similar to G. max isohydroxyurate hydrolase
LOC_Os01g62970	1.77418	7.72274e-09	0.631358	2.05095	expressed protein
LOC_Os11g28410	1.772	5.78174e-07	0.141416	0.460576	retrotransposon protein, putative unclassified
LOC_Os12g07580	1.77182	1.07447e-18	4.22064	13.6262	dirigent, putative
LOC_Os01g05720	1.77063	9.47529e-09	0.950339	3.02188	expressed protein
LOC_Os06g36320	1.77021	3.3408e-11	0.752518	2.40554	receptor-like protein kinase 5 precursor, putative
LOC_Os04g52780	1.76761	1.70834e-21	1.36623	4.35397	leucine-rich repeat receptor protein kinase EXS precursor, putative
LOC_Os01g03940	1.76758	4.91548e-26	5.22304	16.7378	expressed protein
LOC_Os04g57980	1.76618	2.89678e-18	10.1707	32.9508	hypothetical protein
LOC_Os04g41390	1.7636	3.44934e-09	1.64659	5.21356	expressed protein
LOC_Os01g59180	1.76192	1.4404e-30	9.6404	30.6458	OsFBX27 - F-box domain containing protein
LOC_Os02g42870	1.76014	1.1471e-07	0.378322	1.22728	MYB family transcription factor, putative
LOC_Os03g18740	1.7598	1.47747e-46	22.7135	72.3386	oxidoreductase, short chain dehydrogenase/reductase family, putative
LOC_Os01g09665	1.7596	5.02504e-14	1.36046	4.38477	expressed protein
LOC_Os01g66610	1.75897	1.02008e-28	1.91411	6.09423	serine/threonine-protein kinase receptor precursor, putative
LOC_Os12g43580	1.75499	3.65146e-44	10.8011	34.2932	expressed protein
LOC_Os03g51740	1.75497	2.2506e-18	2.03972	6.4626	aminotransferase, classes I and II, domain containing protein
LOC_Os10g30719	1.7541	1.0288e-07	0.385524	1.24088	MYB family transcription factor, putative
LOC_Os01g07500	1.74698	1.18844e-43	23.0926	72.7867	alliin lyase precursor, putative
LOC_Os11g45210	1.74344	2.49408e-10	2.708	8.57376	expressed protein
LOC_Os07g36544	1.74335	2.97788e-43	4.71873	14.845	serine/threonine-protein kinase receptor precursor, putative
LOC_Os01g04580	1.74225	8.81537e-39	11.0161	34.5765	Ser/Thr protein kinase, putative
LOC_Os07g40630	1.74223	2.91773e-31	2.07131	6.49677	BRASSINOSTEROID INSENSITIVE 1 precursor, putative
LOC_Os07g27780	1.7415	1.57893e-43	12.1032	38.2365	aminotransferase, putative
LOC_Os10g38940	1.74003	2.52444e-08	0.728341	2.32416	fatty acid hydroxylase, putative
LOC_Os04g59160	1.74003	3.585e-35	13.0467	40.9144	peroxidase precursor, putative
LOC_Os03g15370	1.73928	1.06252e-11	1.35743	4.33013	ubiquitin fusion protein, putative
LOC_Os08g43334	1.7388	7.98081e-20	1.62764	5.09838	HSF-type DNA-binding domain containing protein
LOC_Os02g37180	1.73829	2.68393e-17	22.1655	69.0153	expressed protein
LOC_Os02g09980	1.73603	2.75037e-11	1.20781	3.8302	expressed protein
LOC_Os04g48460	1.73547	7.34968e-43	7.15511	22.438	cytochrome P450, putative
LOC_Os05g50580	1.73518	1.80266e-24	9.56478	29.7774	OsSCP30 - Putative Serine Carboxypeptidase homologue
LOC_Os10g38489	1.73481	1.74269e-40	66.7129	208.428	glutathione S-transferase GSTU6, putative
LOC_Os03g08310	1.73461	6.97089e-11	1.04047	3.31597	ZIM domain containing protein, putative
LOC_Os11g39450	1.73355	5.88804e-06	0.232247	0.738418	cysteine-rich receptor-like protein kinase 7 precursor, putative
LOC_Os01g70450	1.73229	9.30002e-05	0.472118	1.50587	expressed protein
LOC_Os01g56690	1.73214	3.65296e-06	0.429018	1.35493	helix-loop-helix DNA-binding domain containing protein
LOC_Os04g23550	1.73198	4.77326e-05	0.243862	0.77253	basic helix-loop-helix family protein, putative
LOC_Os07g10220	1.73191	5.67364e-06	1.79454	5.52248	anthocyanidin 3-O-glucosyltransferase, putative
LOC_Os05g33400	1.73033	3.48261e-28	5.12102	15.9249	basic 7S globulin precursor, putative
LOC_Os04g30490	1.72996	4.62862e-28	10.3346	32.1513	MATE efflux family protein, putative
LOC_Os07g42370	1.72835	1.21163e-41	111.578	346.929	zinc-finger protein, putative
LOC_Os06g09940	1.72684	1.26371e-07	2.09753	6.74222	expressed protein
LOC_Os08g02700	1.72509	2.32997e-08	1.39797	4.32522	fructose-bisphospate aldolase isozyme, putative
LOC_Os02g45280	1.72335	6.55053e-07	0.652856	2.00901	cytochrome P450, putative
LOC_Os11g02470	1.72321	8.58043e-08	0.779196	2.46982	WRKY52
LOC_Os01g06740	1.72119	4.67008e-10	0.626818	1.98387	ribosome inactivating protein, putative
LOC_Os07g23430	1.72112	2.68682e-19	2.40448	7.44966	fatty acid desaturase, putative
LOC_Os10g32658	1.71674	6.69168e-05	0.221081	0.688236	retrotransposon protein, putative Ty3-gypsy subclass
LOC_Os10g34440	1.71636	3.26937e-14	3.40485	10.4761	expressed protein
LOC_Os02g30540	1.71459	4.7278e-05	0.110377	0.355015	protein kinase, putative
LOC_Os09g31410	1.71402	2.14718e-13	1.8861	5.75856	Os9bglu29 - beta-glucosidase homologue, similar to Os4bglu12 exoglucanase
LOC_Os11g37090	1.71215	5.79013e-06	0.133115	0.418834	pumilio-family RNA binding repeat domain containing protein
LOC_Os07g18240	1.71144	1.47001e-05	0.168618	0.52703	lectin-like receptor kinase, putative
LOC_Os07g33540	1.71128	3.39349e-07	1.12266	3.42778	cytochrome P450, putative
LOC_Os07g03030	1.71094	4.55196e-25	3.60687	11.085	expressed protein
LOC_Os10g25230	1.70896	3.64529e-07	0.684624	2.0959	ZIM domain containing protein, putative
LOC_Os07g03710	1.70532	1.3051e-14	76.0219	231.401	SCP-like extracellular protein
LOC_Os09g23590	1.70459	9.63007e-13	5.341	16.5364	expressed protein
LOC_Os01g41430	1.70416	1.07136e-13	1.00692	3.07642	UDP-glucoronosyl and UDP-glucosyl transferase, putative
LOC_Os03g50130	1.70319	1.8271e-42	114.784	351.147	microsomal glutathione S-transferase 3, putative
LOC_Os11g25510	1.70214	4.35217e-08	0.448059	1.39864	protein kinase domain containing protein
LOC_Os07g37730	1.70177	1.16853e-09	0.598467	1.84269	NADH-ubiquinone oxidoreductase, mitochondrial precursor, putative
LOC_Os12g36830	1.70153	4.06851e-29	31.5153	96.132	pathogenesis-related Bet v I family protein, putative
LOC_Os08g31410	1.70017	2.64542e-33	8.98624	27.3944	sulfate transporter, putative
LOC_Os01g06060	1.70003	7.60713e-06	0.274143	0.845347	gibberellin receptor GID1L2, putative
LOC_Os10g38640	1.69932	2.75995e-09	7.31111	22.1148	glutathione S-transferase, putative
LOC_Os10g02750	1.69665	5.96698e-15	1.74449	5.36162	Ser/Thr protein phosphatase family protein, putative
LOC_Os01g19880	1.69536	4.53409e-13	2.44882	7.5256	expressed protein
LOC_Os03g53550	1.69429	1.55845e-05	0.25434	0.755131	retrotransposon protein, putative unclassified
LOC_Os03g03200	1.69348	4.40282e-45	16.3321	49.717	hydrolase, alpha/beta fold family protein, putative
LOC_Os05g45110	1.6926	5.76765e-29	11.0947	33.5914	anthocyanidin 5,3-O-glucosyltransferase, putative
LOC_Os06g39590	1.69183	7.57988e-48	22.6279	68.8439	OsIAA23 - Auxin-responsive Aux/IAA gene family member
LOC_Os03g56860	1.69064	2.90747e-16	5.13671	15.5602	expressed protein
LOC_Os01g40630	1.68983	7.72505e-46	15.4059	46.7788	uncharacterized protein PA4923, putative
LOC_Os02g33680	1.6894	1.07428e-13	1.90848	5.79423	U-box domain containing protein
LOC_Os10g38740	1.68886	1.04231e-31	19.7526	59.6847	glutathione S-transferase, putative
LOC_Os07g39810	1.6882	9.04706e-17	2.80983	8.59924	lipase class 3 family protein, putative
LOC_Os02g40010	1.68709	2.19715e-13	3.49578	10.6901	phosphoribosyl transferase, putative
LOC_Os07g07300	1.68682	1.78968e-12	1.03013	3.13593	expressed protein
LOC_Os12g10660	1.68678	1.29683e-05	0.585788	1.81166	B-box zinc finger family protein, putative
LOC_Os11g12050	1.68675	1.18929e-22	6.68437	20.1284	NBS-LRR type disease resistance protein, putative
LOC_Os12g36100	1.68565	3.02313e-44	8.3431	25.2748	kinesin-4, putative
LOC_Os03g55540	1.68456	4.69285e-35	43.5431	131.485	ZOS3-18 - C2H2 zinc finger protein
LOC_Os01g43480	1.68441	8.82008e-40	17.0756	51.632	AAA-type ATPase family protein, putative
LOC_Os12g04150	1.68312	3.07468e-15	27.7691	83.1761	alpha/beta hydrolase fold, putative
LOC_Os06g05940	1.68279	5.7551e-10	1.36444	4.06952	DTA2, putative
LOC_Os02g07690	1.68267	8.69319e-37	25.2156	76.0145	VQ domain containing protein, putative
LOC_Os03g37490	1.68212	5.23862e-22	2.71897	8.21476	MATE efflux family protein, putative
LOC_Os02g26810	1.68066	1.62411e-11	0.685785	2.09355	cytochrome P450, putative
LOC_Os01g09990	1.67968	2.53755e-14	1.56111	4.71292	helix-loop-helix DNA-binding domain containing protein
LOC_Os06g07040	1.67942	3.69992e-34	65.5211	197.463	OsIAA20 - Auxin-responsive Aux/IAA gene family member
LOC_Os03g55590	1.67872	6.21463e-47	14.2028	42.7962	MYB family transcription factor, putative
LOC_Os05g45090	1.67574	1.70256e-10	0.583699	1.77217	anthocyanidin 5,3-O-glucosyltransferase, putative
LOC_Os11g04560	1.67568	7.30754e-32	28.8438	86.3848	calmodulin-like protein 1, putative
LOC_Os10g37980	1.67373	2.46164e-44	26.6607	79.9894	prephenate dehydratase domain containing protein
LOC_Os05g46240	1.67311	8.08452e-45	140.236	420.503	green ripe-like, putative
LOC_Os02g14540	1.67232	6.70698e-14	3.26578	9.81202	UDP-glucoronosyl and UDP-glucosyl transferase domain containing protein
LOC_Os03g51390	1.67206	1.71356e-25	4.44193	13.343	expressed protein
LOC_Os07g42626	1.67017	6.65411e-21	22.7371	67.591	STRUBBELIG-RECEPTOR FAMILY 6 precursor, putative
LOC_Os04g44500	1.67011	1.0108e-28	23.8262	71.2772	GEM, putative
LOC_Os03g18070	1.67004	3.44588e-45	17.6158	52.7916	omega-3 fatty acid desaturase, chloroplast precursor, putative
LOC_Os03g19070	1.66987	1.4803e-08	0.852088	2.58836	long cell-linked locus protein, putative
LOC_Os04g06070	1.66987	1.78918e-05	0.190346	0.568548	retrotransposon protein putative Ty3-gypsy subclass
LOC_Os06g35060	1.66926	2.0869e-19	14.9165	44.3304	heavy metal-associated domain containing protein
LOC_Os11g15570	1.66778	1.63044e-24	13.4925	40.1099	Ser/Thr protein phosphatase family protein, putative
LOC_Os11g03420	1.66712	3.48653e-18	4.44004	13.3239	ZF-HD protein dimerisation region containing protein
LOC_Os11g04409	1.66661	8.38728e-33	39.9794	119.465	expressed protein
LOC_Os04g39370	1.66639	1.53445e-10	2.55172	7.61423	heavy metal associated domain containing protein
LOC_Os11g36200	1.66611	1.67373e-46	4.54781	13.5967	receptor-like protein kinase 2 precursor, putative
LOC_Os01g52790	1.66289	7.69751e-18	2.06678	6.14132	cytochrome P450 72A1, putative
LOC_Os06g09560	1.66209	3.85183e-09	1.42757	4.31644	heat shock protein DnaJ, putative
LOC_Os06g38950	1.66174	1.0911e-12	19.2254	56.6295	ABC transporter, ATP-binding protein, putative
LOC_Os08g35860	1.6617	1.78993e-34	17.747	53.0141	cytokinin dehydrogenase precursor, putative
LOC_Os09g34140	1.66136	1.92562e-13	3.73365	11.1801	expressed protein
LOC_Os12g07030	1.66083	2.45746e-08	0.984664	2.94458	expressed protein
LOC_Os06g44170	1.65656	1.74009e-34	15.6775	46.3832	NAD dependent epimerase/dehydratase family protein, putative
LOC_Os11g38160	1.65606	3.49247e-05	0.352039	1.01848	transporter family protein, putative
LOC_Os04g28390	1.65591	7.47464e-06	2.30219	6.84091	expressed protein
LOC_Os04g24140	1.65511	1.54007e-42	12.3174	36.4861	ribose-5-phosphate isomerase A, putative
LOC_Os03g17670	1.65484	1.04948e-13	9.1003	26.8544	expressed protein
LOC_Os01g61990	1.65473	1.10945e-36	11.7213	34.8116	ankyrin repeat-containing protein, putative
LOC_Os01g27210	1.65291	2.89857e-32	28.1162	82.9486	glutathione S-transferase, putative
LOC_Os01g47580	1.65128	3.30962e-12	1.37347	4.06456	lipid phosphatase protein, putative
LOC_Os01g58335	1.65118	1.52529e-06	1.08295	3.186	expressed protein
LOC_Os04g45690	1.65081	5.86786e-37	11.8584	35.0187	B-box zinc finger family protein, putative
LOC_Os10g27170	1.65026	4.2007e-13	2.43961	7.16962	calmodulin-binding protein, putative
LOC_Os08g15650	1.64916	6.58675e-20	5.63939	16.5705	expressed protein
LOC_Os04g51040	1.6482	1.63375e-07	0.344619	1.02329	OsWAK50 - OsWAK receptor-like protein kinase
LOC_Os02g31080	1.64786	1.87588e-26	11.2723	33.1057	hydroxyproline-rich glycoprotein family protein, putative
LOC_Os08g07930	1.64682	1.72365e-12	1.01386	2.99087	resistance protein, putative
LOC_Os01g14630	1.64624	1.04798e-05	0.324266	0.946169	polyprenyl synthetase, putative
LOC_Os01g68770	1.64369	3.90914e-36	44.6092	130.84	selenium-binding protein, putative
LOC_Os11g12240	1.64279	2.29172e-11	1.17222	3.44589	retrotransposon protein, putative unclassified
LOC_Os08g08700	1.64169	9.02335e-18	5.25523	15.3647	ubiquitin family protein, putative
LOC_Os02g40530	1.64116	2.60554e-09	0.75305	2.24338	MYB family transcription factor, putative
LOC_Os11g35040	1.64112	2.62019e-31	11.1474	32.6336	aminotransferase, classes I and II, domain containing protein
LOC_Os07g10230	1.64082	6.33971e-13	3.33301	9.71843	glucosyltransferase, putative
LOC_Os12g01900	1.64069	1.14796e-16	0.616208	1.81277	retrotransposon protein, putative unclassified
LOC_Os02g30380	1.63978	3.88222e-09	0.897248	2.62262	expressed protein
LOC_Os04g24460	1.63918	1.79845e-17	3.3693	9.89536	phytase, putative
LOC_Os06g51070	1.6386	8.66723e-24	7.01624	20.6115	no apical meristem protein, putative
LOC_Os01g50410	1.63852	7.37088e-20	2.73961	8.02519	STE_MEKK_ste11_MAP3K.6 - STE kinases include homologs to sterile 7, sterile 11 and sterile 20 from yeast
LOC_Os05g42150	1.6372	1.37662e-11	0.743458	2.15586	OsGH3.4 - Probable indole-3-acetic acid-amido synthetase
LOC_Os06g20820	1.63707	8.40525e-23	20.7355	60.3991	expressed protein
LOC_Os11g05530	1.63689	2.42306e-25	6.36014	18.6033	expressed protein
LOC_Os01g56220	1.63576	3.8548e-09	1.1067	3.25456	expressed protein
LOC_Os03g03450	1.63315	1.18183e-30	23.7764	69.206	anthranilate phosphoribosyltransferase, chloroplast precursor, putative
LOC_Os04g50930	1.63298	1.72308e-05	0.255134	0.751562	peptide transporter PTR2, putative
LOC_Os02g45225	1.6319	7.98956e-14	4.9408	14.3605	expressed protein
LOC_Os07g04820	1.63172	8.37081e-09	0.924506	2.68534	protein kinase, putative
LOC_Os12g42040	1.6291	3.01452e-05	2.029	5.83577	OsWAK126 - OsWAK receptor-like protein kinase
LOC_Os03g51980	1.6269	3.78233e-11	2.10008	6.05274	expressed protein
LOC_Os07g03790	1.62504	9.03592e-17	2.85576	8.27176	lectin-like receptor kinase 7, putative
LOC_Os03g17700	1.62491	4.74273e-31	33.7115	97.6182	CGMC_MAPKCGMC_2_ERK.2 - CGMC includes CDA, MAPK, GSK3, and CLKC kinases
LOC_Os01g04120	1.62391	1.7079e-36	27.7475	80.2727	ZOS1-03 - C2H2 zinc finger protein
LOC_Os01g47760	1.62262	6.03134e-34	32.7955	94.7978	OsGrx_I1 - glutaredoxin subgroup III
LOC_Os05g24010	1.62177	1.48105e-28	9.50918	27.42	receptor protein kinase-like, putative
LOC_Os11g05450	1.62142	4.47305e-08	5.53943	15.8703	expressed protein
LOC_Os09g23595	1.62138	3.42957e-13	1.34661	3.93105	expressed protein
LOC_Os02g54600	1.62036	3.07597e-38	15.6882	45.3614	STE_MEK_ste7_MAP2K.5 - STE kinases include homologs to sterile 7, sterile 11 and sterile 20 from yeast
LOC_Os01g05870	1.61885	2.29037e-10	0.260452	0.757207	receptor kinase, putative
LOC_Os03g18850	1.61708	3.38973e-33	637.362	1839.73	pathogenesis-related Bet v I family protein, putative
LOC_Os05g45690	1.61534	2.32431e-08	1.96809	5.61612	expressed protein
LOC_Os04g49260	1.6136	2.65763e-08	2.18816	6.24526	heavy metal-associated domain containing protein
LOC_Os06g17930	1.61346	2.95161e-14	0.926476	2.68579	NBS-LRR disease resistance protein, putative
LOC_Os12g04424	1.61306	2.74058e-14	1.1143	3.20513	strictosidine synthase, putative
LOC_Os01g62190	1.61273	1.51172e-17	4.65817	13.3574	ZOS1-15 - C2H2 zinc finger protein
LOC_Os02g36340	1.61269	4.38229e-33	23.1286	66.3687	riboflavin biosynthesis protein ribAB, chloroplast precursor, putative
LOC_Os04g54620	1.61252	9.10756e-32	92.511	267.623	expressed protein
LOC_Os08g25430	1.6125	3.20513e-16	2.50501	7.17048	cysteine-rich receptor-like protein kinase 35 precursor, putative
LOC_Os06g38294	1.61177	1.92096e-14	1.75022	4.99546	peptide transporter PTR2, putative
LOC_Os05g47950	1.61103	2.0737e-10	1.01666	2.93253	UDP-glucoronosyl and UDP-glucosyl transferase domain containing protein
LOC_Os01g04280	1.61088	1.12554e-32	19.3032	55.3794	calmodulin binding protein, putative
LOC_Os10g24690	1.61023	3.57266e-06	0.460872	1.31758	expressed protein
LOC_Os01g49630	1.60866	1.51986e-05	0.295788	0.846236	proteophosphoglycan ppg4, putative
LOC_Os05g48580	1.60827	7.3833e-05	0.429176	1.20984	expressed protein
LOC_Os05g46760	1.60824	1.92431e-12	1.58845	4.54469	STE_MEKK_ste11_MAP3K.19 - STE kinases include homologs to sterile 7, sterile 11 and sterile 20 from yeast,
LOC_Os02g32520	1.60784	1.17106e-26	7.55876	21.586	ERD1 protein, chloroplast precursor, putative
LOC_Os07g09190	1.60665	5.87837e-11	0.666991	1.92115	transketolase, putative
LOC_Os04g40560	1.60662	7.45939e-25	7.71024	21.9761	WD domain G-beta repeat domain containing protein
LOC_Os12g11790	1.60496	3.07158e-08	2.31289	6.61069	expressed protein
LOC_Os07g02960	1.60451	3.42024e-21	2.95894	8.4426	expressed protein
LOC_Os04g53560	1.60258	8.08436e-19	35.0938	99.7018	expressed protein
LOC_Os06g08680	1.60221	2.14994e-05	0.943061	2.76989	expressed protein
LOC_Os01g56450	1.6006	2.18966e-15	5.4593	15.445	DUF567 domain containing protein, putative
LOC_Os07g39720	1.59741	1.96943e-07	2.71347	7.66351	expressed protein
LOC_Os01g49320	1.59728	1.24175e-26	8.27427	23.5196	glycosyl hydrolase, putative
LOC_Os08g04560	1.59713	8.17321e-14	1.76903	5.03125	decarboxylase, putative
LOC_Os01g06220	1.59672	7.95096e-14	47.6131	134.366	gibberellin receptor GID1L2, putative
LOC_Os05g30970	1.59659	1.29299e-22	10.4987	29.7001	copine, putative
LOC_Os06g41600	1.59646	1.1488e-15	11.1006	31.7809	expressed protein
LOC_Os07g02970	1.58937	3.76095e-07	0.438282	1.27159	expressed protein
LOC_Os02g32770	1.58917	2.09156e-10	2.88889	8.13485	cytochrome P450, putative
LOC_Os04g20280	1.58701	2.70918e-19	6.78286	19.0874	expressed protein
LOC_Os03g55530	1.58691	6.38437e-07	0.641743	1.79214	HLS, putative
LOC_Os08g02320	1.58683	9.76485e-07	4.91574	13.9077	expressed protein
LOC_Os02g46340	1.58404	5.78802e-10	1.18627	3.33334	RING-H2 finger protein ATL3J, putative
LOC_Os01g41750	1.58302	9.83303e-13	0.610244	1.72476	expressed protein
LOC_Os11g11960	1.58276	4.03319e-18	32.7863	91.8956	disease resistance protein RPM1, putative
LOC_Os06g04920	1.58213	9.41684e-21	4.42698	12.5436	zinc finger family protein, putative
LOC_Os01g42090	1.58181	3.97777e-06	0.568172	1.57698	nodulin MtN3 family protein, putative
LOC_Os05g48930	1.58117	4.48623e-23	9.77859	27.4325	OsGrx_S2 - glutaredoxin subgroup III
LOC_Os07g05640	1.58037	3.64373e-16	3.70301	10.3562	transporter family protein, putative
LOC_Os03g43880	1.57965	8.15733e-08	0.897033	2.5382	PLA IIIA/PLP7, putative
LOC_Os11g44200	1.57882	2.28413e-05	2.6473	7.34738	hypothetical protein
LOC_Os05g31620	1.57758	3.47225e-12	2.13873	6.00312	OsCML15 - Calmodulin-related calcium sensor protein
LOC_Os04g11820	1.57757	6.68928e-22	5.83933	16.3204	white-brown complex homolog protein, putative
LOC_Os11g07770	1.57706	3.58649e-14	50.9359	141.877	dirigent, putative
LOC_Os03g12030	1.57466	2.00063e-13	33.1842	92.2271	3-ketoacyl-CoA synthase, putative
LOC_Os06g20790	1.57453	2.2623e-05	0.258721	0.727834	SAM dependent carboxyl methyltransferase, putative
LOC_Os05g05060	1.57232	2.67849e-29	86.0164	242.404	expressed protein
LOC_Os10g28240	1.57197	7.1793e-09	0.468325	1.31763	calcium-transporting ATPase, plasma membrane-type, putative
LOC_Os03g60850	1.56971	1.18012e-27	4.30608	12.1032	peptide transporter PTR2, putative
LOC_Os11g04360	1.56963	5.51107e-13	6.28773	17.4215	alpha/beta hydrolase fold, putative
LOC_Os11g29740	1.56923	2.30334e-17	7.64482	21.4509	expressed protein
LOC_Os07g39360	1.56916	1.20944e-06	0.820599	2.27784	transporter family protein, putative
LOC_Os01g51140	1.56628	9.00474e-09	0.54493	1.52821	helix-loop-helix DNA-binding domain containing protein,
LOC_Os01g74370	1.56274	4.84811e-08	0.649408	1.79861	domain of unknown function DUF966 domain containing protein
LOC_Os02g09960	1.56246	1.54725e-30	7.05526	19.5719	LYK8, putative
LOC_Os12g16720	1.5615	3.21746e-27	11.101	30.7319	cytochrome P450 71A1, putative
LOC_Os07g02990	1.56117	1.14507e-07	0.352402	0.984284	expressed protein
LOC_Os01g03870	1.56092	2.42763e-25	4.86182	13.6017	expressed protein
LOC_Os04g41400	1.5607	2.89207e-17	9.80874	27.0501	peptide transporter PTR2, putative
LOC_Os06g35700	1.55957	1.50379e-05	0.84264	2.30498	reticuline oxidase-like protein precursor, putative
LOC_Os08g04800	1.55931	5.4091e-08	2.33598	6.41409	triacylglycerol lipase like protein, putative
LOC_Os11g46950	1.55925	6.05634e-18	5.04555	13.9527	wall-associated receptor kinase-like 18 precursor, putative
LOC_Os08g04350	1.55917	7.49318e-10	3.77163	10.4153	plastocyanin-like domain containing protein, putative
LOC_Os07g40830	1.55833	2.97134e-13	5.46975	15.1196	app1, putative
LOC_Os11g44510	1.55802	1.26701e-10	6.18038	17.2506	expressed protein
LOC_Os02g17534	1.55739	1.66558e-07	0.441	1.2364	xyloglucan fucosyltransferase, putative
LOC_Os07g22730	1.5559	1.17585e-12	3.00014	8.35784	AP2 domain containing protein
LOC_Os02g11870	1.55539	5.28061e-07	1.06507	2.91601	expressed protein
LOC_Os02g12900	1.55386	1.21318e-25	10.6897	29.44	cysteine synthase, putative
LOC_Os03g27090	1.55366	8.32024e-09	9.27934	25.3217	MYB family transcription factor, putative
LOC_Os06g11780	1.55347	1.55751e-13	3.26363	9.04792	MYB family transcription factor, putative
LOC_Os04g52240	1.55256	1.72653e-09	0.550669	1.53111	terpene synthase, putative
LOC_Os09g29600	1.55153	1.87502e-24	3.59403	9.87938	OsWAK85 - OsWAK receptor-like cytoplasmic kinase OsWAK-RLCK
LOC_Os06g35630	1.55128	1.2807e-18	5.59558	15.3295	reticuline oxidase-like protein precursor, putative
LOC_Os04g56570	1.55117	1.75067e-15	11.7139	32.2291	heavy metal-associated domain containing protein
LOC_Os04g24340	1.55114	1.26466e-18	4.6353	12.8398	phytase, putative
LOC_Os12g40470	1.55087	7.81e-10	2.76306	7.66688	DC1 domain-containing protein, putative
LOC_Os01g49614	1.54856	2.12891e-28	3.29825	9.0716	Protein kinase domain containing protein,
LOC_Os04g39864	1.54776	1.62253e-10	0.785403	2.17024	Os4bglu11 - beta-glucosidase homologue, similar to Os4Bglu12 exoglucanase/beta-glucosidase,
LOC_Os01g11520	1.54633	2.52666e-17	7.82708	21.4076	RING-H2 finger protein, putative
LOC_Os09g19800	1.54573	3.22246e-05	23.2212	62.8764	aminopeptidase, putative
LOC_Os10g37330	1.54483	4.10386e-23	4.17807	11.4717	oxidoreductase, aldo/keto reductase family protein, putative
LOC_Os06g05470	1.54203	1.78014e-11	3.48383	9.52772	expressed protein
LOC_Os02g17710	1.54202	5.0436e-07	0.297562	0.826838	receptor-like protein kinase 5 precursor, putative
LOC_Os01g52470	1.54193	2.90947e-05	0.29129	0.780674	elongation factor, putative
LOC_Os07g02570	1.54176	1.95967e-06	0.628168	1.73019	NB-ARC domain containing protein
LOC_Os04g01890	1.54173	1.40252e-21	5.25648	14.4512	protein kinase, putative
LOC_Os01g48360	1.53923	2.80384e-06	0.927869	2.53965	expressed protein
LOC_Os07g37230	1.53835	7.69967e-08	1.80638	5.00566	inositol-1-monophosphatase, putative
LOC_Os04g58280	1.53821	1.06587e-31	32.9569	90.0387	stem-specific protein TSJT1, putative
LOC_Os02g52380	1.5375	1.61048e-06	0.481691	1.31723	DUF1645 domain containing protein, putative
LOC_Os04g45970	1.53641	7.97556e-17	13.7527	37.2618	glutamate dehydrogenase protein, putative
LOC_Os03g46070	1.53534	3.15977e-10	3.67399	9.92562	thaumatin, putative
LOC_Os11g08470	1.53459	7.29676e-06	0.293745	0.816208	DnaK family protein, putative
LOC_Os02g18640	1.53406	2.41987e-13	1.62649	4.43613	OsFBX45 - F-box domain containing protein
LOC_Os03g61829	1.53101	6.23177e-06	0.447419	1.25069	haloacid dehalogenase-like hydrolase family protein, putative
LOC_Os10g20160	1.53086	1.47307e-10	1.89898	5.1258	serine/threonine-protein kinase receptor precursor, putative
LOC_Os06g49230	1.52751	2.41699e-07	4.43692	11.9256	peptide transporter, putative
LOC_Os04g37670	1.52742	4.56489e-18	6.77334	18.2671	steroid nuclear receptor, ligand-binding, putative
LOC_Os01g13040	1.52654	3.07468e-15	3.7814	10.2611	expressed protein
LOC_Os09g07800	1.52487	3.33659e-32	18.1752	49.2733	expressed protein
LOC_Os02g16630	1.52444	5.71185e-26	5.43465	14.7057	tryptophan biosynthesis protein trpCF, putative
LOC_Os03g53360	1.52382	2.20138e-09	11.1342	29.753	transferase family protein, putative
LOC_Os03g20970	1.52332	1.13683e-07	1.24014	3.3188	phospholipid-transporting ATPase 1, putative
LOC_Os04g44760	1.52231	9.25575e-05	2.38432	6.56639	expressed protein
LOC_Os04g32740	1.52187	1.2677e-25	11.7105	31.5327	hydrolase, NUDIX family, domain containing protein
LOC_Os10g38930	1.52132	7.29563e-23	11.1529	29.9716	shikimate/quinate 5-dehydrogenase, putative
LOC_Os09g17190	1.51843	3.53446e-05	0.329607	0.892686	OsFBX320 - F-box domain containing protein
LOC_Os12g31620	1.51758	2.21203e-05	0.143919	0.396906	disease resistance protein RPM1, putative
LOC_Os03g53270	1.51649	4.17652e-37	123.323	331.636	stem-specific protein TSJT1, putative
LOC_Os04g57970	1.51629	1.89591e-36	24.8897	66.9914	expressed protein
LOC_Os04g44150	1.51603	5.41633e-05	0.303521	0.812325	gibberellin 2-beta-dioxygenase 7, putative
LOC_Os05g51670	1.51543	2.94889e-24	34.4513	92.1825	NAD dependent epimerase/dehydratase family protein, putative
LOC_Os01g50750	1.51284	5.61607e-31	10.9802	29.4347	zinc finger, C3HC4 type domain containing protein
LOC_Os03g19220	1.51178	1.83559e-17	8.00007	21.4613	expressed protein
LOC_Os07g48710	1.51087	5.34093e-17	3.76542	10.0551	VQ domain containing protein, putative
LOC_Os05g47770	1.51046	9.94662e-26	9.47123	25.2896	serine/threonine-protein kinase At1g18390 precursor, putative
LOC_Os04g33640	1.50766	1.56161e-11	1.49227	3.96688	glycosyl hydrolases family 17, putative
LOC_Os04g10350	1.50657	2.44453e-34	14.1309	37.9002	1-aminocyclopropane-1-carboxylate oxidase homolog 2, putative
LOC_Os01g24020	1.50642	1.32086e-17	9.04541	24.183	expressed protein
LOC_Os07g46280	1.50593	8.02487e-07	0.584689	1.57756	Os7bglu26 - beta-mannosidase/glucosidase/exoglucanase,
LOC_Os11g02379	1.50492	7.72667e-08	1.05446	2.83891	LTPL6 - Protease inhibitor/seed storage/LTP family protein precursor
LOC_Os03g52380	1.50394	3.31555e-22	19.1032	50.7385	PIII5 - Proteinase inhibitor II family protein precursor
LOC_Os07g46920	1.50309	1.84483e-10	1.54077	4.11023	sex determination protein tasselseed-2, putative
LOC_Os02g36880	1.50275	7.00591e-36	19.5109	51.9769	No apical meristem protein, putative
LOC_Os12g25170	1.50194	3.63787e-17	6.55325	17.3648	NB-ARC domain containing disease resistance protein, putative
LOC_Os02g54890	1.50153	1.01832e-38	14.2137	37.9178	UDP-glucuronate 4-epimerase, putative
ChrSy.fgenesh.mRNA.25	1.50094	6.39869e-25	10.0337	26.7423	expressed protein
LOC_Os04g30240	1.49923	5.47996e-08	0.484555	1.28642	OsWAK60 - OsWAK receptor-like protein kinase
LOC_Os05g51390	1.49814	1.69543e-11	2.3022	6.10581	uncharacterized protein PA4923, putative
LOC_Os11g44170	1.49793	7.94158e-21	11.509	30.4702	calmodulin binding protein, putative
LOC_Os05g32480	1.49776	4.82411e-10	0.825078	2.19266	transposon protein, putative unclassified
LOC_Os12g05690	1.49702	4.63687e-13	2.95327	7.90494	expressed protein
LOC_Os04g59190	1.49671	3.02069e-20	4.94231	13.1375	peroxidase precursor, putative
LOC_Os04g33390	1.4966	1.43576e-24	32.7141	86.4598	prephenate dehydratase domain containing protein
LOC_Os01g24600	1.49656	4.2669e-06	0.672305	1.81544	fruit bromelain precursor, putative
LOC_Os02g40240	1.49641	7.08342e-11	2.30604	6.1912	receptor kinase, putative
LOC_Os12g11370	1.49535	2.63764e-10	0.638895	1.70339	verticillium wilt disease resistance protein, putative
LOC_Os07g19320	1.49299	7.91176e-08	5.13479	13.4292	stripe rust resistance protein Yr10, putative
LOC_Os01g72360	1.4913	3.97179e-07	1.23753	3.31425	expressed protein
LOC_Os03g52860	1.48997	2.91429e-26	33.0305	87.6501	lipoxygenase, putative
LOC_Os10g14011	1.48961	9.88025e-22	8.42119	22.2615	expressed protein
LOC_Os10g39300	1.48911	6.22616e-15	12.6969	33.3107	aspartic proteinase nepenthesin, putative
LOC_Os09g39770	1.48847	1.79649e-16	17.5003	45.8994	C2 domain containing protein, putative
LOC_Os11g03160	1.48841	1.31425e-24	2.56578	6.79682	glycosyl transferase, family 8, putative
LOC_Os01g50400	1.48723	2.03393e-07	1.24241	3.2359	STE_MEKK_ste11_MAP3K.5 - STE kinases include homologs to sterile 7, sterile 11 and sterile 20 from yeast
LOC_Os01g05660	1.48707	8.8687e-20	3.54553	9.31606	expressed protein
LOC_Os01g51870	1.48611	3.92839e-19	8.28333	21.8944	methyltransferase, putative
LOC_Os01g43490	1.48466	4.82681e-22	5.56349	14.7644	polygalacturonase, putative
LOC_Os01g44960	1.48367	2.49019e-23	34.6744	90.9235	hydrolase, alpha/beta fold family domain containing protein
LOC_Os01g14430	1.4827	3.45735e-05	0.76951	2.05491	DNA binding protein, putative
LOC_Os07g46080	1.48257	4.69712e-26	5.2555	13.7925	expressed protein
LOC_Os11g40970	1.48256	7.8382e-05	0.254939	0.662782	receptor-like protein kinase precursor, putative
LOC_Os11g42550	1.4825	5.09493e-09	5.09403	13.4905	dirigent, putative
LOC_Os01g48020	1.48188	1.04722e-08	0.762913	2.02514	S-locus-like receptor protein kinase, putative
LOC_Os03g05920	1.48137	1.36994e-21	4.89907	12.856	expressed protein
LOC_Os02g45710	1.48063	6.70365e-29	12.4737	32.7566	zinc finger, C3HC4 type domain containing protein
LOC_Os12g44220	1.48053	2.88544e-24	9.39157	24.5986	ATPase 2, putative
LOC_Os01g73390	1.48044	5.25307e-07	0.610237	1.59287	expressed protein
LOC_Os02g06390	1.47976	3.9063e-28	13.8802	36.4162	expressed protein
LOC_Os12g41570	1.4796	4.21025e-07	1.70019	4.43736	expressed protein
LOC_Os01g68650	1.4775	4.52036e-18	9.32835	24.2998	plant-specific domain TIGR01615 family protein
LOC_Os04g53994	1.47711	4.07505e-14	2.51907	6.56505	kinase, putative
LOC_Os02g36940	1.47704	2.16827e-29	16.4381	42.9974	uncharacterized Cys-rich domain containing protein, putative
LOC_Os12g03040	1.47635	1.53019e-20	2.98161	7.83359	no apical meristem protein, putative
LOC_Os01g41900	1.47633	1.04095e-25	23.0644	60.7833	Myb transcription factor, putative
LOC_Os08g34790	1.4759	3.69992e-34	14.5475	38.0524	AMP-binding domain containing protein
LOC_Os10g42620	1.47576	2.21368e-12	5.24282	13.6143	dihydroflavonol-4-reductase, putative
LOC_Os08g24200	1.4754	2.23921e-33	748.816	1957.16	expressed protein
LOC_Os06g43660	1.47529	1.98471e-27	226.305	590.128	inorganic H+ pyrophosphatase, putative
LOC_Os09g19310	1.47487	3.72902e-14	6.44188	16.7368	retrotransposon protein, putative unclassified
LOC_Os03g10440	1.47429	2.73254e-16	4.27319	11.1011	glycosyl hydrolase family 10 protein, putative
LOC_Os12g43380	1.47367	3.0324e-06	0.983901	2.54985	thaumatin, putative
LOC_Os05g51680	1.47248	9.52689e-34	28.5867	74.6233	SCP-like extracellular protein
LOC_Os12g41540	1.47234	5.37945e-06	0.618781	1.60034	expressed protein
LOC_Os11g15180	1.47151	1.85446e-06	2.1873	5.81793	SAM dependent carboxyl methyltransferase, putative
LOC_Os01g45250	1.46772	6.92987e-13	9.34853	24.1515	DUF1645 domain containing protein, putative
LOC_Os06g18140	1.4677	9.88353e-09	0.886955	2.31494	UDP-glucoronosyl and UDP-glucosyl transferase domain containing protein
LOC_Os04g34600	1.46612	1.39051e-30	29.6913	77.4082	abscisic stress-ripening, putative
LOC_Os02g38410	1.4657	1.13517e-18	5.4754	14.254	ubiquitin family protein, putative
LOC_Os02g13300	1.46497	1.58254e-29	9.45893	24.5365	mitochondrial carrier protein, putative
LOC_Os03g55800	1.46442	3.92629e-30	10.2353	26.5328	cytochrome P450, putative
LOC_Os03g14730	1.46426	7.33435e-30	11.5035	29.8322	gibberellin receptor GID1L2, putative
LOC_Os03g53020	1.46364	1.51172e-17	7.06008	18.4858	helix-loop-helix DNA-binding domain containing protein
LOC_Os05g27780	1.46182	7.32877e-20	31.2927	81.3778	expressed protein
LOC_Os03g46420	1.46125	9.43785e-05	0.43144	1.10104	expressed protein
LOC_Os10g31740	1.46085	3.26432e-12	4.64099	12.1246	glycine-rich cell wall structural protein 2 precursor, putative
LOC_Os12g40180	1.45982	3.46677e-05	0.817081	2.09473	expressed protein
LOC_Os05g49770	1.45878	1.62972e-24	44.7498	115.4	CTP synthase, putative
LOC_Os12g03810	1.45645	1.80992e-21	8.62235	22.1644	CAMK_KIN1/SNF1/Nim1_like.37 - CAMK includes calcium/calmodulin depedent protein kinases
LOC_Os03g51495	1.45431	8.27099e-11	2.88427	7.51497	expressed protein
LOC_Os03g08900	1.45335	2.83664e-08	0.776768	1.99028	MATE efflux family protein, putative
LOC_Os01g02334	1.45285	4.70573e-21	10.5161	27.0589	expressed protein
LOC_Os01g15640	1.45272	2.39009e-29	47.7515	122.7	no apical meristem protein, putative
LOC_Os02g09480	1.45229	1.14543e-18	6.66892	17.0895	myb-like DNA-binding domain containing protein, putative
LOC_Os02g45420	1.45216	5.99397e-07	0.494066	1.28069	AP2 domain containing protein
LOC_Os11g04660	1.45138	1.47362e-05	0.643303	1.63553	strictosidine synthase, putative
LOC_Os07g18230	1.45098	1.09293e-05	0.393901	1.01252	lectin-like receptor kinase, putative
LOC_Os01g43320	1.44947	6.52667e-12	3.02131	7.83918	transmembrane amino acid transporter protein, putative
LOC_Os03g50860	1.44929	1.43042e-33	19.0224	48.9107	histidine kinase, putative
LOC_Os05g45100	1.44872	5.68041e-05	0.268137	0.702053	anthocyanidin 5,3-O-glucosyltransferase, putative
LOC_Os10g05780	1.4483	2.58297e-06	0.537462	1.36126	POT domain containing peptide transporter, putative
LOC_Os08g34780	1.44617	4.10161e-28	6.54037	16.8702	adenylyl cyclase-associated protein, putative
LOC_Os04g48010	1.44531	1.236e-30	7.63465	19.5575	WD-40 repeat family protein, putative
LOC_Os07g29330	1.44492	1.95959e-34	14.0233	35.9388	serine/threonine-protein kinase CTR1, putative
LOC_Os09g16200	1.44176	7.68246e-10	0.94395	2.42329	expressed protein
LOC_Os01g51890	1.44126	1.43949e-27	7.09587	18.1244	endonuclease/exonuclease/phosphatase family domain containing protein
LOC_Os02g39330	1.44038	2.77864e-21	9.37397	23.9418	CHIT1 - Chitinase family protein precursor
LOC_Os07g19000	1.43753	1.87489e-06	1.33047	3.41392	LTPL41 - Protease inhibitor/seed storage/LTP family protein precursor
LOC_Os09g13400	1.43635	9.82473e-05	0.47072	1.22134	expressed protein
LOC_Os05g39250	1.43616	2.5715e-05	1.68026	4.27046	phosphatidylethanolamine-binding protein, putative
LOC_Os11g02800	1.43579	3.41368e-19	11.6168	29.7062	DUF567 domain containing protein, putative
LOC_Os03g51650	1.43505	2.07896e-28	23.3705	59.4186	membrane protein, putative
LOC_Os02g56334	1.43505	1.57039e-06	0.650162	1.64378	OsWAK18b - OsWAK short gene
LOC_Os02g39064	1.43457	2.04035e-06	1.46167	3.7477	osFTL5 FT-Like5 homologous to Flowering Locus T gene; contains Pfam profile PF01161: Phosphatidylethanolamine-binding protein,
LOC_Os01g70850	1.43412	3.62622e-24	13.6531	34.61	esterase, putative
LOC_Os12g43430	1.43346	6.48772e-06	1.29164	3.2432	thaumatin, putative
LOC_Os08g03610	1.43322	5.99302e-22	11.7146	29.88	LSD1 zinc finger domain containing protein
LOC_Os01g54670	1.42886	1.37048e-25	22.2868	56.4566	coiled-coil domain-containing protein 25, putative
LOC_Os07g09050	1.42864	1.82284e-05	0.634218	1.59851	exostosin family protein, putative
LOC_Os01g39330	1.42626	5.74599e-25	22.9458	57.8541	helix-loop-helix DNA-binding domain containing protein
LOC_Os10g34230	1.42615	2.76548e-31	7.53251	19.1252	cytokinin dehydrogenase precursor, putative
LOC_Os03g48626	1.42599	7.05191e-23	132.504	333.611	expressed protein
LOC_Os12g44110	1.42254	3.59416e-08	0.876074	2.22147	ligA, putative
LOC_Os09g36590	1.42199	6.08169e-05	0.223413	0.575883	retrotransposon protein, putative LINE subclass
LOC_Os07g09010	1.42099	2.27416e-23	7.84122	19.6892	nodulin, putative
LOC_Os03g52880	1.42063	2.14453e-30	5.11659	12.8909	BTBN9 - Bric-a-Brac Tramtrack Broad Complex BTB domain with non-phototropic hypocotyl 3 NPH3 and coiled-coil domains
LOC_Os12g36910	1.42046	1.48326e-20	16.5263	41.4426	calmodulin binding protein, putative
LOC_Os05g41780	1.4194	1.65533e-30	36.6189	92.1496	AP2 domain containing protein
LOC_Os07g42610	1.41914	2.0728e-10	9.68756	24.1478	RING finger protein, putative
LOC_Os02g50730	1.41803	1.82964e-18	4.318	10.8081	metalloendoproteinase 1 precursor, putative
LOC_Os05g16300	1.41763	6.05266e-13	1.84719	4.62568	expressed protein
LOC_Os02g21460	1.41746	2.83357e-24	61.2295	153.306	uncharacterized protein yqjG, putative
LOC_Os04g44250	1.41681	4.44065e-08	2.43636	6.10928	cytokinin-O-glucosyltransferase 3, putative
LOC_Os02g12070	1.4161	1.4755e-09	17.9538	44.7632	expressed protein
LOC_Os05g09440	1.41606	6.24748e-20	5.21946	13.0556	NADP-dependent malic enzyme, chloroplast precursor, putative
LOC_Os01g46570	1.41476	2.74336e-34	21.0667	52.9087	CTP synthase, putative
LOC_Os09g39760	1.41258	2.6228e-15	11.4164	28.4123	pectinesterase, putative
LOC_Os04g10530	1.41232	3.04588e-07	1.05444	2.65168	amidase, putative
LOC_Os04g51660	1.41177	6.16528e-21	5.04493	12.5954	transferase family protein, putative
LOC_Os03g04070	1.40966	1.23438e-16	5.76733	14.4947	no apical meristem protein, putative
LOC_Os08g38910	1.40851	1.39277e-22	11.7505	29.2959	caffeoyl-CoA O-methyltransferase, putative
LOC_Os07g49120	1.40763	1.19872e-08	2.21689	5.47899	sex determination protein tasselseed-2, putative
LOC_Os06g39240	1.4067	4.61242e-13	4.47351	11.1327	endothelial differentiation-related factor 1, putative
LOC_Os10g33130	1.40295	1.95472e-05	0.176266	0.436399	leucine-rich repeat receptor protein kinase EXS precursor, putative
LOC_Os01g61160	1.40202	9.78466e-12	57.2494	141.036	laccase precursor protein, putative
LOC_Os07g33560	1.40068	1.77229e-10	12.8278	31.5942	cytochrome P450, putative
LOC_Os09g32330	1.40048	9.56974e-18	27.057	66.9442	expressed protein
LOC_Os02g09100	1.40017	3.31996e-08	0.864452	2.13998	isoleucyl-tRNA synthetase, cytoplasmic, putative
LOC_Os05g38350	1.39912	5.58728e-13	12.6609	31.1542	glycerol-3-phosphate acyltransferase 8, putative
LOC_Os07g38170	1.39894	1.87237e-32	75.2527	186.672	remorin, putative
LOC_Os01g48650	1.39884	1.47398e-07	1.01049	2.51399	expressed protein
LOC_Os04g58840	1.39822	2.32941e-12	1.43066	3.56605	Eukaryotic aspartyl protease domain containing protein
LOC_Os03g15320	1.39755	2.29379e-06	0.949909	2.33535	glyoxal oxidase-related, putative
LOC_Os02g42450	1.3975	2.18191e-14	9.09472	22.4024	RIPER1 - Ripening-related family protein precursor
LOC_Os02g32970	1.39699	7.48978e-21	33.1547	81.8006	hydrolase, alpha/beta fold family protein, putative
LOC_Os05g03590	1.39671	3.81581e-27	16.273	40.2567	expressed protein
LOC_Os11g06150	1.3964	6.91849e-16	13.2943	32.9674	basic proline-rich protein precursor, putative
LOC_Os04g41500	1.39639	9.6806e-25	31.3815	77.5518	expressed protein
LOC_Os02g50330	1.39632	2.32647e-29	7.99412	19.8457	RNA-dependent RNA polymerase, putative
LOC_Os03g22020	1.3963	4.07813e-16	30.289	74.4888	peroxidase precursor, putative
LOC_Os01g03030	1.39616	7.55423e-23	27.6892	68.332	alanyl-tRNA synthetase, putative
LOC_Os02g08150	1.39574	3.18074e-18	9.60461	23.6526	CCT/B-box zinc finger protein, putative
LOC_Os04g25380	1.39438	2.36673e-08	1.15012	2.84297	cytokinin-O-glucosyltransferase 2, putative
LOC_Os03g44050	1.39332	1.39837e-05	0.279771	0.695565	OsWAK27 - OsWAK receptor-like protein kinase
LOC_Os02g41500	1.38991	1.8471e-05	0.382004	0.935018	OsWAK13 - OsWAK receptor-like protein kinase
LOC_Os01g53350	1.3899	4.54431e-13	6.00148	14.6955	anthocyanidin 5,3-O-glucosyltransferase, putative
LOC_Os05g01920	1.38968	8.11272e-06	5.49499	13.6102	inhibitor I family protein, putative
LOC_Os01g53420	1.3878	1.16774e-14	4.94801	12.1091	anthocyanidin 5,3-O-glucosyltransferase, putative
LOC_Os06g46310	1.3871	1.05881e-30	41.2695	101.872	metal transporter Nramp6, putative
LOC_Os06g45090	1.38706	3.86182e-25	6.45536	15.9497	expressed protein
LOC_Os11g32759	1.38656	6.51553e-20	3.13233	7.74859	expressed protein
LOC_Os04g41310	1.38612	5.38936e-25	9.78385	24.0298	STRUBBELIG-RECEPTOR FAMILY 8 precursor, putative
LOC_Os03g14170	1.38466	4.57075e-11	19.9487	48.5604	3-ketoacyl-CoA synthase, putative
LOC_Os01g72680	1.38363	3.84873e-05	1.49773	3.62818	disease resistance protein RPS2, putative
LOC_Os01g40070	1.38295	1.83688e-25	7.62555	18.7167	expressed protein
LOC_Os04g37430	1.38211	3.53843e-18	4.75841	11.6077	lipoxygenase protein, putative
LOC_Os04g31030	1.38146	2.17741e-14	50.8308	123.751	nitrate-induced NOI protein
LOC_Os10g37660	1.38137	8.16196e-17	6.36495	15.581	trehalase precursor, putative
LOC_Os05g35410	1.37954	1.53139e-06	0.510987	1.24241	potassium channel AKT2/3, putative
LOC_Os03g56540	1.3769	5.84539e-17	8.19553	20.0571	heat shock protein DnaJ, putative
LOC_Os03g03440	1.37505	1.94818e-28	12.3916	30.2934	expressed protein
LOC_Os04g44980	1.375	6.8923e-30	24.3866	59.4943	short-chain dehydrogenase/reductase, putative
LOC_Os12g17430	1.37491	1.66661e-11	4.23707	10.3071	NBS-LRR disease resistance protein, putative
LOC_Os11g47680	1.37442	4.40813e-12	13.3328	32.6039	thaumatin family domain containing protein,
LOC_Os12g38720	1.37095	4.66663e-19	28.0832	68.6278	expressed protein
LOC_Os11g03484	1.37048	4.81722e-20	10.0043	24.2434	MATE efflux family protein, putative
LOC_Os05g32474	1.36924	8.46952e-10	1.63925	3.97896	expressed protein
LOC_Os02g19650	1.36706	6.54325e-11	2.39713	5.80202	hydrolase, alpha/beta fold family domain containing protein
LOC_Os01g07870	1.36591	5.95315e-31	8.48684	20.5841	ABC transporter family protein, putative
LOC_Os03g31690	1.36584	6.9062e-23	5.50169	13.3351	GCN5-related N-acetyltransferase, putative
LOC_Os01g05670	1.365	8.29106e-17	114.428	275.646	3-oxo-5-alpha-steroid 4-dehydrogenase, putative
LOC_Os11g10120	1.36317	6.93218e-21	6.5687	15.8858	expressed protein
LOC_Os02g02380	1.3631	1.99415e-05	0.64631	1.55844	suppressor of phythchrome A, putative
LOC_Os11g13710	1.36287	3.40691e-05	0.83891	2.03685	expressed protein
LOC_Os04g46120	1.3612	2.21793e-14	12.7518	30.6382	plastocyanin-like domain containing protein, putative
LOC_Os11g12330	1.3609	3.22037e-14	13.3169	31.9629	disease resistance protein RPM1, putative
LOC_Os03g18150	1.35957	4.55399e-29	11.2955	27.3481	protein phosphatase 2C, putative
LOC_Os01g59680	1.35903	9.62163e-06	0.667097	1.59641	NHL25, putative
LOC_Os08g36410	1.35882	6.77418e-08	1.81647	4.3529	ANTH domain containing protein,
LOC_Os12g03110	1.35849	2.2057e-06	2.38912	5.82954	ZF-HD protein dimerisation region containing protein,
LOC_Os04g57850	1.3583	6.18525e-18	7.84644	18.8342	AMP-binding enzyme, putative
LOC_Os01g43370	1.35794	9.55638e-31	18.4607	44.4937	CPuORF17 - conserved peptide uORF-containing transcript
LOC_Os06g02019	1.35725	4.14298e-15	2.8818	6.99326	cytochrome P450, putative
LOC_Os03g57980	1.35693	1.22611e-17	59.4354	142.446	LTPL99 - Protease inhibitor/seed storage/LTP family protein precursor
LOC_Os06g12120	1.35517	1.73562e-17	2.79361	6.71627	BRASSINOSTEROID INSENSITIVE 1-associated receptor kinase 1 precursor, putative
LOC_Os03g12890	1.35505	5.15031e-15	7.03284	16.8318	aminotransferase domain containing protein, putative
LOC_Os04g49000	1.35497	8.52381e-13	3.27344	7.93165	zinc finger, C3HC4 type domain containing protein
LOC_Os01g61680	1.35478	1.40017e-24	11.3699	27.4161	expressed protein
LOC_Os06g45310	1.35344	2.69905e-22	8.91955	21.3948	OsSPL11 - SBP-box gene family member
LOC_Os04g23630	1.35203	1.92732e-12	1.68033	4.0678	expressed protein
LOC_Os01g05694	1.35143	2.166e-18	73.5742	175.696	expressed protein
LOC_Os06g02250	1.35133	7.73353e-06	22.4959	53.2865	MYB family transcription factor, putative
LOC_Os08g27030	1.35107	1.16113e-22	6.4708	15.5211	lipid phosphatase protein, putative
LOC_Os03g55180	1.35045	4.82108e-25	10.7075	25.6518	DUF1336 domain containing protein
LOC_Os11g42940	1.34873	1.40015e-12	16.725	39.7952	integral membrane protein, putative
LOC_Os05g44210	1.34832	6.29588e-29	19.7111	47.4085	trehalose-6-phosphate synthase, putative
LOC_Os02g13370	1.34799	3.59432e-23	9.08082	21.7298	expressed protein
LOC_Os04g43680	1.34671	5.92543e-32	34.9949	83.8529	MYB family transcription factor, putative
LOC_Os05g03830	1.34585	3.16925e-21	18.2791	43.5625	aminotransferase, putative
LOC_Os12g09739	1.34558	1.68115e-08	5.93655	14.0412	pollen signalling protein with adenylyl cyclase activity, putative
LOC_Os06g13560	1.34317	1.3666e-16	21.2618	50.5738	SAM dependent carboxyl methyltransferase, putative
LOC_Os04g23760	1.34175	2.48201e-11	3.19962	7.57044	lectin protein kinase family protein, putative
LOC_Os01g03330	1.34109	3.86333e-22	19.2793	45.7854	BBTI3 - Bowman-Birk type bran trypsin inhibitor precursor
LOC_Os02g46170	1.34061	3.90404e-08	5.65965	13.4633	expressed protein
LOC_Os01g11160	1.3406	6.84065e-16	2.5399	6.05382	amino acid permease family protein, putative
LOC_Os06g43000	1.33948	5.565e-08	1.66832	3.9673	nitrate-induced NOI protein,
LOC_Os03g56160	1.33938	6.15748e-20	6.3122	14.9929	lectin-like receptor kinase 7, putative
LOC_Os03g14990	1.33903	2.59732e-18	65.8308	155.934	chorismate synthase 2, chloroplast precursor, putative
LOC_Os03g51490	1.33811	3.59102e-17	6.62498	15.842	expressed protein
LOC_Os01g43372	1.33643	1.17243e-28	22.3442	53.0267	expressed protein
LOC_Os04g35060	1.3362	8.04826e-20	12.9106	30.5809	nicotinate phosphoribosyltransferase family domain containing protein
LOC_Os03g29250	1.33484	7.18345e-06	0.954034	2.26954	SPX domain-containing protein, putative
LOC_Os08g10260	1.33418	1.4554e-10	2.29123	5.40366	NBS-LRR disease resistance protein, putative
LOC_Os09g28500	1.33317	6.28063e-10	5.63812	13.4377	EF hand family protein, putative
LOC_Os01g72910	1.33249	1.05379e-12	10.2362	24.2584	abscisic stress-ripening, putative
LOC_Os03g60840	1.33249	2.83499e-12	10.1169	23.9832	BBTI13 - Bowman-Birk type bran trypsin inhibitor precursor
LOC_Os12g38150	1.33225	1.54259e-20	14.0942	33.4995	osmotin, putative
LOC_Os06g43810	1.33131	1.11402e-14	7.67525	18.2408	expressed protein
LOC_Os06g11210	1.33076	9.60948e-09	110.286	258.395	12-oxophytodienoate reductase, putative
LOC_Os12g28100	1.33073	5.25757e-23	14.6993	34.818	NBS-LRR disease resistance protein, putative
LOC_Os02g08230	1.33057	1.29892e-07	2.72696	6.38768	WAX2, putative
LOC_Os10g33990	1.32968	2.9939e-18	18.1986	42.9035	DUF584 domain containing protein, putative
LOC_Os01g37750	1.32933	4.66958e-07	2.14704	5.04178	glutathione S-transferase, putative
LOC_Os02g51910	1.32863	1.38796e-24	4.61124	10.9042	cytokinin-O-glucosyltransferase 2, putative
LOC_Os02g20970	1.32691	2.37727e-20	15.6961	36.912	C2 domain containing protein, putative
LOC_Os02g53280	1.32499	5.80921e-06	0.981447	2.30978	expressed protein
LOC_Os04g54310	1.32423	6.39335e-05	0.959642	2.26874	expressed protein
LOC_Os03g57990	1.32416	1.27026e-16	37.2969	87.3371	LTPL74 - Protease inhibitor/seed storage/LTP family protein precursor,
LOC_Os08g41270	1.32348	1.604e-28	15.9692	37.5902	endonuclease/exonuclease/phosphatase family domain containing protein,
LOC_Os10g03320	1.32074	3.13063e-06	0.683645	1.60844	UDP-glucoronosyl and UDP-glucosyl transferase domain containing protein
LOC_Os05g14360	1.31932	6.0185e-08	1.10291	2.59097	expressed protein
LOC_Os09g28730	1.31778	5.22724e-18	6.7948	15.8805	gibberellin receptor GID1L2, putative
LOC_Os05g39720	1.31737	1.37771e-14	10.7152	25.0014	WRKY70
LOC_Os02g02120	1.31616	3.43842e-09	1.07165	2.5021	OsWAK11 - OsWAK receptor-like protein kinase
LOC_Os04g45130	1.31401	1.96403e-24	16.2642	38.0894	heavy-metal-associated domain-containing protein, putative
LOC_Os01g41730	1.31308	4.61907e-18	10.3138	24.0385	serine/threonine-protein kinase, putative
LOC_Os05g05680	1.31295	1.92431e-12	40.3138	93.587	1-aminocyclopropane-1-carboxylate oxidase, putative
LOC_Os12g24320	1.31071	6.01598e-10	27.9167	64.7687	ATPase 3, putative
LOC_Os07g38810	1.31066	2.7928e-14	5.38852	12.5071	lectin receptor-type protein kinase, putative
LOC_Os05g35290	1.31001	6.00496e-19	49.3886	114.652	phenylalanine ammonia-lyase, putative
LOC_Os01g08380	1.30977	3.49542e-28	30.2066	70.4254	transferase family protein, putative
LOC_Os11g32750	1.30805	6.26306e-22	5.97255	13.9468	hydrolase NUDIX family domain containing protein
LOC_Os05g50090	1.30784	4.58801e-09	2.01569	4.68717	oxidoreductase, 2OG-FeII oxygenase domain containing protein, putative
LOC_Os07g28850	1.30749	2.06476e-13	11.1277	25.7284	retrotransposon protein, putative unclassified
LOC_Os12g02200	1.30641	5.74797e-14	7.16385	16.632	CAMK_KIN1/SNF1/Nim1_like.6 - CAMK includes calcium/calmodulin depedent protein kinases,
LOC_Os04g54630	1.30618	1.14744e-08	3.62756	8.46391	expressed protein
LOC_Os04g40874	1.30407	2.94889e-24	91.8964	213.002	glucose-6-phosphate 1-dehydrogenase, cytoplasmic isoform, putative
LOC_Os07g46330	1.30391	3.61348e-05	1.14209	2.66538	uncharacterized UPF0114 domain containing protein
LOC_Os03g51479	1.30343	3.95327e-21	22.9355	53.2954	maf, putative
LOC_Os12g36220	1.30202	4.01799e-23	72.1277	167.802	inhibitor I family protein, putative
LOC_Os02g07110	1.30148	2.01536e-09	3.99986	9.28607	OsSAUR6 - Auxin-responsive SAUR gene family member
LOC_Os08g07890	1.30144	4.84006e-22	3.3634	7.80423	NB-ARC domain containing protein
LOC_Os07g44890	1.30104	1.29655e-10	4.33504	9.97188	gibberellin receptor GID1L2, putative
LOC_Os02g43770	1.29917	1.17979e-21	7.37593	17.1368	DUF630/DUF632 domains containing protein, putative
LOC_Os11g37700	1.29914	4.88568e-10	36.9192	84.7735	pleiotropic drug resistance protein, putative
LOC_Os09g25090	1.29891	1.72988e-19	12.814	29.5689	CAMK_KIN1/SNF1/Nim1_like.34 - CAMK includes calcium/calmodulin depedent protein kinases,
LOC_Os04g56950	1.29853	4.21971e-11	3.27291	7.56424	jasmonate O-methyltransferase, putative
LOC_Os02g41680	1.29769	1.47233e-27	45.3437	104.802	phenylalanine ammonia-lyase, putative
LOC_Os12g08564	1.2972	2.72633e-17	6.41912	14.8353	retrotransposon protein, putative unclassified
LOC_Os01g48390	1.29669	3.23494e-20	16.0651	37.0144	expressed protein
LOC_Os07g48760	1.29631	7.81542e-10	3.50043	8.04861	CAMK_KIN1/SNF1/Nim1_like.32 - CAMK includes calcium/calmodulin depedent protein kinases,
LOC_Os04g51150	1.29275	2.91654e-14	14.2076	32.5693	transposon protein, putative unclassified
LOC_Os02g44108	1.29245	1.7456e-21	32.551	75.0616	expansin precursor, putative
LOC_Os06g04230	1.2916	1.09276e-20	20.1994	46.5221	expressed protein
LOC_Os04g17100	1.29083	2.87977e-22	106.379	244.188	heavy metal-associated domain containing protein
LOC_Os12g39120	1.29074	6.06359e-21	6.82604	15.7214	protein phosphatase 2C, putative
LOC_Os01g56570	1.29045	2.63454e-12	4.50445	10.3019	xylosyltransferase, putative
LOC_Os03g58580	1.29031	4.38756e-19	4.75373	10.9097	nodulin, putative
LOC_Os02g35210	1.29014	7.78818e-10	1.25055	2.88362	resistance protein, putative
LOC_Os11g28940	1.28999	7.55763e-15	11.802	27.2802	expressed protein
LOC_Os06g49240	1.28726	1.46825e-14	5.13917	11.7515	PTR-like peptide transporter, putatuve
LOC_Os05g08750	1.28684	3.78036e-08	1.37578	3.15211	UDP-glucoronosyl and UDP-glucosyl transferase domain containing protein
LOC_Os04g06590	1.28612	9.66042e-06	0.511013	1.18078	expressed protein
LOC_Os02g03710	1.28583	1.0334e-07	10.5405	24.0077	UP-9A, putative
LOC_Os10g35070	1.2858	9.56974e-18	7.86147	18.0311	alpha-galactosidase precursor, putative
LOC_Os04g49430	1.28439	1.56618e-18	2.50123	5.73358	ZR1 protein, putative
LOC_Os01g26390	1.2843	7.58107e-10	1.56055	3.58018	TKL_IRAK_DUF26-lh.1 - DUF26 kinases have homology to DUF26 containing loci
LOC_Os09g32730	1.28415	1.04888e-07	6.47092	14.6736	zinc finger, C3HC4 type domain containing protein,
LOC_Os05g49300	1.28399	2.6664e-09	3.67913	8.41072	iron-sulfur cluster assembly enzyme ISCU, mitochondrial precursor, putative
LOC_Os04g06734	1.28319	4.10254e-20	12.3483	28.4527	expressed protein
LOC_Os06g01990	1.28275	6.80211e-22	32.8744	75.0357	phosphoglycolate phosphatase, plasmid, putative
LOC_Os09g38550	1.28265	1.95918e-22	21.5578	49.2447	protein phosphatase 2C, putative
LOC_Os10g41270	1.2821	5.74168e-15	3.77493	8.62546	triacylglycerol lipase like protein, putative
LOC_Os02g13220	1.28087	9.46397e-05	1.05941	2.38606	F-box family protein, putative
LOC_Os02g52010	1.28072	6.55852e-17	6.61386	15.1155	phosphate-induced protein 1 conserved region domain containing protein
LOC_Os03g47270	1.27951	1.32936e-05	1.11371	2.56057	GCRP4 - Glycine and cysteine rich family protein precursor
LOC_Os02g37380	1.27938	4.10178e-16	82.769	190.169	expressed protein
LOC_Os11g44430	1.27929	6.83886e-21	26.369	60.07	protein kinase, putative
LOC_Os11g15190	1.27906	1.48641e-12	3.78691	8.61118	RGH1A, putative
LOC_Os05g41490	1.27836	2.43675e-05	0.809544	1.84514	circadian clock coupling factor ZGT, putative
LOC_Os04g51460	1.27754	8.09042e-06	1.5372	3.46184	glycosyl hydrolases family 16, putative
LOC_Os11g34710	1.27742	2.10386e-09	2.22308	5.09197	Ser/Thr protein phosphatase family protein, putative
LOC_Os01g17390	1.27622	1.15684e-27	42.7827	97.6833	OsFBX5 - F-box domain containing protein,
LOC_Os03g08930	1.27617	2.75476e-15	5.55669	12.642	helix-loop-helix DNA-binding protein, putative
LOC_Os09g36580	1.27542	2.61256e-16	10.507	24.135	thaumatin, putative
LOC_Os08g08440	1.27405	1.18256e-07	2.66499	6.03994	expressed protein
LOC_Os01g47070	1.27357	1.80594e-11	57.175	129.074	glycosyl hydrolase, putative
LOC_Os01g03390	1.27355	3.37782e-25	30.6993	69.8216	BBTI7 - Bowman-Birk type bran trypsin inhibitor precursor
LOC_Os04g58920	1.2735	5.22724e-18	14.244	32.2664	U-box domain-containing protein, putative
LOC_Os05g46510	1.27324	3.37252e-15	3.16459	7.19556	polygalacturonase, putative
LOC_Os06g46910	1.2726	5.0969e-14	2.30487	5.23606	ZOS6-07 - C2H2 zinc finger protein
LOC_Os05g09480	1.27215	1.7674e-19	12.9426	29.5985	OsIAA16 - Auxin-responsive Aux/IAA gene family member
LOC_Os11g03240	1.271	2.32268e-06	0.688043	1.56259	MATE efflux family protein, putative
LOC_Os10g38860	1.27094	1.54745e-11	8.39947	18.9253	hydrolase, alpha/beta fold family domain containing protein
LOC_Os06g06900	1.27073	8.73729e-25	10.4558	23.8117	helix-loop-helix DNA-binding domain containing protein,
LOC_Os01g04050	1.27016	9.40496e-19	66.3026	150.771	BBTI12 - Bowman-Birk type bran trypsin inhibitor precursor
LOC_Os07g42940	1.26834	2.72906e-24	52.5327	118.814	CAMK_CAMK_like.7 - CAMK includes calcium/calmodulin depedent protein kinases,
LOC_Os07g35690	1.26827	1.16034e-16	5.55574	12.5542	TKL_IRAK_DUF26-lc.3 - DUF26 kinases have homology to DUF26 containing loci
LOC_Os06g05420	1.26541	1.01898e-05	1.6643	3.78517	expressed protein
LOC_Os05g16824	1.26442	7.37675e-22	5.93669	13.4042	SHR5-receptor-like kinase, putative
LOC_Os05g40060	1.26321	6.93431e-05	0.827081	1.90511	WRKY48,
LOC_Os06g12290	1.26252	3.14949e-05	1.39209	3.1518	glutathione S-transferase GSTU6, putative
LOC_Os03g50210	1.26211	5.13328e-13	6.85971	15.398	DUF292 domain containing protein
LOC_Os03g49440	1.26129	1.41469e-19	33.4459	75.154	phosphatase, putative
LOC_Os05g44770	1.26098	3.25588e-22	36.2747	81.5666	receptor-like protein kinase 5 precursor, putative
LOC_Os12g06080	1.26081	8.57268e-13	7.63796	17.1411	expressed protein
LOC_Os03g25750	1.26011	2.0057e-19	8.21947	18.5037	SNARE associated Golgi protein, putative
LOC_Os01g50680	1.25997	9.90922e-08	2.2363	4.99555	OsSub2 - Putative Subtilisin homologue,
LOC_Os01g54340	1.25908	1.84733e-11	7.69229	17.3189	plant-specific domain TIGR01615 family protein
LOC_Os06g18900	1.25879	1.17977e-17	9.54329	21.3892	cadmium tolerance factor, putative
LOC_Os04g51050	1.2577	6.32636e-23	4.09246	9.20824	OsWAK53b - OsWAK receptor-like protein kinase
LOC_Os12g39400	1.25749	3.93953e-05	1.30663	2.90199	ZOS12-09 - C2H2 zinc finger protein
LOC_Os06g10850	1.25744	1.24731e-08	2.23281	5.01757	lipase, putative
LOC_Os09g15670	1.25707	4.51981e-16	5.60823	12.5808	protein phosphatase 2C, putative
LOC_Os01g06560	1.25697	1.01491e-06	0.905367	2.04157	transcription factor HBP-1b, putative
LOC_Os08g35560	1.25678	1.72386e-05	0.391871	0.876994	expressed protein
LOC_Os01g43650	1.25676	1.42989e-06	2.27615	5.08476	WRKY11
LOC_Os05g46340	1.25577	2.17812e-20	6.22383	13.9628	expressed protein
LOC_Os03g56580	1.25531	5.19589e-09	1.98098	4.43664	no apical meristem protein, putative
LOC_Os04g30930	1.25498	3.79331e-11	2.49746	5.60672	NB-ARC domain containing protein
LOC_Os12g33100	1.25357	4.58368e-23	59.3494	132.868	guanylate kinase, putative
LOC_Os01g40499	1.2535	2.41904e-14	3.91315	8.73818	S-locus lectin protein kinase family protein, putative
LOC_Os12g26510	1.25182	2.06756e-15	15.0026	33.4943	expressed protein
LOC_Os02g03280	1.25056	1.27295e-13	118.706	264.062	transmembrane BAX inhibitor motif-containing protein, putative
LOC_Os01g61044	1.25054	5.86854e-10	2.57067	5.73355	transmembrane amino acid transporter protein, putative
LOC_Os01g17050	1.25054	5.85823e-05	1.06849	2.38023	VQ domain containing protein, putative
LOC_Os02g08400	1.2505	5.9321e-07	2.75077	6.11157	HLS, putative
LOC_Os04g43840	1.25002	9.59336e-20	19.6811	44.3277	possible lysine decarboxylase domain containing protein
LOC_Os04g47620	1.24908	6.58484e-09	1.52607	3.42145	protein kinase APK1B, chloroplast precursor, putative
LOC_Os02g20210	1.24888	1.26582e-07	0.853787	1.91883	disease resistance protein RGA1, putative
LOC_Os01g62010	1.24826	6.29936e-07	2.13726	4.74956	hydrolase, alpha/beta fold family domain containing protein,
LOC_Os05g33630	1.24743	4.42214e-05	1.48401	3.37749	inosine-uridine preferring nucleoside hydrolase family protein, putative
LOC_Os07g33440	1.24661	2.07661e-09	2.349	5.21524	cytochrome P450, putative
LOC_Os10g41190	1.24604	4.90365e-26	10.2376	22.9109	transporter family protein, putative
LOC_Os09g39940	1.24563	1.99492e-18	59.4219	132.188	plastocyanin-like domain containing protein, putative
LOC_Os04g25970	1.24412	7.42362e-05	1.03534	2.27892	cytokinin-O-glucosyltransferase 2, putative
LOC_Os11g31540	1.24399	5.96931e-15	9.41868	20.9502	BRASSINOSTEROID INSENSITIVE 1-associated receptor kinase 1 precursor, putative
LOC_Os06g14450	1.24341	2.11184e-09	1.29511	2.91377	exo70 exocyst complex subunit family protein, putative
LOC_Os11g37900	1.24165	4.81833e-12	81.7827	180.647	3-ketoacyl-CoA synthase, putative
LOC_Os02g12230	1.24084	3.40568e-05	10.1752	22.4964	hypothetical protein
LOC_Os01g70770	1.24042	3.60721e-08	1.97101	4.36649	glutathione S-transferase, putative
LOC_Os06g19370	1.24007	3.86668e-14	18.4446	40.7641	cadmium tolerance factor, putative
LOC_Os07g39270	1.2397	2.27378e-20	11.4813	25.4514	polyprenyl synthetase, putative
LOC_Os09g04160	1.23956	3.83545e-22	11.5871	25.7744	expressed protein
LOC_Os11g10290	1.23953	4.57732e-12	5.34183	11.813	S-domain receptor-like protein kinase, putative
LOC_Os05g36270	1.23933	2.47399e-12	15.447	34.095	fructose-1,6-bisphosphatase, putative
LOC_Os04g49700	1.23914	7.13055e-12	2.68918	5.96232	zinc finger, C3HC4 type domain containing protein
LOC_Os06g16350	1.23852	4.7986e-12	130.213	287.128	peroxidase precursor, putative
LOC_Os01g09590	1.2379	1.58738e-15	21.3709	47.2543	myb-like DNA-binding domain containing protein, putative
LOC_Os03g17350	1.23721	1.40216e-07	38.2365	83.926	white-brown complex homolog protein, putative
LOC_Os03g55050	1.23568	8.52626e-14	4.27212	9.47234	UDP-glucoronosyl and UDP-glucosyl transferase domain containing protein
LOC_Os08g36220	1.23526	3.45292e-06	1.12529	2.50452	homeobox associated leucine zipper, putative
LOC_Os01g48530	1.23507	6.50041e-22	24.2228	53.5423	expressed protein
LOC_Os03g30130	1.23451	8.71616e-13	4.15046	9.16702	phospholipase C, putative
LOC_Os12g24580	1.23315	6.85325e-17	46.3938	102.209	Lg106, putative
LOC_Os01g06660	1.23301	9.41712e-20	8.80284	19.4247	thiamine pyrophosphate enzyme, C-terminal TPP binding domain containing protein
LOC_Os07g44910	1.23272	7.03427e-09	3.03514	6.6577	gibberellin receptor GID1L2, putative
LOC_Os01g09640	1.23129	1.42809e-21	15.2473	33.7249	Myb transcription factor, putative
LOC_Os07g07900	1.22954	2.51993e-08	1.41876	3.1158	expressed protein
LOC_Os02g45890	1.22931	7.79349e-12	25.0961	55.069	sulfotransferase domain containing protein
LOC_Os07g48320	1.22904	2.48119e-14	12.2726	27.1995	HAD superfamily phosphatase, putative
LOC_Os11g47640	1.22852	6.66196e-05	2.36722	5.15834	expressed protein
LOC_Os08g42570	1.22835	9.06271e-07	1.75546	3.84953	plant protein of unknown function domain containing protein
LOC_Os01g41240	1.22764	4.19152e-08	39.2213	85.6562	hydrolase, alpha/beta fold family domain containing protein
LOC_Os01g15990	1.22692	8.95931e-05	0.871334	1.89582	expressed protein
LOC_Os11g33050	1.22599	3.29514e-14	7.09856	15.6536	expressed protein
LOC_Os02g52190	1.22591	5.55304e-12	17.523	38.3397	helix-loop-helix DNA-binding protein, putative
LOC_Os11g06780	1.22466	1.24039e-13	5.09696	11.1775	serine/threonine-protein kinase BRI1-like 1 precursor, putative
LOC_Os12g02400	1.22434	2.93188e-05	0.990611	2.21035	WRKY114,
LOC_Os02g34600	1.22366	9.00035e-23	18.8057	41.2645	CAMK_CAMK_like.13 - CAMK includes calcium/calmodulin depedent protein kinases
LOC_Os01g07970	1.22191	1.19214e-12	9.40688	20.5875	expressed protein
LOC_Os12g03740	1.22126	8.97872e-13	34.8543	75.9574	OsFBX438 - F-box domain containing protein
LOC_Os01g65420	1.22104	1.7947e-20	13.5351	29.8239	expressed protein
LOC_Os06g50240	1.22101	1.67836e-08	5.16476	11.2499	thaumatin, putative
LOC_Os04g41960	1.2207	2.0377e-08	1.84243	4.04713	NADP-dependent oxidoreductase, putative
LOC_Os03g62230	1.21968	2.41699e-07	2.08664	4.55636	ZOS3-24 - C2H2 zinc finger protein
LOC_Os10g26150	1.21968	4.16222e-11	59.8447	130.547	expressed protein
LOC_Os02g50460	1.21792	2.32269e-07	2.489	5.41305	immediate-early fungal elicitor protein CMPG1, putative
LOC_Os10g26290	1.21786	6.43139e-05	0.783585	1.69365	transferase family protein, putative
LOC_Os06g43620	1.21551	1.59003e-10	26.76	58.029	haemolysin-III, putative
LOC_Os02g13360	1.21532	2.19755e-20	4.81169	10.5082	expressed protein
LOC_Os07g35790	1.21492	6.60904e-24	14.5207	31.7627	TKL_IRAK_DUF26-ld.5 - DUF26 kinases have homology to DUF26 containing loci
LOC_Os02g56380	1.21432	1.10019e-07	0.792904	1.74513	OsWAK21 - OsWAK receptor-like cytoplasmic kinase OsWAK-RLCK
LOC_Os06g41360	1.21427	4.93521e-23	10.5344	22.9858	phosphoribosyl transferase, putative
LOC_Os04g40730	1.21328	3.19368e-13	77.8315	168.759	oxidoreductase, short chain dehydrogenase/reductase family, putative
LOC_Os09g30230	1.21274	6.45423e-08	2.20565	4.81772	disease resistance protein RPM1, putative
LOC_Os12g43340	1.21115	2.55919e-21	17.1734	37.408	actin-depolymerizing factor, putative
LOC_Os08g43490	1.20985	7.63623e-13	11.758	25.5123	heat shock protein DnaJ, putative
LOC_Os01g32840	1.2071	5.19322e-09	6.97964	15.146	expressed protein
LOC_Os01g64540	1.20612	4.63218e-10	2.8212	6.10767	anthocyanidin 3-O-glucosyltransferase, putative
LOC_Os03g15270	1.20588	5.88074e-14	5.02576	10.8698	gibberellin receptor GID1L2, putative
LOC_Os01g64100	1.20573	4.27181e-10	3.06977	6.62917	glycosyl hydrolase, putative
LOC_Os05g04830	1.20403	2.62104e-07	1.86576	4.06233	expressed protein
LOC_Os06g37620	1.20321	4.93448e-16	8.59517	18.5551	protein kinase family protein, putative
LOC_Os08g34510	1.20247	5.31061e-05	3.49509	7.66648	expressed protein
LOC_Os03g12370	1.20197	9.40992e-19	12.1002	26.1319	HSF-type DNA-binding domain containing protein
LOC_Os02g42430	1.2017	4.16991e-05	2.53937	5.5363	GEM, putative
LOC_Os08g44370	1.20095	4.59471e-17	41.9632	90.3657	inosine-uridine preferring nucleoside hydrolase family protein, putative
LOC_Os06g51010	1.20049	5.33496e-05	2.38945	5.12157	expressed protein
LOC_Os08g35600	1.19832	5.09954e-09	2.64208	5.69147	tyrosine protein kinase domain containing protein, putative
LOC_Os05g04700	1.1961	1.57366e-22	558.825	1202.86	OsRCI2-6 - Hydrophobic protein LTI6B
LOC_Os01g71830	1.19603	2.39664e-08	72.5562	154.926	glycosyl hydrolases family 17, putative
LOC_Os06g12410	1.19555	5.01107e-09	34.5366	73.7854	GDSL-like lipase/acylhydrolase, putative
LOC_Os04g47900	1.19492	7.09543e-05	1.26855	2.77269	ATTIM23-2, putative
LOC_Os03g07920	1.1941	1.90382e-07	1.64455	3.54478	expressed protein
LOC_Os03g11900	1.19401	6.22786e-17	19.6558	42.1663	transporter family protein, putative
LOC_Os07g48510	1.19374	2.28671e-09	6.9394	14.9385	thioredoxin, putative
LOC_Os04g36770	1.19239	1.03843e-05	1.91541	4.10131	PME/invertase inhibitor, putative
LOC_Os07g35810	1.19045	1.42809e-16	18.5286	39.6824	TKL_IRAK_DUF26-ld.6 - DUF26 kinases have homology to DUF26 containing loci
LOC_Os10g17489	1.18992	6.71621e-14	10.9659	23.4332	UDP-glucoronosyl and UDP-glucosyl transferase domain containing protein
LOC_Os07g23410	1.18949	8.69078e-06	1.38683	2.97824	fatty acid desaturase, putative
LOC_Os02g58170	1.18831	2.37094e-07	1.1228	2.40307	transposon protein, putative unclassified
LOC_Os07g35280	1.1878	1.89977e-11	5.0565	10.7989	TKL_IRAK_DUF26-lc.1 - DUF26 kinases have homology to DUF26 containing loci
LOC_Os11g04730	1.18742	1.39498e-09	4.47756	9.6702	DNA-directed RNA polymerases I, II, and III subunit RPABC1, putative
LOC_Os08g02180	1.18735	3.39616e-13	8.30461	17.8568	expressed protein
LOC_Os02g09990	1.18653	2.42239e-06	2.13344	4.5718	expressed protein
LOC_Os01g72570	1.18611	2.51114e-21	7.20969	15.4732	expressed protein
LOC_Os09g19820	1.1859	3.39871e-12	52.1891	111.103	aminopeptidase, putative
LOC_Os12g29400	1.18523	2.71627e-11	6.94772	14.8563	GRAM domain containing protein
LOC_Os01g48010	1.18514	6.95951e-07	1.49759	3.21897	expressed protein
LOC_Os12g03816	1.18415	9.01788e-12	3.9831	8.54059	OsCML3 - Calmodulin-related calcium sensor protein,
LOC_Os04g41450	1.183	1.71452e-14	5.59067	11.8939	TGF-beta receptor, type I/II extracellular region, putative
LOC_Os11g43200	1.18282	2.47722e-06	10.6031	22.3959	tropinone reductase 2, putative
LOC_Os03g44380	1.1814	3.32659e-08	1.06121	2.2714	9-cis-epoxycarotenoid dioxygenase 1, chloroplast precursor, putative
LOC_Os11g47944	1.17871	3.34227e-09	5.06058	10.7918	thaumatin, putative
LOC_Os05g34270	1.17834	2.2359e-17	20.3423	43.1736	inactive receptor kinase At1g27190 precursor, putative
LOC_Os10g35644	1.17816	8.73816e-09	2.35313	5.03061	expressed protein
LOC_Os04g57440	1.17757	2.63232e-22	72.426	154.078	oryzain beta chain precursor, putative
LOC_Os11g11970	1.17676	1.13182e-12	64.477	136.522	expressed protein
LOC_Os11g34080	1.17576	4.09804e-16	11.0687	23.4799	expressed protein
LOC_Os06g01350	1.17568	3.28439e-09	11.5786	24.4196	transferase family protein, putative
LOC_Os02g37309	1.17551	5.3187e-08	2.18297	4.67306	expressed protein
LOC_Os05g08420	1.17523	2.19527e-15	54.1569	115.112	expressed protein
LOC_Os10g02480	1.17453	1.54313e-16	7.44913	15.8694	oxidoreductase, aldo/keto reductase family protein, putative
LOC_Os01g46760	1.17399	1.2216e-14	5.14579	10.9326	protein phosphatase 2C, putative
LOC_Os02g33710	1.17339	1.28465e-23	67.8129	144.302	decarboxylase, putative
LOC_Os03g61710	1.17312	4.27065e-17	37.7874	79.8538	GHMP kinases ATP-binding protein, putative
LOC_Os02g49850	1.17292	7.71595e-20	20.4391	43.5017	plastocyanin-like domain containing protein, putative
LOC_Os11g02610	1.1716	6.34839e-06	4.18874	8.81345	BTBN20 - Bric-a-Brac Tramtrack Broad Complex BTB domain with non-phototropic hypocotyl 3 NPH3 and coiled-coil domains
LOC_Os02g37160	1.16831	6.47052e-15	46.847	98.6385	heavy metal transport/detoxification protein, putative
LOC_Os03g03350	1.16741	2.25113e-08	3.78565	7.95861	polygalacturonase, putative
LOC_Os09g31031	1.16717	1.19595e-14	43.5213	92.2606	ubiquitin family protein, putative
LOC_Os04g55420	1.16698	8.44566e-13	2.27029	4.79344	leucine-rich repeat family protein, putative
LOC_Os02g13510	1.16631	7.67984e-20	17.1806	36.2181	receptor-like protein kinase 5 precursor, putative
LOC_Os06g44930	1.16631	1.47186e-07	3.86321	8.1595	expressed protein
LOC_Os09g23780	1.16564	8.39142e-06	4.05664	8.47367	expressed protein
LOC_Os06g22150	1.16555	4.4786e-10	8.93115	18.8665	expressed protein
LOC_Os10g41999	1.1649	3.70944e-10	61.4605	130.208	RALFL27 - Rapid ALkalinization Factor RALF family protein precursor
LOC_Os01g09230	1.16479	8.89976e-05	0.743667	1.58557	expressed protein
LOC_Os07g03050	1.16476	1.23571e-12	3.24474	6.82892	expressed protein
LOC_Os12g04320	1.1645	8.11624e-07	28.8278	60.2258	sulfotransferase domain containing protein
LOC_Os06g12560	1.16423	2.11621e-08	4.43322	9.29252	zinc finger C3HC4 type domain containing protein
LOC_Os01g04490	1.16328	4.13557e-08	1.99212	4.21651	Ser/Thr protein kinase, putative
LOC_Os11g31090	1.16301	5.54519e-06	150.922	314.295	transferase family protein, putative
LOC_Os01g03340	1.16289	3.05016e-19	309.056	651.888	BBTI4 - Bowman-Birk type bran trypsin inhibitor precursor
LOC_Os05g39990	1.16284	2.36614e-12	11.232	23.7586	expansin precursor, putative
LOC_Os03g08860	1.16119	3.50703e-15	16.5098	34.6067	GRAM domain containing protein
LOC_Os07g48150	1.15991	1.30635e-05	1.23646	2.58454	DUF623 domain containing protein
LOC_Os11g05740	1.15919	2.07833e-12	4.21828	8.85058	B3 DNA binding domain containing protein
LOC_Os05g05610	1.15801	5.46178e-09	16.0873	33.9041	expressed protein
LOC_Os01g60280	1.15676	1.57418e-16	69.5587	145.366	ATP binding protein, putative
LOC_Os03g01270	1.15666	2.48631e-11	29.0351	60.7057	expansin precursor, putative
LOC_Os08g34010	1.1554	5.68326e-07	2.19491	4.59795	ZF-HD protein dimerisation region containing protein
LOC_Os09g36800	1.15518	6.68647e-20	37.5118	78.4635	3-dehydroquinate synthase, putative
LOC_Os04g03980	1.15411	1.11022e-20	11.7103	24.5526	flavin monooxygenase, putative
LOC_Os10g39100	1.15296	6.47679e-13	11.9113	24.8838	uncharacterized Cys-rich domain containing protein, putative
LOC_Os08g14570	1.15178	1.79598e-12	49.4819	102.818	NADPH reductase, putative
LOC_Os02g03790	1.15158	1.47255e-13	3.56923	7.49107	expressed protein
LOC_Os02g16909	1.15147	2.73711e-12	10.8151	22.7093	dynein light chain type 1 domain containing protein
LOC_Os06g38780	1.1513	2.85218e-08	1.28765	2.6928	receptor-like protein kinase 2 precursor, putative
LOC_Os01g57510	1.15031	2.79405e-13	2.88811	6.03792	receptor protein kinase, putative
LOC_Os03g62480	1.1494	1.45509e-11	4.48339	9.33436	anthocyanidin 5,3-O-glucosyltransferase, putative
LOC_Os08g33110	1.1473	5.72793e-08	12.0124	24.9555	expressed protein
LOC_Os05g49080	1.14666	1.84692e-07	6.15841	12.7416	expressed protein
LOC_Os02g46500	1.14522	1.23947e-05	1.58248	3.28972	U-box, putative
LOC_Os04g43560	1.14461	3.02572e-08	7.12164	14.7278	no apical meristem protein, putative
LOC_Os05g06520	1.14435	9.62405e-05	4.41299	9.13947	helix-loop-helix DNA-binding domain containing protein
LOC_Os04g56930	1.14383	7.47846e-15	35.8437	74.1667	glycosyl hydrolases, putative
LOC_Os06g10210	1.143	3.38263e-14	3.57263	7.41851	expressed protein
LOC_Os12g31860	1.14259	1.10806e-08	22.7199	47.0323	ureide permease, putative
LOC_Os08g34720	1.14206	3.26682e-15	75.7963	156.905	D-3-phosphoglycerate dehydrogenase, chloroplast precursor, putative
LOC_Os07g42324	1.14143	4.11077e-09	3.51111	7.31656	expressed protein
LOC_Os01g41200	1.14135	1.23728e-14	20.526	42.7132	heavy metal-associated domain containing protein
LOC_Os01g53220	1.14112	8.18614e-11	4.59902	9.55655	HSF-type DNA-binding domain containing protein
LOC_Os04g42480	1.1411	1.89431e-16	15.8833	32.8396	receptor-like protein kinase At3g46290 precursor, putative
LOC_Os10g42030	1.14104	4.62964e-09	20.1963	42.0358	expressed protein
LOC_Os03g17790	1.13993	2.22556e-17	22.542	46.8791	OsRCI2-5 - Putative low temperature and salt responsive protein
LOC_Os07g03730	1.13952	5.18486e-05	4.31191	8.8411	SCP-like extracellular protein
LOC_Os12g43130	1.13875	7.80873e-16	7.88787	16.4234	phytoene synthase, chloroplast precursor, putative
LOC_Os05g47750	1.1385	1.37474e-14	16.3169	33.6815	Ser/Thr protein kinase, putative
LOC_Os02g10470	1.13804	1.00041e-07	2.47981	5.11783	EF hand family protein, putative
LOC_Os07g47210	1.13704	1.26139e-13	41.1553	84.7772	GDSL-like lipase/acylhydrolase, putative
LOC_Os01g51060	1.13685	2.70897e-10	2.34235	4.82847	hydrolase, putative
LOC_Os05g44900	1.13634	7.18383e-14	8.78233	18.2549	expressed protein
LOC_Os10g29620	1.13587	2.87326e-21	20.7364	42.8806	tyrosine protein kinase domain containing protein, putative
LOC_Os06g12150	1.1355	4.19651e-18	9.11449	18.8287	shikimate kinase, putative
LOC_Os07g04930	1.13445	7.34977e-09	57.2091	117.134	retrotransposon protein, putative unclassified
LOC_Os11g11410	1.13419	1.06071e-07	1.00876	2.08378	OsIAA27 - Auxin-responsive Aux/IAA gene family member
LOC_Os01g14410	1.13398	3.85643e-08	4.31393	8.86745	early light-induced protein, chloroplast precursor, putative
LOC_Os06g48960	1.13212	2.23457e-13	45.6777	93.7233	AIG2-like family domain containing protein
LOC_Os10g41260	1.13188	9.17934e-21	34.8497	71.7909	MYB family transcription factor, putative
LOC_Os10g34730	1.13148	3.94469e-08	3.95046	8.13359	GEM, putative
LOC_Os04g56000	1.13069	4.78744e-08	10.6735	21.8788	AGAP001055-PA, putative
LOC_Os03g32420	1.12912	4.19148e-05	1.33446	2.73636	expressed protein
LOC_Os06g38710	1.12664	1.44869e-05	5.41773	11.2402	expressed protein
LOC_Os06g48300	1.12654	7.27084e-10	4.55588	9.42232	protein phosphatase 2C, putative
LOC_Os09g16510	1.12406	3.99793e-13	35.2743	72.1559	WRKY74
LOC_Os04g59480	1.12376	1.71161e-12	7.7222	15.7523	POT family protein
LOC_Os12g32814	1.12352	2.67221e-05	1.20485	2.46826	pleiotropic drug resistance protein 3, putative
LOC_Os03g50160	1.12254	1.34277e-14	44.9808	92.5691	plastocyanin-like domain containing protein, putative
LOC_Os05g10840	1.12229	1.00704e-09	3.6352	7.44769	calmodulin-binding protein, putative
LOC_Os01g65370	1.12203	9.93363e-18	22.3413	45.6402	MYB family transcription factor, putative
LOC_Os08g01330	1.12169	1.06296e-06	1.37761	2.83891	no apical meristem protein, putative
LOC_Os06g51170	1.12143	7.6369e-22	16.6933	34.2302	serine/threonine-protein kinase Cx32, chloroplast precursor, putative
LOC_Os01g74040	1.121	1.53667e-06	1.81325	3.70229	zinc finger, RING-type, putative
LOC_Os07g40850	1.12048	2.2036e-13	130.342	265.712	retrotransposon protein, putative unclassified
LOC_Os06g16370	1.12007	2.4647e-05	0.874962	1.79683	CCT/B-box zinc finger protein, putative
LOC_Os04g34140	1.12001	8.59867e-15	8.10969	16.5447	U-box protein CMPG1, putative
LOC_Os07g39350	1.11915	5.88074e-14	73.9481	150.733	transporter family protein, putative
LOC_Os08g36630	1.11889	1.01018e-15	42.3751	86.267	bifunctional monodehydroascorbate reductase and carbonic anhydrasenectarin-3 precursor, putative
LOC_Os09g17630	1.11851	3.60734e-05	0.610852	1.26733	receptor-like protein kinase 2, putative
LOC_Os06g28590	1.11817	1.8717e-21	11.9142	24.412	bg55, putative
LOC_Os12g43640	1.11776	2.27776e-21	18.7874	38.3295	receptor-like protein kinase HAIKU2 precursor, putative
LOC_Os05g19670	1.11748	1.24879e-11	8.86082	18.1627	Cupin domain containing protein
LOC_Os07g35540	1.1161	4.7084e-16	8.25581	16.9264	TKL_IRAK_DUF26-lc.19 - DUF26 kinases have homology to DUF26 containing loci
LOC_Os01g59320	1.11417	2.69209e-12	7.83589	15.9725	expressed protein
LOC_Os09g35860	1.11333	6.22217e-17	12.0504	24.5228	ras-related protein, putative
LOC_Os01g71280	1.11319	3.42957e-13	9.60659	19.5003	glycerol-3-phosphate dehydrogenase, putative
LOC_Os01g58420	1.11236	1.49657e-16	20.4629	41.6141	AP2 domain containing protein
LOC_Os01g64110	1.11208	1.40446e-20	40.6032	82.6592	glycosyl hydrolase, putative
LOC_Os01g43510	1.11022	8.54234e-10	3.46873	7.05921	expressed protein
LOC_Os02g47570	1.11016	3.65668e-19	26.6409	54.0348	phosphatase, putative
LOC_Os02g15550	1.109	2.96997e-20	68.77	139.397	spermidine synthase, putative
LOC_Os02g06630	1.10733	4.82493e-05	0.76442	1.56665	peroxidase precursor, putative
LOC_Os03g62060	1.10667	1.55219e-07	33.9647	68.434	hydrolase, putative
LOC_Os04g52090	1.10633	4.31341e-13	21.1792	42.9955	AP2 domain containing protein
LOC_Os04g37550	1.10511	1.01931e-14	20.8526	42.0329	aspartic proteinase nepenthesin-2 precursor, putative
LOC_Os12g03230	1.10381	1.79563e-06	2.35689	4.74597	MATE efflux family protein, putative
LOC_Os02g07010	1.10329	3.04256e-18	17.8675	36.0915	expressed protein
LOC_Os05g20100	1.10318	3.90331e-06	29.5069	59.0958	glycerol-3-phosphate acyltransferase, putative
LOC_Os03g21040	1.10259	3.56453e-21	217.495	439.806	stress responsive protein, putative
LOC_Os05g03760	1.10212	1.07349e-15	63.4778	127.818	zinc finger family protein, putative
LOC_Os12g01560	1.10063	9.60896e-20	18.2095	36.7583	PMR5, putative
LOC_Os09g35800	1.10036	2.71477e-09	3.03308	6.13096	UDP-glucose 4-epimerase, putative
LOC_Os05g04740	1.10017	1.06112e-07	1.99771	4.03181	helix-loop-helix DNA-binding domain containing protein
LOC_Os04g30010	1.09992	1.08197e-07	1.9621	3.94508	OsWAK45 - OsWAK receptor-like protein kinase,
LOC_Os01g06590	1.09984	2.03927e-16	13.8459	27.8604	zinc finger, C3HC4 type domain containing protein,
LOC_Os03g03510	1.09929	2.62793e-20	18.0998	36.5322	CAMK_KIN1/SNF1/Nim1_like.15 - CAMK includes calcium/calmodulin depedent protein kinases
LOC_Os10g41020	1.09745	2.48128e-09	5.37473	10.7565	flavonol synthase/flavanone 3-hydroxylase, putative
LOC_Os05g24684	1.09677	1.06763e-16	10.4467	20.9771	structural constituent of ribosome, putative
LOC_Os04g02560	1.09676	2.72909e-05	2.94885	5.93895	expressed protein
LOC_Os01g54350	1.09653	1.3716e-13	9.38647	18.8276	protein kinase domain containing protein
LOC_Os10g21930	1.09496	2.32001e-14	13.1512	26.3426	OsFBK21 - F-box domain and kelch repeat containing protein
LOC_Os03g06200	1.09418	1.05725e-20	41.7075	83.8103	aminotransferase, putative
LOC_Os07g46350	1.09406	1.4561e-20	17.4788	35.1506	OsSCP40 - Putative Serine Carboxypeptidase homologue
LOC_Os10g35920	1.09274	5.112e-19	12.3464	24.7585	OsFBX389 - F-box domain containing protein
LOC_Os05g38290	1.09267	1.75825e-05	1.1401	2.28883	protein phosphatase 2C, putative
LOC_Os03g40770	1.09266	8.30071e-05	1.70729	3.46708	expressed protein
LOC_Os09g19160	1.09234	1.26184e-06	1.28488	2.58536	serine/threonine-protein kinase, putative
LOC_Os06g07200	1.09228	4.86252e-08	42.1237	83.8705	syntaxin, putative
LOC_Os12g05420	1.09207	2.30667e-18	67.473	135.063	calmodulin-binding protein, putative
LOC_Os01g72009	1.09124	6.84987e-14	532.308	1068.44	expressed protein
LOC_Os01g58500	1.08965	4.52652e-08	2.08955	4.17649	expressed protein
LOC_Os02g47780	1.08958	1.03378e-06	100.191	198.76	hydrolase, alpha/beta fold family domain containing protein
LOC_Os06g34960	1.08943	3.42932e-06	3.63863	7.24243	TKL_IRAK_DUF26.1 - DUF26 kinases have homology to DUF26 containing loci
LOC_Os04g58850	1.08922	5.8755e-18	47.8958	95.7942	harpin-induced protein 1 domain containing protein
LOC_Os03g20949	1.08918	2.78406e-12	10.3899	20.7174	phospholipid-transporting ATPase, putative
LOC_Os04g49690	1.08915	1.25391e-05	0.900629	1.81795	FERONIA receptor-like kinase, putative
LOC_Os01g72690	1.08911	9.69572e-17	34.6411	69.1438	NAD kinase, putative
LOC_Os11g03130	1.08776	1.98823e-07	3.32494	6.63319	E2F-related protein, putative
LOC_Os04g49620	1.08626	6.19121e-20	21.2381	42.424	DUF581 domain containing protein
LOC_Os01g01620	1.0851	5.84486e-15	81.4516	162.083	kinase, pfkB family, putative
LOC_Os04g23620	1.0848	3.46631e-05	0.918638	1.85365	D-mannose binding lectin family protein,
LOC_Os10g38700	1.08348	2.83988e-12	7.84918	15.6819	glutathione S-transferase, putative
LOC_Os03g09220	1.08347	3.21617e-14	14.8291	29.4889	stage II sporulation protein E, putative
LOC_Os10g37400	1.08288	1.86452e-13	122.897	243.862	DUF538 domain containing protein, putative
LOC_Os11g07260	1.08203	3.76942e-09	1.26498	2.52588	expressed protein
LOC_Os01g50840	1.07996	1.03563e-10	7.74147	15.3783	expressed protein
LOC_Os02g08420	1.07939	1.08989e-16	15.3995	30.6719	cinnamoyl CoA reductase, putative
LOC_Os07g48630	1.07903	8.44322e-18	17.5333	34.8309	ethylene-insensitive 3, putative
LOC_Os03g15020	1.07705	2.35998e-20	19.5716	38.845	beta-galactosidase precursor, putative
LOC_Os02g38840	1.07562	1.80717e-13	53.2402	105.168	glucose-6-phosphate 1-dehydrogenase, cytoplasmic isoform, putative
LOC_Os08g44270	1.07323	3.13149e-09	20.0139	39.3875	vignain precursor, putative
LOC_Os11g38870	1.072	3.48154e-17	8.2691	16.3848	helix-loop-helix DNA-binding domain containing protein
LOC_Os01g29280	1.07124	7.82513e-05	4.3745	8.57249	expressed protein
LOC_Os05g51520	1.07048	1.0125e-13	14.937	29.3949	expressed protein
LOC_Os11g10770	1.06908	7.37638e-08	3.8049	7.46981	disease resistance protein RGA3, putative
LOC_Os11g35330	1.06792	2.22009e-15	5.84316	11.5222	LYK, putative
LOC_Os05g25350	1.06707	4.08237e-14	9.29626	18.2591	TKL_IRAK_CrRLK1L-1.12 - The CrRLK1L-1 subfamily has homology to the CrRLK1L homolog
LOC_Os11g46970	1.06702	2.81298e-08	1.91826	3.77107	receptor-like protein kinase 5 precursor, putative
LOC_Os04g23720	1.0668	1.22241e-05	1.75778	3.44059	lectin protein kinase family protein, putative
LOC_Os12g10220	1.06646	1.66574e-17	364.757	719.383	expressed protein
LOC_Os05g26870	1.06602	3.28423e-05	1.69283	3.34099	CAMK_KIN1/SNF1/Nim1_like.21 - CAMK includes calcium/calmodulin depedent protein kinases
LOC_Os07g46610	1.06595	6.73565e-08	3.70782	7.26069	cis-zeatin O-glucosyltransferase, putative
LOC_Os09g37012	1.0659	5.07055e-20	40.0819	79.0218	eukaryotic aspartyl protease domain containing protein,
LOC_Os04g54130	1.06583	1.06985e-12	6.73698	13.2302	TKL_IRAK_DUF26-ld.1 - DUF26 kinases have homology to DUF26 containing loci
LOC_Os12g04204	1.06349	1.00016e-14	69.938	137.735	expressed protein
LOC_Os01g06510	1.06253	1.32611e-13	5.23054	10.2879	arginyl-tRNA synthetase, putative
LOC_Os04g58890	1.06187	2.30826e-14	8.50173	16.6916	expressed protein
LOC_Os08g04460	1.06138	6.42412e-20	33.3464	65.5288	NADPH-dependent FMN reductase domain containing protein,
LOC_Os03g55080	1.05944	9.00151e-14	7.38329	14.4964	WRKY3,
LOC_Os10g10620	1.05936	1.73989e-08	15.98	31.0975	invertase/pectin methylesterase inhibitor family protein, putative
LOC_Os02g51370	1.05813	2.64469e-13	7.66213	14.9638	glutaredoxin, putative
LOC_Os06g11310	1.05801	1.86992e-16	42.4708	83.1088	plastocyanin-like domain containing protein, putative
LOC_Os04g59150	1.05731	8.71078e-17	287.349	561.713	peroxidase precursor, putative
LOC_Os07g41320	1.0563	8.46542e-17	9.81652	19.2686	COBRA-like protein precursor, putative
LOC_Os05g50230	1.05517	7.28556e-06	1.89955	3.72495	DUF1645 domain containing protein, putative
LOC_Os06g06910	1.05509	5.92301e-14	11.3494	22.1344	expressed protein
LOC_Os01g43350	1.05437	7.45639e-07	6.14617	11.9004	protein kinase family protein, putative
LOC_Os06g28670	1.05372	9.32051e-05	1.57583	3.04433	polygalacturonase, putative
LOC_Os04g51030	1.05322	1.87851e-10	3.18528	6.21202	wall-associated kinase 1, putative
LOC_Os02g55560	1.05206	3.43458e-16	14.809	28.8328	protein phosphatase 2C, putative
LOC_Os10g43060	1.05184	7.6383e-15	27.0288	52.5684	expressed protein
LOC_Os02g32980	1.05159	2.24389e-13	11.7432	23.0109	Cupin domain containing protein
LOC_Os07g12340	1.0512	1.34447e-09	5.25391	10.3207	NAC domain-containing protein 67, putative
LOC_Os02g47560	1.05036	2.78677e-11	4.00429	7.78461	DNA-binding protein, putative
LOC_Os08g04470	1.05019	9.37189e-11	11.9858	23.2318	U box protein 8, putative
LOC_Os03g63370	1.04978	9.02987e-08	11.5076	22.2508	CRAL/TRIO domain containing protein,
LOC_Os07g32570	1.0488	9.69268e-10	32.2847	62.6031	OsAPRL1 adenosine 5'-phosphosulfate reductase-like OsAPRL1
LOC_Os01g64360	1.04863	5.49274e-07	3.02986	5.8786	MYB family transcription factor, putative
LOC_Os02g11960	1.04817	2.46388e-06	1.43598	2.81063	ABC transporter, ATP-binding protein, putative
LOC_Os07g02800	1.04804	3.26814e-14	22.5159	43.6625	MYB family transcription factor, putative
LOC_Os09g14450	1.04804	1.28693e-12	6.7755	13.1442	pollen signalling protein with adenylyl cyclase activity, putative
LOC_Os11g33090	1.04798	3.92418e-19	10.9537	21.3188	amidase, putative
LOC_Os03g59070	1.04789	9.04039e-13	12.0522	23.382	phosphatase, putative
LOC_Os07g37620	1.04748	1.99591e-10	4.38501	8.55126	fiber protein, putative
LOC_Os04g05700	1.04742	4.46036e-06	0.875452	1.70727	expressed protein
LOC_Os02g34410	1.046	4.20596e-11	8.11805	15.7805	U-box domain-containing protein, putative
LOC_Os07g33690	1.04588	1.26699e-10	1.83458	3.56694	NBS-LRR type disease resistance protein Hom-F, putative
LOC_Os04g57200	1.04551	5.8714e-15	32.6793	63.7532	heavy metal transport/detoxification protein, putative
LOC_Os02g07030	1.04376	5.53998e-05	0.953207	1.85978	DUF640 domain containing protein, putative
LOC_Os01g71710	1.04266	1.31488e-09	25.6239	49.3764	amino acid permease family protein, putative
LOC_Os11g39370	1.04232	1.9014e-17	25.03	48.4766	BRASSINOSTEROID INSENSITIVE 1-associated receptor kinase 1 precursor, putative
LOC_Os02g32370	1.04163	8.51667e-14	8.40768	16.2802	inositol hexaphosphate kinase, putative
LOC_Os07g42740	1.04149	9.15848e-08	3.62527	6.99355	DUF1645 domain containing protein, putative
LOC_Os10g38600	1.04123	1.01348e-06	40.6048	77.9924	glutathione S-transferase GSTU6, putative
LOC_Os08g30520	1.04119	4.37813e-09	2.92804	5.69667	plant protein of unknown function domain containing protein
LOC_Os12g41390	1.04091	4.06559e-19	38.2316	74.0816	homocysteine S-methyltransferase protein, putative
LOC_Os07g38530	1.0401	7.34188e-19	16.8303	32.6053	STE_PAK_Ste20_Slob_Wnk.4 - STE kinases include homologs to sterile 7 sterile 11 and sterile 20 from yeast
LOC_Os03g06520	1.0393	1.32522e-13	4.19317	8.13826	sulfate transporter, putative
LOC_Os08g10300	1.03832	2.52455e-07	16.1296	30.9111	SHR5-receptor-like kinase, putative
LOC_Os05g03620	1.03801	3.13193e-16	6.93451	13.3839	TKL_IRAK_CR4L.4 - The CR4L subfamily has homology with Crinkly4
LOC_Os03g64340	1.03765	1.17464e-16	25.2211	48.7348	heavy metal-associated domain containing protein,
LOC_Os03g27080	1.0372	5.09194e-17	54.5777	105.317	calmodulin-binding transcription activator 2, putative
LOC_Os07g03600	1.03713	3.31143e-13	29.1363	56.1106	SCP-like extracellular protein
LOC_Os07g07790	1.0352	4.50452e-05	117.925	224.718	LTPL75 - Protease inhibitor/seed storage/LTP family protein precursor
LOC_Os05g05820	1.03446	1.72486e-09	5.36069	10.3524	pro-resilin precursor, putative
LOC_Os03g52350	1.03377	2.59698e-10	23.8232	46.0653	PIII2 - Proteinase inhibitor II family protein precursor, putative
LOC_Os11g02240	1.03349	2.29265e-06	5.18094	9.95079	CAMK_KIN1/SNF1/Nim1_like.4 - CAMK includes calcium/calmodulin depedent protein kinases
LOC_Os12g12370	1.03328	8.66708e-15	12.2427	23.5666	outer envelope protein, putative
LOC_Os01g72080	1.0323	7.22204e-17	44.4728	85.6336	calmodulin-like protein 1, putative
LOC_Os07g41460	1.03181	4.02037e-10	4.86881	9.38848	sulfotransferase domain containing protein
LOC_Os01g22900	1.03072	2.12503e-16	7.29406	14.0588	neutral/alkaline invertase, putative
LOC_Os09g38540	1.03044	3.40324e-17	15.7592	30.3642	plastocyanin-like domain containing protein, putative
LOC_Os03g52355	1.03001	3.51542e-10	37.3392	72.0121	hypothetical protein
LOC_Os04g30540	1.02996	8.9337e-09	4.91646	9.49553	Leucine Rich Repeat family protein,
LOC_Os01g62070	1.02942	2.03927e-16	18.8013	36.0658	cation efflux family protein, putative
LOC_Os01g67490	1.0293	1.26211e-05	2.04552	3.9668	OTU-like cysteine protease family protein, putative
LOC_Os05g50180	1.02904	5.07722e-09	7.68901	14.7668	OsCML14 - Calmodulin-related calcium sensor protein
LOC_Os01g03360	1.02879	3.62815e-10	122.773	237.306	BBTI5 - Bowman-Birk type bran trypsin inhibitor precursor
LOC_Os08g03350	1.02871	1.82754e-07	212.36	404.381	amino acid transporter, putative
LOC_Os07g03170	1.02857	1.02167e-05	6.51847	12.4252	expressed protein
LOC_Os12g37360	1.02832	1.45682e-14	26.9094	51.5345	miro, putative
LOC_Os04g38720	1.02777	3.1847e-08	21.4321	40.8155	no apical meristem protein, putative
LOC_Os06g18000	1.02713	1.6798e-12	22.6546	43.3084	protein kinase domain containing protein
LOC_Os05g43170	1.02612	4.48583e-16	30.8585	59.0654	calreticulin precursor protein, putative
LOC_Os11g02440	1.0257	1.20746e-10	32.8969	62.7967	chalcone--flavonone isomerase, putative
LOC_Os04g47250	1.02476	2.28549e-09	8.66306	16.482	cytochrome P450, putative
LOC_Os11g06440	1.02474	4.23185e-09	10.8373	20.6155	expressed protein
LOC_Os01g32439	1.02458	1.1592e-05	2.64194	5.09424	expressed protein
LOC_Os12g40460	1.02293	9.9183e-05	1.94514	3.72932	zinc finger, C3HC4 type domain containing protein
LOC_Os04g45730	1.02278	1.03788e-06	4.30254	8.18694	protein kinase domain containing protein
LOC_Os11g38860	1.02276	5.5899e-14	3.5738	6.85812	methyltransferase, putative
LOC_Os09g29300	1.0218	7.2931e-07	5.71922	10.8715	clathrin assembly protein, putative
LOC_Os06g48570	1.02144	3.4116e-17	15.5803	29.8316	Ser/Thr protein phosphatase family protein, putative
LOC_Os08g45210	1.02106	1.71773e-15	87.3581	166.381	Mpv17 / PMP22 family domain containing protein
LOC_Os02g47210	1.021	1.07628e-16	13.4457	25.7627	amino acid permease family protein, putative
LOC_Os12g33165	1.02025	2.71781e-05	3.53125	6.75646	expressed protein
LOC_Os01g60700	1.0199	3.0306e-12	20.8845	39.6753	serine/threonine-protein kinase NAK, putative
LOC_Os06g45100	1.01949	7.55805e-10	5.48663	10.4259	FAD binding domain of DNA photolyase domain containing protein
LOC_Os03g46060	1.01893	6.15669e-07	42.8903	81.4811	thaumatin family domain containing protein
LOC_Os01g62430	1.0185	5.0304e-10	10.2236	19.4867	C2 domain containing protein, putative
LOC_Os11g44680	1.01731	1.46555e-15	21.2363	40.3861	calmodulin binding protein, putative
LOC_Os10g31670	1.01728	6.33288e-10	28.6931	55.0848	retrotransposon protein, putative unclassified
LOC_Os04g39880	1.0169	7.14683e-08	114.263	216.473	Os4bglu12 - beta-glucosidase exo-beta-glucanase
[truncated: 2,672 more rows]
