# Supplementary material for: Characterization of the cytokinin-responsive transcriptome in rice
Source: BMC Plant Biol. 2016 Dec 8;16:260. doi: 10.1186/s12870-016-0932-z (PMC5146874; doi:10.1186/s12870-016-0932-z)
Supplement: Additional file 7: Figure S1. — Regulation of genes involved in cytokinin biosynthesis, signaling, response, and degradation. Figure S2. Cytokinin regulation of orthologous genes in rice and Arabidopsis. Figure S3. Characterization of rice type-B RRs OsRR27 and OsRR29 through use of protein binding microarrays. Figure S4. GO categorization of genes induced by cytokinin in both the root and the shoot. Figure S5. GO categorization of genes repressed by cytokinin in both the root and the shoot. Figure S6. GO categorization of genes induced by cytokinin in the root. Figure S7. GO categorization of genes induced by cytokinin in the shoot. Figure S8. GO categorization of genes repressed by cytokinin in the shoot. Figure S9. MapMan overviews of metabolism, cellular response and regulation of cytokinin-regulated genes in shoots in rice. (XLSX 220 kb) [file 12870_2016_932_MOESM5_ESM.xlsx]

## Sheet: SupplementalTableS-5
Table S5. Genes differentially regulated in response to cytokinin in shoots (FDR ≤0.0001).
gene	log2FC	FDR	RPKM control shoot	RPKM shoots treated with BA	description
LOC_Os01g10110	8.16479	0	0.145625	41.3937	cytokinin dehydrogenase precursor, putative
LOC_Os01g06040	7.21729	7.58776e-43	0.0105542	2.09737	expressed protein
LOC_Os08g41870	5.88253	3.45009e-09	0.295174	17.6806	hypothetical protein
LOC_Os04g44230	5.12042	2.06964e-97	0.182242	6.26449	cytokinin dehydrogenase precursor, putative
LOC_Os06g47910	4.53191	1.58584e-70	0.113068	2.60373	GDSL-like lipase/acylhydrolase, putative
LOC_Os06g46210	4.46383	2.08139e-06	0.0304378	0.874482	expressed protein
LOC_Os11g04720	4.27435	0	7.0076	133.088	OsRR10 type-A response regulator
LOC_Os08g33300	4.12885	2.71707e-09	0.0181382	0.343234	cytochrome P450 72A1, putative
LOC_Os12g04500	4.12628	0	14.7498	252.892	response regulator receiver domain containing protein
LOC_Os07g27880	4.10293	2.32341e-27	0.0819188	1.44099	O-methyltransferase, putative
LOC_Os04g57720	3.94885	0	5.4662	82.8968	OsRR6 type-A response regulator
LOC_Os04g44280	3.83085	2.69086e-44	0.265716	3.76595	OsRR5 type-A response regulator
LOC_Os03g39890	3.75562	2.19967e-08	0.0260858	0.386336	retrotransposon, putative, centromere-specific
LOC_Os01g61610	3.724	3.55713e-09	0.06722	0.890358	flavonol synthase/flavanone 3-hydroxylase, putative
LOC_Os05g25630	3.64474	2.89003e-22	0.34956	4.39535	inhibitor I family protein, putative
LOC_Os12g35330	3.55749	9.86019e-09	0.12433	1.54579	OsGrx_C12 - glutaredoxin subgroup III
LOC_Os04g36070	3.5521	0	10.3949	119.526	OsRR1 type-A response regulator
LOC_Os03g60000	3.31088	1.03907e-05	0.022967	0.249034	SPFH domain/Band 7 family protein
LOC_Os08g42080	3.23689	2.53124e-197	2.07898	19.227	ACR5, putative
LOC_Os06g08340	3.15357	5.75749e-27	0.503539	4.45874	AP2 domain containing protein
LOC_Os01g72330	3.13562	0	15.1221	130.349	OsRR4 type-A response regulator
LOC_Os02g40010	3.11866	1.26587e-244	7.95777	67.8442	phosphoribosyl transferase, putative
LOC_Os02g35180	3.07774	1.10119e-234	17.5449	145.437	OsRR2 type-A response regulator
LOC_Os02g42430	3.06856	1.98581e-111	2.72897	22.5312	GEM, putative
LOC_Os03g55020	3.0075	2.06684e-50	0.430084	3.39231	UDP-glucoronosyl and UDP-glucosyl transferase domain containing protein
LOC_Os01g71310	2.92317	7.75391e-219	3.74296	27.8308	cytokinin dehydrogenase precursor, putative
LOC_Os08g01480	2.89142	3.01692e-24	0.23235	1.68659	cytochrome P450, putative
LOC_Os05g08480	2.88417	1.1434e-27	0.194622	1.41872	cytokinin-O-glucosyltransferase 1, putative
LOC_Os06g35930	2.87157	1.8222e-05	0.0585108	0.440477	aquaporin protein, putative
LOC_Os04g10350	2.86187	2.56522e-156	10.7753	76.8243	1-aminocyclopropane-1-carboxylate oxidase homolog 2, putative
LOC_Os07g26720	2.82423	1.40111e-39	0.96474	6.7372	OsRR7 type-A response regulator
LOC_Os05g37050	2.72685	3.52883e-07	0.304864	1.99662	MYB family transcription factor, putative
LOC_Os09g07440	2.69272	2.89374e-257	10.8635	68.8211	retrotransposon protein, putative, unclassified
LOC_Os07g28160	2.69216	4.48887e-06	0.045333	0.304907	cytochrome P450 51, putative
LOC_Os01g55940	2.66596	1.86849e-18	0.30248	1.87637	OsGH3.2 - Probable indole-3-acetic acid-amido synthetase
LOC_Os04g59160	2.64936	7.7373e-09	0.101996	0.635704	peroxidase precursor, putative
LOC_Os05g11790	2.64143	4.14183e-10	0.0712818	0.449837	CAMK_KIN1/SNF1/Nim1_like.19 - CAMK includes calcium/calmodulin depedent protein kinases
LOC_Os11g32300	2.64033	6.68378e-05	0.158141	1.03829	expressed protein
LOC_Os07g06860	2.61015	2.25248e-29	0.426635	2.5708	gibberellin receptor GID1L2, putative
LOC_Os08g36740	2.60634	1.50647e-13	0.312523	1.91488	bHelix-loop-helix transcription factor, putative
LOC_Os12g12390	2.58671	3.3347e-21	0.709898	4.23064	transposon protein, putative, CACTA, En/Spm sub-class
LOC_Os07g35750	2.56862	7.50542e-29	0.140365	0.819568	TKL_IRAK_DUF26-ld.3 - DUF26 kinases have homology to DUF26 containing loci
LOC_Os09g09270	2.56215	1.26851e-05	0.210789	1.27922	dihydroflavonol-4-reductase, putative
LOC_Os03g22170	2.5521	2.79624e-16	0.22418	1.2987	AP2 domain containing protein
LOC_Os08g41860	2.53817	1.48504e-48	9.98674	56.9355	expressed protein
LOC_Os04g54610	2.53627	1.12966e-50	10.8825	62.1619	expressed protein
LOC_Os08g37010	2.52979	3.03185e-78	2.05435	11.6045	gibberellin receptor GID1L2, putative
LOC_Os01g66530	2.5167	1.06788e-19	0.352401	1.99643	ARGOS, putative
LOC_Os11g26710	2.5141	1.26012e-06	0.194113	1.12232	MEGL5 - Maternally expressed gene MEG family protein precursor, putative
LOC_Os05g03640	2.50095	1.44788e-28	1.64671	9.18165	flavonol synthase/flavanone 3-hydroxylase, putative
LOC_Os09g07450	2.48767	2.36357e-190	51.6413	283.667	flavonol synthase, putative
LOC_Os04g25650	2.44652	2.74289e-19	0.295739	1.59458	cysteine-rich receptor-like protein kinase, putative
LOC_Os09g33640	2.41842	6.58024e-23	0.776787	4.12544	expressed protein
LOC_Os09g09260	2.41763	1.98921e-06	0.389861	2.07603	expressed protein
LOC_Os09g09250	2.4114	2.17846e-10	0.0790362	0.413989	retrotransposon protein, putative, Ty3-gypsy subclass
LOC_Os09g28210	2.4029	4.9095e-38	1.44716	7.55261	bHelix-loop-helix transcription factor, putative
LOC_Os11g06770	2.3925	6.32863e-05	0.0487185	0.25413	ethylene-responsive transcription factor ERF110, putative
LOC_Os05g47540	2.38658	2.6554e-126	191.009	976.878	CPuORF26 - conserved peptide uORF-containing transcript
LOC_Os05g47545	2.38646	4.31074e-122	306.614	1567.86	expressed protein
LOC_Os03g52284	2.37028	2.60874e-51	4.34084	21.9926	expressed protein
LOC_Os01g11150	2.33519	2.91222e-12	0.18785	0.933065	gibberellin 2-beta-dioxygenase, putative
LOC_Os12g38230	2.32747	1.58134e-19	0.784549	3.84022	expressed protein
LOC_Os08g12880	2.31947	1.76562e-13	0.166025	0.817617	transposon protein, putative, CACTA, En/Spm sub-class
LOC_Os03g49830	2.30303	6.31635e-74	5.15551	25.0081	expressed protein
LOC_Os07g30150	2.30298	2.12947e-63	1.86044	9.02814	phosphoribosyl transferase, putative
LOC_Os01g39860	2.27525	4.38899e-97	4.51679	21.4833	1-aminocyclopropane-1-carboxylate oxidase protein, putative
LOC_Os02g30910	2.2712	3.51484e-23	0.413776	1.97394	nodulin MtN3 family protein, putative
LOC_Os02g44108	2.20823	1.4474e-177	20.9897	95.0177	expansin precursor, putative
LOC_Os06g10820	2.1975	8.81174e-15	0.639675	2.87453	helix-loop-helix DNA-binding domain containing protein
LOC_Os02g10520	2.18313	4.1199e-62	1.29189	5.77067	OsSub12 - Putative Subtilisin homologue
LOC_Os02g34130	2.17849	8.07646e-07	0.0554576	0.245998	transposon protein, putative, CACTA, En/Spm sub-class
LOC_Os11g29720	2.17712	1.28894e-114	10.5264	46.5976	cytochrome P450, putative
LOC_Os10g34230	2.13472	7.3321e-99	2.79004	11.993	cytokinin dehydrogenase precursor, putative
LOC_Os04g10530	2.12558	3.06151e-19	0.41379	1.78316	amidase, putative
LOC_Os02g51910	2.10714	5.33315e-33	1.38953	5.88867	cytokinin-O-glucosyltransferase 2, putative
LOC_Os02g02930	2.09998	3.42278e-10	1.2921	5.39485	terpene synthase, putative
LOC_Os01g56810	2.09507	1.13149e-43	3.67729	15.3708	cytokinin dehydrogenase precursor, putative
LOC_Os06g11720	2.08459	2.62921e-07	0.110985	0.463785	cytokinin-O-glucosyltransferase 2, putative
LOC_Os05g37060	2.08074	8.67617e-07	0.237752	0.993905	MYB family transcription factor, putative
LOC_Os05g39990	2.06924	2.79935e-164	23.8722	98.2411	expansin precursor, putative
LOC_Os11g05470	2.06808	4.99211e-52	2.17117	8.935	RCN1 Centroradialis-like1 homogous to TFL1 gene; contains Pfam profile PF01161: Phosphatidylethanolamine-binding protein
LOC_Os06g19430	2.06427	4.41448e-17	0.556142	2.28107	expressed protein
LOC_Os11g29750	2.05726	2.6561e-07	0.0726584	0.300706	plasma membrane ATPase, putative
LOC_Os02g46100	2.05326	2.31956e-30	0.970692	3.95843	RING-H2 finger protein, putative
LOC_Os03g03034	2.04885	2.45469e-20	5.19879	21.0762	flavonol synthase/flavanone 3-hydroxylase, putative
LOC_Os06g35920	2.04562	1.66392e-09	0.389303	1.60804	expressed protein
LOC_Os02g05640	2.01949	7.8767e-16	0.759394	3.03808	homeobox associated leucine zipper, putative
LOC_Os01g60770	2.01495	2.27701e-170	41.24	163.427	expansin precursor, putative
LOC_Os10g40700	2.00631	8.23568e-112	6.41368	25.2709	expansin precursor, putative
LOC_Os01g04050	2.00354	1.25194e-64	130.783	514.213	BBTI12 - Bowman-Birk type bran trypsin inhibitor precursor
LOC_Os01g53090	2.00124	6.49539e-49	2.98109	11.6676	pathogen-related protein, putative
LOC_Os12g16360	1.98818	1.05617e-13	0.418633	1.63406	expressed protein
LOC_Os11g02850	1.97739	1.19101e-25	5.17902	19.985	expressed protein
LOC_Os07g48010	1.93897	1.41517e-18	2.19303	8.2399	peroxidase precursor, putative
LOC_Os05g16300	1.93894	1.81094e-11	0.236605	0.901543	expressed protein
LOC_Os01g70970	1.93859	2.19888e-61	4.96636	18.6533	protein kinase, putative
LOC_Os04g42520	1.93795	5.98468e-134	6.59115	24.7415	phosphoribosyl transferase, putative
LOC_Os11g29740	1.91557	6.65386e-12	1.11643	4.11629	expressed protein
LOC_Os08g37020	1.91196	3.26467e-15	1.24359	4.5965	expressed protein
LOC_Os12g04490	1.91144	1.79455e-08	0.482982	1.78338	expressed protein
LOC_Os04g44240	1.91125	2.04001e-26	0.882995	3.24137	cytokinin-O-glucosyltransferase 3, putative
LOC_Os05g32420	1.90586	1.30999e-13	0.506817	1.87714	expressed protein
LOC_Os06g03830	1.89699	8.89676e-37	1.88632	6.91149	retinol dehydrogenase, putative
LOC_Os05g50700	1.89556	4.96159e-09	0.433091	1.61247	WRKY111
LOC_Os05g12630	1.89446	5.91668e-99	57.8268	210.981	expressed protein
LOC_Os08g40180	1.89147	9.9904e-106	6.25795	22.7846	3-hydroxy-3-methylglutaryl-coenzyme A reductase, putative
LOC_Os08g37432	1.88717	1.30814e-113	9.42018	34.1138	MATE efflux family protein, putative
LOC_Os12g32290	1.87585	1.11773e-09	0.557413	2.00512	expressed protein
LOC_Os04g36062	1.87051	3.71286e-154	15.7457	56.4238	expressed protein
LOC_Os06g50950	1.85783	6.90862e-61	21.3909	76.0581	GDSL-like lipase/acylhydrolase, putative
LOC_Os05g50610	1.85556	2.2996e-08	0.553323	1.96517	WRKY8
LOC_Os06g34730	1.83919	9.56071e-43	4.81622	16.9316	expressed protein
LOC_Os02g40190	1.82593	1.50293e-11	0.505132	1.75661	receptor kinase, putative
LOC_Os08g28240	1.82044	5.77681e-05	0.274924	0.9447	carotenoid cleavage dioxygenase, putative
LOC_Os02g32140	1.8134	1.13751e-07	0.19291	0.664851	AP2 domain containing protein
LOC_Os02g40020	1.80159	4.72741e-05	0.78243	2.68337	expressed protein
LOC_Os07g47990	1.78849	7.91574e-34	3.20866	10.8806	peroxidase precursor, putative
LOC_Os01g08020	1.78109	5.05826e-53	1.54379	5.2065	boron transporter protein, putative
LOC_Os04g54900	1.77821	3.6883e-26	4.09286	13.7382	bHLH family protein, putative
LOC_Os03g06430	1.77598	5.15722e-12	1.55989	5.21142	expressed protein
LOC_Os01g65830	1.77199	7.33749e-15	0.600315	2.02454	acyl-desaturase, chloroplast precursor, putative
LOC_Os01g53100	1.76875	1.07443e-09	1.00201	3.33591	ubiquitin family protein, putative
LOC_Os07g33910	1.76364	5.75167e-26	0.760725	2.53714	transporter family protein, putative
LOC_Os01g11430	1.76051	9.78292e-07	0.180472	0.611723	expressed protein
LOC_Os08g44590	1.75664	1.45419e-63	3.09565	10.2398	gibberellin 20 oxidase 2, putative
LOC_Os06g28720	1.74657	3.95696e-11	0.666078	2.18618	expressed protein
LOC_Os04g40470	1.73643	5.62481e-09	0.268034	0.873562	cytochrome P450, putative
LOC_Os07g39030	1.73095	8.78526e-09	1.29921	4.25094	expressed protein
LOC_Os11g04710	1.72656	1.03133e-33	2.68209	8.73626	cytochrome P450, putative
LOC_Os02g58170	1.72547	5.70815e-36	1.61504	5.23654	transposon protein, putative, unclassified
LOC_Os04g49000	1.7205	3.15857e-26	3.29583	10.6393	zinc finger, C3HC4 type domain containing protein
LOC_Os04g36040	1.71814	9.01966e-42	2.57315	8.31527	peptide transporter PTR2, putative
LOC_Os02g45710	1.71762	4.18717e-10	5.33321	17.3113	zinc finger, C3HC4 type domain containing protein
LOC_Os11g29710	1.71295	4.2255e-32	1.68471	5.42095	OsFBO4 - F-box and other domain containing protein
LOC_Os07g46830	1.70654	4.8886e-09	0.69657	2.21008	sex determination protein tasselseed-2, putative
LOC_Os04g43800	1.70294	1.18635e-21	4.41091	14.1352	phenylalanine ammonia-lyase, putative
LOC_Os08g41880	1.70221	1.3503e-74	41.6962	133.067	nucleotide pyrophosphatase/phosphodiesterase, putative
LOC_Os05g08860	1.67654	4.93787e-06	0.347743	1.10365	expressed protein
LOC_Os04g49650	1.67485	1.63865e-08	0.785981	2.44364	DUF581 domain containing protein
LOC_Os01g45140	1.66333	7.45922e-18	1.18426	3.68013	anthocyanin 3-O-beta-glucosyltransferase, putative
LOC_Os01g12000	1.65316	1.30338e-13	0.974523	2.99181	expressed protein
LOC_Os07g03170	1.63902	2.76384e-08	0.539448	1.67163	expressed protein
LOC_Os06g38190	1.63334	1.62252e-13	2.03289	6.17202	expressed protein
LOC_Os11g04730	1.62963	3.59714e-26	2.18796	6.66042	DNA-directed RNA polymerases I, II, and III subunit RPABC1, putative
LOC_Os09g25610	1.62461	2.00031e-08	0.403283	1.23148	class I glutamine amidotransferase, putative
LOC_Os05g49240	1.601	1.72129e-27	11.2792	33.6378	homeodomain-related, putative
LOC_Os01g12580	1.60022	2.37535e-05	0.238166	0.706929	late embryogenesis abundant protein, putative
LOC_Os06g34020	1.58934	4.77322e-18	1.3171	3.91346	glycosyl hydrolases family 17, putative
LOC_Os12g10660	1.56873	1.27559e-14	1.28901	3.73634	B-box zinc finger family protein, putative
LOC_Os05g43880	1.56813	1.07039e-09	0.607372	1.75852	gibberellin 2-beta-dioxygenase, putative
LOC_Os07g36570	1.5506	5.96339e-12	0.294998	0.854572	KI domain interacting kinase 1, putative
LOC_Os05g11210	1.53733	3.18274e-18	2.45747	7.0134	lachrymatory factor synthase, putative
LOC_Os04g10290	1.53611	3.42888e-07	0.838449	2.40008	expressed protein
LOC_Os01g53730	1.53024	6.69771e-09	39.6765	112.891	expressed protein
LOC_Os09g27500	1.52896	2.02893e-06	0.213237	0.609342	cytochrome P450, putative
LOC_Os05g04490	1.52713	1.68638e-07	0.4034	1.12963	peroxidase precursor, putative
LOC_Os08g40120	1.52047	2.99553e-05	0.390398	1.1168	expressed protein
LOC_Os02g42060	1.51837	1.90417e-14	1.82881	5.13626	response regulator receiver domain containing protein
LOC_Os02g17780	1.5171	1.30621e-48	2.63701	7.41089	ent-kaurene synthase, chloroplast precursor, putative
LOC_Os03g31690	1.51316	7.4383e-83	10.1373	28.3799	GCN5-related N-acetyltransferase, putative
LOC_Os04g27790	1.48451	1.21634e-09	5.73107	15.6869	terpene synthase, putative
LOC_Os06g03860	1.48038	6.90209e-51	9.95288	27.2423	uncharacterized membrane protein, putative
LOC_Os03g13210	1.47425	1.30338e-13	1.43424	3.89059	peroxidase precursor, putative
LOC_Os02g41954	1.46595	1.95572e-09	0.733389	1.98123	gibberellin 2-beta-dioxygenase 7, putative
LOC_Os01g12080	1.44245	4.64784e-49	33.5254	89.2218	plant-specific domain TIGR01589 family protein, putative
LOC_Os02g47810	1.4394	1.47345e-12	1.83754	4.87706	dof zinc finger domain containing protein, putative
LOC_Os07g32060	1.4273	4.91655e-06	0.271173	0.721271	UDP-glucoronosyl/UDP-glucosyl transferase, putative
LOC_Os02g21009	1.42163	7.15458e-41	5.6796	14.8849	sodium/calcium exchanger protein, putative
LOC_Os10g40480	1.41293	6.45226e-05	0.551177	1.4274	LTPL143 - Protease inhibitor/seed storage/LTP family protein precursor
LOC_Os07g44920	1.40903	1.8691e-10	0.912539	2.37753	expressed protein
LOC_Os07g33988	1.40728	5.476e-09	1.03213	2.66881	expressed protein
LOC_Os01g10130	1.39448	2.03734e-09	0.514632	1.32723	RNA-dependent RNA polymerase, putative
LOC_Os10g28970	1.39232	4.29576e-15	1.17361	3.03376	BTB6 - Bric-a-Brac, Tramtrack, Broad Complex BTB domain
LOC_Os01g66100	1.38792	1.92551e-23	1.83386	4.70355	gibberellin 20 oxidase 2, putative
LOC_Os07g34260	1.38473	5.60351e-15	6.06593	15.4625	chalcone and stilbene synthases, putative
LOC_Os05g44210	1.38001	6.0239e-66	14.6183	37.3338	trehalose-6-phosphate synthase, putative
LOC_Os01g34050	1.37965	1.15807e-05	0.379112	0.980039	expressed protein
LOC_Os03g16170	1.35535	8.88425e-22	3.1974	8.01856	protein phosphatase 2C, putative
LOC_Os04g49170	1.3528	3.71142e-07	1.3014	3.23453	zinc finger, C3HC4 type domain containing protein
LOC_Os05g49250	1.3371	5.19695e-27	3.33421	8.27897	hhH-GPD superfamily base excision DNA repair protein, putative
LOC_Os10g23050	1.32931	1.60505e-07	0.461563	1.13753	helix-loop-helix DNA-binding protein, putative
LOC_Os08g34510	1.3242	3.04498e-14	11.0156	27.0525	expressed protein
LOC_Os12g12950	1.31689	3.16882e-13	1.25011	3.05419	expressed protein
LOC_Os06g38660	1.31374	2.85065e-11	4.06873	9.9166	expressed protein
LOC_Os10g40720	1.30302	2.62487e-54	71.8982	174.077	expansin precursor, putative
LOC_Os08g07010	1.2992	1.2321e-27	1.87365	4.5232	ABC-2 type transporter domain containing protein
LOC_Os01g59730	1.28448	3.85619e-23	6.38963	15.2634	ribosomal protein L7Ae, putative
LOC_Os03g22820	1.28301	7.75038e-05	0.499717	1.20116	expressed protein
LOC_Os08g41820	1.28264	2.40496e-30	2.79883	6.67587	exo70 exocyst complex subunit domain containing protein
LOC_Os07g42430	1.27494	9.90469e-19	8.27324	19.623	expressed protein
LOC_Os01g42520	1.27001	2.03868e-31	17.5118	41.4381	expressed protein
LOC_Os01g57050	1.26754	1.69718e-14	2.54852	6.02455	expressed protein
LOC_Os01g03320	1.26603	2.31899e-06	22.8381	54.0259	BBTI2 - Bowman-Birk type bran trypsin inhibitor precursor
LOC_Os10g38040	1.2657	4.06316e-12	3.12102	7.37334	lysM domain containing protein, putative
LOC_Os01g47370	1.26071	1.05713e-09	6.7108	15.8489	MYB family transcription factor, putative
LOC_Os04g54310	1.25937	1.97009e-16	3.35735	7.90004	expressed protein
LOC_Os04g03980	1.25229	4.39831e-12	1.17708	2.73643	flavin monooxygenase, putative
LOC_Os07g34250	1.24846	9.22252e-07	0.729979	1.70881	peptidase aspartic family protein, putative
LOC_Os05g51240	1.24042	3.40194e-29	7.71935	17.9198	hydrolase, alpha/beta fold family domain containing protein
LOC_Os06g35480	1.23821	9.1692e-08	1.04592	2.43477	peroxidase precursor, putative
LOC_Os05g03610	1.23166	2.33471e-51	31.947	73.5015	phospholipase C, putative
LOC_Os07g48030	1.22972	3.32257e-06	1.3689	3.13849	peroxidase precursor, putative
LOC_Os01g22780	1.22463	2.29021e-11	1.07042	2.46443	GDSL-like lipase/acylhydrolase, putative
LOC_Os12g39220	1.21928	6.82606e-41	13.029	29.7801	ZOS12-08 - C2H2 zinc finger protein
LOC_Os06g01972	1.21394	1.25708e-32	5.96499	13.5889	auxin-induced protein 5NG4, putative
LOC_Os08g10290	1.211	2.92042e-09	1.91173	4.34092	SHR5-receptor-like kinase, putative
LOC_Os07g08150	1.21078	1.47803e-08	1.21585	2.74255	early light-induced protein, chloroplast precursor, putative
LOC_Os02g34710	1.19195	2.01584e-11	1.64292	3.67342	expressed protein
LOC_Os03g60850	1.19056	1.09921e-37	11.3427	25.3897	peptide transporter PTR2, putative
LOC_Os01g67810	1.18738	6.06049e-05	0.839828	1.89506	transposon protein, putative, unclassified
LOC_Os05g43910	1.18682	1.15327e-26	3.70243	8.25176	cytochrome P450, putative
LOC_Os01g66760	1.18044	1.73049e-12	1.965	4.34278	inactive receptor kinase At2g26730 precursor, putative
LOC_Os06g44320	1.17764	1.29293e-21	5.62927	12.4454	expressed protein
LOC_Os10g13850	1.17446	8.30079e-06	6.86479	15.2449	POEI17 - Pollen Ole e I allergen and extensin family protein precursor
LOC_Os01g38580	1.17171	1.28507e-07	5.40343	11.9163	beta,beta-carotene 9,10-dioxygenase, putative
LOC_Os03g48270	1.16929	8.65559e-26	4.17676	9.20795	CAMK_CAMK_like.21 - CAMK includes calcium/calmodulin depedent protein kinases
LOC_Os01g41240	1.16428	4.39589e-06	1.73799	3.81036	hydrolase, alpha/beta fold family domain containing protein
LOC_Os11g33394	1.16194	6.18787e-39	20.589	45.1843	plant protein of unknown function domain containing protein
LOC_Os12g43340	1.16032	2.57871e-50	44.4119	97.203	actin-depolymerizing factor, putative
LOC_Os01g53720	1.15961	3.65392e-09	25.2144	55.3916	expressed protein
LOC_Os01g58100	1.15951	3.86036e-06	1.44808	3.16985	polyphenol oxidase, putative
LOC_Os09g32280	1.15929	3.38927e-05	0.891571	1.94844	thaumatin, putative
LOC_Os06g06430	1.14955	1.58654e-15	2.05827	4.46071	expressed protein
LOC_Os03g07540	1.14707	8.29459e-15	10.7666	23.3068	bHLH family protein, putative
LOC_Os01g64790	1.1427	7.5753e-11	2.4927	5.41567	AP2 domain containing protein
LOC_Os07g44780	1.13456	7.0417e-10	5.64759	12.1194	GDSL-like lipase/acylhydrolase, putative
LOC_Os03g63970	1.13332	4.18904e-18	2.52821	5.43726	gibberellin 20 oxidase 1, putative
LOC_Os08g36630	1.1331	3.33851e-26	6.72814	14.4415	bifunctional monodehydroascorbate reductase and carbonic anhydrasenectarin-3 precursor, putative
LOC_Os01g11730	1.13173	1.96572e-11	1.67472	3.58048	GDSL-like lipase/acylhydrolase, putative
LOC_Os01g60780	1.12738	4.66875e-29	5.0329	10.7513	solute carrier family 35 member E3, putative
LOC_Os12g10750	1.12706	1.51286e-19	5.86385	12.523	ARGOS, putative
LOC_Os01g40860	1.12286	3.01708e-26	5.2618	11.249	aldehyde dehydrogenase, putative
LOC_Os10g09240	1.11823	5.35386e-06	1.56091	3.33629	expressed protein
LOC_Os01g42234	1.11755	1.23888e-31	5.015	10.6549	amino acid permease family protein, putative
LOC_Os03g20440	1.1175	1.06655e-08	1.17124	2.49353	VQ domain containing protein, putative
LOC_Os04g43840	1.11545	3.02303e-14	2.32812	4.93667	possible lysine decarboxylase domain containing protein
LOC_Os06g08830	1.11122	6.22232e-14	4.16138	8.81195	UDP-glucoronosyl and UDP-glucosyl transferase, putative
LOC_Os10g32900	1.10683	9.07278e-07	0.568872	1.21189	CCT motif family protein
LOC_Os06g38764	1.10207	2.23134e-10	3.8787	8.18954	expressed protein
LOC_Os01g07500	1.10174	1.61605e-28	6.38231	13.4268	alliin lyase precursor, putative
LOC_Os09g33940	1.10168	2.21048e-07	0.627423	1.33108	expressed protein
LOC_Os05g01370	1.09863	5.42377e-05	0.752051	1.57201	polygalacturonase inhibitor precursor, putative
LOC_Os07g35810	1.09566	1.67439e-12	1.12629	2.36552	TKL_IRAK_DUF26-ld.6 - DUF26 kinases have homology to DUF26 containing loci
LOC_Os05g31740	1.09551	1.33077e-05	0.422434	0.883837	cytochrome P450 86A2, putative
LOC_Os08g10260	1.09397	3.18279e-16	1.37453	2.87846	NBS-LRR disease resistance protein, putative
LOC_Os07g37230	1.0919	2.73118e-49	42.819	89.4511	inositol-1-monophosphatase, putative
LOC_Os03g57640	1.0873	3.60144e-05	0.526251	1.10159	gibberellin receptor GID1L2, putative
LOC_Os03g18170	1.08671	2.28927e-07	1.22796	2.56122	STE_MEKK_ste11_MAP3K.13 - STE kinases include homologs to sterile 7, sterile 11 and sterile 20 from yeast
LOC_Os03g08930	1.08662	3.50373e-06	0.69185	1.44952	helix-loop-helix DNA-binding protein, putative
LOC_Os02g44090	1.08644	6.92209e-08	1.51705	3.15859	zinc finger protein, putative
LOC_Os10g22600	1.08078	3.47384e-06	0.707662	1.46828	ethylene-responsive transcription factor, putative
LOC_Os10g02880	1.07454	4.66082e-13	1.86561	3.84592	O-methyltransferase, putative
LOC_Os07g44410	1.07414	4.14802e-14	1.80812	3.7285	WD40-like Beta Propeller Repeat family protein
LOC_Os02g54870	1.07352	1.15551e-06	1.35502	2.80384	expressed protein
LOC_Os08g32970	1.07168	6.46333e-07	1.18128	2.45037	annexin, putative
LOC_Os09g10010	1.07005	5.57074e-05	2.99898	6.1469	expressed protein
LOC_Os01g03310	1.06629	5.03468e-15	118.971	244.48	BBTI1 - Bowman-Birk type bran trypsin inhibitor precursor
LOC_Os09g27820	1.06036	1.58345e-25	20.1788	41.3031	1-aminocyclopropane-1-carboxylate oxidase protein, putative
LOC_Os02g46970	1.05846	6.44658e-29	5.9949	12.2529	AMP-binding domain containing protein
LOC_Os05g12640	1.05493	5.09942e-27	32.9231	67.1661	BURP domain containing protein
LOC_Os06g07040	1.05326	1.26969e-05	1.09798	2.23865	OsIAA20 - Auxin-responsive Aux/IAA gene family member
LOC_Os10g28440	1.04695	1.34738e-07	0.999677	2.03274	sulfate transporter 3.1, putative
LOC_Os11g14190	1.04585	1.53188e-28	11.4519	23.149	ARGOS, putative
LOC_Os05g08360	1.04434	1.84245e-37	33.5907	67.938	rRNA 2-O-methyltransferase fibrillarin 2, putative
LOC_Os01g46570	1.04258	1.32377e-39	30.7283	62.0044	CTP synthase, putative
LOC_Os11g05550	1.0422	7.80154e-14	4.32434	8.7437	expressed protein
LOC_Os01g61880	1.03969	7.97226e-52	59.8994	120.669	respiratory burst oxidase, putative
LOC_Os06g06440	1.02981	3.23085e-33	5.29007	10.576	ABC transporter, ATP-binding protein, putative
LOC_Os04g22660	1.02847	7.2032e-06	3.03395	6.04165	tropinone reductase, putative
LOC_Os01g10100	1.02784	2.67084e-23	6.03215	12.0761	expressed protein
LOC_Os01g62290	1.02769	1.61652e-35	9.64794	19.2913	DnaK family protein, putative
LOC_Os04g38620	1.02165	2.24192e-25	12.005	23.8733	NAP domain containing protein, putative
LOC_Os01g07970	1.01898	1.72293e-10	5.71507	11.3942	expressed protein
LOC_Os12g41124	1.01521	4.41267e-18	1.97999	3.92759	expressed protein
LOC_Os03g18840	1.01337	1.07857e-31	9.94135	19.6542	NUC189 domain containing protein
LOC_Os05g35010	1.0116	8.64343e-05	0.734275	1.46266	cytochrome P450, putative
LOC_Os03g18030	1.01124	1.81576e-05	2.49014	4.92794	leucoanthocyanidin dioxygenase, putative
LOC_Os05g42350	1.00931	2.53119e-45	59.8194	118.025	ferredoxin--nitrite reductase, putative
LOC_Os02g21700	1.00623	1.56212e-08	4.726	9.29063	STE_MEKK_ste11_MAP3K.8 - STE kinases include homologs to sterile 7, sterile 11 and sterile 20 from yeast
LOC_Os03g25450	1.00558	6.86018e-27	7.45189	14.6822	h/ACA ribonucleoprotein complex subunit 4, putative
LOC_Os07g38170	1.00438	7.60136e-31	50.292	98.9303	remorin, putative
LOC_Os03g14642	1.00023	4.69521e-06	1.29038	2.5427	LTPL107 - Protease inhibitor/seed storage/LTP family protein precursor
LOC_Os04g39880	0.997582	1.02046e-20	47.0662	91.9368	Os4bglu12 - beta-glucosidase, exo-beta-glucanase
LOC_Os05g50750	0.992133	8.40548e-27	8.22966	16.0336	AAA family ATPase, putative
LOC_Os11g04070	0.990452	4.32092e-12	3.98895	7.77918	60S acidic ribosomal protein P0, putative
LOC_Os07g42420	0.986289	2.16835e-41	22.1993	43.0886	3-oxoacyl-synthase, putative
LOC_Os01g46760	0.983439	1.16004e-17	6.28267	12.1545	protein phosphatase 2C, putative
LOC_Os06g11660	0.979431	5.20085e-11	16.297	31.4535	phosphate-induced protein 1 conserved region domain containing protein
LOC_Os04g59200	0.978937	3.5776e-16	29.2872	56.5615	peroxidase precursor, putative
LOC_Os11g02840	0.978935	1.8715e-22	17.9608	34.6426	protein kinase, putative
LOC_Os04g41130	0.978648	1.08196e-08	0.701229	1.36294	osFTL6 FT-Like6 homologous to Flowering Locus T gene; contains Pfam profile PF01161: Phosphatidylethanolamine-binding protein
LOC_Os06g11760	0.978268	3.03622e-06	4.72414	9.10516	expressed protein
LOC_Os02g13350	0.974811	2.86138e-18	8.41839	16.2642	hydrolase, NUDIX family, domain containing protein
LOC_Os02g40200	0.972634	4.70783e-10	1.9596	3.77199	receptor-like protein kinase precursor, putative
LOC_Os08g09350	0.971877	1.31596e-38	40.1254	77.1242	gar2, putative
LOC_Os01g57560	0.968245	1.6226e-28	10.4154	20.0042	serine/threonine-protein kinase receptor precursor, putative
LOC_Os09g20900	0.966495	1.92351e-17	10.8376	20.8069	hypoxia-responsive family protein, putative
LOC_Os03g21480	0.96606	8.58357e-07	1.38558	2.6545	HAD superfamily phosphatase, putative
LOC_Os01g22249	0.963937	2.13868e-10	11.3508	21.7261	peroxidase precursor, putative
LOC_Os01g55240	0.962177	8.35468e-18	10.081	19.2689	gibberellin 2-beta-dioxygenase, putative
LOC_Os07g18990	0.962095	1.4662e-16	11.285	21.5015	LTPL40 - Protease inhibitor/seed storage/LTP family protein precursor
LOC_Os08g37060	0.961867	2.49953e-19	9.24844	17.6535	gibberellin receptor GID1L2, putative
LOC_Os03g20120	0.961355	1.2749e-29	19.3236	36.8572	glycosyl transferase 8 domain containing protein, putative
LOC_Os06g02019	0.960162	2.52227e-15	2.52971	4.83456	cytochrome P450, putative
LOC_Os02g48770	0.960047	8.28168e-07	3.7321	7.08682	SAM dependent carboxyl methyltransferase, putative
LOC_Os09g32200	0.959121	4.60665e-31	12.6639	24.1065	mitochondrial carrier protein, putative
LOC_Os09g23740	0.955909	7.74602e-31	12.4852	23.7524	1-phosphatidylinositol-4-phosphate 5-kinase/ zinc ion binding protein, putative
LOC_Os09g30130	0.955011	1.8593e-35	16.7519	31.8131	CSLE6 - cellulose synthase-like family E
LOC_Os01g50032	0.954847	8.65559e-26	196.013	371.802	expressed protein
LOC_Os05g50340	0.953106	5.06371e-15	66.8281	127.106	MYB family transcription factor, putative
LOC_Os08g33110	0.952417	4.41973e-08	6.01521	11.4087	expressed protein
LOC_Os01g50030	0.950536	3.58377e-26	169.994	321.532	CPuORF25 - conserved peptide uORF-containing transcript
LOC_Os08g43390	0.950376	1.36211e-14	13.0846	24.8463	cytochrome P450, putative
LOC_Os02g04170	0.944979	8.73199e-09	1.05997	2.00646	L-aspartate oxidase 1, putative
LOC_Os12g38170	0.941191	1.56347e-13	140.036	263.709	osmotin, putative
LOC_Os07g08160	0.939991	7.70737e-08	2.73344	5.12835	early light-induced protein, chloroplast precursor, putative
LOC_Os05g13940	0.935788	1.97781e-41	735.186	1378.75	retrotransposon protein, putative, unclassified
LOC_Os05g07420	0.931199	9.96243e-07	1.1432	2.13505	S-domain receptor-like protein kinase, putative
LOC_Os04g35240	0.929395	1.84496e-26	10.5123	19.6489	CAMK_CAMK_like.25 - CAMK includes calcium/calmodulin depedent protein kinases
LOC_Os06g28630	0.927113	4.02076e-18	10.7302	20.0299	expressed protein
LOC_Os03g01740	0.924548	1.25232e-06	3.83387	7.15777	expressed protein
LOC_Os04g53930	0.921315	3.10171e-06	0.914241	1.7089	organic cation transporter protein, putative
LOC_Os10g02380	0.919752	2.59133e-31	19.0436	35.3353	oxidoreductase, aldo/keto reductase family protein, putative
LOC_Os09g29970	0.918233	1.74157e-31	22.2129	41.1271	TMV-MP30 binding protein 2C, putative
LOC_Os08g43510	0.916156	2.3859e-17	4.25253	7.87944	thaumatin, putative
LOC_Os12g42150	0.913269	7.10757e-17	6.17825	11.3956	WD domain, G-beta repeat domain containing protein
LOC_Os08g36590	0.912879	1.39168e-12	6.47228	11.9837	antifreeze glycoprotein, putative
LOC_Os05g34854	0.911422	6.59032e-05	0.774431	1.4226	gibberellin 20 oxidase 2, putative
LOC_Os10g32930	0.907725	1.64407e-05	9.71779	17.9383	expressed protein
LOC_Os01g66610	0.905738	8.16886e-18	5.82676	10.7093	serine/threonine-protein kinase receptor precursor, putative
LOC_Os04g28250	0.905586	1.63612e-10	11.4334	20.95	cysteine proteinase inhibitor precursor, putative
LOC_Os10g39840	0.905219	2.11791e-09	4.75506	8.72402	glycosyl hydrolases family 16, putative
LOC_Os09g07460	0.90393	1.86031e-10	10.1258	18.5965	kelch repeat protein, putative
LOC_Os01g71270	0.902837	7.71103e-06	1.97067	3.60374	eukaryotic peptide chain release factor subunit 1-1, putative
LOC_Os08g43380	0.90226	1.22058e-25	6.46187	11.8408	TBC domain containing protein
LOC_Os01g53370	0.901945	2.51032e-08	1.145	2.09766	anthocyanidin 5,3-O-glucosyltransferase, putative
LOC_Os12g38150	0.899786	2.78847e-17	12.4846	22.8164	osmotin, putative
LOC_Os01g50970	0.895951	1.62238e-11	2.00736	3.66634	expressed protein
LOC_Os08g14190	0.895402	6.45296e-06	4.27964	7.78147	flavonol sulfotransferase, putative
LOC_Os04g05650	0.893573	1.07194e-10	10.9781	19.9325	expressed protein
LOC_Os07g42260	0.893528	8.15959e-29	13.6235	24.806	peptidase, T1 family, putative
LOC_Os06g16290	0.892488	7.4242e-29	33.7629	61.3903	ribosomal protein L7Ae, putative
LOC_Os04g38680	0.890589	1.00116e-21	8.8713	16.13	transmembrane amino acid transporter protein, putative
LOC_Os04g37430	0.89055	1.15959e-11	3.54985	6.45493	lipoxygenase protein, putative
LOC_Os01g49890	0.8905	5.5379e-31	23.0894	41.9664	threonine synthase, chloroplast precursor, putative
LOC_Os12g41930	0.88976	2.7151e-21	14.5234	26.3383	SRP40, C-terminal domain containing protein
LOC_Os06g43810	0.888968	7.51756e-06	21.6762	39.5157	expressed protein
LOC_Os07g32630	0.883583	1.30078e-16	15.3828	27.8406	UDP-glucoronosyl and UDP-glucosyl transferase domain containing protein
LOC_Os03g44430	0.881847	1.046e-11	2.5557	4.61608	ubiquitin carboxyl-terminal hydrolase, family 1, putative
LOC_Os05g50380	0.87963	1.62355e-23	24.7636	44.6088	glucose-1-phosphate adenylyltransferase large subunit, chloroplast precursor, putative
LOC_Os02g46620	0.879616	1.89881e-06	4.66922	8.41331	expressed protein
LOC_Os02g37870	0.879393	3.1646e-28	16.4202	29.5956	Brix domain containing protein, putative
LOC_Os10g01470	0.879251	1.383e-16	15.3724	27.7791	homeobox associated leucine zipper, putative
LOC_Os10g40520	0.878265	9.84318e-08	15.9355	28.7876	LTPL145 - Protease inhibitor/seed storage/LTP family protein precursor
LOC_Os05g30340	0.877885	3.98664e-12	2.67891	4.83574	expressed protein
LOC_Os06g12740	0.873257	6.00029e-17	6.49887	11.6711	expressed protein
LOC_Os03g38350	0.870993	2.78483e-06	6.43377	11.5254	expressed protein
LOC_Os10g02490	0.870623	2.1181e-12	2.95489	5.29294	oxidoreductase, aldo/keto reductase family protein, putative
LOC_Os01g07530	0.870581	1.60615e-19	10.2497	18.3925	uncharacterized glycosyltransferase, putative
LOC_Os07g10660	0.870344	4.93713e-28	17.4333	31.2234	ribosomal protein, putative
LOC_Os08g44540	0.870343	2.05384e-07	3.80439	6.83131	expressed protein
LOC_Os09g27750	0.869775	8.44795e-10	25.417	45.6413	1-aminocyclopropane-1-carboxylate oxidase 1, putative
LOC_Os12g12580	0.86722	2.22391e-18	27.7415	49.5987	NADP-dependent oxidoreductase, putative
LOC_Os01g51140	0.866634	1.59904e-08	1.50493	2.70292	helix-loop-helix DNA-binding domain containing protein
LOC_Os01g66010	0.866035	9.87201e-06	1.09547	1.95372	amino acid transporter, putative
LOC_Os08g35110	0.865127	3.01679e-07	2.62764	4.6668	OsSAUR33 - Auxin-responsive SAUR gene family member
LOC_Os04g45860	0.864546	6.48393e-13	7.99184	14.2408	transposon protein, putative, unclassified
LOC_Os07g13634	0.864505	6.16722e-15	4.35303	7.76031	cytokinin-N-glucosyltransferase 1, putative
LOC_Os08g04630	0.864272	1.3696e-06	2.73969	4.87539	external NADH-ubiquinone oxidoreductase 1, mitochondrial precursor, putative
LOC_Os07g47960	0.862902	3.67089e-12	4.74458	8.45416	basic helix-loop-helix domain containing protein
LOC_Os09g26590	0.861882	3.83258e-07	2.51231	4.45878	OsSAUR37 - Auxin-responsive SAUR gene family member
LOC_Os07g47420	0.861653	2.34402e-20	15.5757	27.7317	60S ribosome subunit biogenesis protein NIP7, putative
LOC_Os01g43590	0.860797	3.48584e-06	1.15112	2.05614	HSF-type DNA-binding domain containing protein
LOC_Os01g61890	0.856033	1.48745e-35	39.4579	69.9889	AT hook motif family protein
LOC_Os04g36890	0.855528	9.42557e-25	16.2165	28.7468	peptidyl-prolyl cis-trans isomerase, FKBP-type, putative
LOC_Os03g19120	0.855072	6.38045e-08	4.26653	7.56243	MYB family transcription factor, putative
LOC_Os03g46300	0.854331	3.7518e-05	4.08676	7.20915	expressed protein
LOC_Os10g32500	0.853314	4.02142e-07	2.70362	4.76885	expressed protein
LOC_Os01g01060	0.852338	8.13004e-33	81.2899	143.865	40S ribosomal protein S5, putative
LOC_Os05g09724	0.849529	2.25843e-18	21.9414	38.7001	HAD superfamily phosphatase, putative
LOC_Os07g42250	0.84746	1.21564e-26	18.8303	33.2137	strictosidine synthase, putative
LOC_Os06g34810	0.845785	6.30356e-09	10.2646	18.0719	expressed protein
LOC_Os01g47050	0.844584	4.5207e-08	1.6484	2.89707	OsFBK1 - F-box domain and kelch repeat containing protein
LOC_Os11g05290	0.844028	2.54131e-23	88.4215	155.492	stress responsive A/B Barrel domain containing protein
LOC_Os09g37500	0.841694	3.04035e-07	3.84402	6.76475	OsSAUR55 - Auxin-responsive SAUR gene family member
LOC_Os06g36680	0.840831	3.37595e-08	1.41675	2.48264	homeobox domain containing protein
LOC_Os03g62670	0.838868	1.08013e-18	28.3876	49.7672	expressed protein
LOC_Os02g33110	0.838242	7.87267e-25	27.2304	47.748	glycosyl hydrolases, putative
LOC_Os06g12460	0.837766	7.57478e-17	14.2135	24.8548	CSLA3 - cellulose synthase-like family A; mannan synthase
LOC_Os02g14890	0.837622	2.72402e-11	9.28799	16.2599	expressed protein
LOC_Os08g38910	0.835242	5.43997e-24	48.6133	85.0655	caffeoyl-CoA O-methyltransferase, putative
LOC_Os07g40986	0.834294	5.20907e-07	2.05316	3.5997	NAD dependent epimerase/dehydratase family protein, putative
LOC_Os01g27730	0.832542	1.14638e-20	16.8721	29.4168	GTPase of unknown function domain containing protein, putative
LOC_Os11g38480	0.828765	1.23296e-07	1.29799	2.25085	NBS-LRR type disease resistance protein, putative
LOC_Os01g01670	0.825951	8.02279e-15	9.25966	16.1196	expressed protein
LOC_Os01g37460	0.82595	3.15471e-09	4.31685	7.51161	zinc finger family protein, putative
LOC_Os10g27470	0.82592	6.13445e-05	0.616349	1.07559	KH domain containing protein, putative
LOC_Os04g34230	0.823949	8.89758e-06	2.22754	3.88513	RING-H2 finger protein, putative
LOC_Os10g32550	0.823628	2.10177e-26	36.8999	63.9752	T-complex protein, putative
LOC_Os03g42770	0.82158	3.55524e-16	4.69717	8.12999	expressed protein
LOC_Os02g43340	0.820784	1.03729e-06	1.4002	2.41891	hydrolase, alpha/beta fold family domain containing protein
LOC_Os07g44640	0.820427	1.93594e-19	5.69071	9.8446	ZOS7-13 - C2H2 zinc finger protein
LOC_Os04g36670	0.818762	4.35007e-05	1.30986	2.27661	expressed protein
LOC_Os02g41550	0.817735	3.35297e-29	21.5138	37.1753	FAD binding domain of DNA photolyase domain containing protein
LOC_Os08g43334	0.817474	1.01951e-06	1.47024	2.52963	HSF-type DNA-binding domain containing protein
LOC_Os02g28810	0.816698	4.64361e-30	132.429	228.482	ribosomal protein, putative
LOC_Os03g25920	0.813998	4.27698e-05	2.24752	3.87663	amino acid permease family protein, putative
LOC_Os12g43810	0.812277	9.77388e-08	5.53708	9.56736	expressed protein
LOC_Os11g04409	0.811586	3.29784e-07	11.7463	20.2672	expressed protein
LOC_Os02g45170	0.809974	5.14811e-16	13.838	23.7925	helix-loop-helix DNA-binding protein, putative
LOC_Os12g21798	0.80995	1.17777e-27	76.2763	130.963	40S ribosomal protein S3a, putative
LOC_Os09g31430	0.809801	1.59539e-16	33.6728	57.7658	Os9bglu30 - beta-glucosidase, similar to Os4bglu12 exoglucanase
LOC_Os03g50860	0.80933	1.51077e-22	10.116	17.3577	histidine kinase, putative
LOC_Os02g57590	0.80736	1.11271e-24	35.6536	61.1984	rRNA 2-O-methyltransferase fibrillarin 2, putative
LOC_Os07g12250	0.806664	2.23366e-26	62.0472	106.289	ribosomal protein L24, putative
LOC_Os11g06680	0.806445	1.73434e-08	1.94507	3.33533	expressed protein
LOC_Os07g29320	0.804396	8.44776e-22	17.5285	30.0015	rRNA-processing protein EBP2, putative
LOC_Os09g25625	0.802635	4.15568e-12	9.25625	15.8363	S-adenosyl-l-methionine decarboxylase leader peptide, putative
LOC_Os08g14330	0.799262	1.66452e-19	14.8821	25.3598	aldose 1-epimerase, putative
LOC_Os01g08380	0.797491	1.01541e-05	1.54191	2.62394	transferase family protein, putative
LOC_Os12g01430	0.796507	6.70353e-16	9.7903	16.6407	ribosomal protein L10, putative
LOC_Os04g34600	0.795673	2.8191e-22	105.886	180.124	abscisic stress-ripening, putative
LOC_Os01g62810	0.794893	7.14714e-08	1.56091	2.65914	regulator of chromosome condensation, putative
LOC_Os02g50480	0.794725	5.72958e-22	10.283	17.4755	histidine kinase, putative
LOC_Os10g03320	0.793753	1.8598e-05	1.59476	2.69339	UDP-glucoronosyl and UDP-glucosyl transferase domain containing protein
LOC_Os03g51200	0.793087	9.30191e-06	6.04194	10.2446	Core histone H2A/H2B/H3/H4 domain containing protein, putative
LOC_Os07g41190	0.792488	3.46774e-17	9.10482	15.4633	WD domain, G-beta repeat domain containing protein
LOC_Os08g07550	0.792253	2.45946e-05	3.09568	5.25873	hAT dimerisation domain-containing protein, putative
LOC_Os03g22730	0.79223	9.2127e-23	36.356	61.7172	nucleolar protein NOP5-1, putative
LOC_Os12g05590	0.790438	1.3688e-05	3.51749	5.95743	RCN3 Centroradialis-like1 homogous to TFL1 gene; contains Pfam profile PF01161: Phosphatidylethanolamine-binding protein
LOC_Os07g43510	0.789146	3.72927e-13	7.8646	13.3116	40S ribosomal protein S9, putative
LOC_Os10g35460	0.788154	7.53354e-08	10.4808	17.7145	COBRA, putative
LOC_Os02g38740	0.78781	1.18393e-07	3.36428	5.70543	expressed protein
LOC_Os01g72570	0.787223	2.97431e-16	7.28755	12.3149	expressed protein
LOC_Os12g42910	0.787125	5.82139e-05	0.863645	1.4637	sodium/calcium exchanger protein, putative
LOC_Os09g25620	0.786367	4.95421e-14	5.89565	9.97814	CPuORF8 - conserved peptide uORF-containing transcript
LOC_Os04g44500	0.786307	8.03761e-09	6.84618	11.6192	GEM, putative
LOC_Os04g56230	0.783676	2.74942e-16	43.3984	73.2305	polyprenyl synthetase, putative
LOC_Os06g37150	0.78365	3.99488e-18	27.4542	46.3206	L-ascorbate oxidase precursor, putative
LOC_Os05g06920	0.78338	4.76474e-10	66.1743	111.937	relA-SpoT like protein RSH4, putative
LOC_Os01g44390	0.782331	1.91056e-09	6.21489	10.5041	MYB family transcription factor, putative
LOC_Os06g21480	0.781937	1.50694e-22	34.0771	57.4064	60S ribosomal protein L31, putative
LOC_Os01g62350	0.780458	3.68196e-23	42.8796	72.1188	60S ribosomal protein L36-2, putative
LOC_Os09g03939	0.779277	1.21663e-16	12.9218	21.6988	white-brown complex homolog protein 11, putative
LOC_Os12g38140	0.778799	3.94736e-10	61.0047	102.806	expressed protein
LOC_Os07g40930	0.777434	9.24841e-22	13.8941	23.3375	WD repeat-containing protein 12, putative
LOC_Os09g26780	0.776836	3.82796e-10	15.5966	26.1479	zinc-finger protein, putative
LOC_Os05g11710	0.774847	4.56573e-25	91.9729	154.28	ribosomal protein L5, putative
LOC_Os03g41110	0.773512	4.30344e-09	12.3136	20.6846	ZOS3-14 - C2H2 zinc finger protein
LOC_Os02g55600	0.773306	5.68472e-05	4.27317	7.18914	expressed protein
LOC_Os03g02400	0.77278	7.58103e-06	4.94564	8.26856	plastocyanin-like domain containing protein, putative
LOC_Os03g26229	0.772075	4.32707e-15	14.3391	23.9937	40S ribosomal protein S9-1, putative
LOC_Os05g51830	0.769999	1.79557e-26	106.286	177.598	ZOS5-12 - C2H2 zinc finger protein
LOC_Os07g47140	0.769811	3.32998e-09	4.03244	6.73866	CCT/B-box zinc finger protein, putative
LOC_Os04g41040	0.769405	3.68957e-16	4.90224	8.20182	DNA-directed RNA polymerases I, II, and III subunit RPABC1, putative
LOC_Os02g47470	0.768374	1.75945e-06	1.78511	2.99759	cytochrome P450, putative
LOC_Os02g32760	0.767815	1.9814e-21	30.9495	51.6329	60S acidic ribosomal protein, putative
LOC_Os07g45370	0.767606	1.03733e-07	1.13306	1.88938	expressed protein
LOC_Os01g08770	0.767283	7.98435e-14	8.91373	14.8699	WD domain, G-beta repeat domain containing protein
LOC_Os05g48422	0.766672	3.54157e-19	13.4558	22.4547	60S ribosomal protein-related, putative
LOC_Os11g09020	0.766523	3.52261e-12	11.7385	19.6181	amino acid transporter, putative
LOC_Os05g42120	0.765134	2.89647e-06	2.81608	4.69306	heat shock protein, putative
LOC_Os09g12270	0.76508	3.00211e-08	2.67495	4.46268	peptidyl-prolyl cis-trans isomerase, FKBP-type, putative
LOC_Os04g32920	0.764992	1.87327e-09	11.2615	18.7581	potassium transporter, putative
LOC_Os04g44770	0.764677	4.43383e-06	2.69295	4.49957	expressed protein
LOC_Os02g39570	0.763935	1.68022e-26	49.1913	81.8518	ACT domain containing protein
LOC_Os09g09490	0.762588	7.91563e-06	0.908311	1.52008	disease resistance protein RPM1, putative
LOC_Os03g54000	0.76204	1.94623e-09	6.17271	10.2842	oligopeptide transporter, putative
LOC_Os01g25610	0.76153	2.24192e-25	72.542	120.468	40S ribosomal protein S4, putative
LOC_Os05g40920	0.759971	6.61452e-09	2.58621	4.29117	expressed protein
LOC_Os01g33030	0.7596	7.68617e-16	17.5014	28.9978	Brix domain containing protein, putative
LOC_Os11g45400	0.758362	3.00739e-15	11.5947	19.1911	glycerol-3-phosphate acyltransferase, putative
LOC_Os10g31910	0.757886	2.19583e-10	4.34654	7.21141	pectate lyase precursor, putative
LOC_Os03g22880	0.756717	9.20556e-25	45.077	74.65	nucleolar protein 5A, putative
LOC_Os01g64090	0.756277	9.24893e-24	73.3817	121.38	L1P family of ribosomal proteins domain containing protein
LOC_Os03g12290	0.755892	5.828e-17	9.96359	16.5203	glutamine synthetase, catalytic domain containing protein
LOC_Os07g38540	0.755633	8.16506e-13	13.8641	22.9517	40S ribosomal protein S13, putative
LOC_Os05g48220	0.754664	5.22721e-22	48.0747	79.4791	60S ribosomal protein L35a-3, putative
LOC_Os10g02480	0.754625	5.63055e-16	33.9397	56.0857	oxidoreductase, aldo/keto reductase family protein, putative
LOC_Os11g03990	0.752788	3.35272e-13	8.37321	13.8108	WD domain, G-beta repeat domain containing protein
LOC_Os05g48640	0.75268	5.42322e-07	3.18142	5.26231	ATROPGEF7/ROPGEF7, putative
LOC_Os02g40460	0.751042	9.175e-12	7.03414	11.6212	S1 RNA binding domain containing protein
LOC_Os04g44510	0.751019	2.67165e-13	18.7718	31.0343	GEM, putative
LOC_Os06g49880	0.749452	1.23821e-06	5.25118	8.63218	B-box zinc finger family protein, putative
LOC_Os05g05060	0.748873	2.5433e-17	40.8346	67.2499	expressed protein
LOC_Os12g03822	0.748687	1.03711e-10	5.20398	8.55729	WD domain, G-beta repeat domain containing protein
LOC_Os03g01900	0.747818	7.64097e-13	12.8226	21.0885	40S ribosomal protein S17, putative
LOC_Os01g22670	0.746248	8.25699e-09	2.81001	4.61972	fruit bromelain precursor, putative
LOC_Os06g05090	0.746243	1.20326e-17	13.2563	21.7747	methyltransferase domain containing protein
LOC_Os03g51010	0.744228	5.39002e-10	6.27661	10.29	hydrolase, alpha/beta fold family domain containing protein
LOC_Os01g43370	0.744029	2.75001e-17	20.9199	34.3291	CPuORF17 - conserved peptide uORF-containing transcript
LOC_Os07g44190	0.743965	2.86138e-18	23.061	37.8802	h/ACA ribonucleoprotein complex subunit 4, putative
LOC_Os03g07600	0.740966	8.48061e-05	1.20492	1.98379	calcium-binding protein, putative
LOC_Os12g33090	0.737873	2.91804e-10	2.76342	4.51496	zinc finger family protein, putative
LOC_Os10g33460	0.737861	1.7253e-07	3.09666	5.07499	alcohol oxidase, putative
LOC_Os06g18010	0.735896	1.39239e-13	29.0177	47.3709	UDP-glucoronosyl and UDP-glucosyl transferase domain containing protein
LOC_Os07g42324	0.735886	5.84539e-07	7.77662	12.7082	expressed protein
LOC_Os08g32960	0.735339	7.71244e-06	2.5035	4.06879	endonuclease/exonuclease/phosphatase family domain containing protein
LOC_Os01g06920	0.733811	9.10453e-05	0.623216	1.01414	resistance protein SlVe1 precursor, putative
LOC_Os07g12650	0.73293	7.74516e-22	64.0579	104.393	ribosomal protein L7Ae, putative
LOC_Os01g61814	0.732567	7.95163e-17	137.83	224.595	40S ribosomal protein S23, putative
LOC_Os09g24690	0.732126	2.1368e-22	108.84	177.065	60S ribosomal protein L34, putative
LOC_Os02g26850	0.731583	2.83457e-11	5.33353	8.68041	rRNA-processing protein FCF, putative
LOC_Os06g40500	0.728939	4.95921e-11	15.7174	25.5652	expressed protein
LOC_Os04g02620	0.724709	2.65212e-14	30.0516	48.6797	oxidoreductase, short chain dehydrogenase/reductase family, putative
LOC_Os01g43372	0.724042	6.35337e-15	25.1901	40.7614	expressed protein
LOC_Os06g07120	0.7239	2.6961e-13	9.15816	14.8087	dehydrodolichyl diphosphate synthase, putative
LOC_Os06g48950	0.72265	4.72238e-09	6.93422	11.2216	auxin response factor 19, putative
LOC_Os02g45150	0.722607	6.54385e-05	1.38368	2.23156	expressed protein
LOC_Os08g26880	0.720843	3.00034e-09	8.25552	13.347	bZIP transcription factor domain containing protein
LOC_Os04g37820	0.719801	1.83409e-09	12.8156	20.7229	cytokinin-O-glucosyltransferase 2, putative
LOC_Os02g36390	0.71977	2.10909e-18	6.12138	9.88214	nucleotide-sugar transporter family protein, putative
LOC_Os03g12860	0.717536	8.44205e-07	4.11145	6.6437	homeobox associated leucine zipper, putative
LOC_Os01g42990	0.717377	1.40635e-06	2.48725	4.00225	PPR repeat domain containing protein, putative
LOC_Os08g42920	0.71639	2.57306e-18	17.3657	27.9462	60S ribosomal protein L7, putative
LOC_Os12g39640	0.713797	1.96439e-08	4.24095	6.81966	MYB family transcription factor, putative
LOC_Os04g42200	0.712372	4.76082e-07	4.62344	7.42521	expressed protein
LOC_Os02g49780	0.71181	1.20862e-15	12.0905	19.4037	expressed protein
LOC_Os01g05010	0.711634	1.15349e-14	17.1405	27.4998	mitochondrial glycoprotein, putative
LOC_Os11g01330	0.711504	5.19415e-14	22.6854	36.4218	expressed protein
LOC_Os01g56870	0.71096	1.53323e-06	1.82751	2.92627	expressed protein
LOC_Os03g21419	0.710773	4.19596e-11	6.21863	9.9557	retrotransposon protein, putative, Ty1-copia subclass
LOC_Os01g12320	0.710251	1.54578e-18	20.0037	32.077	GDSL-like lipase/acylhydrolase, putative
LOC_Os09g32520	0.709908	2.00732e-20	49.4903	79.2817	60S ribosomal protein L32, putative
LOC_Os07g39520	0.709782	3.97675e-08	3.77662	6.04931	STE_PAK_Ste20_Slob_Wnk.5 - STE kinases include homologs to sterile 7, sterile 11 and sterile 20 from yeast
LOC_Os07g01870	0.708392	7.72725e-19	47.6265	76.2789	ribosomal protein L13, putative
LOC_Os06g08440	0.707955	3.21327e-12	6.49449	10.4099	two-component response regulator, putative
LOC_Os03g18830	0.707201	3.016e-14	8.13143	12.995	programmed cell death protein 2, putative
LOC_Os01g52550	0.707075	3.97115e-19	16.5308	26.4721	ABC transporter, ATP-binding protein, putative
LOC_Os05g48310	0.70704	2.30142e-21	50.8916	81.4383	60S ribosomal protein L35a-3, putative
LOC_Os02g13560	0.706572	1.56773e-15	120.171	192.212	transporter family protein, putative
LOC_Os03g13800	0.706331	5.67505e-21	68.4789	109.477	ribosomal protein L7Ae, putative
LOC_Os03g63300	0.705284	3.55216e-07	2.77729	4.4556	NLI interacting factor-like phosphatase, putative
LOC_Os07g26740	0.703695	1.24546e-14	71.8121	114.419	60S ribosomal protein L44, putative
LOC_Os07g47040	0.70345	3.07645e-11	6.56394	10.458	expressed protein
LOC_Os03g55280	0.702685	4.67412e-19	28.0678	44.7506	semialdehyde dehydrogenase, NAD binding domain containing protein, putative
LOC_Os05g46950	0.701769	1.15169e-17	18.6173	29.6736	expressed protein
LOC_Os03g22180	0.700918	2.89003e-22	91.5925	145.856	60S ribosomal protein L18-3, putative
LOC_Os01g12420	0.700252	6.54832e-05	0.979471	1.55132	receptor-like protein kinase, putative
LOC_Os12g43640	0.700095	2.3253e-09	4.84535	7.71782	receptor-like protein kinase HAIKU2 precursor, putative
LOC_Os09g39410	0.699321	8.37086e-17	36.6757	58.3504	male sterility protein, putative
LOC_Os05g14940	0.698405	3.21204e-11	5.57566	8.87591	transposon protein, putative, unclassified
LOC_Os03g51610	0.696998	4.35166e-09	24.7748	39.4378	Inositol 1, 3, 4-trisphosphate 5/6-kinase, putative
LOC_Os07g36490	0.696809	8.00097e-12	13.9432	22.1158	RNA recognition motif containing protein, putative
LOC_Os02g45870	0.69666	2.72248e-13	10.3061	16.3757	tobamovirus multiplication protein, putative
LOC_Os05g48260	0.696401	3.02405e-06	1.84539	2.9288	wax synthase, putative
LOC_Os07g10300	0.6964	2.53105e-14	13.3668	21.2229	expressed protein
LOC_Os09g31486	0.696371	3.23331e-17	14.2829	22.662	DnaK family protein, putative
LOC_Os03g55530	0.696041	4.85479e-05	1.53023	2.43266	HLS, putative
LOC_Os03g06200	0.695795	1.5899e-11	24.4156	38.8261	aminotransferase, putative
LOC_Os02g02360	0.695721	1.06055e-16	12.3499	19.5985	expressed protein
LOC_Os07g41180	0.695582	4.03637e-15	7.69894	12.2259	RNA-binding protein-like, putative
LOC_Os12g02350	0.693043	4.66562e-06	4.58583	7.2581	RING-H2 finger protein, putative
LOC_Os05g48320	0.692235	8.8483e-18	98.0254	155.289	60S ribosomal protein L37a, putative
LOC_Os02g56020	0.692233	5.17254e-13	11.0365	17.4726	methyltransferase, putative
LOC_Os05g35580	0.691885	3.89694e-07	5.2599	8.33046	amidophosphoribosyltransferase, chloroplast precursor, putative
LOC_Os12g38180	0.691566	3.59351e-13	12.4962	19.7867	heat shock cognate 70 kDa protein 2, putative
LOC_Os09g39780	0.691319	4.69378e-14	20.1348	31.9001	peptidyl-prolyl cis-trans isomerase, putative
LOC_Os11g10530	0.690343	8.42496e-07	5.09511	8.05339	expressed protein
LOC_Os01g16450	0.688926	1.93723e-12	7.82437	12.3625	peroxidase precursor, putative
LOC_Os03g16860	0.688453	6.23619e-12	80.5965	127.34	DnaK family protein, putative
LOC_Os12g14220	0.688112	4.92446e-06	12.4818	19.6732	expressed protein
LOC_Os06g06910	0.688084	6.76101e-06	6.80407	10.7426	expressed protein
LOC_Os07g39470	0.687571	1.77944e-12	36.6236	57.8904	gibberellin response modulator protein, putative
LOC_Os07g22670	0.686917	3.50373e-06	1.93235	3.04998	mTERF domain containing protein
LOC_Os02g35060	0.686684	7.74258e-14	6.98473	11.0248	RNA methyltransferase protein, putative
LOC_Os02g56380	0.685932	2.17836e-05	1.41593	2.24416	OsWAK21 - OsWAK receptor-like cytoplasmic kinase OsWAK-RLCK
LOC_Os02g33140	0.68539	8.16028e-22	117.987	185.883	ribosomal protein, putative
LOC_Os09g37006	0.685011	6.76469e-21	50.2084	79.0717	protein of unknown function domain containing protein
LOC_Os06g46920	0.684801	5.1534e-06	5.71155	8.99651	dihydroflavonol-4-reductase, putative
LOC_Os08g06040	0.684476	4.56806e-22	133.06	209.577	60S ribosomal protein L34, putative
LOC_Os11g36450	0.684145	3.12026e-06	1.8007	2.83193	OsFBO15 - F-box and other domain containing protein
LOC_Os12g03880	0.684009	1.75531e-16	15.6305	24.6242	60S acidic ribosomal protein P0, putative
LOC_Os09g04720	0.683945	1.98848e-05	2.33652	3.67132	SWIB/MDM2 domain containing protein
LOC_Os07g32350	0.682874	2.18224e-13	6.36553	10.0092	WD domain, G-beta repeat domain containing protein
LOC_Os03g55590	0.682325	3.45882e-06	7.82219	12.3259	MYB family transcription factor, putative
LOC_Os09g32976	0.682154	2.6153e-23	163.037	256.372	ribosomal protein L7Ae, putative
LOC_Os08g39140	0.680216	1.16346e-14	60.2875	94.7443	heat shock protein, putative
LOC_Os06g02600	0.678992	3.3805e-20	44.4356	69.7249	DAG protein, chloroplast precursor, putative
LOC_Os11g04740	0.678899	2.64013e-09	3.84146	6.01112	FAD-binding and arabino-lactone oxidase domains containing protein, putative
LOC_Os05g42300	0.678668	4.35001e-12	3.96019	6.21532	NAF1 domain containing protein
LOC_Os05g47890	0.677936	6.35646e-18	44.9284	70.5016	WD domain, G-beta repeat domain containing protein
LOC_Os10g28630	0.677592	5.98101e-06	2.53804	3.97548	homocysteine S-methyltransferase protein, putative
LOC_Os01g60790	0.675739	1.90389e-20	97.2031	152.21	40S ribosomal protein S26, putative
LOC_Os10g38940	0.675492	2.45685e-07	5.28458	8.26008	fatty acid hydroxylase, putative
LOC_Os01g43060	0.674995	5.91388e-10	7.13155	11.1594	expressed protein
LOC_Os12g02370	0.674344	2.5958e-16	75.1606	117.429	chalcone--flavonone isomerase, putative
LOC_Os02g35950	0.673727	5.28228e-20	53.5498	83.6899	RNA recognition motif containing protein, putative
LOC_Os03g08810	0.672072	2.55532e-14	16.9711	26.4917	expressed protein
LOC_Os07g48640	0.671909	2.21839e-11	7.35482	11.485	short-chain dehydrogenase/reductase, putative
LOC_Os03g22740	0.670811	8.47284e-17	51.5437	80.4275	nucleolar protein NOP5-1, putative
LOC_Os01g47660	0.670731	1.07492e-21	102.675	160.185	60S ribosomal protein L18a, putative
LOC_Os03g58110	0.670254	2.95169e-10	12.4257	19.3748	uncharacterized protein At4g06744 precursor, putative
LOC_Os12g05010	0.670155	5.65563e-06	8.96176	13.9641	retrotransposon protein, putative, unclassified
LOC_Os04g57730	0.668776	1.61887e-06	3.59473	5.59128	uracil-DNA glycosylase, putative
LOC_Os08g02540	0.668489	1.62605e-12	9.72324	15.1426	adenylate kinase, putative
LOC_Os07g48020	0.668221	2.73934e-12	25.4251	39.6388	peroxidase precursor, putative
LOC_Os02g13530	0.667908	2.86258e-20	79.8117	124.282	40S ribosomal protein S24, putative
LOC_Os07g07709	0.667748	3.86955e-17	83.9188	130.689	ribosomal protein S13p/S18e, putative
LOC_Os06g39260	0.667404	1.74398e-13	27.3889	42.6069	solute carrier family 35 member B1, putative
LOC_Os03g62950	0.666406	2.76734e-06	4.71112	7.32335	expressed protein
LOC_Os08g16810	0.666362	1.59e-17	44.5338	69.272	retrotransposon protein, putative, SINE subclass
LOC_Os11g06750	0.666128	7.45132e-21	157.876	245.537	ribosomal protein L3, putative
LOC_Os04g42095	0.66605	8.18062e-16	402.482	626.245	S-adenosyl-l-methionine decarboxylase leader peptide, putative
LOC_Os04g27950	0.665848	7.06675e-07	6.54413	10.1729	expressed protein
LOC_Os12g43830	0.66571	1.24244e-08	6.11026	9.47853	NUC189 domain containing protein
LOC_Os07g42450	0.665287	1.29816e-21	73.1143	113.642	ribosomal protein S2, putative
LOC_Os04g42090	0.663676	7.65561e-16	212.671	330.368	CPuORF7 - conserved peptide uORF-containing transcript
LOC_Os01g67134	0.66365	1.10428e-20	155.805	241.791	ribosomal L18p/L5e family protein, putative
LOC_Os08g33720	0.66359	1.51155e-14	57.8252	89.7383	lactate/malate dehydrogenase, putative
LOC_Os05g09704	0.662605	9.73983e-16	106.614	165.266	HAD superfamily phosphatase, putative
LOC_Os01g57910	0.661473	3.72678e-10	11.051	17.1066	KH domain containing protein, putative
LOC_Os07g12320	0.660736	1.86537e-11	5.95847	9.2221	WD domain, G-beta repeat domain containing protein
LOC_Os09g33490	0.660569	5.9277e-15	15.6532	24.2264	no apical meristem protein, putative
LOC_Os03g04970	0.660051	5.71296e-16	14.6424	22.6621	T-complex protein, putative
LOC_Os05g16660	0.65969	3.23331e-17	30.7331	47.5461	WD domain, G-beta repeat domain containing protein
LOC_Os10g08026	0.65828	9.8371e-05	2.61655	4.04853	lecithin:cholesterol acyltransferase, putative
LOC_Os08g43160	0.657806	7.01344e-16	15.4074	23.8224	TCP family transcription factor, putative
LOC_Os06g04290	0.656567	3.05972e-16	81.328	125.659	S10/S20 domain containing ribosomal protein, putative
LOC_Os02g04270	0.655493	7.04349e-15	8.16363	12.6082	DNA polymerase V, putative
LOC_Os01g57770	0.655298	2.16992e-05	4.44872	6.85105	OsPOP4 - Putative Prolyl Oligopeptidase homologue
LOC_Os02g55260	0.65508	2.77929e-09	4.57075	7.06165	DEAD-box ATP-dependent RNA helicase, putative
LOC_Os01g73160	0.654547	1.40581e-16	86.2643	133.048	40S ribosomal protein S10, putative
LOC_Os12g05600	0.654166	5.5943e-09	11.7895	18.1497	hydrolase, alpha/beta fold family protein, putative
LOC_Os10g41580	0.654067	2.70581e-05	2.70091	4.18877	protein binding protein, putative
LOC_Os05g41110	0.652754	5.36123e-20	121.405	187.009	ribosomal protein L7Ae, putative
LOC_Os07g31960	0.651536	1.38057e-07	6.11503	9.41321	UDP-glucoronosyl and UDP-glucosyl transferase domain containing protein
LOC_Os11g03484	0.651321	3.68944e-08	6.84441	10.5504	MATE efflux family protein, putative
LOC_Os02g26790	0.651162	3.94736e-10	18.7401	28.8725	expressed protein
LOC_Os04g37600	0.650592	9.4701e-12	8.18904	12.5809	phosphate carrier protein, mitochondrial precursor, putative
LOC_Os02g01350	0.649187	7.74857e-13	8.74864	13.4555	expressed protein
LOC_Os08g05530	0.648432	1.77548e-15	78.9238	121.169	LSM domain containing protein
LOC_Os08g01940	0.648211	7.78723e-11	10.8185	16.5987	non-lysosomal glucosylceramidase, putative
LOC_Os02g37862	0.647225	7.19981e-21	184.935	283.88	60S ribosomal protein L6, putative
LOC_Os01g49290	0.646863	2.6131e-13	110.744	170.181	WD repeat-containing protein, putative
LOC_Os11g11390	0.646838	2.12421e-17	141.962	217.962	ribosomal protein, putative
LOC_Os07g36190	0.64683	1.14328e-15	54.7699	84.0882	hydrolase, NUDIX family, domain containing protein
LOC_Os12g32330	0.646558	1.41861e-09	6.86978	10.5318	peroxisomal membrane protein, putative
LOC_Os03g38260	0.646308	1.48486e-19	144.016	220.789	60S ribosomal protein L19-3, putative
LOC_Os04g50660	0.64564	4.24594e-10	7.81143	11.9715	WD domain, G-beta repeat domain containing protein
LOC_Os11g14990	0.645156	7.63925e-06	5.78019	8.83351	expressed protein
LOC_Os11g01420	0.645018	1.14165e-13	13.7559	21.0735	ribosomal protein L10, putative
LOC_Os06g43430	0.644594	1.33238e-08	5.80306	8.90554	cytochrome P450, putative
LOC_Os05g22990	0.644456	2.68483e-11	5.20162	7.97632	expressed protein
LOC_Os01g45360	0.644384	1.17142e-09	15.7907	24.2176	membrane associated DUF588 domain containing protein, putative
LOC_Os11g43860	0.644143	2.95777e-09	18.0614	27.6506	sodium/calcium exchanger protein, putative
LOC_Os09g37860	0.64362	3.81243e-16	20.9764	32.1037	NOL1/NOP2/sun family protein, putative
LOC_Os03g20460	0.643168	1.5034e-11	12.7686	19.5217	guanylate kinase, putative
LOC_Os04g50990	0.642505	1.047e-16	108.104	165.458	L11 domain containing ribosomal protein, putative
LOC_Os05g49800	0.642041	5.10969e-19	122.728	187.709	ketol-acid reductoisomerase, chloroplast precursor, putative
LOC_Os03g04750	0.641693	1.35029e-17	139.146	212.869	60S ribosomal protein L21-2, putative
LOC_Os03g58810	0.64111	9.45643e-15	12.6637	19.3353	DEAD-box ATP-dependent RNA helicase, putative
LOC_Os01g62210	0.641066	6.88304e-11	14.0376	21.4308	50S ribosomal protein L17, putative
LOC_Os08g45060	0.640939	5.57074e-05	5.98266	9.16971	protein Kinase-like protein TMKL1 precursor, putative
LOC_Os05g30530	0.640355	2.0995e-17	57.4024	87.6868	40S ribosomal protein S4, putative
LOC_Os01g02870	0.639866	5.34856e-17	89.469	136.692	auxin-induced protein 5NG4, putative
LOC_Os02g32970	0.639546	1.81585e-09	10.7829	16.4391	hydrolase, alpha/beta fold family protein, putative
LOC_Os12g32470	0.639458	8.61903e-05	1.85443	2.81641	expressed protein
LOC_Os07g35310	0.639042	9.02122e-07	2.54066	3.86769	TKL_IRAK_DUF26-lc.12 - DUF26 kinases have homology to DUF26 containing loci
LOC_Os06g35160	0.638764	1.08143e-12	14.9453	22.8261	CAMK_KIN1/SNF1/Nim1_like.26 - CAMK includes calcium/calmodulin depedent protein kinases
LOC_Os08g42100	0.638534	1.69423e-11	22.8113	34.8565	ACT domain containing protein
LOC_Os07g08330	0.637851	8.36895e-17	132.525	202.275	ribosomal protein L4, putative
LOC_Os01g14830	0.636356	1.34805e-12	11.165	16.9955	ribosomal protein L3, putative
LOC_Os02g54110	0.636069	4.56739e-13	10.4001	15.8341	expressed protein
LOC_Os11g34910	0.635561	2.69344e-07	1.33283	2.0337	expressed protein
LOC_Os04g58830	0.635173	9.43765e-12	18.2523	27.742	ribosome biogenesis regulatory protein, putative
LOC_Os05g35290	0.634681	3.4486e-08	4.48705	6.83411	phenylalanine ammonia-lyase, putative
LOC_Os03g56241	0.63439	1.78101e-17	87.0682	132.476	40S ribosomal protein S29, putative
LOC_Os06g03800	0.634254	2.31063e-13	26.1441	39.7651	pollen ankyrin, putative
LOC_Os06g35730	0.634207	7.60562e-16	56.0302	85.1738	ribosomal protein L5, putative
LOC_Os08g37650	0.633495	6.74393e-05	1.21228	1.84705	expressed protein
LOC_Os03g18410	0.63317	1.16606e-11	10.1315	15.4011	DNA-directed RNA polymerase subunit, putative
LOC_Os03g22340	0.632972	2.00154e-18	117.199	178.09	60S ribosomal protein L22-2, putative
LOC_Os07g07490	0.632751	3.81292e-15	44.2935	67.2804	YT521-B, putative
LOC_Os03g40100	0.632681	7.75734e-13	16.997	25.8383	ACT domain containing protein
LOC_Os01g52540	0.632333	1.85307e-11	4.49216	6.82539	B3 DNA binding domain containing protein
LOC_Os01g16910	0.631201	3.05628e-13	15.1715	23.0311	outer mitochondrial membrane porin, putative
LOC_Os02g42210	0.631034	4.23696e-10	8.05731	12.2411	membrane-associated salt-inducible protein like, putative
LOC_Os03g39760	0.630116	2.86742e-06	3.34916	5.09133	cytochrome P450, putative
LOC_Os06g46284	0.629965	9.7551e-08	4.99208	7.55979	glycosyl hydrolase, family 31, putative
LOC_Os07g42370	0.629886	7.60319e-14	117.85	178.81	zinc-finger protein, putative
LOC_Os12g04480	0.628387	6.00006e-10	10.0849	15.3125	cytochrome P450, putative
LOC_Os03g46600	0.628259	3.53428e-09	8.05259	12.1954	acidic leucine-rich nuclear phosphoprotein 32-related protein 2, putative
LOC_Os05g02220	0.628211	1.55467e-12	24.924	37.7991	ACT domain containing protein
LOC_Os02g02020	0.628033	1.30358e-10	8.49539	12.8752	pentatricopeptide, putative
LOC_Os02g34460	0.627955	7.27993e-14	30.4564	46.1495	40S ribosomal protein S10, putative
LOC_Os03g22490	0.627849	1.96758e-10	32.3722	49.112	heavy metal-associated domain containing protein
LOC_Os10g01540	0.627744	6.70178e-07	3.24379	4.91573	notchless protein, putative
LOC_Os07g37570	0.627657	8.28358e-08	11.455	17.3098	expressed protein
LOC_Os10g41470	0.627111	7.94026e-16	53.6695	81.2551	60S ribosomal protein L27-3, putative
LOC_Os01g55730	0.626034	1.91628e-11	15.4829	23.4068	AGAP003732-PA, putative
LOC_Os04g43650	0.625626	2.81523e-13	16.5102	24.9907	L-allo-threonine aldolase, putative
LOC_Os03g17910	0.625387	1.91056e-09	15.7669	23.791	kinesin like protein, putative
LOC_Os09g17600	0.625162	9.62189e-15	37.3092	56.3715	membrane protein, putative
LOC_Os02g39870	0.624481	6.13358e-09	20.8333	31.408	co-chaperone GrpE protein, putative
LOC_Os03g61600	0.624422	1.27282e-14	18.042	27.2402	phosphoribosylformylglycinamidine synthase, putative
LOC_Os12g44110	0.624285	2.88937e-06	7.81984	11.8338	ligA, putative
LOC_Os05g28510	0.624224	5.09824e-14	21.6479	32.7162	importin subunit beta, putative
LOC_Os07g25440	0.624133	3.17504e-12	15.9904	24.1377	WD domain, G-beta repeat domain containing protein
LOC_Os02g01560	0.62347	1.18991e-16	261.339	394.317	40S ribosomal protein S4, putative
LOC_Os12g44160	0.623138	1.74977e-05	2.91323	4.40326	oxidoreductase, putative
LOC_Os01g48060	0.62275	1.47214e-16	18.0511	27.2339	auxin response factor, putative
LOC_Os03g08440	0.622599	1.08013e-18	108.706	164.074	ribosomal protein S2, putative
LOC_Os02g21660	0.621108	9.78404e-18	89.1693	134.347	L1P family of ribosomal proteins domain containing protein
LOC_Os02g01332	0.62044	2.51275e-15	92.2162	139.062	ribosomal protein L6, putative
LOC_Os05g10690	0.618479	8.34606e-13	6.50522	9.78195	Myb transcription factor, putative
LOC_Os01g58420	0.618321	4.08757e-10	15.6094	23.4543	AP2 domain containing protein
LOC_Os02g13520	0.618054	7.94968e-06	4.95687	7.43027	OsIAA7 - Auxin-responsive Aux/IAA gene family member
LOC_Os04g42270	0.617417	1.81455e-16	220.213	330.876	60S ribosomal protein L23A, putative
LOC_Os03g22320	0.61706	1.73628e-11	7.47338	11.2261	utp14 protein, putative
LOC_Os07g46620	0.6158	2.70367e-08	7.06288	10.5928	WD repeat-containing protein 55, putative
LOC_Os01g41900	0.615578	1.60505e-07	10.8764	16.378	Myb transcription factor, putative
LOC_Os08g16820	0.615466	3.77203e-10	22.1844	33.2769	retrotransposon protein, putative, SINE subclass
LOC_Os01g13080	0.614454	1.71177e-11	58.178	87.3111	60S acidic ribosomal protein, putative
LOC_Os04g52960	0.61404	2.39206e-15	48.9331	73.3854	nucleolin, putative
LOC_Os01g64860	0.613661	8.94438e-07	20.5826	30.8969	OsSub11 - Putative Subtilisin homologue
LOC_Os01g09510	0.613656	4.60997e-14	172.681	259.155	60S acidic ribosomal protein, putative
LOC_Os09g11460	0.613534	3.13806e-14	27.2725	40.9094	AP2 domain containing protein
LOC_Os10g05130	0.613303	1.24285e-05	22.2116	33.2114	expressed protein
LOC_Os07g01920	0.612385	1.38566e-12	23.2221	34.7861	nucleolar GTP-binding protein 1, putative
LOC_Os05g49230	0.612186	6.36265e-14	20.9331	31.3554	ribosomal RNA large subunit methyltransferase J, putative
LOC_Os01g22660	0.612007	1.31941e-12	5.73415	8.58233	GDSL-like lipase/acylhydrolase, putative
LOC_Os04g45690	0.611947	4.45804e-05	3.97477	5.97196	B-box zinc finger family protein, putative
LOC_Os03g18580	0.611864	2.68274e-05	121.572	182.471	40S ribosomal protein S7, putative
LOC_Os03g22350	0.611062	1.01406e-10	10.9387	16.3773	Brix domain containing protein, putative
LOC_Os02g48660	0.610962	4.54585e-17	326.813	488.912	60S ribosomal protein L31, putative
LOC_Os05g49030	0.610383	5.60972e-17	138.06	206.574	60S ribosomal protein L18a, putative
LOC_Os02g32610	0.610228	1.66023e-09	7.71742	11.5237	protein kinase domain containing protein
LOC_Os08g04500	0.609923	2.33734e-08	49.7622	74.3799	terpene synthase, putative
LOC_Os10g42250	0.609868	4.14941e-16	47.2044	70.5824	expressed protein
LOC_Os03g28160	0.609702	2.0919e-11	104.589	156.392	jacalin-like lectin domain containing protein
LOC_Os08g01140	0.60953	4.33434e-06	12.6189	18.9222	cytochrome b561, putative
LOC_Os01g03870	0.609272	2.01934e-06	2.62155	3.93187	expressed protein
LOC_Os03g61560	0.608613	8.51457e-12	11.1052	16.5913	expressed protein
LOC_Os03g55110	0.607348	1.29477e-14	15.8478	23.6521	26S proteasome non-ATPase regulatory subunit 10, putative
LOC_Os12g05020	0.607253	2.60822e-05	12.4722	18.6831	jasmonate-induced protein, putative
LOC_Os08g33920	0.607133	5.35584e-17	120.569	179.901	60S ribosomal protein L34, putative
LOC_Os02g42440	0.606914	4.49342e-06	8.06411	12.053	GEM, putative
LOC_Os01g68310	0.606745	1.66984e-08	9.98001	14.9014	sas10/Utp3 family protein
LOC_Os08g37130	0.606272	4.76248e-06	6.06325	9.05169	oxidoreductase, short chain dehydrogenase/reductase family domain containing protein
LOC_Os01g03110	0.60531	5.28829e-11	14.8352	22.0916	expressed protein
LOC_Os09g32532	0.60479	6.35236e-16	59.6275	88.8336	60S ribosomal protein L32, putative
LOC_Os01g33684	0.604409	4.05497e-08	3.74259	5.5761	disease resistance RPP13-like protein 1, putative
LOC_Os10g27174	0.604332	9.78404e-18	264.447	394.054	40S ribosomal protein S28, putative
LOC_Os05g34460	0.604298	1.72213e-10	5.51076	8.20545	OsDegp7 - Putative Deg protease homologue
LOC_Os08g08570	0.604292	4.05759e-14	35.6419	53.0999	expressed protein
LOC_Os04g51630	0.603911	1.4077e-16	110.475	164.459	60S ribosomal protein L7, putative
LOC_Os01g34060	0.603836	6.23961e-06	25.9251	38.7187	MYB family transcription factor, putative
LOC_Os03g62720	0.603462	1.97472e-07	5.09972	7.58845	exosome complex exonuclease, putative
LOC_Os01g32130	0.600837	2.41678e-11	11.6839	17.3692	expressed protein
LOC_Os05g01450	0.599466	5.92995e-15	38.2689	56.7839	eukaryotic translation initiation factor 3 subunit F, putative
LOC_Os02g36710	0.599426	1.79695e-14	70.2375	104.214	SET, putative
LOC_Os07g10720	0.599201	2.36204e-16	157.582	233.84	40S ribosomal protein S15a, putative
LOC_Os03g63410	0.599057	4.81328e-15	26.0237	38.6575	elongation factor Tu, putative
LOC_Os04g56670	0.598854	1.27098e-11	16.4536	24.4313	S4 domain containing protein, putative
LOC_Os08g38086	0.598696	7.56397e-12	39.4557	58.4867	heat shock protein, putative
LOC_Os01g03390	0.598654	3.85468e-06	39.5804	58.7771	BBTI7 - Bowman-Birk type bran trypsin inhibitor precursor
LOC_Os01g54560	0.598295	1.71118e-06	19.6834	29.2678	trehalose synthase, putative
LOC_Os12g41590	0.598282	1.29531e-07	7.44443	11.0204	oxidoreductase, short chain dehydrogenase/reductase family domain containing protein
LOC_Os01g24690	0.597753	5.81074e-15	107.416	159.204	60S ribosomal protein L23A, putative
LOC_Os02g27769	0.597316	3.29608e-13	285.91	424.023	40S ribosomal protein S27, putative
LOC_Os07g16950	0.597041	8.55537e-12	18.5336	27.4317	Mak16 protein domain containing protein
LOC_Os05g06340	0.59653	1.12511e-06	23.3008	34.6236	GATA zinc finger domain containing protein
LOC_Os03g57680	0.596485	1.04819e-05	1.36826	2.03271	aldehyde oxidase, putative
LOC_Os12g42390	0.596214	1.19392e-08	36.1752	53.6486	expressed protein
LOC_Os01g32790	0.596209	4.81004e-15	24.5833	36.4161	expressed protein
LOC_Os08g05880	0.59567	2.82049e-12	15.9549	23.6301	Brix domain containing protein, putative
LOC_Os02g56014	0.595397	2.26672e-10	48.5525	71.9906	40S ribosomal protein S30, putative
LOC_Os04g12480	0.595149	4.23423e-08	5.9697	8.85318	pumilio-family RNA binding repeat containing protein
LOC_Os06g21140	0.59499	1.28318e-10	77.6064	115.009	glycine-rich cell wall structural protein precursor, putative
LOC_Os03g27260	0.594392	2.04305e-16	127.403	188.434	40S ribosomal protein S6, putative
LOC_Os04g32930	0.593374	1.15264e-06	3.21146	4.75325	DNA cross-link repair 1A protein, putative
LOC_Os05g06014	0.593354	3.52752e-10	12.4959	18.4585	expressed protein
LOC_Os02g12794	0.593338	2.91589e-14	85.9512	127.141	elongation factor 1-gamma, putative
LOC_Os02g47140	0.592731	5.40523e-16	130.657	193.174	L11 domain containing ribosomal protein, putative
LOC_Os08g03640	0.591924	7.22147e-17	287.026	424.141	60S acidic ribosomal protein P0, putative
LOC_Os04g39700	0.591713	1.13674e-16	97.1516	143.536	60S ribosomal protein L6, putative
LOC_Os01g52490	0.591658	2.09394e-16	102.799	151.82	40S ribosomal protein S24, putative
LOC_Os09g39500	0.591516	1.87403e-15	83.9463	123.98	ubiquitin fusion protein, putative
LOC_Os07g44740	0.591153	6.21945e-12	51.9448	76.6643	chaperonin, putative
LOC_Os12g01360	0.590592	5.41503e-11	20.2991	29.9809	expressed protein
LOC_Os04g54590	0.590505	1.4754e-09	17.5917	25.9345	expressed protein
LOC_Os03g40180	0.59033	2.65805e-14	142.447	210.376	60S ribosomal protein L15, putative
LOC_Os05g40960	0.589137	1.53246e-09	7.60889	11.2204	Myb transcription factor, putative
LOC_Os09g25860	0.588826	5.58779e-05	3.49148	5.13418	expressed protein
LOC_Os08g10608	0.588467	1.81208e-15	59.6059	87.8072	ribosomal protein S17, putative
LOC_Os09g25865	0.587729	4.14514e-05	3.38376	4.96934	expressed protein
LOC_Os04g43680	0.587699	9.39909e-05	3.78244	5.57608	MYB family transcription factor, putative
LOC_Os11g04860	0.587644	8.86475e-06	9.36801	13.8388	anthocyanin 5-O-glucosyltransferase, putative
LOC_Os02g57050	0.587421	4.8296e-07	5.38602	7.93845	diphthamide biosynthesis protein, putative
LOC_Os06g40490	0.587229	1.11522e-12	17.9232	26.3887	glycosyl hydrolases family 17, putative
LOC_Os10g11980	0.587089	8.22276e-05	3.12591	4.59263	transferase family protein, putative
LOC_Os01g09670	0.586977	5.78811e-10	13.2657	19.4973	pollen-specific protein SF21, putative
LOC_Os12g34500	0.58679	6.15114e-12	16.0261	23.5754	expressed protein
LOC_Os11g02450	0.586307	1.70756e-06	12.9212	19.0034	elongation factor P, putative
LOC_Os07g46340	0.585921	4.22395e-14	30.3475	44.6134	methyltransferase, putative
LOC_Os08g41850	0.585186	1.85072e-09	7.97048	11.7119	expressed protein
LOC_Os08g04120	0.584347	1.26157e-06	4.73971	6.95243	expressed protein
LOC_Os01g08850	0.584189	5.04228e-07	6.19682	9.11422	expressed protein
LOC_Os12g42380	0.584169	1.23486e-11	48.7411	71.5248	expressed protein
LOC_Os06g07100	0.584062	2.0601e-06	5.211	7.65152	RING-H2 finger protein, putative
LOC_Os07g47710	0.583863	6.9518e-16	95.6153	140.439	60S ribosomal protein L22-2, putative
LOC_Os10g30600	0.583665	1.27392e-12	14.4311	21.1735	tyrosine protein kinase domain containing protein, putative
LOC_Os05g06310	0.582601	4.67443e-15	212.153	311.518	60S ribosomal protein L18-3, putative
LOC_Os03g21530	0.582535	4.52368e-11	11.1118	16.2985	AARP2CN domain containing protein
LOC_Os12g04010	0.581815	5.48542e-10	6.66406	9.77481	M-phase phosphoprotein 10, putative
LOC_Os02g02130	0.581455	8.39736e-14	261.105	382.873	ribosomal protein L37, putative
LOC_Os02g46990	0.581382	2.77118e-10	8.56392	12.5684	AAA-type ATPase family protein, putative
LOC_Os03g14530	0.581285	6.46619e-15	70.0488	102.705	S10/S20 domain containing ribosomal protein, putative
LOC_Os04g33390	0.580271	1.60729e-06	11.0309	16.1666	prephenate dehydratase domain containing protein
LOC_Os03g18740	0.579854	3.42888e-07	8.11817	11.9163	oxidoreductase, short chain dehydrogenase/reductase family, putative
LOC_Os01g66890	0.579405	1.98847e-11	14.2596	20.8896	BTBZ1 - Bric-a-Brac, Tramtrack, and Broad Complex BTB domain with TAZ zinc finger and Calmodulin-binding domains
LOC_Os11g41150	0.578813	8.13206e-10	55.9922	81.9416	nitrilase-associated protein, putative
LOC_Os11g41610	0.577991	1.56307e-12	216.122	316.029	40S ribosomal protein S29, putative
LOC_Os01g52390	0.577544	9.35785e-14	83.7903	122.621	plasminogen activator inhibitor 1 RNA-binding protein, putative
LOC_Os07g42950	0.577428	2.79624e-16	291.419	426.266	40S ribosomal protein S6, putative
LOC_Os08g44450	0.577321	7.4466e-14	74.6558	109.135	L1P family of ribosomal proteins domain containing protein
LOC_Os05g01470	0.577092	3.96873e-11	39.9338	58.355	methionine S-methyltransferase, putative
LOC_Os11g40200	0.576769	2.16032e-07	7.24228	10.5662	expressed protein
LOC_Os07g08660	0.576681	1.30299e-15	137.557	201.116	40S ribosomal protein S15, putative
LOC_Os03g22200	0.576503	6.00006e-10	13.147	19.2072	nodulin MtN3 family protein, putative
LOC_Os08g02410	0.576304	4.25567e-15	138.134	201.97	40S ribosomal protein S13, putative
LOC_Os03g29740	0.575604	1.51645e-07	26.4041	38.5773	LSM domain containing protein
LOC_Os03g60750	0.575224	1.98247e-06	4.65173	6.81094	ribosomal RNA large subunit methyltransferase J, putative
LOC_Os03g53530	0.574651	2.26672e-10	20.7516	30.262	WD domain, G-beta repeat domain containing protein
LOC_Os05g27940	0.574487	2.04764e-15	126.996	185.319	40S ribosomal protein S7, putative
LOC_Os01g20830	0.574139	6.11648e-09	41.2253	60.2315	heavy metal-associated domain containing protein
LOC_Os09g24620	0.574016	4.20322e-07	32.2916	47.0161	expressed protein
LOC_Os06g30420	0.573743	7.4349e-05	2.16497	3.15297	PPR repeat domain containing protein, putative
LOC_Os03g63400	0.573717	4.11069e-15	56.6798	82.6432	transcription factor BTF3, putative
LOC_Os10g40824	0.573225	1.26575e-07	4.21031	6.14075	expressed protein
LOC_Os01g55260	0.573163	3.81455e-10	7.29443	10.6292	AAA-type ATPase family protein, putative
LOC_Os06g03780	0.573013	1.87039e-09	8.41096	12.2605	NUC153 domain containing protein
LOC_Os06g43690	0.572515	1.40538e-09	9.78005	14.2559	WD repeat-containing protein, putative
LOC_Os07g20580	0.571765	5.64148e-14	31.1171	45.3102	DEAD-box ATP-dependent RNA helicase, putative
LOC_Os02g49270	0.571299	4.57058e-11	8.87781	12.9316	NOL1/NOP2/sun family protein, putative
LOC_Os12g07010	0.571045	3.46767e-16	162.29	236.329	ribosomal protein L3, putative
LOC_Os11g37080	0.570354	2.04749e-13	38.7164	56.3558	h/ACA ribonucleoprotein complex subunit 1-like protein 1, putative
LOC_Os09g12500	0.570121	4.44693e-07	5.04449	7.33648	EMB1381, putative
LOC_Os01g02940	0.569574	2.41849e-11	16.9061	24.5846	glycosyltransferase protein, putative
LOC_Os05g08410	0.569507	2.02971e-05	4.43399	6.43269	ATP10 protein
LOC_Os06g37440	0.568261	8.73282e-15	87.4279	127.03	elongation factor 1-gamma, putative
LOC_Os03g07840	0.568009	2.92377e-11	20.6313	29.9396	adenylosuccinate synthetase, chloroplast precursor, putative
LOC_Os03g25940	0.567651	1.06477e-12	84.816	123.131	cystathionine gamma-synthase, putative
LOC_Os01g10820	0.567101	1.72658e-13	170.073	247.003	ribosomal protein L5, putative
LOC_Os01g22490	0.566101	5.16411e-15	208.382	302.385	40S ribosomal protein S27a, putative
LOC_Os03g54890	0.565533	2.13949e-11	132.11	191.816	ribosomal protein L13, putative
LOC_Os03g42480	0.565362	8.38962e-06	11.8979	17.2431	expressed protein
LOC_Os03g61030	0.564784	1.27405e-08	21.691	31.3909	transcription termination factor nusG family protein
LOC_Os03g53800	0.564563	3.99728e-12	237.818	344.833	periplasmic beta-glucosidase precursor, putative
LOC_Os04g45490	0.56452	6.02242e-11	74.2738	107.62	elongation factor, putative
LOC_Os01g19840	0.564429	3.55393e-15	144.835	209.889	60S ribosomal protein L29-2, putative
LOC_Os01g16550	0.564275	2.00031e-08	43.8289	63.4463	expressed protein
LOC_Os11g11340	0.562297	2.19749e-05	2.26788	3.27321	CIP111, putative
LOC_Os03g08050	0.562154	4.98931e-14	289.763	419.415	elongation factor Tu, putative
LOC_Os02g49620	0.562061	9.06654e-09	10.7252	15.5042	expressed protein
LOC_Os05g50830	0.561547	6.41699e-11	7.95723	11.5067	protein kinase family protein, putative
LOC_Os01g58750	0.561487	1.34771e-10	14.5102	21.0032	expressed protein
LOC_Os02g55590	0.561467	6.75895e-13	27.5226	39.8417	expressed protein
LOC_Os03g63720	0.561197	2.47619e-10	13.1697	19.0435	exosome complex exonuclease, putative
LOC_Os12g41650	0.561107	7.41919e-05	3.50134	5.08206	helix-loop-helix DNA-binding domain containing protein
LOC_Os08g16830	0.56021	2.48736e-11	71.0704	102.702	retrotransposon protein, putative, SINE subclass
LOC_Os03g08110	0.559873	1.86474e-05	4.71603	6.82224	hydrolase protein, putative
LOC_Os07g19190	0.559751	6.26949e-10	19.0274	27.4901	ribosomal protein L24, putative
LOC_Os09g08430	0.559681	3.11604e-15	207.032	299.132	ribosomal protein L22, putative
LOC_Os11g19250	0.559625	5.76556e-12	14.7657	21.3253	AARP2CN domain containing protein
LOC_Os05g30240	0.559594	1.57703e-07	5.32539	7.69702	PPR repeat domain containing protein, putative
LOC_Os09g07820	0.559495	2.77929e-09	9.76653	14.0966	exosome complex exonuclease, putative
LOC_Os05g30880	0.55902	8.11607e-09	22.2385	32.117	nucleolar matrix protein-related, putative
LOC_Os06g20150	0.558915	1.97167e-05	10.0015	14.4746	peroxidase precursor, putative
LOC_Os09g32510	0.558432	5.33811e-10	22.4033	32.3045	BHLH transcription factor, putative
LOC_Os08g32690	0.558428	3.80816e-13	32.9814	47.6298	expressed protein
LOC_Os01g49900	0.558301	1.79465e-09	14.0931	20.3172	peptidyl-tRNA hydrolase, mitochondrial precursor protein, putative
LOC_Os11g42510	0.557789	2.93332e-05	5.52928	7.96938	tyrosine aminotransferase, putative
LOC_Os02g27760	0.557125	2.22701e-14	147.816	213.238	40S ribosomal protein S15a, putative
LOC_Os07g45360	0.556325	1.33889e-07	5.65956	8.14678	DEAD/DEAH box helicase domain containing protein
LOC_Os10g41749	0.556207	4.45804e-05	1.91826	2.76057	crcB-like protein
LOC_Os01g48270	0.556182	1.43021e-13	25.7166	37.0556	AAA-type ATPase family protein, putative
LOC_Os03g32314	0.5554	2.8043e-10	35.2294	50.7876	allene oxide cyclase 4, chloroplast precursor, putative
LOC_Os08g16260	0.555279	2.81878e-07	22.198	31.959	cytochrome P450 protein, putative
LOC_Os12g06560	0.555124	7.01227e-05	2.03242	2.93058	expressed protein
LOC_Os06g06410	0.554799	1.1302e-08	11.0807	15.9236	rRNA-processing protein FCF, putative
LOC_Os11g09710	0.554748	3.22178e-07	8.29003	11.941	expressed protein
LOC_Os11g24610	0.554697	1.68171e-13	45.1209	64.9242	60S ribosomal protein L38, putative
LOC_Os04g49620	0.554496	1.52491e-07	15.932	22.8859	DUF581 domain containing protein
LOC_Os10g17260	0.553342	3.9314e-09	11.334	16.3037	cytochrome P450, putative
LOC_Os08g44480	0.551964	7.80594e-15	189.382	272.018	40S ribosomal protein S25, putative
LOC_Os11g32650	0.551039	1.97826e-07	119.513	171.953	chalcone synthase, putative
LOC_Os05g30420	0.550982	3.80797e-05	8.36088	11.9792	expressed protein
LOC_Os05g34650	0.550902	2.50086e-14	52.5046	75.3954	DUF647 domain containing protein, putative
LOC_Os05g28750	0.550662	4.39272e-14	560.892	804.969	60S ribosomal protein L29-2, putative
LOC_Os11g02440	0.550593	1.03039e-11	89.2928	128.038	chalcone--flavonone isomerase, putative
LOC_Os12g38310	0.55048	6.65195e-11	32.2118	46.1883	mitochondrial import inner membrane translocase subunit Tim, putative
LOC_Os03g57260	0.549797	3.84552e-05	3.27072	4.69799	GRF zinc finger family protein
LOC_Os04g57560	0.549058	3.37439e-14	257.64	369.457	amine oxidase, flavin-containing, domain containing protein
LOC_Os04g40430	0.549029	7.20076e-09	11.1395	15.9687	surfeit locus protein, putative
LOC_Os03g52470	0.548954	3.9283e-12	16.7965	24.0849	WD domain, G-beta repeat domain containing protein
LOC_Os02g45820	0.548839	8.08876e-07	16.172	23.1521	mitochondrial import inner membrane translocase subunit Tim, putative
LOC_Os10g40540	0.54818	1.86031e-10	13.2854	19.0498	enoyl-CoA hydratase/isomerase family protein, putative
LOC_Os01g71320	0.547734	2.23281e-09	11.3623	16.2704	hexokinase, putative
LOC_Os03g13860	0.547298	3.40696e-09	9.78733	13.9982	ras-related protein, putative
LOC_Os01g48770	0.547128	4.09985e-14	183.461	262.733	60S ribosomal protein L37a, putative
LOC_Os07g42354	0.54644	6.15536e-06	4.43175	6.3357	PPR repeat domain containing protein, putative
LOC_Os07g49230	0.546107	1.19901e-08	4.02113	5.75686	ubiquitin-activating enzyme, putative
LOC_Os02g29400	0.545953	1.44794e-08	22.7202	32.4755	expressed protein
LOC_Os03g04590	0.54451	3.24657e-14	141.484	202.307	ribosomal protein, putative
LOC_Os04g35090	0.544444	1.90004e-14	318.056	454.75	40S ribosomal protein S10, putative
LOC_Os02g40880	0.544078	7.02671e-12	168.041	239.872	ribosomal protein L14, putative
LOC_Os07g39980	0.543843	1.79345e-07	7.64938	10.9429	GA22009-PA, putative
LOC_Os09g29630	0.543278	3.72343e-10	12.4762	17.8186	NOL1/NOP2/sun family protein, putative
LOC_Os10g30590	0.542446	4.7677e-11	7.55768	10.7772	pentatricopeptide, putative
LOC_Os05g01310	0.54221	2.36235e-11	14.0882	20.1193	ankyrin repeat family protein, putative
LOC_Os05g45270	0.540561	9.01973e-10	19.8639	28.3355	ribosomal L9, putative
LOC_Os03g58720	0.54054	1.22347e-08	6.05665	8.63308	RNA recognition motif containing protein, putative
LOC_Os03g38000	0.540529	2.06245e-11	144.723	206.493	40S ribosomal protein S3-1, putative
LOC_Os12g04740	0.539955	1.87241e-08	8.28023	11.8077	OsDegp13 - Putative Deg protease homologue
LOC_Os08g02340	0.539697	6.2518e-10	341.772	487.543	60S acidic ribosomal protein, putative
LOC_Os02g16709	0.539682	2.95646e-08	15.8501	22.5514	peptidase, putative
LOC_Os08g35880	0.539504	2.77787e-07	5.27664	7.52952	OsFBX294 - F-box domain containing protein
LOC_Os04g30780	0.539443	6.35233e-11	50.9007	72.4277	eukaryotic translation initiation factor 3 subunit H, putative
LOC_Os01g04910	0.539154	2.33422e-08	12.1561	17.3105	TP53RK-binding protein, putative
LOC_Os02g39340	0.538997	6.14958e-11	19.2366	27.3887	glycine-rich protein, putative
LOC_Os04g32030	0.538296	1.35695e-13	57.6671	82.0648	heavy metal-associated domain containing protein
LOC_Os11g05370	0.537734	1.10506e-10	68.3376	97.2558	60S ribosomal protein L26-1, putative
LOC_Os03g06980	0.537567	2.45763e-09	18.7542	26.6799	nucleic acid binding protein, putative
LOC_Os03g31134	0.537486	4.83888e-14	39.6481	56.3966	retrotransposon protein, putative, Ty1-copia subclass
LOC_Os03g21940	0.537308	1.1912e-13	259.597	369.039	60S ribosomal protein L19-3, putative
LOC_Os03g10340	0.536986	5.62558e-13	154.728	219.879	40S ribosomal protein S3a, putative
LOC_Os07g06840	0.5367	8.87956e-07	15.9621	22.6575	gibberellin receptor GID1L2, putative
LOC_Os01g59920	0.536427	2.43224e-07	7.94341	11.2891	cysteine synthase, chloroplast precursor, putative
LOC_Os10g12050	0.535943	1.2562e-08	10.6467	15.1435	expressed protein
LOC_Os03g31090	0.535939	2.06484e-13	164.421	233.629	40S ribosomal protein S19, putative
LOC_Os03g18570	0.535862	4.34277e-12	150.819	214.303	40S ribosomal protein S7, putative
LOC_Os11g34160	0.535788	3.41937e-08	5.49583	7.81354	ubiquitin carboxyl-terminal hydrolase, family 1, putative
LOC_Os08g43440	0.53551	4.57547e-10	42.0295	59.7741	cytochrome P450, putative
LOC_Os02g18380	0.535445	2.44874e-12	163.682	232.651	60S ribosomal protein L27-3, putative
LOC_Os12g04020	0.534849	8.15703e-10	15.7947	22.4258	hydroxymethylglutaryl-CoA lyase, putative
LOC_Os03g58430	0.534761	1.3785e-12	233.157	331.236	40S ribosomal protein S15, putative
LOC_Os03g62490	0.534162	4.01027e-07	7.90453	11.1988	prohibitin-2, putative
LOC_Os07g34740	0.533708	3.28254e-08	9.14394	12.964	NUC153 domain containing protein
LOC_Os12g32986	0.53354	7.33509e-10	29.8482	42.3223	heat shock protein, putative
LOC_Os03g03450	0.532785	1.05713e-09	24.0602	34.0777	anthranilate phosphoribosyltransferase, chloroplast precursor, putative
LOC_Os05g09440	0.532562	1.69827e-05	5.91509	8.37661	NADP-dependent malic enzyme, chloroplast precursor, putative
LOC_Os05g28870	0.532472	8.00587e-10	14.3982	20.413	mitochondrial carrier protein, putative
LOC_Os03g58204	0.532044	1.10506e-10	85.5553	121.383	ribosomal protein L4, putative
LOC_Os03g51900	0.532002	2.52397e-08	11.672	16.5212	DEAD-box ATP-dependent RNA helicase, putative
LOC_Os12g41390	0.531543	3.70813e-12	30.0476	42.5541	homocysteine S-methyltransferase protein, putative
LOC_Os12g29660	0.531536	2.23798e-09	15.3577	21.7462	DEAD-box ATP-dependent RNA helicase, putative
LOC_Os03g08450	0.531329	1.45802e-11	54.5589	77.255	eukaryotic translation initiation factor 3 subunit K, putative
LOC_Os11g05570	0.531292	3.22982e-08	11.3056	16.0314	RNASEH2A - Putative ribonuclease H2 large subunit
LOC_Os03g61790	0.531149	4.31484e-10	15.1213	21.4081	RNA 3-terminal phosphate cyclase, putative
LOC_Os10g32870	0.531068	3.49196e-06	23.9037	33.8073	L11 domain containing ribosomal protein, putative
LOC_Os09g37070	0.530583	2.8845e-05	3.50564	4.96561	pentatricopeptide, putative
LOC_Os12g41620	0.530546	3.54646e-10	11.6172	16.4386	WD domain, G-beta repeat domain containing protein
LOC_Os03g25050	0.530044	1.65558e-07	18.6886	26.4444	chaperonin, putative
LOC_Os03g58800	0.529865	8.22123e-07	5.58021	7.88392	ATPase, putative
LOC_Os09g12290	0.52971	6.33162e-13	49.5228	70.0346	bifunctional aspartokinase/homoserine dehydrogenase, chloroplast precursor, putative
LOC_Os01g31610	0.529476	1.15436e-09	19.078	26.9798	tyrosyl-tRNA synthetase, putative
LOC_Os03g08010	0.528846	5.39002e-10	253.457	358.688	elongation factor Tu, putative
LOC_Os06g22660	0.528546	5.76937e-05	7.37159	10.443	EMB1303, putative
LOC_Os06g04070	0.528375	4.58905e-07	25.6856	36.3751	pyridoxal-dependent decarboxylase protein, putative
LOC_Os03g57280	0.528263	3.3267e-08	13.3364	18.8388	N-dimethylguanosine tRNA methyltransferase, putative
LOC_Os04g59440	0.528007	8.39491e-07	34.9757	49.4722	chlorophyll A-B binding protein, putative
LOC_Os06g31210	0.527986	9.56342e-12	35.5368	50.2037	methionyl-tRNA synthetase, putative
LOC_Os02g54700	0.527498	3.66589e-12	60.1766	85.001	RNA recognition motif containing protein, putative
LOC_Os10g32820	0.527309	8.14824e-14	332.165	469.243	60S ribosomal protein L21-2, putative
LOC_Os09g18320	0.526466	3.24112e-10	18.5751	26.2104	bystin, putative
LOC_Os03g56420	0.526284	1.78945e-09	22.1224	31.267	expressed protein
LOC_Os07g42300	0.526132	2.81125e-13	231.439	326.543	elongation factor protein, putative
LOC_Os03g03470	0.525589	1.41423e-09	25.7361	36.2854	expressed protein
LOC_Os01g19220	0.52553	4.48714e-08	7.23096	10.2012	beta-D-xylosidase, putative
LOC_Os04g28060	0.52494	3.32375e-05	5.92123	8.34349	expressed protein
LOC_Os09g35940	0.524785	6.21148e-05	9.1109	12.8755	cytochrome P450, putative
LOC_Os12g14070	0.524213	7.4762e-11	61.4001	86.5648	DnaK family protein, putative
LOC_Os03g15690	0.52417	1.77554e-07	6.87306	9.67755	phosphate carrier protein, mitochondrial precursor, putative
LOC_Os04g54810	0.52415	4.22057e-10	50.3859	71.035	beta-D-xylosidase, putative
LOC_Os01g37837	0.523301	4.05543e-10	28.4694	40.0575	seryl-tRNA synthetase, putative
LOC_Os02g06890	0.521182	8.14631e-10	23.0413	32.3761	OTU-like cysteine protease family protein, putative
LOC_Os09g29960	0.520711	9.54416e-05	11.7679	16.5471	dof zinc finger domain containing protein, putative
LOC_Os10g08930	0.520491	1.06912e-10	159.267	224.064	S10/S20 domain containing ribosomal protein, putative
LOC_Os05g33940	0.52023	3.79616e-06	24.2347	34.1265	alpha/beta hydrolase fold, putative
LOC_Os10g25674	0.520153	9.90096e-07	12.4889	17.5618	mps one binder kinase activator-like 1A, putative
LOC_Os06g07580	0.519784	1.3064e-10	126.138	177.279	expressed protein
LOC_Os09g25850	0.519559	1.13189e-06	49.1358	69.0608	WAX2, putative
LOC_Os12g08800	0.51786	2.59989e-05	2.19096	3.07683	las1-like family protein, putative
LOC_Os12g06910	0.517335	3.12561e-08	9.26148	12.9831	nucleolar protein family 6, putative
LOC_Os03g38980	0.516835	1.05713e-09	42.8879	60.0876	tRNA synthetases class II domain containing protein
LOC_Os04g01290	0.516617	2.56426e-11	48.5809	68.0778	proteasome subunit, putative
LOC_Os05g38680	0.516065	4.38121e-06	17.4045	24.3549	plant-specific domain TIGR01589 family protein
LOC_Os04g56240	0.516041	1.01334e-08	42.6409	59.8466	lipase, putative
LOC_Os08g36860	0.51588	1.009e-06	8.93022	12.5366	cytochrome P450, putative
LOC_Os07g31599	0.515794	2.08473e-10	16.0826	22.5416	expressed protein
LOC_Os03g47740	0.515453	1.71115e-10	86.1589	120.688	homeodomain protein, putative
LOC_Os01g59990	0.515024	1.76441e-11	174.231	243.806	ribosomal protein L24, putative
LOC_Os03g25620	0.514845	1.6322e-09	11.2235	15.7129	LTV1, putative
LOC_Os12g41400	0.513962	8.89988e-11	34.8303	48.7379	eukaryotic translation initiation factor 2 subunit gamma, putative
LOC_Os06g48355	0.513588	8.71795e-10	99.7667	139.55	expressed protein
LOC_Os03g60620	0.513162	7.98779e-09	61.8792	86.5664	DnaK family protein, putative
LOC_Os03g29460	0.51284	7.31253e-10	146.058	204.447	60S ribosomal protein, putative
LOC_Os03g15033	0.512643	8.636e-09	18.3574	25.6594	expressed protein
LOC_Os07g05580	0.512237	2.76216e-12	322.947	451.355	ribosomal protein L7Ae, putative
LOC_Os08g26710	0.511976	8.62415e-10	22.1467	30.9591	plant protein of unknown function domain containing protein
LOC_Os09g34910	0.511936	3.81455e-10	51.9765	72.5969	DEAD-box ATP-dependent RNA helicase 7, putative
LOC_Os06g22070	0.511772	8.05288e-09	17.4898	24.4563	mitochondrial glycoprotein, putative
LOC_Os11g43620	0.511393	1.19542e-07	26.195	36.5541	LSM domain containing protein
LOC_Os05g49370	0.510524	1.34858e-05	62.8862	87.8599	DUF1645 domain containing protein, putative
LOC_Os05g19370	0.510307	2.29088e-12	66.4201	92.7215	60S ribosomal protein L15, putative
LOC_Os04g46920	0.510234	2.00568e-05	4.59402	6.41505	zinc knuckle domain containing protein
LOC_Os02g57540	0.509301	9.57784e-13	145.491	202.882	60S ribosomal protein L28-1, putative
LOC_Os03g03140	0.509289	1.38774e-05	5.88229	8.20203	RNA recognition motif containing protein, putative
LOC_Os10g10434	0.508561	1.41695e-08	18.4488	25.6854	dimethyladenosine transferase, putative
LOC_Os03g20900	0.508335	1.61627e-06	7.90175	11.004	Myb transcription factor, putative
LOC_Os12g04520	0.508164	2.08613e-06	6.33964	8.84647	FAD-binding and arabino-lactone oxidase domains containing protein, putative
LOC_Os07g29220	0.506941	2.72522e-10	20.9155	29.1305	Cyclopropane-fatty-acyl-phospholipid synthase, putative
LOC_Os12g10640	0.506883	3.13564e-05	6.34643	8.81058	uncharacterized protein ycf45, putative
LOC_Os01g41030	0.506517	1.70156e-05	5.62467	7.81439	ribosomal protein L25, putative
LOC_Os04g36800	0.506285	5.08844e-09	21.7826	30.3021	3-oxoacyl-synthase, putative
LOC_Os04g31630	0.506101	1.17221e-05	61.4043	85.5285	expressed protein
LOC_Os05g49130	0.505979	2.08596e-06	4.74028	6.59106	16S rRNA processing protein RimM containing protein
LOC_Os02g40514	0.505246	7.35212e-10	43.1487	60.0088	h/ACA ribonucleoprotein complex subunit 3, putative
LOC_Os01g12740	0.504865	8.76393e-07	6.69475	9.31088	cytochrome P450, putative
LOC_Os01g11240	0.504818	2.69598e-11	46.9895	65.348	DUF538 domain containing protein, putative
LOC_Os07g01930	0.504591	4.51051e-06	10.3531	14.3834	2Fe-2S iron-sulfur cluster binding domain containing protein
LOC_Os04g53770	0.504363	8.47819e-08	12.4671	17.3262	SDA1, putative
LOC_Os01g22090	0.503874	1.15551e-06	4.63411	6.43303	expressed protein
LOC_Os05g49920	0.503744	1.99646e-06	5.59347	7.77101	pentatricopeptide, putative
LOC_Os10g22170	0.503629	7.5278e-07	9.28109	12.8753	expressed protein
LOC_Os11g08950	0.503429	3.57695e-09	13.5388	18.81	protein kinase family protein, putative
LOC_Os08g04920	0.502937	8.98726e-10	14.2009	19.7281	OsDegp11 - Putative Deg protease homologue
LOC_Os05g31000	0.502718	3.07645e-11	134.134	186.131	nascent polypeptide-associated complex subunit alpha, putative
LOC_Os01g02010	0.50258	1.60577e-05	16.1719	22.4682	expressed protein
LOC_Os06g40360	0.502475	1.69543e-06	27.0193	37.5817	OsFBL30 - F-box domain and LRR containing protein
LOC_Os05g39960	0.502294	1.68877e-11	201.717	280.144	40S ribosomal protein S26, putative
LOC_Os06g30320	0.501927	4.69215e-09	10.1797	14.1225	NOC3 - Putative nucleolar complex subunit 3
LOC_Os03g40550	0.501279	4.00081e-08	12.2502	16.9774	kinase, pfkB family, putative
LOC_Os06g01966	0.501261	4.18594e-09	17.7951	24.6943	auxin-induced protein 5NG4, putative
LOC_Os01g40630	0.500994	2.97537e-05	161.981	225.056	uncharacterized protein PA4923, putative
LOC_Os01g74540	0.500732	2.56878e-05	10.2637	14.2241	GATA zinc finger domain containing protein
LOC_Os08g10320	0.500325	2.04021e-07	12.9116	17.8884	SHR5-receptor-like kinase, putative
LOC_Os05g44320	0.500276	5.24e-09	8.45668	11.7231	WD domain, G-beta repeat domain containing protein
LOC_Os10g37980	0.500217	5.58598e-09	44.168	61.2512	prephenate dehydratase domain containing protein
LOC_Os01g72780	0.500091	5.28723e-07	5.13196	7.11713	expressed protein
LOC_Os07g22600	0.499913	3.88107e-11	39.1025	54.1772	spermidine synthase, putative
LOC_Os07g44230	0.499843	2.98217e-05	6.21691	8.60636	ribosomal protein L7Ae/L30e/S12e/Gadd45 family protein, putative
LOC_Os01g69970	0.499743	5.0531e-10	18.681	25.8774	WD domain, G-beta repeat domain containing protein
LOC_Os01g14790	0.498762	1.88363e-08	18.1163	25.0964	expressed protein
LOC_Os06g48350	0.49857	9.18317e-10	77.1527	106.799	CPuORF14 - conserved peptide uORF-containing transcript
LOC_Os01g12480	0.498492	1.71118e-06	18.8444	26.0548	expressed protein
LOC_Os01g72340	0.498313	3.40521e-10	13.501	18.6962	beta-galactosidase, putative
LOC_Os04g31030	0.497794	1.11975e-07	11.9233	16.4896	nitrate-induced NOI protein
LOC_Os09g36060	0.497784	9.53548e-05	2.81586	3.89169	endoglucanase, putative
LOC_Os01g51020	0.497442	8.34838e-05	10.0657	13.8879	60S ribosomal protein L28-1, putative
LOC_Os10g32580	0.497439	9.15897e-05	8.63128	11.9296	GDSL-like lipase/acylhydrolase, putative
LOC_Os01g11414	0.497162	4.64595e-08	31.6645	43.8382	sodium/calcium exchanger protein, putative
LOC_Os12g06610	0.497039	3.43564e-07	9.10138	12.5661	nucleolar complex protein 2, putative
LOC_Os09g32500	0.496574	5.70415e-11	79.2457	109.561	60S ribosomal protein L32, putative
LOC_Os08g10649	0.495802	4.36665e-08	9.62909	13.3061	GTPase of unknown function domain containing protein, putative
LOC_Os12g07260	0.495746	1.2833e-09	17.5962	24.3142	PPR repeat domain containing protein, putative
LOC_Os12g32380	0.49565	1.06653e-11	335.184	463.17	40S ribosomal protein S29, putative
LOC_Os04g42380	0.494403	6.04508e-09	31.827	43.9005	ribosomal protein S17, putative
LOC_Os09g38980	0.494296	1.02494e-06	4.46023	6.16004	T-complex protein, putative
LOC_Os08g41300	0.494269	9.48105e-12	252.184	348.031	60S ribosomal protein L32, putative
LOC_Os12g38650	0.49411	2.32691e-05	58.7935	81.1485	expressed protein
LOC_Os01g22630	0.493992	1.12858e-05	3.09515	4.26974	ECT protein, putative
LOC_Os10g38710	0.493977	5.38348e-07	62.7599	86.6958	glutathione S-transferase, putative
LOC_Os01g46060	0.493538	2.12009e-07	8.61797	11.8856	NUC189 domain containing protein
LOC_Os02g55530	0.493315	9.48022e-06	6.28528	8.66799	neurochondrin family protein, putative
LOC_Os08g38210	0.492964	7.41275e-07	6.77745	9.34385	transcription factor BIM2, putative
LOC_Os12g18630	0.492803	4.06484e-10	49.6118	68.3887	expressed protein
LOC_Os02g52860	0.492746	1.26942e-11	79.8548	110.1	phosphate carrier protein, mitochondrial precursor, putative
LOC_Os04g59150	0.491825	3.19151e-07	33.799	46.6569	peroxidase precursor, putative
LOC_Os06g48960	0.491605	6.58531e-08	46.1062	63.4547	AIG2-like family domain containing protein
LOC_Os02g46150	0.491409	1.98351e-09	14.9617	20.6178	GAMM1 protein-like, putative
LOC_Os05g34980	0.491189	5.55195e-05	9.28875	12.8278	amino acid transporter, putative
LOC_Os03g61960	0.490193	1.33694e-09	48.5717	66.853	2Fe-2S iron-sulfur cluster binding domain containing protein
LOC_Os02g09930	0.489986	3.75638e-10	22.2591	30.6316	CSLA1 - cellulose synthase-like family A; mannan synthase
LOC_Os01g73550	0.48992	1.47401e-07	10.1826	13.9955	mitochondrial-processing peptidase subunit alpha, mitochondrial precursor, putative
LOC_Os05g50710	0.489569	1.76535e-07	35.9045	49.4435	late embryogenesis abundant protein, putative
LOC_Os05g05220	0.48947	1.31331e-08	21.0922	29.0016	glioma tumor suppressor candidate region gene 2 protein, putative
LOC_Os11g05562	0.48937	2.77929e-09	58.0919	79.9291	40S ribosomal protein S25, putative
LOC_Os06g36090	0.488956	1.09856e-09	51.362	70.644	ABC-2 type transporter, putative
LOC_Os03g05720	0.488857	2.7649e-08	10.377	14.2746	WD domain, G-beta repeat domain containing protein
LOC_Os03g30570	0.488485	1.14947e-08	20.6452	28.4027	protein of unknown function DUF1675 domain containing protein
LOC_Os02g02424	0.488403	1.87355e-08	15.3429	21.0839	ZOS2-02 - C2H2 zinc finger protein
LOC_Os01g07080	0.488397	3.68012e-06	7.39992	10.1601	DEAD-box ATP-dependent RNA helicase, putative
LOC_Os02g07890	0.487709	1.2038e-06	99.716	137.237	60S ribosomal protein L27a-3, putative
LOC_Os01g09750	0.487399	1.25841e-07	7.24614	9.96184	RNA methyltransferase protein, putative
LOC_Os05g46430	0.487378	7.03513e-12	51.4925	70.7342	60S ribosomal protein L28-1, putative
LOC_Os12g38000	0.487307	4.12347e-09	256.999	353.45	60S ribosomal protein L8, putative
LOC_Os04g38390	0.486833	6.40895e-08	44.4	60.9858	wound/stress protein, putative
LOC_Os02g53420	0.486711	3.70377e-09	54.0381	74.1845	DnaK family protein, putative
LOC_Os06g08720	0.486106	5.86225e-10	67.163	92.1105	OsSCP32 - Putative Serine Carboxypeptidase homologue
LOC_Os04g55770	0.48607	3.42611e-06	5.66251	7.77774	expressed protein
LOC_Os02g46260	0.485632	9.41837e-10	33.1685	45.4879	OsSCP9 - Putative Serine Carboxypeptidase homologue
LOC_Os03g10600	0.485613	2.98313e-08	7.89053	10.8262	expressed protein
LOC_Os12g05430	0.485405	9.68211e-09	87.841	120.559	ribosomal protein L24, putative
LOC_Os02g54710	0.485144	2.65828e-07	19.0794	26.1351	expressed protein
LOC_Os08g39860	0.485058	2.45166e-09	41.4538	56.8363	Os8bglu27 - beta-glucosidase homologue, similar to Os4bglu12 exoglucanase
LOC_Os01g68790	0.484847	9.60314e-10	149.673	205.12	RNA recognition motif containing protein, putative
LOC_Os05g28190	0.484831	3.03285e-09	54.3476	74.5633	ranBP1 domain containing protein
LOC_Os03g12680	0.484557	2.09268e-05	8.85935	12.1234	protein kinase, putative
LOC_Os06g05740	0.484348	7.44496e-08	20.9835	28.7576	expressed protein
LOC_Os08g27824	0.483952	4.79016e-06	5.48752	7.5264	NOL1/NOP2/sun family protein, putative
LOC_Os02g53530	0.483866	4.39589e-06	24.1416	33.0749	ZOS2-17 - C2H2 zinc finger protein
LOC_Os02g48720	0.483759	1.1748e-10	181.542	248.832	mitochondrial carrier protein, putative
LOC_Os02g18830	0.483572	7.18056e-08	19.0296	26.0466	ribosome biogenesis protein NEP1, putative
LOC_Os06g01370	0.482872	3.56852e-07	15.0546	20.6477	DNA-binding protein-related, putative
LOC_Os03g19220	0.482796	1.42145e-05	31.7355	43.3574	expressed protein
LOC_Os01g40110	0.482188	3.88651e-06	11.7314	16.0421	ZOS1-11 - C2H2 zinc finger protein
LOC_Os02g47760	0.48209	2.80056e-06	6.35958	8.70879	AAA-type ATPase family protein, putative
LOC_Os02g40490	0.481563	2.14982e-05	24.7492	33.7898	expressed protein
LOC_Os05g49150	0.481339	1.25658e-07	36.3421	49.7776	eukaryotic translation initiation factor 3 subunit D, putative
LOC_Os01g61044	0.481145	5.04429e-07	7.46325	10.2107	transmembrane amino acid transporter protein, putative
LOC_Os07g40750	0.480791	3.79284e-05	5.48262	7.518	PPR repeat domain containing protein, putative
LOC_Os04g40050	0.480786	9.46704e-05	3.56566	4.87511	ribonuclease H2 subunit B, putative
LOC_Os09g23660	0.480704	9.12917e-10	47.5655	65.0479	ZIM motif family protein
LOC_Os02g44810	0.480666	2.10839e-06	5.88642	8.04657	tRNA pseudouridine synthase family protein, putative
LOC_Os02g06700	0.479902	1.06136e-10	203.796	278.513	ribosomal protein, putative
LOC_Os08g15590	0.479743	4.44981e-06	7.95469	10.8724	Leucine rich repeat N-terminal domain containing protein, putative
LOC_Os02g07820	0.479279	2.20362e-06	8.92634	12.213	DUF581 domain containing protein
LOC_Os12g31800	0.478937	1.36089e-10	147.075	200.85	glycine-rich RNA-binding protein 7, putative
LOC_Os02g56960	0.478913	2.57406e-10	212.563	290.111	ribosomal protein, putative
LOC_Os03g37270	0.478359	2.1898e-08	20.7792	28.3412	RNA recognition motif containing protein, putative
LOC_Os12g41190	0.478301	2.54118e-08	17.7761	24.2582	tetratricopeptide repeat domain containing protein
LOC_Os06g35910	0.478223	4.05897e-08	6.90413	9.4362	FYVE zinc finger domain containing protein
LOC_Os03g50210	0.477947	3.34142e-05	6.07095	8.27608	DUF292 domain containing protein
LOC_Os04g56710	0.477353	1.83241e-06	9.78832	13.3517	GTP cyclohydrolase I 1, putative
LOC_Os02g32030	0.475974	4.60844e-08	248.768	339.398	elongation factor, putative
LOC_Os04g57950	0.475917	4.39589e-06	6.40785	8.7277	dihydroorotate dihydrogenase protein, putative
LOC_Os05g25780	0.475619	9.1726e-07	9.48275	12.9411	rhodanese-like domain containing protein, putative
LOC_Os07g07620	0.475213	3.05154e-05	4.53182	6.16672	pentatricopeptide, putative
LOC_Os09g32650	0.474888	8.1232e-09	19.1721	26.1207	leucyl-tRNA synthetase, cytoplasmic, putative
LOC_Os09g39540	0.474089	9.8306e-11	93.2158	126.877	40S ribosomal protein S25, putative
LOC_Os04g48200	0.473974	8.15437e-05	5.2459	7.13195	cytochrome P450, putative
LOC_Os09g19560	0.473853	1.56663e-09	29.3853	39.9686	methyltransferase, putative
LOC_Os08g07290	0.47352	7.76558e-08	4.5383	6.17489	HEAT repeat family protein, putative
LOC_Os08g34210	0.473396	2.45763e-09	65.8701	89.5851	aldehyde dehydrogenase, putative
LOC_Os01g57630	0.473217	3.8766e-05	5.83668	7.93542	pentatricopeptide containing protein, putative
LOC_Os04g54380	0.473082	3.66964e-06	8.86045	12.0451	aluminum resistance protein, putative
LOC_Os04g39489	0.473068	1.76535e-05	8.0759	11.0085	amino acid transporter, putative
LOC_Os02g04500	0.47233	5.99838e-05	4.40188	5.97911	S-adenosyl-L-methionine-dependent methyltransferase mraW, putative
LOC_Os10g35290	0.472018	9.92981e-08	9.71215	13.2037	DNA-directed RNA polymerase I subunit RPA2, putative
LOC_Os02g39410	0.47186	3.69024e-05	2.52222	3.43035	protein phosphatase 2C, putative
LOC_Os05g33570	0.471435	9.32201e-07	50.3961	68.4947	pyruvate, phosphate dikinase, chloroplast precursor, putative
LOC_Os03g31679	0.47135	4.02126e-10	74.1529	100.742	annexin A7, putative
LOC_Os08g36774	0.47098	6.26196e-09	19.8777	27.0063	zinc finger family protein, putative
LOC_Os01g12090	0.47069	1.82164e-07	30.69	41.7239	ribosomal protein S6 family protein, putative
LOC_Os01g01510	0.470595	1.33238e-08	16.1457	21.9072	sas10/Utp3 family protein
LOC_Os05g31160	0.470566	2.07418e-06	13.795	18.7636	peptide chain release factor 2, putative
LOC_Os02g09380	0.470426	3.21039e-05	8.34735	11.3203	expressed protein
LOC_Os07g47700	0.469832	3.11467e-07	35.9158	48.7949	NAD dependent epimerase/dehydratase family domain containing protein
LOC_Os01g05060	0.469249	3.74716e-09	67.8092	91.964	mitochondrial glycoprotein, putative
LOC_Os02g17330	0.469191	3.84041e-05	7.12827	9.66205	aminotransferase domain containing protein, putative
LOC_Os03g58710	0.468945	1.07099e-05	5.15216	6.99262	riboflavin biosynthesis protein-related, putative
LOC_Os02g06480	0.468366	1.68973e-07	4.97895	6.75155	SCO1 protein homolog, mitochondrial precursor, putative
LOC_Os03g63730	0.468232	1.31171e-06	9.65011	13.0674	RNA recognition motif containing protein, putative
LOC_Os08g25090	0.468212	8.4162e-08	30.5229	41.3449	co-chaperone GrpE protein, putative
LOC_Os02g37654	0.468126	2.74117e-07	20.5943	27.9385	lecithin:cholesterol acyltransferase, putative
LOC_Os05g06770	0.467669	1.00129e-09	249.681	338.616	40S ribosomal protein S27a, putative
LOC_Os11g25560	0.467662	1.06523e-06	15.9631	21.6459	BHLH transcription factor, putative
LOC_Os01g65460	0.467387	1.45711e-07	8.64204	11.7016	beta-galactosidase precursor, putative
LOC_Os01g21560	0.466883	2.013e-05	18.1039	24.5461	esterase/lipase/thioesterase family protein, putative
LOC_Os03g59310	0.466694	6.49956e-10	189.587	256.914	ribosomal protein, putative
LOC_Os07g42170	0.466644	2.44947e-07	54.2192	73.4761	60S ribosomal protein, putative
LOC_Os06g04600	0.46635	2.19733e-08	7.81192	10.5674	Brix domain containing protein, putative
LOC_Os01g63710	0.46585	7.02155e-05	2.6752	3.63087	CDC6 - Putative DNA replication initiation protein
LOC_Os05g39390	0.465836	3.56563e-07	6.12195	8.27652	outer membrane protein, OMP85 family protein
LOC_Os05g48410	0.465767	5.17001e-07	14.7278	19.9267	50S ribosomal protein L21, chloroplast precursor, putative
LOC_Os01g54870	0.465765	1.19569e-10	131.23	177.631	60S ribosomal protein L18a, putative
LOC_Os07g46760	0.465621	9.05869e-07	12.6249	17.0625	RNA recognition motif containing protein, putative
LOC_Os02g14500	0.465279	1.21827e-07	23.0409	31.1483	expressed protein
LOC_Os01g67850	0.465074	2.28341e-06	38.4962	52.1435	zinc finger, RING-type, putative
LOC_Os05g23850	0.464721	1.24888e-06	23.2573	31.4704	expressed protein
LOC_Os09g29070	0.464254	4.22057e-10	80.497	108.777	glucose-6-phosphate isomerase, putative
LOC_Os03g60190	0.46308	8.91595e-06	5.02512	6.77833	oxidoreductase, 2OG-Fe oxygenase family protein, putative
LOC_Os06g07160	0.462428	3.4522e-05	9.52518	12.8466	expressed protein
LOC_Os11g07500	0.462382	8.09015e-08	8.59335	11.6049	DSHCT domain containing protein
LOC_Os01g65650	0.462202	3.31149e-07	17.3194	23.3888	receptor-like protein kinase HAIKU2 precursor, putative
LOC_Os07g12110	0.461989	2.93597e-09	47.2662	63.777	eukaryotic translation initiation factor 3 subunit E, putative
LOC_Os06g13000	0.461737	6.43232e-06	12.3582	16.6799	ankyrin repeat domain-containing protein, chloroplast precursor, putative
LOC_Os01g35050	0.46126	3.02163e-07	76.7005	103.395	early-responsive to dehydration protein-related, putative
LOC_Os02g32980	0.460929	2.80664e-05	12.199	16.4238	Cupin domain containing protein
LOC_Os08g45040	0.460085	1.26351e-08	31.7568	42.7892	zinc finger protein 593, putative
LOC_Os11g38959	0.460042	2.8043e-10	194.465	262.068	40S ribosomal protein S9-2, putative
LOC_Os05g13900	0.459904	5.51216e-06	13.8251	18.6665	retrotransposon protein, putative, unclassified
LOC_Os03g19930	0.459371	3.37745e-08	23.1401	31.1478	adenylosuccinate lyase, putative
LOC_Os07g15880	0.459277	5.02337e-09	48.8491	65.7692	mitochondrial prohibitin complex protein 2, putative
LOC_Os08g39820	0.458788	6.94138e-06	18.6896	25.1247	pre-rRNA-processing protein TSR2, putative
LOC_Os08g23730	0.458512	5.41957e-09	36.4902	49.1303	class I glutamine amidotransferase, putative
LOC_Os05g47470	0.458382	6.34837e-07	20.2172	27.2063	VIP1 protein, putative
LOC_Os12g07300	0.458271	1.52354e-07	13.1705	17.7239	N-acetyltransferase 10, putative
LOC_Os09g29060	0.458106	1.9898e-08	21.699	29.1976	expressed protein
LOC_Os04g01480	0.457891	9.8531e-08	8.19563	11.0367	zinc finger C-x8-C-x5-C-x3-H type family protein
LOC_Os04g46310	0.457491	8.73534e-07	12.7465	17.1479	HEAT repeat family protein, putative
LOC_Os03g61019	0.456894	3.64893e-07	30.5274	41.0407	mitochondrial import inner membrane translocase subunit Tim, putative
LOC_Os03g29260	0.456293	7.10765e-09	37.6618	50.6324	elongation factor protein, putative
LOC_Os07g38600	0.456002	6.80283e-06	16.9345	22.7552	REX1 DNA Repair family protein
LOC_Os12g18860	0.455829	1.47378e-07	19.3583	26.0153	OsPOP23 - Putative Prolyl Oligopeptidase homologue
LOC_Os11g29190	0.455775	1.57524e-09	168.805	227.003	40S ribosomal protein S5, putative
LOC_Os05g49320	0.455056	2.15765e-05	25.2373	33.9188	ribosomal protein L7/L12 C-terminal domain containing protein
LOC_Os10g29274	0.453747	1.77023e-06	4.91186	6.59178	Leucine rich repeat N-terminal domain containing protein, putative
LOC_Os08g17680	0.453313	7.11041e-06	26.1011	34.9864	stromal cell-derived factor 2-like protein precursor, putative
LOC_Os07g41750	0.453263	1.23964e-09	83.5728	112.112	40S ribosomal protein S3-1, putative
LOC_Os07g47580	0.452987	1.81409e-08	52.5412	70.417	ribosomal protein, putative
LOC_Os08g13690	0.452732	8.72706e-10	221.122	296.553	60S ribosomal protein L7, putative
LOC_Os01g40250	0.452452	1.29336e-05	8.06617	10.8182	down-regulated in metastasis family protein
LOC_Os02g05199	0.452343	2.92712e-07	16.6215	22.3123	expressed protein
LOC_Os05g37330	0.452289	1.03657e-09	305.647	409.84	60S acidic ribosomal protein, putative
LOC_Os03g24844	0.452258	3.39238e-05	8.11026	10.8487	expressed protein
LOC_Os07g40974	0.451548	5.66143e-07	56.7264	76.1091	NAD dependent epimerase/dehydratase family protein, putative
LOC_Os03g13730	0.450873	6.16858e-09	45.0718	60.3386	translocase of chloroplast 34, putative
LOC_Os11g31900	0.45087	1.51091e-07	82.1955	110.14	acyl carrier protein, putative
LOC_Os06g02510	0.45048	1.22174e-09	82.3509	110.334	ribosomal protein L13, putative
LOC_Os12g41810	0.449663	7.69756e-05	5.74555	7.69724	expressed protein
LOC_Os03g02260	0.449065	2.2653e-07	9.51936	12.7423	DnaK family protein, putative
LOC_Os05g28280	0.448614	1.80995e-08	77.41	103.499	peptidase, M24 family protein, putative
LOC_Os05g11550	0.448256	3.047e-09	30.6979	41.028	serine/threonine protein phosphatase 5, putative
LOC_Os04g35480	0.448249	1.04819e-05	9.91517	13.2503	CDK5RAP1, putative
LOC_Os03g03590	0.448116	4.33859e-07	34.2696	45.7968	transporter, monovalent cation:proton antiporter-2 family, putative
LOC_Os07g49310	0.447701	1.76123e-05	24.6769	33.0475	omega-3 fatty acid desaturase, chloroplast precursor, putative
LOC_Os05g03490	0.447676	6.60794e-06	9.99143	13.3731	expressed protein
LOC_Os03g15020	0.44744	5.679e-09	29.1093	38.9077	beta-galactosidase precursor, putative
LOC_Os02g02410	0.447431	8.29239e-08	170.309	227.555	DnaK family protein, putative
LOC_Os03g56800	0.447261	7.97055e-09	17.4901	23.381	CBS domain containing membrane protein, putative
LOC_Os11g38170	0.447211	8.85822e-06	8.8555	11.8347	notchless protein, putative
LOC_Os02g52550	0.447134	4.06688e-06	16.4176	21.9276	uncharacterized Cys-rich domain containing protein, putative
LOC_Os10g35280	0.446506	5.31259e-06	9.57846	12.7788	nucleolar complex protein 2, putative
LOC_Os11g16480	0.446227	1.47584e-07	18.1885	24.2876	transposon protein, putative, unclassified
LOC_Os09g31170	0.445715	2.47139e-09	120.973	161.445	expressed protein
LOC_Os07g23244	0.445699	3.2542e-05	10.2249	13.6789	ribosomal protein L23 family protein, putative
LOC_Os03g10190	0.445162	8.0108e-07	15.869	21.1495	seryl-tRNA synthetase, putative
LOC_Os07g22950	0.445085	6.23631e-06	19.5266	26.0196	adenylate kinase isoenzyme 6, putative
LOC_Os02g12790	0.445023	3.64258e-07	16.8174	22.4238	GATA zinc finger domain containing protein
LOC_Os01g02880	0.444917	2.36351e-08	26.0498	34.7356	fructose-bisphospate aldolase isozyme, putative
LOC_Os06g16980	0.444606	4.95231e-07	12.9519	17.2659	DNA topoisomerase I family protein
LOC_Os07g06450	0.444581	4.22503e-07	50.4065	67.1651	RNA recognition motif containing protein, putative
LOC_Os12g17090	0.444537	5.99389e-07	4.45896	5.94358	stripe rust resistance protein Yr10, putative
LOC_Os06g12160	0.444401	1.59911e-05	7.39783	9.85677	AAA-type ATPase family protein, putative
LOC_Os03g46610	0.444401	1.17927e-06	15.4375	20.5775	DEAD-box ATP-dependent RNA helicase, putative
LOC_Os02g13360	0.444118	9.65174e-05	2.96735	3.961	expressed protein
LOC_Os03g18160	0.443837	3.51561e-05	8.59689	11.4537	mitochondrial carrier protein, putative
LOC_Os02g40040	0.443786	1.79313e-05	27.4879	36.5833	expressed protein
LOC_Os02g17940	0.44355	4.67331e-05	7.01434	9.32695	leucoanthocyanidin dioxygenase, putative
LOC_Os04g46010	0.443232	4.89771e-08	37.4727	49.9048	PPR repeat domain containing protein, putative
LOC_Os09g31180	0.443113	8.00053e-10	229.469	305.832	ribosomal protein L6, putative
LOC_Os07g22534	0.44297	2.67277e-06	12.6006	16.7635	WD domain, G-beta repeat domain containing protein
LOC_Os08g03990	0.44293	2.41281e-06	13.4641	17.9393	expressed protein
LOC_Os05g13950	0.442235	3.02023e-08	54.3055	72.28	eukaryotic translation initiation factor 3 subunit E-interacting protein, putative
LOC_Os10g34180	0.442204	3.4133e-09	64.3901	85.7114	transcription factor BTF3, putative
LOC_Os07g10350	0.441927	8.97637e-06	13.3327	17.7355	S1 RNA binding domain containing protein
LOC_Os06g43760	0.44181	4.00806e-07	24.9751	33.2342	tRNA synthetase class I, putative
LOC_Os08g02120	0.44148	5.78874e-07	230.264	306.786	kinase, pfkB family, putative
LOC_Os08g38570	0.441459	6.36032e-06	5.55393	7.39708	WD domain, G-beta repeat domain containing protein
LOC_Os03g25960	0.441133	2.87867e-06	99.4465	132.265	RNA recognition motif containing protein, putative
LOC_Os03g50120	0.44085	9.82137e-06	7.88283	10.4904	zinc finger family protein, putative
LOC_Os01g43120	0.440686	7.96204e-09	38.0876	50.6582	DEAD/DEAH box helicase, putative
LOC_Os01g42980	0.440398	2.6561e-07	22.528	29.9355	ribosomal protein L22, putative
LOC_Os03g21950	0.440268	2.9368e-07	25.3694	33.698	fumarate hydratase, mitochondrial precursor, putative
LOC_Os07g07310	0.440093	1.27089e-06	26.0683	34.6257	polynucleotide phosphorylase, putative
LOC_Os03g32630	0.439777	3.47499e-07	20.3795	27.0788	ABC transporter, ATP-binding protein, putative
LOC_Os01g13390	0.439764	1.57773e-06	18.6288	24.735	expressed protein
LOC_Os07g11490	0.43939	2.76291e-07	16.4481	21.8518	expressed protein
LOC_Os08g08050	0.439208	2.9716e-05	11.596	15.4192	retrotransposon protein, putative, unclassified
LOC_Os10g27190	0.438609	8.58312e-06	126.394	168.05	40S ribosomal protein S17, putative
LOC_Os06g48780	0.438204	2.95646e-08	90.747	120.572	60S acidic ribosomal protein, putative
LOC_Os02g55560	0.438042	1.06667e-06	25.663	34.1123	protein phosphatase 2C, putative
LOC_Os02g46130	0.437306	1.26886e-08	29.0565	38.5632	tRNA synthetases class II domain containing protein
LOC_Os03g01910	0.437154	1.75006e-09	96.2775	127.719	transcription factor BTF3, putative
LOC_Os06g12990	0.437087	2.1163e-05	10.8907	14.4634	tRNA methyltransferase, putative
LOC_Os02g38160	0.43708	2.53922e-06	16.9386	22.5117	glycosyl transferase family 17 protein, putative
LOC_Os05g05470	0.436432	7.59576e-08	50.4582	66.9081	T-complex protein, putative
LOC_Os11g11020	0.436164	2.03533e-07	15.9779	21.1991	DAG protein, chloroplast precursor, putative
LOC_Os05g06320	0.435705	4.22017e-06	5.42421	7.19116	ethylene receptor, putative
LOC_Os04g35760	0.434781	5.66402e-05	10.9326	14.4857	expressed protein
LOC_Os02g07490	0.433614	1.10958e-07	24.1418	31.9509	glyceraldehyde-3-phosphate dehydrogenase, putative
LOC_Os06g36160	0.433163	1.2909e-08	136.616	180.661	40S ribosomal protein S24, putative
LOC_Os09g21110	0.432567	2.20534e-07	12.8218	16.9658	leucyl-tRNA synthetase, cytoplasmic, putative
LOC_Os04g55720	0.432261	1.72269e-07	49.0884	64.9074	D-3-phosphoglycerate dehydrogenase, chloroplast precursor, putative
LOC_Os02g01100	0.431749	4.64871e-06	9.44301	12.4911	transmembrane amino acid transporter protein, putative
LOC_Os02g54470	0.431718	1.95896e-09	172.968	228.666	60S ribosomal protein L35a-3, putative
LOC_Os03g02970	0.431694	2.59922e-09	16.5933	21.9326	Dicer, putative
LOC_Os12g33080	0.43166	5.11119e-07	27.4699	36.3329	2-oxoglutarate/malate translocator, chloroplast precursor, putative
LOC_Os02g39820	0.431486	9.04947e-06	9.06006	11.9801	PPR repeat domain containing protein, putative
LOC_Os07g20150	0.431405	6.53601e-06	12.1268	16.0454	expressed protein
LOC_Os01g40750	0.43127	8.12613e-07	18.1332	23.97	expressed protein
LOC_Os08g05490	0.430738	1.07277e-06	16.4357	21.6957	tRNA synthetase, putative
LOC_Os10g36650	0.430719	2.13193e-08	48.9039	64.5743	actin, putative
LOC_Os10g35110	0.430632	3.63764e-08	109.284	144.458	alpha-galactosidase precursor, putative
LOC_Os03g14990	0.429947	6.90104e-07	45.2566	59.6916	chorismate synthase 2, chloroplast precursor, putative
LOC_Os04g39410	0.429578	5.99987e-05	3.3937	4.4764	pentatricopeptide, putative
LOC_Os10g26130	0.429568	3.13225e-07	19.5942	25.839	phenylalanyl-tRNA synthetase, putative
LOC_Os05g46290	0.429246	4.66667e-05	8.76862	11.5688	T-complex protein, putative
LOC_Os08g23710	0.428533	2.93443e-09	151.129	199.358	ribosomal protein L7Ae, putative
LOC_Os03g39860	0.428393	2.40606e-05	25.8084	33.9721	acyl carrier protein, putative
LOC_Os06g36700	0.428307	3.3267e-08	81.4463	107.409	T-complex protein, putative
LOC_Os01g16040	0.427558	1.3916e-05	24.4296	32.1424	mitochondrial carrier protein, putative
LOC_Os07g46600	0.42711	8.93124e-06	12.7529	16.7789	RNA pseudouridine synthase, putative
LOC_Os03g13170	0.426973	3.29592e-09	225.626	297.365	ubiquitin fusion protein, putative
LOC_Os05g50980	0.426726	3.62866e-06	19.9054	26.1878	SET domain containing protein
LOC_Os07g08170	0.426293	8.77079e-07	12.6428	16.6492	ruvB-like, putative
LOC_Os05g34770	0.426057	1.6552e-07	74.5847	98.1444	cytochrome c, putative
LOC_Os02g10810	0.425928	3.49557e-08	58.1053	76.5036	protein of unknown function domain containing protein
LOC_Os03g49210	0.425635	2.59314e-07	34.6553	45.6173	BRCA1 C Terminus domain containing protein
LOC_Os02g49360	0.425613	1.93809e-05	9.52657	12.56	RNA methyltransferase domain-containing protein 2, putative
LOC_Os01g12840	0.425575	1.32215e-05	5.83234	7.67532	expressed protein
LOC_Os08g41390	0.424569	1.89696e-07	72.4752	95.24	peptidyl-prolyl isomerase, putative
LOC_Os01g71690	0.424525	4.52708e-05	6.15863	8.10062	recA protein
LOC_Os12g19590	0.424171	2.60296e-05	6.80081	8.94732	WD domain, G-beta repeat domain containing protein
LOC_Os06g47840	0.423388	4.32042e-06	16.8004	22.0595	ZOS6-08 - C2H2 zinc finger protein
LOC_Os04g54330	0.423125	1.57995e-06	30.9934	40.7789	acetyltransferase, GNAT family, putative
LOC_Os07g02250	0.423045	2.97916e-05	15.2783	20.0927	expressed protein
LOC_Os05g50840	0.422421	5.02542e-06	30.2295	39.7175	mitochondrial carrier protein, putative
LOC_Os05g10630	0.422343	1.18312e-06	14.0327	18.425	O-sialoglycoprotein endopeptidase, putative
LOC_Os04g42010	0.422325	1.92715e-07	24.996	32.8062	RNA binding protein, putative
LOC_Os04g06280	0.42225	7.4671e-06	9.28744	12.1778	expressed protein
LOC_Os03g16210	0.422219	8.13399e-07	25.3064	33.206	tropinone reductase, putative
LOC_Os02g27960	0.422146	1.76844e-05	18.5632	24.3513	expressed protein
LOC_Os05g14010	0.421831	2.54513e-05	6.49404	8.53361	ethylene-responsive protein related, putative
LOC_Os03g18510	0.421775	3.32191e-08	41.3383	54.2572	expressed protein
LOC_Os03g21550	0.421454	3.41937e-08	49.7094	65.2077	eukaryotic translation initiation factor 2 subunit beta, putative
LOC_Os05g07700	0.420152	9.04582e-09	232.508	304.994	ribosomal protein, putative
LOC_Os03g37970	0.42001	1.06471e-07	192.023	251.959	ribosomal protein L13, putative
LOC_Os12g09000	0.418884	2.17072e-06	9.72454	12.74	phosphomethylpyrimidine kinase/thiamin-phosphate pyrophosphorylase, putative
LOC_Os04g27860	0.418803	2.49587e-07	159.999	209.737	40S ribosomal protein S27, putative
LOC_Os11g03060	0.418802	9.02793e-05	11.1819	14.6671	SNF7 domain containing protein, putative
LOC_Os04g43350	0.418334	1.39046e-05	9.14768	11.9848	expressed protein
LOC_Os02g08260	0.417995	2.20159e-07	28.9468	37.9035	HD domain containing protein 2, putative
LOC_Os04g32350	0.417456	1.98738e-06	25.8106	33.7939	RNA polymerase III RPC4 domain containing protein
LOC_Os02g05470	0.417239	4.29818e-07	58.2357	76.2785	CCT motif family protein
LOC_Os03g55164	0.416789	3.48525e-05	8.33937	10.8951	WRKY4
LOC_Os12g01950	0.416645	7.06272e-06	14.7686	19.3268	expressed protein
LOC_Os02g50100	0.416586	1.41831e-05	9.81914	12.8355	SET domain-containing protein, putative
LOC_Os01g02884	0.416564	1.20061e-06	15.8151	20.6832	ATP-dependent RNA helicase DHX36, putative
LOC_Os12g41715	0.416416	1.24588e-06	30.7622	40.2619	DEAD-box ATP-dependent RNA helicase, putative
LOC_Os01g01660	0.416351	1.95554e-05	42.523	55.5865	isoflavone reductase, putative
LOC_Os06g04280	0.415974	1.3466e-07	48.3453	63.1894	3-phosphoshikimate 1-carboxyvinyltransferase, chloroplast precursor, putative
LOC_Os02g43020	0.415301	5.67171e-08	32.811	42.8658	heat shock protein STI, putative
LOC_Os02g18940	0.415272	3.3549e-05	16.9831	22.1672	expressed protein
LOC_Os04g53380	0.414918	4.95931e-06	5.39121	7.04605	expressed protein
LOC_Os06g35470	0.4144	4.72068e-05	7.20448	9.40907	L1P family of ribosomal proteins domain containing protein
LOC_Os04g20220	0.414345	2.20362e-06	39.4662	51.4863	elongation factor Tu, putative
LOC_Os12g43130	0.413658	2.09091e-06	43.226	56.4403	phytoene synthase, chloroplast precursor, putative
LOC_Os08g34220	0.413566	3.07855e-07	21.8829	28.5544	omega-6 fatty acid desaturase, chloroplast precursor, putative
LOC_Os02g42406	0.412975	3.02023e-07	18.09	23.6082	DEAD-box ATP-dependent RNA helicase, putative
LOC_Os03g10090	0.412818	3.6413e-06	52.6311	68.7156	transporter family protein, putative
LOC_Os09g34010	0.41254	1.06292e-05	9.13752	11.929	expressed protein
LOC_Os10g41960	0.41241	8.44191e-08	80.1418	104.542	eukaryotic translation initiation factor 3 subunit B, putative
LOC_Os02g47360	0.41228	1.48486e-06	12.7493	16.6271	PPR repeat domain containing protein, putative
LOC_Os01g16110	0.412257	1.30179e-06	14.6746	19.1412	la domain containing protein, putative
LOC_Os09g36800	0.412064	1.56567e-06	30.3723	39.5792	3-dehydroquinate synthase, putative
LOC_Os12g03090	0.411866	6.35869e-07	94.3575	123.088	ribosomal protein, putative
LOC_Os03g57240	0.41082	7.53703e-05	70.1785	91.598	ZOS3-19 - C2H2 zinc finger protein
LOC_Os03g08100	0.410391	9.11088e-06	17.261	22.4601	hydrolase, alpha/beta fold family protein, putative
LOC_Os07g42440	0.410336	3.03134e-07	47.5633	61.9765	hydroxyacid oxidase 1, putative
LOC_Os01g03070	0.410168	9.16271e-07	55.3459	72.0583	transposon protein, putative, unclassified
LOC_Os03g10930	0.409805	7.12804e-05	18.0443	23.4718	ribosomal protein L51, putative
LOC_Os12g34890	0.409395	2.01682e-05	62.6257	81.415	acyl carrier protein, putative
LOC_Os12g25690	0.409176	5.8247e-07	74.0475	96.4204	UDP-glucose 6-dehydrogenase, putative
LOC_Os02g11030	0.409104	3.40625e-06	16.2658	21.1634	50S ribosomal protein L19, chloroplast precursor, putative
LOC_Os11g36060	0.409092	3.26437e-06	16.5455	21.5273	THUMP domain-containing protein, putative
LOC_Os03g58330	0.408652	2.36669e-05	10.2458	13.333	BHLH transcription factor, putative
LOC_Os07g46440	0.408115	4.39589e-06	16.776	21.8037	ribosomal protein, putative
LOC_Os08g23150	0.407894	1.33043e-05	15.8032	20.5276	indole-3-glycerol phosphate synthase, chloroplast precursor, putative
LOC_Os08g39070	0.407853	4.55594e-05	12.1657	15.8343	COP9 signalosome complex subunit 6a, putative
LOC_Os02g18450	0.407843	3.14667e-07	42.4026	55.1019	GTP-binding protein typA/bipA, putative
LOC_Os08g42560	0.407188	7.46432e-07	36.0247	46.8371	tRNA synthetase class II core domain containing protein
LOC_Os02g46140	0.40708	1.36919e-05	10.6253	13.8065	OsFBX59 - F-box domain containing protein
LOC_Os02g51480	0.406962	8.6336e-06	19.2428	24.9754	PPR repeat domain containing protein, putative
LOC_Os01g27520	0.406713	2.21026e-07	57.196	74.3293	tRNA synthetases class II domain containing protein
LOC_Os04g45070	0.406588	2.18657e-07	617.249	801.733	remorin, putative
LOC_Os08g02400	0.406527	1.03746e-06	95.2944	123.894	40S ribosomal protein S13, putative
LOC_Os07g46490	0.406501	6.3142e-05	4.71606	6.12941	phosphatidylinositol-4-phosphate 5-kinase, putative
LOC_Os12g10650	0.406111	7.51298e-06	20.172	26.1807	expressed protein
LOC_Os01g69080	0.406108	2.36869e-07	59.4799	77.2153	acyl-desaturase, chloroplast precursor, putative
LOC_Os04g32710	0.405817	1.42356e-07	432.271	560.998	40S ribosomal protein S27, putative
LOC_Os01g16890	0.404482	7.0663e-08	129.761	168.369	ribosomal protein L7Ae, putative
LOC_Os07g47780	0.404404	7.50884e-07	38.3344	49.7338	60S ribosomal protein L18-3, putative
LOC_Os10g40740	0.404376	1.50031e-06	64.3268	83.5146	helix-loop-helix DNA-binding domain containing protein
LOC_Os01g61830	0.403861	1.59282e-05	16.3922	21.2384	zinc finger C-x8-C-x5-C-x3-H type family protein
LOC_Os04g44560	0.403821	7.74779e-06	14.4242	18.6927	expressed protein
LOC_Os02g56990	0.403716	1.21601e-06	52.7845	68.4068	ribosomal protein L37, putative
LOC_Os07g07070	0.403456	5.54407e-05	4.68408	6.06689	anthranilate phosphoribosyltransferase, putative
LOC_Os07g05620	0.402318	6.74131e-05	8.25772	10.6831	CAMK_KIN1/SNF1/Nim1_like.28 - CAMK includes calcium/calmodulin depedent protein kinases
LOC_Os03g05980	0.401577	6.53411e-08	162.756	210.718	40S ribosomal protein S9-2, putative
LOC_Os06g08140	0.400802	5.38192e-07	22.1473	28.6399	protein phosphatase 2C, putative
LOC_Os10g39130	0.399768	4.82435e-07	37.4802	48.4401	OsMADS56 - MADS-box family gene with MIKCc type-box
LOC_Os04g57550	0.399735	1.93052e-05	28.4034	36.7072	amine oxidase, flavin-containing, domain containing protein
LOC_Os07g07220	0.399639	8.51542e-05	19.5809	25.3193	LSM domain containing protein
LOC_Os02g55940	0.399539	7.51298e-06	14.2856	18.4866	ribosomal protein S15 containing protein
LOC_Os05g29860	0.399397	5.84483e-05	20.4238	26.3712	mitochondrial carrier protein, putative
LOC_Os12g05230	0.398877	5.96554e-06	10.7116	13.8395	ATP-dependent RNA helicase, putative
LOC_Os05g11780	0.398461	8.55574e-08	80.4773	103.917	mitochondrial carrier protein, putative
LOC_Os04g46620	0.397528	6.18166e-06	51.1757	66.0217	T-complex protein, putative
LOC_Os09g29930	0.397489	9.16794e-06	12.0607	15.5723	transcription factor BIM2, putative
LOC_Os11g40590	0.396641	1.10536e-05	8.35501	10.7843	DUF1399 containing protein, putative
LOC_Os02g27470	0.395608	2.28341e-06	17.9456	23.1294	importin-7, putative
LOC_Os06g50360	0.395393	1.50488e-05	8.5081	10.9658	pseudouridine synthase family protein, putative
LOC_Os12g17910	0.394775	1.66731e-06	259.769	334.583	T-complex protein, putative
LOC_Os06g22690	0.394638	1.90111e-06	134.549	173.259	bundle sheath defective protein 2, putative
LOC_Os10g22560	0.394633	4.93379e-06	22.1915	28.5708	peptide transporter PTR2, putative
LOC_Os05g09740	0.394149	4.60166e-06	222.974	287.385	HAD superfamily phosphatase, putative
LOC_Os12g07740	0.394123	3.30288e-06	22.1859	28.5585	eukaryotic translation initiation factor 2 subunit gamma, putative
LOC_Os01g50930	0.393775	3.29751e-05	34.8687	44.8255	expressed protein
LOC_Os06g10810	0.392965	4.04438e-06	22.1292	28.445	phosphate carrier protein, mitochondrial precursor, putative
LOC_Os01g59860	0.392898	2.03476e-05	10.492	13.4948	expressed protein
LOC_Os09g21250	0.392881	1.71701e-05	17.7744	22.8632	expressed protein
LOC_Os03g27290	0.392315	5.19153e-07	64.2302	82.5603	cytochrome c oxidase subunit, putative
LOC_Os06g33520	0.392	3.21952e-05	7.74433	9.96787	DEAD/DEAH box helicase, putative
LOC_Os07g44610	0.391576	1.99646e-06	19.0698	24.5315	pyrrolidone-carboxylate peptidase, putative
LOC_Os05g48290	0.391061	3.59564e-05	19.0072	24.3994	T-complex protein, putative
LOC_Os05g44330	0.390689	4.25979e-05	9.8838	12.6839	DJ-1 family protein, putative
LOC_Os03g58050	0.39035	1.18399e-06	144.408	185.635	ribosomal protein S13p/S18e, putative
LOC_Os08g33160	0.390328	2.59584e-05	28.1832	36.23	ZIM motif family protein
LOC_Os07g03230	0.390289	8.00528e-06	25.2986	32.4845	eukaryotic translation initiation factor 3 subunit C, putative
LOC_Os03g56840	0.389978	1.50487e-05	26.2657	33.6919	GTP-binding protein, putative
LOC_Os04g28180	0.389907	1.38185e-07	383.948	493.255	ribosomal protein, putative
LOC_Os03g10350	0.389708	2.15011e-07	28.6519	36.7921	NPGR1, putative
LOC_Os12g37530	0.389242	2.48321e-05	23.0094	29.5506	expressed protein
LOC_Os04g40180	0.388877	1.16367e-05	24.817	31.8585	expressed protein
LOC_Os01g12870	0.387852	3.7262e-05	19.3558	24.8204	eukaryotic translation initiation factor 3 subunit E-interacting protein, putative
LOC_Os10g36550	0.387682	1.12647e-05	77.981	100.013	CRP3 - Cysteine-rich family protein precursor
LOC_Os03g42220	0.387386	5.02542e-06	32.2829	41.3744	T-complex protein, putative
LOC_Os01g74190	0.38737	2.22811e-06	53.137	68.0809	radical SAM enzyme, putative
LOC_Os01g43020	0.387279	1.33714e-06	44.8545	57.4772	CTP synthase, putative
LOC_Os02g47940	0.386645	3.46964e-06	19.7422	25.2908	aminotransferase, classes I and II, domain containing protein
LOC_Os01g07870	0.385443	1.16e-05	7.00547	8.9735	ABC transporter family protein, putative
LOC_Os06g12310	0.385223	4.22111e-05	50.3742	64.5189	aquaporin protein, putative
LOC_Os10g07229	0.385189	1.39117e-06	50.8478	65.0907	dehydrogenase, putative
LOC_Os06g45390	0.385143	7.53119e-06	15.1188	19.3509	expressed protein
LOC_Os09g25580	0.384053	5.02041e-05	20.4305	26.1043	monogalactosyldiacylglycerol synthase, putative
LOC_Os09g38420	0.38374	2.8424e-05	20.7786	26.5461	cysteinyl-tRNA synthetase, putative
LOC_Os03g12000	0.381934	8.63655e-06	29.6865	37.8859	DEAD-box ATP-dependent RNA helicase, putative
LOC_Os10g42240	0.381637	9.49779e-07	59.3278	75.7875	kinase, pfkB family, putative
LOC_Os06g02380	0.381484	3.70332e-05	408.72	521.164	T-complex protein, putative
LOC_Os02g57530	0.381417	2.74201e-05	8.20839	10.482	ethylene receptor, putative
LOC_Os06g19980	0.381276	3.76223e-05	11.5345	14.724	MYB family transcription factor, putative
LOC_Os01g53060	0.380954	1.76414e-06	37.6802	48.1181	peroxisomal membrane protein, putative
LOC_Os05g38520	0.380671	1.48468e-07	400.932	511.565	60S ribosomal protein L36-2, putative
LOC_Os09g30412	0.380569	4.53606e-06	106.679	136.158	heat shock protein, putative
LOC_Os03g08020	0.379907	1.35144e-05	180.623	230.419	elongation factor Tu, putative
LOC_Os01g22980	0.379238	1.19412e-06	61.4412	78.2723	OsSCP3 - Putative Serine Carboxypeptidase homologue
LOC_Os02g18660	0.379018	2.34199e-06	25.2734	32.2128	expressed protein
LOC_Os08g04180	0.378619	6.93886e-06	119.942	152.959	tryptophan synthase beta chain 1, putative
LOC_Os12g05110	0.378481	5.48688e-06	25.6071	32.6131	pyruvate kinase, putative
LOC_Os02g38340	0.378253	4.60511e-05	9.6254	12.2634	actin, putative
LOC_Os03g21490	0.377647	6.04814e-05	31.5513	40.1178	ABC transporter, ATP-binding protein, putative
LOC_Os05g06440	0.376785	2.3238e-05	27.6261	35.1287	dnaJ homolog subfamily B member 11 precursor, putative
LOC_Os08g09210	0.376733	5.11157e-06	12.7159	16.1815	phosphoribosylamine--glycine ligase, putative
LOC_Os01g05560	0.376354	1.1808e-05	19.4809	24.7978	expressed protein
LOC_Os05g23720	0.375189	1.77023e-06	118.785	150.997	mitochondrial carrier protein, putative
LOC_Os12g25710	0.374011	4.44981e-06	76.1202	96.6104	bifunctional aminoacyl-tRNA synthetase, putative
LOC_Os11g26850	0.373654	4.96212e-05	429.083	545.554	erythronate-4-phosphate dehydrogenase, putative
LOC_Os02g03740	0.373436	4.02128e-06	31.7755	40.3457	pyridoxal biosynthesis protein PDX2, putative
LOC_Os03g60780	0.373386	2.16775e-05	17.6782	22.4438	armadillo/beta-catenin-like repeat containing protein
LOC_Os02g40030	0.372917	1.97173e-05	22.935	29.1103	transporter family protein, putative
LOC_Os12g40560	0.37133	3.37086e-05	16.2278	20.5816	KH domain containing protein, putative
LOC_Os02g58020	0.371142	1.84469e-05	44.1575	55.9284	ABC transporter, ATP-binding protein, putative
LOC_Os03g32580	0.370402	1.45999e-05	68.5033	86.8476	BRASSINOSTEROID INSENSITIVE 1-associated receptor kinase 1 precursor, putative
LOC_Os01g08460	0.370272	7.35196e-05	53.9672	68.4204	TMS membrane protein/tumour differentially expressed protein, putative
LOC_Os07g27790	0.370184	8.6336e-06	27.5182	34.8215	glutamate--cysteine ligase, chloroplast precursor, putative
LOC_Os03g05390	0.369294	3.56852e-07	161.498	204.433	Citrate transporter protein, putative
LOC_Os08g23110	0.368758	5.87416e-06	19.9591	25.2489	tRNA synthetase, putative
LOC_Os09g23650	0.368757	3.29002e-06	44.2585	55.989	FAM10 family protein, putative
LOC_Os09g30466	0.368669	9.02793e-05	18.9165	23.9165	nuclear ribonuclease Z, putative
LOC_Os07g44620	0.367874	9.43216e-06	48.413	61.2662	eukaryotic translation initiation factor 6, putative
LOC_Os05g45950	0.367609	5.11778e-07	120.483	152.325	outer mitochondrial membrane porin, putative
LOC_Os01g59510	0.367162	2.02826e-06	40.4269	51.112	chloroplast ribonuclease III domain protein, putative
LOC_Os05g23740	0.366936	6.45097e-06	120.202	151.915	DnaK family protein, putative
LOC_Os03g22460	0.36689	1.12647e-05	290.87	367.897	expressed protein
LOC_Os11g01890	0.366766	5.55195e-05	17.8209	22.4999	expressed protein
LOC_Os08g01770	0.365748	2.86989e-05	33.5605	42.3603	adenylate kinase, putative
LOC_Os10g35010	0.365565	1.66974e-05	42.4705	53.5867	ATTIC110/TIC110, putative
LOC_Os05g28290	0.36542	2.67359e-06	66.9674	84.6045	ranBP1 domain containing protein
LOC_Os06g45350	0.365365	7.53634e-06	42.5561	53.6938	protein kinase domain containing protein
LOC_Os03g56950	0.365053	1.09417e-05	38.5177	48.6585	phytochrome-interacting factor 4, putative
LOC_Os03g26860	0.364527	3.7518e-05	18.61	23.4851	ribosomal protein, putative
LOC_Os07g04990	0.364501	5.46991e-05	385.688	486.525	oxidoreductase, aldo/keto reductase family protein, putative
LOC_Os02g18550	0.364403	1.16795e-06	133.516	168.422	40S ribosomal protein S3a, putative
LOC_Os09g02810	0.364135	2.00155e-05	10.1601	12.8231	CCAAT/enhancer-binding protein, putative
LOC_Os09g39350	0.364127	7.71985e-05	28.9657	36.5715	expressed protein
LOC_Os04g32950	0.362359	4.37217e-05	215.098	270.92	calreticulin precursor protein, putative
LOC_Os07g46750	0.361626	1.61455e-06	202.272	254.75	elongation factor protein, putative
LOC_Os05g02020	0.361491	9.65174e-05	20.221	25.4666	protein kinase APK1A, chloroplast precursor, putative
LOC_Os09g27580	0.361335	5.00618e-05	11.6102	14.6211	potassium transporter, putative
LOC_Os05g05840	0.360808	3.37554e-05	17.9863	22.6329	tRNA synthetase class II core domain containing protein
LOC_Os06g08320	0.360053	4.21158e-05	344.8	433.417	60S ribosomal protein L39, putative
LOC_Os09g29840	0.359955	4.11785e-05	76.52	96.1477	heat shock protein, putative
LOC_Os08g01620	0.359945	9.02793e-05	21.9904	27.6274	shwachman-Bodian-Diamond syndrome protein, putative
LOC_Os07g38760	0.359606	3.66097e-06	33.2047	41.761	HEAT repeat family protein, putative
LOC_Os06g08770	0.358756	8.24649e-05	22.4811	28.2721	ruvB-like 2, putative
LOC_Os09g10760	0.358744	2.20316e-05	94.3742	118.579	RNA recognition motif containing protein, putative
LOC_Os05g46230	0.358495	1.23562e-05	53.6545	67.3623	NAP domain containing protein, putative
LOC_Os07g14850	0.357874	1.05335e-05	48.695	61.1173	CESA6 - cellulose synthase
LOC_Os08g04090	0.35685	6.75518e-05	21.2772	26.7057	expressed protein
LOC_Os02g52880	0.356349	3.99486e-05	25.6738	32.2257	ybaK/prolyl-tRNA synthetase family protein, putative
LOC_Os01g60660	0.356264	4.487e-05	29.9979	37.5945	methionyl-tRNA synthetase, putative
LOC_Os02g10080	0.355236	2.48553e-05	20.8492	26.1521	zinc finger C-x8-C-x5-C-x3-H type family protein
LOC_Os02g34570	0.354823	5.94136e-05	13.4497	16.8663	exosome complex exonuclease, putative
LOC_Os11g03400	0.354801	6.38081e-05	118.662	148.8	ribosomal protein, putative
LOC_Os04g45090	0.354688	5.05778e-05	40.3744	50.5912	cytochrome b561, putative
LOC_Os08g03520	0.354668	2.06599e-05	141.814	177.851	retrotransposon protein, putative, Ty1-copia subclass
LOC_Os03g09020	0.35418	6.85837e-06	81.0823	101.533	dehydrogenase, putative
LOC_Os03g05806	0.351832	9.41857e-05	9.23453	11.5498	pseudouridine synthase family protein, putative
LOC_Os07g48770	0.351395	4.45988e-05	44.8519	56.0367	serine hydrolase domain containing protein
LOC_Os11g34230	0.350669	2.53192e-05	43.3657	54.1528	expressed protein
LOC_Os01g66600	0.350039	9.30011e-05	24.3295	30.3786	rhodanese-like, putative
LOC_Os08g17294	0.349869	6.30369e-05	30.5171	38.1421	PSF3 - Putative GINS complex subunit
LOC_Os07g41330	0.349039	1.4303e-05	47.4454	59.2135	mitochondrial import inner membrane translocase subunit Tim17, putative
LOC_Os03g55070	0.348469	6.48027e-05	115.498	144.176	UDP-glucose 6-dehydrogenase, putative
LOC_Os03g52490	0.347216	7.63974e-06	41.9014	52.2234	nucleic acid binding protein, putative
LOC_Os06g37160	0.344565	1.82234e-05	40.0976	49.9002	transmembrane 9 superfamily member, putative
LOC_Os03g61220	0.344386	2.98215e-05	132.025	164.298	DEAD-box ATP-dependent RNA helicase 3, putative
LOC_Os05g40420	0.343713	5.66402e-05	57.4021	71.3619	2,3-bisphosphoglycerate-independent phosphoglycerate mutase, putative
LOC_Os05g07030	0.343588	2.43673e-05	35.1189	43.6558	arginyl-tRNA synthetase, putative
LOC_Os05g33500	0.34317	7.6508e-05	15.9533	19.818	mTERF domain containing protein
LOC_Os08g03450	0.342767	1.5323e-05	145.869	181.32	ribosomal protein L37, putative
LOC_Os02g58650	0.338575	5.13221e-05	24.2142	29.9936	expressed protein
LOC_Os01g71230	0.333918	2.02346e-05	125.815	155.347	nascent polypeptide-associated complex subunit alpha-like protein 3, putative
LOC_Os03g59020	0.3329	6.38873e-05	51.6007	63.6804	T-complex protein, putative
LOC_Os01g41880	0.332494	4.12276e-05	34.3093	42.3451	hyaluronan/mRNA binding family domain containing protein
LOC_Os06g05660	0.332187	4.53839e-05	62.8196	77.4645	NAP domain containing protein, putative
LOC_Os04g33220	0.331765	3.60144e-05	22.0063	27.1403	SAM domain family protein
LOC_Os02g22780	0.33117	8.07166e-05	43.9702	54.2471	T-complex protein, putative
LOC_Os05g46220	0.328605	5.74884e-05	32.3148	39.746	mitochondrial carrier protein, putative
LOC_Os08g41810	0.327826	1.39435e-05	232.081	285.53	ribosomal protein L22, putative
LOC_Os05g48450	0.327142	2.21167e-05	56.2907	69.1828	aminotransferase domain containing protein, putative
LOC_Os02g41590	0.326892	2.03977e-05	195.903	240.691	kinase, pfkB family, putative
LOC_Os04g42140	0.326716	3.2171e-05	35.9752	44.2098	eukaryotic initiation factor iso-4F subunit p82-34, putative
LOC_Os03g28410	0.324406	4.21716e-05	103.161	126.555	ribosomal protein S2, putative
LOC_Os01g59930	0.322664	9.11456e-05	31.502	38.6007	NADH-cytochrome b5 reductase, putative
LOC_Os03g02960	0.321921	6.49715e-05	52.4345	64.2214	nascent polypeptide-associated complex subunit alpha, putative
LOC_Os12g40840	0.321097	6.04048e-05	93.3942	114.278	expressed protein
LOC_Os08g21660	0.320245	9.09119e-05	27.252	33.3325	WD domain, G-beta repeat domain containing protein
LOC_Os09g36350	0.31995	2.84368e-05	90.1043	110.242	endoglucanase, putative
LOC_Os08g43040	0.319268	6.6932e-05	33.0903	40.4773	transferase family protein, putative
LOC_Os05g45660	0.317643	2.29108e-05	127.263	155.419	plasminogen activator inhibitor 1 RNA-binding protein, putative
LOC_Os02g47850	0.311198	4.85973e-05	67.64	82.2226	class I glutamine amidotransferase, putative
LOC_Os07g38730	-0.302573	9.02793e-05	399.129	317.288	tubulin/FtsZ domain containing protein, putative
LOC_Os07g28440	-0.307131	9.8396e-05	48.6224	38.5143	SNARE associated Golgi protein, putative
LOC_Os08g37444	-0.310141	7.99609e-05	95.7628	75.6534	signal recognition particle receptor, putative
LOC_Os12g42980	-0.312463	5.56031e-05	181.289	143.038	cysteine synthase, putative
LOC_Os05g40280	-0.312686	5.64119e-05	62.924	49.6362	B3 DNA binding domain containing protein
LOC_Os12g18650	-0.315149	9.37612e-05	37.5917	29.6156	Regulator of chromosome condensation domain containing protein
LOC_Os03g18454	-0.316265	4.00631e-05	43.8218	34.4934	gamma-interferon-inducible lysosomal thiol reductase precursor, putative
LOC_Os01g52500	-0.322851	5.22771e-05	197.716	154.894	NADP-dependent malic enzyme, putative
LOC_Os03g16400	-0.323954	7.99609e-05	29.9767	23.4651	expressed protein
LOC_Os01g15830	-0.325317	5.09224e-05	74.6125	58.3451	peroxidase precursor, putative
LOC_Os05g04340	-0.325596	4.42894e-05	34.3622	26.8641	CGMC_GSK.6 - CGMC includes CDA, MAPK, GSK3, and CLKC kinases
LOC_Os08g30790	-0.328525	8.57287e-05	31.6599	24.7158	hypersensitive-induced response protein, putative
LOC_Os03g14610	-0.329052	8.44376e-05	38.7865	30.2288	HVA22, putative
LOC_Os11g40510	-0.329547	1.81003e-05	113.125	88.2572	RNA recognition motif containing protein, putative
LOC_Os04g53740	-0.33283	5.2882e-05	25.4941	19.8412	thioredoxin, putative
LOC_Os01g56200	-0.3355	3.40393e-05	43.1002	33.4798	BTBA2 - Bric-a-Brac,Tramtrack, Broad Complex BTB domain with Ankyrin repeat region
LOC_Os10g41560	-0.338105	6.30233e-05	15.4396	11.9639	expressed protein
LOC_Os03g06520	-0.339165	8.51542e-05	36.2482	28.0928	sulfate transporter, putative
LOC_Os04g42610	-0.340828	8.55292e-05	25.0543	19.3691	plant protein of unknown function DUF869 domain containing protein
LOC_Os04g38870	-0.341627	9.57439e-05	96.132	74.3802	14-3-3 protein, putative
LOC_Os09g29380	-0.342795	7.38151e-05	41.1466	31.7928	expressed protein
LOC_Os04g32460	-0.343678	9.09119e-05	42.0253	32.4778	OsFBL16 - F-box domain and LRR containing protein
LOC_Os06g13600	-0.343899	1.91812e-05	28.0976	21.7075	HEAT repeat family protein, putative
LOC_Os12g16280	-0.34487	3.18947e-05	43.3701	33.4528	expressed protein
LOC_Os06g03530	-0.345513	4.16519e-05	15.9075	12.2685	pentatricopeptide, putative
LOC_Os03g12064	-0.3464	1.98919e-05	22.2247	17.1373	expressed protein
LOC_Os07g39300	-0.349207	2.30102e-05	18.4831	14.2219	expressed protein
LOC_Os12g08260	-0.34945	1.27618e-05	28.5125	21.9325	dehydrogenase E1 component domain containing protein
LOC_Os04g45000	-0.350963	5.27681e-05	25.3771	19.5005	short-chain dehydrogenase/reductase, putative
LOC_Os06g47350	-0.351614	1.07099e-05	80.8136	62.0615	RNA polymerase I specific transcription initiation factor RRN3 family protein, putative
LOC_Os01g67180	-0.352381	6.0149e-05	27.4403	21.0633	ribonuclease T2 family domain containing protein
LOC_Os01g70520	-0.352891	2.54513e-05	31.7322	24.3538	Os1bglu5 - beta-glucosidase homologue, similar to G. max isohydroxyurate hydrolase
LOC_Os02g44630	-0.353085	2.00243e-05	453.014	347.876	aquaporin protein, putative
LOC_Os04g41680	-0.35399	7.14197e-06	76.1433	58.3837	CHIT3 - Chitinase family protein precursor
LOC_Os02g53210	-0.354178	5.77777e-05	14.031	10.7532	expressed protein
LOC_Os01g64870	-0.354303	2.60822e-05	21.3699	16.3808	expressed protein
LOC_Os03g48000	-0.354372	1.16112e-05	31.5768	24.2018	CorA-like magnesium transporter protein, putative
LOC_Os05g05590	-0.355298	3.45635e-06	40.9704	31.386	transporter, monovalent cation:proton antiporter-2 family, putative
LOC_Os06g09450	-0.357917	1.4389e-05	151.248	115.704	sucrose synthase, putative
LOC_Os06g02370	-0.357983	3.9934e-05	74.42	56.9431	expressed protein
LOC_Os11g45820	-0.358748	1.66201e-05	32.0591	24.5098	expressed protein
LOC_Os04g35080	-0.35961	9.71834e-06	20.7568	15.852	protein kinase domain containing protein
LOC_Os02g12480	-0.360055	4.06338e-05	39.5575	30.184	expressed protein
LOC_Os05g02260	-0.360828	1.87735e-05	130.864	99.9755	expressed protein
LOC_Os03g30530	-0.361178	3.61938e-05	10.9232	8.33687	expressed protein
LOC_Os10g36390	-0.362836	4.25979e-05	36.504	27.8512	monocopper oxidase, putative
LOC_Os09g21000	-0.363905	1.29753e-05	16.3718	12.472	potassium transporter, putative
LOC_Os12g05050	-0.36404	2.96988e-06	350.99	267.149	stem-specific protein TSJT1, putative
LOC_Os06g08530	-0.364065	1.42364e-06	136.055	103.582	ubiquitin carboxyl-terminal hydrolase domain containing protein
LOC_Os01g69050	-0.364691	2.54159e-05	37.0664	28.2454	lysine ketoglutarate reductase trans-splicing related 1, putative
LOC_Os12g10740	-0.364713	2.06526e-06	38.7433	29.4976	leucine-rich repeat family protein, putative
LOC_Os11g34460	-0.364763	1.03897e-06	31.9895	24.3478	OsFBO10 - F-box and other domain containing protein
LOC_Os06g30750	-0.365102	2.51722e-06	138.969	105.799	reticulon domain containing protein, putative
LOC_Os08g38710	-0.365119	9.15897e-05	12.0171	9.15448	uncharacterized glycosyltransferase, putative
LOC_Os03g14590	-0.365325	5.18542e-06	32.5788	24.7978	calcium-binding EF hand family protein, putative
LOC_Os04g52380	-0.366013	3.7293e-06	19.2847	14.6595	methyl-CpG binding domain containing protein, putative
LOC_Os03g08550	-0.366427	6.38854e-06	27.705	21.059	STRUBBELIG-RECEPTOR FAMILY 6 precursor, putative
LOC_Os07g38230	-0.366593	9.82567e-06	163.672	124.343	expressed protein
LOC_Os03g52690	-0.371463	3.34688e-06	99.2679	75.2089	CBS domain containing membrane protein, putative
LOC_Os07g42890	-0.37152	5.27715e-06	36.9937	28.0389	GRAM domain containing protein
LOC_Os04g42470	-0.372237	9.84737e-05	48.3171	36.6173	regulatory subunit, putative
LOC_Os01g60280	-0.373046	3.82061e-06	28.791	21.7848	ATP binding protein, putative
LOC_Os02g40500	-0.375204	8.31908e-05	34.1568	25.8168	OsGrx_C2.1 - glutaredoxin subgroup I
LOC_Os04g46390	-0.375371	1.59418e-06	255.078	192.588	chaperone protein dnaJ, putative
LOC_Os11g03730	-0.375974	1.76304e-06	30.7401	23.2196	alpha-N-arabinofuranosidase A, putative
LOC_Os07g05470	-0.376604	1.7115e-05	93.7532	70.7168	AIR9 protein, putative
LOC_Os12g42850	-0.37678	1.19509e-05	67.199	50.7594	amino acid permease, putative
LOC_Os04g26870	-0.377306	2.31757e-05	38.6246	29.1159	oxidoreductase, aldo/keto reductase family protein, putative
LOC_Os01g28680	-0.378818	1.22606e-05	33.3908	25.1419	WD domain, G-beta repeat domain containing protein
LOC_Os01g74450	-0.37892	5.08558e-06	125.85	94.8942	aquaporin protein, putative
LOC_Os04g55410	-0.379007	2.30102e-05	24.6513	18.5765	FGGY family of carbohydrate kinases, putative
LOC_Os06g22870	-0.380484	1.30954e-05	154.934	116.557	OsIAA21 - Auxin-responsive Aux/IAA gene family member
LOC_Os03g48600	-0.381092	1.3335e-05	13.7936	10.369	domain of unknown function DUF966 domain containing protein
LOC_Os02g32469	-0.381973	4.55074e-06	147.447	110.996	expressed protein
LOC_Os05g50190	-0.382349	6.20174e-05	14.3433	10.7875	protein kinase domain containing protein
LOC_Os04g55650	-0.384185	7.59613e-06	286.018	215.015	oryzain alpha chain precursor, putative
LOC_Os12g02390	-0.384415	6.88741e-05	9.71587	7.29678	vacuolar-sorting receptor precursor, putative
LOC_Os07g45000	-0.385566	3.53934e-06	17.324	13.0017	cytochrome P450, putative
LOC_Os12g07160	-0.386531	1.143e-06	17.2329	12.9236	plant protein of unknown function DUF869 domain containing protein
LOC_Os01g63230	-0.386773	1.8598e-05	11.1781	8.38094	growth regulator related protein, putative
LOC_Os03g48970	-0.387221	1.02383e-05	22.5444	16.8667	nuclear transcription factor Y subunit, putative
LOC_Os05g36320	-0.387893	6.84172e-05	32.9566	24.6908	expressed protein
LOC_Os09g27700	-0.388024	1.75276e-06	40.7366	30.4812	microtubule associated protein, putative
LOC_Os11g32260	-0.388605	7.11041e-06	50.0176	37.4337	lysosomal alpha-mannosidase precursor, putative
LOC_Os05g51620	-0.388858	5.11157e-06	18.627	13.9557	expressed protein
LOC_Os05g11910	-0.388972	3.54734e-05	43.4313	32.5285	GDSL-like lipase/acylhydrolase, putative
LOC_Os10g30850	-0.391552	8.57178e-05	44.6759	33.4201	zinc finger, RING-type, putative
LOC_Os04g42430	-0.391613	6.46616e-06	19.9117	14.8743	EF hand family protein, putative
LOC_Os01g09120	-0.392558	7.59553e-05	16.0948	12.0387	Twin LOV 1, putative
LOC_Os03g59360	-0.395528	1.57944e-05	95.6075	71.286	remorin, putative
LOC_Os05g46720	-0.396163	1.91168e-07	95.3194	70.9501	phosphatidylinositol transfer, putative
LOC_Os12g40010	-0.398935	9.43216e-06	7.02308	5.21883	expressed protein
LOC_Os04g20474	-0.399503	1.45607e-05	8.31737	6.18155	UDP-glucoronosyl and UDP-glucosyl transferase domain containing protein
LOC_Os04g42250	-0.399568	2.63385e-07	62.6102	46.547	transferase family protein, putative
LOC_Os06g03540	-0.399585	1.20822e-06	18.6803	13.8768	oligopeptide transporter, putative
LOC_Os05g51420	-0.399618	1.14526e-06	89.1621	66.3023	hypersensitive-induced response protein, putative
LOC_Os08g41090	-0.401788	3.48584e-06	22.5164	16.7185	peroxidase precursor, putative
LOC_Os01g02060	-0.402503	1.98881e-06	19.4358	14.4259	TOO MANY MOUTHS precursor, putative
LOC_Os07g40480	-0.404964	4.53382e-06	13.2097	9.77956	zinc finger family protein, putative
LOC_Os09g32010	-0.406165	2.51427e-06	12.4812	9.22089	ternary complex factor MIP1, putative
LOC_Os04g53210	-0.406587	4.52894e-06	39.4888	29.1645	hydroxyacid oxidase 1, putative
LOC_Os05g01520	-0.406771	6.8801e-05	7.48187	5.53705	ECT protein, putative
LOC_Os05g40270	-0.40706	3.36176e-08	136.27	100.672	expressed protein
LOC_Os09g32169	-0.407259	2.62477e-06	164.41	121.586	expressed protein
LOC_Os01g32330	-0.40772	6.56908e-08	82.0657	60.6121	heavy metal-associated domain containing protein
LOC_Os03g51030	-0.408711	2.75654e-06	18.3166	13.5198	phytochrome A, putative
LOC_Os07g04190	-0.411245	1.46831e-05	17.7438	13.0892	receptor protein kinase CLAVATA1 precursor, putative
LOC_Os03g45870	-0.411498	4.45354e-05	21.8644	16.0877	expressed protein
LOC_Os02g49920	-0.41161	5.13221e-05	18.8717	13.9125	3-ketoacyl-CoA synthase, putative
LOC_Os09g10054	-0.411664	5.6291e-05	12.5947	9.2963	disease resistance protein RPS2, putative
LOC_Os04g39110	-0.41215	2.09486e-05	57.3829	42.2683	GASR4 - Gibberellin-regulated GASA/GAST/Snakin family protein precursor
LOC_Os06g41060	-0.413389	8.49688e-07	39.2857	28.8854	helix-loop-helix DNA-binding, putative
LOC_Os07g29224	-0.413856	7.29162e-05	6.48587	4.76648	expressed protein
LOC_Os04g58200	-0.415204	4.09814e-06	112.441	82.6087	protochlorophyllide reductase A, chloroplast precursor, putative
LOC_Os02g11760	-0.417948	9.35827e-05	4.2249	3.09468	pleiotropic drug resistance protein, putative
LOC_Os03g29960	-0.41949	5.74884e-05	16.6041	12.1655	DEK C terminal domain containing protein
LOC_Os04g02050	-0.421041	1.12647e-05	27.7451	20.2787	bifunctional 3-phosphoadenosine 5-phosphosulfate synthetase, putative
LOC_Os02g49700	-0.42267	1.43035e-07	194.839	142.549	homeobox associated leucine zipper, putative
LOC_Os04g41620	-0.423341	4.22503e-07	71.1191	51.9681	CHIT2 - Chitinase family protein precursor
LOC_Os03g40670	-0.423528	4.94813e-05	11.8087	8.60913	glycerophosphoryl diester phosphodiesterase family protein, putative
LOC_Os11g26990	-0.425055	3.4268e-06	10.686	7.8073	expressed protein
LOC_Os05g39080	-0.425078	3.5513e-06	10.0696	7.34855	protein kinase family protein, putative
LOC_Os03g44610	-0.42604	3.92268e-05	10.2593	7.4838	IQ calmodulin-binding motif domain containing protein
LOC_Os02g11770	-0.426278	7.66239e-08	123.666	90.1198	expressed protein
LOC_Os03g64320	-0.426537	9.1759e-08	37.3609	27.2248	expressed protein
LOC_Os02g56510	-0.426574	2.12433e-05	5.93777	4.3258	phosphate transporter 1, putative
LOC_Os02g49760	-0.426759	5.45182e-08	33.0562	24.0957	potassium transporter, putative
LOC_Os05g46520	-0.429476	5.59247e-07	41.02	29.8738	polygalacturonase, putative
LOC_Os03g03610	-0.430112	8.00196e-07	28.83	20.9618	1,3-beta-glucan synthase component domain containing protein
LOC_Os08g42420	-0.430174	3.41809e-07	71.6176	52.1372	expressed protein
LOC_Os03g40830	-0.431887	5.51863e-05	36.6836	26.6795	OsSub30 - Putative Subtilisin homologue
LOC_Os07g48690	-0.432478	2.23764e-06	11.6009	8.41977	DUF630/DUF632 domains containing protein, putative
LOC_Os09g39740	-0.432948	1.79486e-06	13.1544	9.53226	ACT domain containing protein
LOC_Os06g01440	-0.434115	6.48482e-07	21.8761	15.8483	integral membrane protein, putative
LOC_Os05g37410	-0.434953	1.4589e-05	7.9634	5.77344	hhH-GPD superfamily base excision DNA repair protein
LOC_Os12g03470	-0.435044	3.77151e-08	47.091	34.1258	alpha-N-arabinofuranosidase A, putative
LOC_Os06g45500	-0.435322	1.85239e-07	12.693	9.20145	copper-transporting ATPase, putative
LOC_Os01g05810	-0.436408	8.70422e-06	18.5705	13.459	gamma-glutamyltranspeptidase 1 precursor, putative
LOC_Os03g55776	-0.437029	2.30775e-09	254.936	184.5	expressed protein
LOC_Os10g38740	-0.437454	1.5323e-05	14.5188	10.5068	glutathione S-transferase, putative
LOC_Os01g12210	-0.438175	1.50859e-06	12.9671	9.38887	aluminum-activated malate transporter, putative
LOC_Os08g26870	-0.438308	1.03193e-05	129.927	94.0618	wound responsive protein, putative
LOC_Os06g14050	-0.439205	9.83446e-05	5.75347	4.16359	membrane attack complex component/perforin/complement C9, putative
LOC_Os02g43300	-0.439734	1.83314e-05	7.02914	5.08351	expressed protein
LOC_Os04g54630	-0.440367	9.79576e-06	29.4335	21.2438	expressed protein
LOC_Os04g58390	-0.442108	9.99941e-09	34.3165	24.7598	allantoinase, putative
LOC_Os05g51690	-0.442502	6.90201e-06	51.8957	37.3898	CCT motif family protein
LOC_Os03g63870	-0.442617	1.4373e-06	27.9674	20.1501	expressed protein
LOC_Os05g28520	-0.44323	6.0283e-06	30.0851	21.6813	MRH1, putative
LOC_Os10g33940	-0.443286	1.64265e-07	12.5753	9.05954	auxin response factor 18, putative
LOC_Os03g13950	-0.44471	1.01929e-06	22.6482	16.3059	actin-depolymerizing factor, putative
LOC_Os04g46740	-0.445659	4.51907e-08	28.8476	20.7535	pectinesterase, putative
LOC_Os01g51754	-0.45077	1.10897e-05	6.2882	4.50682	alpha-amylase precursor, putative
LOC_Os02g53994	-0.450899	4.34027e-05	22.6291	16.1688	DUF1771 domain containing protein, putative
LOC_Os04g52614	-0.451227	4.66119e-05	4.65019	3.32768	SHR5-receptor-like kinase, putative
LOC_Os03g14570	-0.451654	1.10278e-06	35.8145	25.6636	expressed protein
LOC_Os06g50040	-0.451954	4.64892e-05	15.9781	11.4245	OsSAUR29 - Auxin-responsive SAUR gene family member
LOC_Os12g41200	-0.453993	1.11705e-08	20.2613	14.4962	KIP1, putative
LOC_Os01g39110	-0.455279	5.91011e-06	10.0548	7.1978	ZOS1-10 - C2H2 zinc finger protein
LOC_Os03g45920	-0.455334	1.93529e-06	67.6248	48.3927	tubulin/FtsZ domain containing protein, putative
LOC_Os11g42800	-0.456931	5.78683e-06	13.6223	9.74458	kinesin motor domain containing protein, putative
LOC_Os01g65080	-0.457272	2.6583e-09	140.064	100.034	ZOS1-18 - C2H2 zinc finger protein
LOC_Os01g01340	-0.457345	6.86764e-06	1297.95	927.95	light-induced protein 1-like, putative
LOC_Os11g30360	-0.457656	7.20307e-05	39.8001	28.3586	expressed protein
LOC_Os03g54050	-0.458026	1.1455e-07	50.6341	36.1577	anther-specific proline-rich protein APG precursor, putative
LOC_Os01g04950	-0.458382	2.95826e-06	19.7189	14.0819	peptide transporter PTR2, putative
LOC_Os03g31510	-0.458875	9.57561e-05	23.9429	17.0863	cysteine proteinase inhibitor 8 precursor, putative
LOC_Os08g43190	-0.459135	3.33871e-05	178.177	127.205	dehydrogenase, putative
LOC_Os01g71170	-0.459745	5.00358e-05	24.4672	17.3816	classical arabinogalactan protein 26 precursor, putative
LOC_Os08g34950	-0.459804	5.15403e-09	24.406	17.3978	chaperonin Cpn60/TCP-1, putative
LOC_Os02g17760	-0.459982	4.16519e-05	4.55152	3.24712	cytochrome P450, putative
LOC_Os05g35266	-0.460222	6.56281e-05	8.85605	6.29725	galactosyltransferase, putative
LOC_Os10g07440	-0.461272	3.35882e-07	37.4515	26.6516	expressed protein
LOC_Os06g06160	-0.461713	3.42761e-09	83.0934	59.1429	IQ calmodulin-binding motif domain containing protein
LOC_Os04g26320	-0.462435	5.18038e-08	34.6082	24.6307	mannose-binding lectin, putative
LOC_Os01g70710	-0.462653	7.24182e-05	9.0115	6.41279	heavy metal-associated domain containing protein
LOC_Os03g03860	-0.462866	1.54647e-06	8.62987	6.14465	expressed protein
LOC_Os10g40810	-0.463248	6.07241e-05	21.6265	15.3714	GATA zinc finger domain containing protein
LOC_Os12g15314	-0.463538	9.39909e-05	6.62191	4.6955	staphylococcal nuclease homologue, putative
LOC_Os06g48510	-0.463559	4.00631e-05	8.7505	6.21074	choline monooxygenase, chloroplast precursor, putative
LOC_Os05g31760	-0.464308	5.5215e-07	38.644	27.4523	annexin, putative
LOC_Os10g35644	-0.464863	3.48525e-05	11.1622	7.93936	expressed protein
LOC_Os12g04880	-0.466173	3.86505e-06	7.17267	5.08263	retrotransposon protein, putative, unclassified
LOC_Os07g37350	-0.466783	1.64928e-06	15.2692	10.8305	armadillo/beta-catenin repeat family protein, putative
LOC_Os08g33750	-0.46748	8.50894e-08	23.9122	16.9531	myb-like DNA-binding domain containing protein
LOC_Os08g04430	-0.467807	1.91217e-08	230.484	163.421	expressed protein
LOC_Os05g36990	-0.467958	2.09016e-06	16.4524	11.6691	ATOFP18/OFP18, putative
LOC_Os01g25720	-0.467996	6.93478e-07	12.7555	9.03309	disease resistance protein RGA4, putative
LOC_Os01g71930	-0.469354	3.07855e-07	6.20374	4.39411	glycosyl hydrolases family 17 protein
LOC_Os03g18680	-0.469692	2.70294e-06	17.1404	12.1272	membrane associated DUF588 domain containing protein, putative
LOC_Os02g02670	-0.469732	3.60144e-05	3.40344	2.40867	NBS-LRR disease resistance protein, putative
LOC_Os12g01510	-0.469903	1.36183e-05	5.8227	4.11858	MRH1, putative
LOC_Os06g50220	-0.470215	3.48525e-05	12.2766	8.70794	expressed protein
LOC_Os01g63460	-0.470917	5.98202e-06	9.64717	6.83308	MYB family transcription factor, putative
LOC_Os01g65230	-0.471351	1.22008e-08	20.137	14.2495	AGC_AGC_other_PDK1_Pk61C.1 - ACG kinases include homologs to PKA, PKG and PKC
LOC_Os11g47920	-0.472168	7.54708e-06	13.8351	9.78656	SCARECROW, putative
LOC_Os01g60860	-0.473759	3.79484e-05	8.8258	6.21606	spotted leaf 11, putative
LOC_Os04g48270	-0.474384	1.21174e-05	11.1085	7.84357	OsFBX148 - F-box domain containing protein
LOC_Os11g07050	-0.474608	4.00631e-05	3.13409	2.21479	FHA domain containing protein, putative
LOC_Os05g39060	-0.475089	3.38136e-06	21.0365	14.8499	expressed protein
LOC_Os05g07940	-0.475686	1.10278e-06	18.6498	13.1654	glyoxalase family protein, putative
LOC_Os01g47262	-0.475893	4.09041e-07	24.1749	17.0148	AMSH-like protease, putative
LOC_Os08g01270	-0.475906	5.19971e-06	34.1858	24.1307	protein kinase family protein, putative
LOC_Os04g22900	-0.47681	4.5272e-05	2.9621	2.08782	jasmonate-induced protein, putative
LOC_Os05g04150	-0.477557	6.70819e-06	18.4508	13.0162	expressed protein
LOC_Os03g18110	-0.477734	1.79868e-06	12.1619	8.55213	proteins of unknown function domain containing protein, putative
LOC_Os01g55150	-0.480059	2.86742e-06	20.9366	14.6863	bZIP transcription factor domain containing protein
LOC_Os01g62630	-0.480176	2.50469e-05	12.4807	8.76623	aspartic proteinase nepenthesin precursor, putative
LOC_Os11g34270	-0.48029	1.04731e-08	59.4399	41.7108	ubiquitin carboxyl-terminal hydrolase domain containing protein
LOC_Os01g03690	-0.48041	2.95874e-05	3.77457	2.65201	TKL_IRAK_DUF26-lg.1 - DUF26 kinases have homology to DUF26 containing loci
LOC_Os01g25740	-0.48066	1.13548e-05	5.03153	3.53784	powdery mildew resistance protein PM3F, putative
LOC_Os07g33480	-0.481713	4.44101e-08	15.8065	11.0959	cytochrome P450 domain containing protein
LOC_Os02g58180	-0.481744	3.75603e-09	35.4359	24.891	expressed protein
LOC_Os08g38400	-0.481898	5.67761e-05	8.4937	5.96575	oligopeptide transporter, putative
LOC_Os10g37240	-0.482581	2.49619e-10	50.1651	35.1906	expressed protein
LOC_Os12g02250	-0.482756	1.1341e-05	14.2184	9.99816	STE_PAK_Ste20_Slob_Wnk.3 - STE kinases include homologs to sterile 7, sterile 11 and sterile 20 from yeast
LOC_Os03g08430	-0.483351	7.84305e-11	35.4649	24.8647	SAC domain containing protein, putative
LOC_Os08g27580	-0.483684	4.21158e-05	7.87239	5.53242	expressed protein
LOC_Os06g39230	-0.483838	8.57586e-05	12.2602	8.57964	aldehyde dehydrogenase, putative
LOC_Os01g71970	-0.484924	3.90775e-07	18.4885	12.9243	GRAS family transcription factor containing protein
LOC_Os04g24294	-0.485088	1.07099e-05	7.57144	5.30145	OsWAK35d - OsWAK short gene
LOC_Os10g35670	-0.486289	2.69657e-08	31.8288	22.2814	zinc finger, RING-type, putative
LOC_Os12g02570	-0.486644	1.28663e-07	10.1338	7.07791	expressed protein
LOC_Os09g20990	-0.488222	4.26522e-08	14.9048	10.4185	trehalose-6-phosphate synthase, putative
LOC_Os01g31940	-0.489722	5.87732e-06	12.4579	8.67764	purine permease, putative
LOC_Os09g24924	-0.489932	7.53428e-05	11.3806	7.95987	transporter family protein, putative
LOC_Os11g17970	-0.490538	1.58177e-06	11.3498	7.922	POT family protein
LOC_Os05g46030	-0.490853	4.25877e-07	5.76654	4.02084	myosin head family protein
LOC_Os06g41840	-0.490858	7.08088e-06	9.62984	6.6994	reductase, putative
LOC_Os09g17329	-0.491575	2.95345e-07	73.7088	51.4258	expressed protein
LOC_Os02g36940	-0.493944	2.79458e-06	22.9527	15.9993	uncharacterized Cys-rich domain containing protein, putative
LOC_Os02g32590	-0.494677	3.56419e-07	15.7546	10.9644	HSF-type DNA-binding domain containing protein
LOC_Os07g48520	-0.495147	3.06317e-05	2.92164	2.03558	gamete-specific hydroxyproline-rich glycoprotein a2, putative
LOC_Os01g60730	-0.495273	1.68638e-07	28.8287	19.996	RING-H2 finger protein, putative
LOC_Os01g56420	-0.495541	7.79926e-10	94.1482	65.5076	ctr copper transporter family protein, putative
LOC_Os08g44850	-0.496132	1.53577e-07	62.7925	43.6592	C2 domain containing protein, putative
LOC_Os02g51890	-0.496356	2.03977e-05	2.69531	1.8762	RNA recognition motif containing protein, putative
LOC_Os01g25710	-0.497048	5.64655e-08	12.7852	8.87346	transposon protein, putative, CACTA, En/Spm sub-class
LOC_Os04g52600	-0.497507	1.9924e-08	13.4945	9.37326	SHR5-receptor-like kinase, putative
LOC_Os03g03724	-0.497866	4.32982e-06	37.32	25.835	expressed protein
LOC_Os08g39370	-0.497876	6.27501e-07	111.724	77.666	citrate transporter, putative
LOC_Os02g04640	-0.497907	7.81984e-05	5.25839	3.6475	Myb-like DNA-binding domain containing protein, putative
LOC_Os02g13850	-0.498035	1.09893e-08	20.0551	13.9052	leucine-rich repeat-containing protein kinase family protein, putative
LOC_Os08g36320	-0.498079	2.13193e-08	60.5188	42.0032	decarboxylase, putative
LOC_Os01g64520	-0.498447	1.98881e-06	19.44	13.5006	uricase, putative
LOC_Os10g41490	-0.498719	4.10429e-07	17.1806	11.9083	CAMK_CAMK_like.41 - CAMK includes calcium/calmodulin depedent protein kinases
LOC_Os08g42530	-0.501129	1.01483e-06	6.30528	4.36429	SFC, putative
LOC_Os01g09540	-0.501143	1.40239e-07	149.328	103.548	HAD superfamily phosphatase, putative
LOC_Os04g55570	-0.501414	3.57517e-06	10.9686	7.59066	plant protein of unknown function DUF869 domain containing protein
LOC_Os08g32610	-0.502363	4.39324e-05	9.85701	6.82547	armadillo/beta-catenin repeat family protein, putative
LOC_Os01g41810	-0.502755	5.82139e-05	10.5923	7.35516	cytochrome P450 72A1, putative
LOC_Os06g44034	-0.5032	4.72238e-09	20.1474	13.9265	expressed protein
LOC_Os04g57300	-0.503287	1.74047e-08	69.5631	48.1561	phosphatidylinositol 3- and 4-kinase family protein, putative
LOC_Os04g53190	-0.504228	4.70986e-11	121.895	84.1658	CPuORF12 - conserved peptide uORF-containing transcript
LOC_Os03g56160	-0.505322	1.57177e-05	9.56247	6.6181	lectin-like receptor kinase 7, putative
LOC_Os01g11570	-0.50606	1.13094e-06	15.2511	10.5415	GDSL-like lipase/acylhydrolase, putative
LOC_Os10g04090	-0.506108	2.26147e-07	7.57214	5.22971	disease resistance RPP13-like protein 1, putative
LOC_Os04g31924	-0.506129	4.56094e-06	15.8853	10.9836	nodulin, putative
LOC_Os08g44760	-0.506445	2.92417e-10	15.8804	10.9512	domain of unknown function DUF966 domain containing protein
LOC_Os04g26920	-0.506586	2.36907e-06	159.823	110.221	oxidoreductase, aldo/keto reductase family protein, putative
LOC_Os07g33650	-0.506824	1.45999e-05	11.1669	7.68863	expressed protein
LOC_Os04g53195	-0.506978	3.77757e-11	147.701	101.786	expressed protein
LOC_Os11g08569	-0.50728	1.52344e-08	30.4125	20.9436	cycloartenol synthase, putative
LOC_Os08g31410	-0.507622	2.56233e-11	34.4067	23.7168	sulfate transporter, putative
LOC_Os08g07390	-0.50785	4.50411e-05	4.4463	3.06593	mla1, putative
LOC_Os12g25180	-0.508578	4.64261e-11	71.1881	49.0541	expressed protein
LOC_Os01g71670	-0.508875	1.34738e-06	25.5653	17.611	glycosyl hydrolases family 17, putative
LOC_Os01g12720	-0.509325	1.3414e-10	18.4811	12.7293	protein kinase domain containing protein
LOC_Os03g61900	-0.509325	2.44385e-08	150.737	103.919	expressed protein
LOC_Os09g27030	-0.509877	4.30378e-12	414.73	285.518	oryzain gamma chain precursor, putative
LOC_Os04g58160	-0.510314	5.8118e-07	18.8087	12.9351	fiber protein Fb34, putative
LOC_Os04g56100	-0.511431	1.41368e-05	29.3508	20.212	one cut domain family member 3, putative
LOC_Os02g08230	-0.511558	7.66239e-08	25.6436	17.6011	WAX2, putative
LOC_Os04g52370	-0.512271	2.44669e-11	45.7964	31.4454	UTP--glucose-1-phosphate uridylyltransferase, putative
LOC_Os09g15170	-0.512625	8.70497e-08	8.00849	5.51063	nucleobase-ascorbate transporter, putative
LOC_Os03g11970	-0.513064	8.85854e-08	30.4548	20.9376	tubulin/FtsZ domain containing protein, putative
LOC_Os02g54510	-0.513343	6.02246e-09	28.244	19.3771	protein kinase domain containing protein
LOC_Os01g21034	-0.513994	1.30221e-06	23.1494	15.9036	pectinesterase, putative
LOC_Os11g39220	-0.514424	6.93972e-09	19.0787	13.0941	acyl-coenzyme A oxidase, putative
LOC_Os01g37690	-0.515625	4.84763e-11	35.3641	24.2628	sodium/calcium exchanger protein, putative
LOC_Os04g46940	-0.516569	5.21478e-05	3.70757	2.54078	copper-transporting ATPase 3, putative
LOC_Os02g51410	-0.517333	2.02967e-10	40.418	27.657	shikimate kinase, putative
LOC_Os04g28210	-0.51935	2.10925e-05	5.3571	3.65207	verticillium wilt disease resistance protein, putative
LOC_Os11g18044	-0.519472	6.92264e-09	27.3673	18.7337	peptide transporter PTR2, putative
LOC_Os10g41870	-0.519762	5.61351e-05	5.24426	3.57483	expressed protein
LOC_Os05g39770	-0.520821	2.00746e-10	20.4479	13.9815	aminotransferase, putative
LOC_Os02g07110	-0.521243	2.49253e-05	11.49	7.82479	OsSAUR6 - Auxin-responsive SAUR gene family member
LOC_Os02g09720	-0.521502	8.23629e-08	4.80352	3.2832	multidrug resistance protein, putative
LOC_Os09g23084	-0.521832	2.82159e-05	7.35051	5.01236	endoglucanase, putative
LOC_Os08g14880	-0.522265	1.23562e-05	6.95373	4.74018	transposon protein, putative, unclassified
LOC_Os10g40020	-0.524166	2.83974e-05	4.61089	3.13939	oxidoreductase, short chain dehydrogenase/reductase family domain containing family
LOC_Os04g49890	-0.526883	1.46133e-08	11.919	8.11048	multidrug resistance-associated protein, putative
LOC_Os09g09520	-0.52715	4.2337e-05	9.19701	6.27241	transporter family protein, putative
LOC_Os11g18366	-0.527216	3.53136e-08	39.7768	27.0069	cycloartenol synthase, putative
LOC_Os02g04810	-0.528617	5.40389e-07	11.3466	7.71925	auxin response factor 5, putative
LOC_Os04g58710	-0.529558	5.97004e-06	73.7251	50.1084	AMP-binding domain containing protein
LOC_Os04g09604	-0.531494	3.58461e-06	20.5883	14.0038	O-methyltransferase, putative
LOC_Os12g05420	-0.531532	2.94382e-10	16.8315	11.4131	calmodulin-binding protein, putative
LOC_Os01g11620	-0.532248	4.38168e-12	51.1829	34.6789	GDSL-like lipase/acylhydrolase, putative
LOC_Os04g20180	-0.532965	1.20371e-05	3.85536	2.60698	expressed protein
LOC_Os09g10201	-0.534117	3.2171e-05	12.4406	8.43138	expressed protein
LOC_Os06g29790	-0.534577	2.4076e-05	3.26553	2.21007	phosphate transporter 1, putative
LOC_Os04g24300	-0.53462	2.7754e-05	4.76424	3.2268	OsWAK35a - OsWAK short gene
LOC_Os01g47560	-0.534694	1.96049e-05	5.44193	3.68865	WRKY16
LOC_Os11g18570	-0.535482	9.34966e-08	146.359	98.8065	cytochrome P450, putative
LOC_Os03g39960	-0.535908	1.71176e-05	3.21703	2.17433	expressed protein
LOC_Os01g47490	-0.536028	5.70181e-10	12.3766	8.36004	Lg106, putative
LOC_Os06g03930	-0.536123	3.62295e-09	21.7845	14.7361	cytochrome P450 86A1, putative
LOC_Os02g48900	-0.5375	2.70483e-10	115.151	77.8232	aspartic proteinase nepenthesin-1 precursor, putative
LOC_Os04g02510	-0.537577	2.8143e-05	9.401	6.36018	ZOS4-01 - C2H2 zinc finger protein
LOC_Os07g42160	-0.538866	5.03963e-06	6.25036	4.22658	HD domain containing protein, putative
LOC_Os04g24600	-0.538977	5.20241e-11	34.6234	23.3368	cysteine proteinase 1 precursor, putative
LOC_Os03g08790	-0.53988	2.45168e-07	59.2109	39.9592	aspartic proteinase nepenthesin precursor, putative
LOC_Os03g01820	-0.540276	1.03143e-05	7.17852	4.83733	fatty acid hydroxylase, putative
LOC_Os07g07950	-0.541252	6.36816e-09	8.81002	5.94002	type I inositol-1,4,5-trisphosphate 5-phosphatase, putative
LOC_Os09g27230	-0.542798	1.96049e-05	13.6017	9.16953	brevis radix, putative
LOC_Os01g72990	-0.543382	1.89557e-12	30.3644	20.4091	expressed protein
LOC_Os03g24950	-0.543428	1.53534e-05	6.12927	4.12784	expressed protein
LOC_Os02g13510	-0.543749	1.0663e-05	27.6132	18.5912	receptor-like protein kinase 5 precursor, putative
LOC_Os06g16330	-0.548682	1.78363e-06	8.33174	5.58812	BRASSINOSTEROID INSENSITIVE 1-associated receptor kinase 1 precursor, putative
LOC_Os05g06780	-0.550149	1.24836e-05	88.7608	59.5195	LTPL104 - Protease inhibitor/seed storage/LTP family protein precursor
LOC_Os05g23880	-0.550242	1.28116e-06	22.7373	15.233	lipoxygenase, putative
LOC_Os09g29460	-0.552483	4.4619e-06	27.8064	18.528	homeobox associated leucine zipper, putative
LOC_Os04g45710	-0.55301	8.67076e-07	31.7185	21.1303	expressed protein
LOC_Os11g07980	-0.553916	2.10271e-09	49.0669	32.693	ion channel nompc, putative
LOC_Os10g41430	-0.553926	3.3932e-06	11.7352	7.85269	cyclin, putative
LOC_Os12g36640	-0.553941	1.07244e-11	151.816	101.425	universal stress protein domain containing protein, putative
LOC_Os08g42550	-0.555661	4.16019e-08	5.5616	3.7053	AP2 domain containing protein
LOC_Os12g36910	-0.555796	6.25608e-05	5.68621	3.77308	calmodulin binding protein, putative
LOC_Os06g40650	-0.556013	4.21216e-12	43.8812	29.2426	copine-1, putative
LOC_Os07g10420	-0.556731	1.85307e-11	26.4046	17.5701	expressed protein
LOC_Os07g07990	-0.556989	5.35639e-05	15.1405	10.0824	uncharacterized protein At4g06744 precursor, putative
LOC_Os02g40430	-0.557332	6.04862e-13	29.5776	19.6981	HEAT repeat family protein, putative
LOC_Os12g38750	-0.557885	3.02535e-10	14.7321	9.79491	nucleotide pyrophosphatase/phosphodiesterase, putative
LOC_Os02g40240	-0.558306	3.43928e-10	172.669	114.877	receptor kinase, putative
LOC_Os06g01620	-0.558754	8.76773e-05	9.59451	6.39364	scarecrow, putative
LOC_Os03g01580	-0.558946	3.31557e-10	8.15484	5.4273	expressed protein
LOC_Os12g12880	-0.558966	3.63691e-07	24.4381	16.2068	expressed protein
LOC_Os06g15170	-0.559427	1.05106e-06	16.3358	10.8722	3-ketoacyl-CoA synthase, putative
LOC_Os08g31510	-0.560987	2.88569e-10	53.2081	35.3398	DUF581 domain containing protein
LOC_Os01g51920	-0.562138	4.53777e-08	73.4375	48.7711	phosphotransferase, putative
LOC_Os04g35790	-0.562955	5.48461e-06	13.5811	9.01251	GLTP domain containing protein, putative
LOC_Os03g06850	-0.564185	2.31817e-06	9.3666	6.19424	B3 DNA binding domain containing protein
LOC_Os05g47700	-0.564437	2.13406e-06	21.7865	14.4179	LTPL152 - Protease inhibitor/seed storage/LTP family protein precursor
LOC_Os04g09654	-0.567205	3.36033e-09	51.8867	34.3197	O-methyltransferase, putative
LOC_Os07g35004	-0.567562	2.21085e-05	4.00008	2.63047	TKL_IRAK_DUF26-la.4 - DUF26 kinases have homology to DUF26 containing loci
LOC_Os04g56060	-0.567959	2.77083e-08	17.4582	11.5159	protein kinase domain containing protein
LOC_Os08g35190	-0.568681	5.40389e-07	56.7111	37.5611	auxin-repressed protein, putative
LOC_Os05g31570	-0.570464	3.93301e-06	2.79415	1.84524	disease resistance protein RGA4, putative
LOC_Os03g53520	-0.571546	3.15022e-09	17.6237	11.6371	expressed protein
LOC_Os07g39590	-0.572083	7.99607e-09	28.8386	19.0345	spotted leaf 11, putative
LOC_Os01g09640	-0.572431	1.78529e-07	17.534	11.5703	Myb transcription factor, putative
LOC_Os01g53880	-0.572613	2.91082e-05	9.01441	5.94878	OsIAA6 - Auxin-responsive Aux/IAA gene family member
LOC_Os01g46810	-0.573754	6.74381e-11	18.5792	12.2267	viral A-type inclusion protein repeat containing protein
LOC_Os08g44620	-0.574419	2.32608e-05	6.72064	4.42719	zinc-binding protein, putative
LOC_Os04g52920	-0.575923	3.18133e-07	5.689	3.74264	remorin family protein, putative
LOC_Os09g29100	-0.575979	1.4397e-05	4.61955	3.03686	cyclin, putative
LOC_Os12g01140	-0.576027	4.51585e-07	4.97622	3.28301	AGC_PVPK_like_kin82y.2 - ACG kinases include homologs to PKA, PKG and PKC
LOC_Os09g25290	-0.576392	1.41601e-05	5.39249	3.55793	methyladenine glycosylase, putative
LOC_Os05g47790	-0.577486	1.3288e-09	5.07314	3.33222	expressed protein
LOC_Os07g14160	-0.579683	3.50783e-08	8.61094	5.63657	polygalacturonase, putative
LOC_Os04g43910	-0.580264	1.22335e-06	6.96693	4.56168	auxin response factor, putative
LOC_Os01g27230	-0.582	7.86762e-05	4.80913	3.14263	12-oxophytodienoate reductase, putative
LOC_Os11g06980	-0.58213	2.01859e-06	82.5756	54.1955	BURP domain containing protein
LOC_Os04g42620	-0.583102	2.64039e-10	57.4781	37.6323	uncharacterized protein At4g06744 precursor, putative
LOC_Os01g52110	-0.583439	8.43498e-12	67.658	44.2313	RING finger and CHY zinc finger domain-containing protein 1, putative
LOC_Os10g36848	-0.583474	5.48461e-06	14.4689	9.48376	cytochrome P450, putative
LOC_Os03g60430	-0.583864	1.68698e-08	8.26325	5.38718	AP2 domain containing protein
LOC_Os07g35510	-0.584372	1.81315e-06	10.0155	6.55167	glucan endo-1,3-beta-glucosidase precursor, putative
LOC_Os01g73170	-0.586605	2.4e-10	74.0007	48.3395	peroxidase precursor, putative
LOC_Os06g04889	-0.58685	2.65651e-07	17.5205	11.4469	expressed protein
LOC_Os02g49230	-0.58697	1.60779e-05	2.48793	1.61655	CCT/B-box zinc finger protein, putative
LOC_Os06g09350	-0.589007	7.53634e-06	10.7211	6.98595	expressed protein
LOC_Os03g05330	-0.59124	6.03282e-13	11.7548	7.64536	HEAT repeat family protein, putative
LOC_Os01g65169	-0.592787	3.97675e-08	11.6185	7.55185	proton-dependent oligopeptide transport, putative
LOC_Os06g49640	-0.59351	8.19601e-11	53.6814	34.8466	uncharacterized UPF0114 domain containing protein
LOC_Os09g37710	-0.593691	6.08975e-14	20.989	13.6348	NIN, putative
LOC_Os11g01140	-0.594138	2.1631e-05	4.23221	2.76182	AGC_PVPK_like_kin82y.18 - ACG kinases include homologs to PKA, PKG and PKC
LOC_Os04g40630	-0.59692	1.15238e-05	27.1194	17.5194	BTBZ4 - Bric-a-Brac, Tramtrack, Broad Complex BTB domain with TAZ zinc finger and Calmodulin-binding domains
LOC_Os11g41170	-0.597093	1.02387e-07	4.98622	3.22175	disease resistance protein RPM1, putative
LOC_Os05g37130	-0.597319	4.22826e-13	13.3854	8.67557	glycosyl hydrolases family 17, putative
LOC_Os07g05420	-0.59773	5.03992e-05	7.18409	4.63098	anthocyanidin 3-O-glucosyltransferase, putative
LOC_Os03g10140	-0.598492	8.89988e-11	14.9253	9.64156	ZOS3-04 - C2H2 zinc finger protein
LOC_Os06g10880	-0.598816	1.76154e-09	9.99478	6.45161	bZIP transcription factor, putative
LOC_Os01g69960	-0.599492	2.79997e-05	5.84317	3.76835	expressed protein
LOC_Os06g05520	-0.600792	4.2516e-12	18.6971	12.0657	OsMKK1 - putative MAPKK based on amino acid sequence homology
LOC_Os06g22060	-0.601317	9.35243e-15	28.5911	18.4767	pyrophosphate--fructose 6-phosphate 1-phosphotransferase subunit alpha, putative
LOC_Os12g43940	-0.605	4.96212e-05	3.2405	2.09452	ankyrin repeat domain-containing protein, putative
LOC_Os03g14915	-0.607886	1.79295e-11	25.7508	16.576	expressed protein
LOC_Os06g01660	-0.610196	2.64747e-05	6.40257	4.09971	integral membrane protein DUF6 domain containing protein
LOC_Os06g12230	-0.61029	1.2936e-05	5.65376	3.64632	TCP-domain protein, putative
LOC_Os09g21740	-0.611362	7.34636e-06	10.2355	6.56726	armadillo/beta-catenin repeat family protein, putative
LOC_Os09g23350	-0.614902	9.36657e-06	26.1481	16.766	trehalose synthase, putative
LOC_Os04g43550	-0.615592	6.56908e-08	9.43538	6.0298	MazG nucleotide pyrophosphohydrolase domain containing protein
LOC_Os02g58210	-0.61673	1.4397e-05	3.11673	1.98704	jmjC domain containing protein
LOC_Os12g03110	-0.6174	2.03977e-05	10.7392	6.83019	ZF-HD protein dimerisation region containing protein
LOC_Os01g01120	-0.618355	6.06022e-10	72.5559	46.3838	enolase-phosphatase E1, putative
LOC_Os09g39910	-0.618404	5.89753e-12	10.9761	7.00203	ABC transporter, ATP-binding protein, putative
LOC_Os06g24190	-0.621312	1.31223e-05	15.3092	9.77636	expressed protein
LOC_Os04g33860	-0.621758	1.64019e-06	17.2525	11.0291	expressed protein
LOC_Os06g22440	-0.621955	2.13589e-13	18.3464	11.6902	SAM dependent carboxyl methyltransferase, putative
LOC_Os08g24790	-0.622871	6.02286e-06	10.6344	6.75652	AIR12, putative
LOC_Os09g32944	-0.623002	3.19238e-05	6.35805	4.0505	OsSPL18 - SBP-box gene family member
LOC_Os01g72700	-0.624585	2.49598e-07	12.3693	7.86045	expressed protein
LOC_Os04g39100	-0.626217	9.3358e-05	7.68944	4.88944	peroxidase precursor, putative
LOC_Os03g21000	-0.627607	2.83047e-13	89.8829	57.0926	thioredoxin, putative
LOC_Os08g07490	-0.627802	9.8732e-08	72.3809	45.8875	expressed protein
LOC_Os09g29830	-0.628217	3.47571e-05	3.17017	2.01111	helix-loop-helix DNA-binding domain containing protein
LOC_Os03g12260	-0.633393	5.03732e-09	8.05325	5.08601	cytochrome P450 protein, putative
LOC_Os03g09930	-0.63408	5.81246e-13	37.6008	23.7703	sulfate transporter, putative
LOC_Os07g44160	-0.635029	3.72007e-07	10.4402	6.59009	retrotransposon protein, putative, unclassified
LOC_Os04g20164	-0.635374	8.08922e-12	51.0328	32.241	amine oxidase precursor, putative
LOC_Os09g19890	-0.635437	9.40772e-18	48.7422	30.7622	expressed protein
LOC_Os07g45570	-0.635733	8.18964e-12	41.287	26.0255	expressed protein
LOC_Os05g07300	-0.637536	4.01345e-13	7.39009	4.66264	serine/threonine-protein kinase receptor precursor, putative
LOC_Os09g29490	-0.638833	7.70701e-09	10.4079	6.53554	peroxidase precursor, putative
LOC_Os11g20020	-0.638988	5.40389e-07	33.969	21.3869	expressed protein
LOC_Os05g36010	-0.639332	1.89936e-06	6.35177	3.99977	OsSub47 - Putative Subtilisin homologue
LOC_Os03g29760	-0.639708	3.86694e-15	42.0726	26.4463	nuclear transcription factor Y subunit, putative
LOC_Os12g35350	-0.641341	1.88982e-13	12.8914	8.09009	kelch repeat protein, putative
LOC_Os07g01230	-0.642045	2.81428e-05	2.92451	1.84118	expressed protein
LOC_Os08g42870	-0.643794	2.16504e-15	13.1333	8.23536	expressed protein
LOC_Os07g48980	-0.643987	9.09327e-05	5.64024	3.53968	nicotianamine synthase, putative
LOC_Os01g69920	-0.644183	5.43467e-15	31.1272	19.5398	histidine kinase, putative
LOC_Os07g30950	-0.646374	3.55216e-07	7.76541	4.87802	hydroxylase, putative
LOC_Os04g56995	-0.647268	1.39159e-05	8.43016	5.2681	expressed protein
LOC_Os05g43240	-0.64772	4.90087e-07	6.06373	3.7807	jacalin-like lectin domain containing protein
LOC_Os12g07480	-0.649498	2.87762e-05	4.10346	2.56716	TCP family transcription factor, putative
LOC_Os05g14240	-0.650074	7.17905e-14	222.687	139.241	aquaporin protein, putative
LOC_Os08g06010	-0.651988	2.21621e-11	9.22598	5.74263	transporter, major facilitator family, putative
LOC_Os03g41060	-0.652459	4.58242e-05	7.52394	4.69185	GASR2 - Gibberellin-regulated GASA/GAST/Snakin family protein precursor, putative
LOC_Os01g02400	-0.652563	7.91518e-09	4.23653	2.63555	protein kinase domain containing protein
LOC_Os07g15370	-0.652989	1.37595e-12	10.6128	6.60305	metal transporter Nramp6, putative
LOC_Os06g34390	-0.653406	8.39298e-06	4.43611	2.75382	zinc finger, C3HC4 type domain containing protein
LOC_Os02g42020	-0.653863	5.98075e-15	16.1675	10.0871	expressed protein
LOC_Os01g50622	-0.653951	2.63572e-14	41.901	26.116	DNA-binding protein DSP1, putative
LOC_Os02g10780	-0.655301	4.73121e-07	5.91889	3.68011	SPX domain containing protein, putative
LOC_Os03g03790	-0.655567	6.94374e-08	8.20996	5.09553	AMP-binding domain containing protein
LOC_Os03g16670	-0.655585	2.24195e-17	79.6436	49.5444	haloacid dehalogenase-like hydrolase family protein, putative
LOC_Os01g03940	-0.656522	6.93345e-08	16.507	10.2435	expressed protein
LOC_Os04g47140	-0.656763	2.76734e-06	9.1073	5.6579	expressed protein
LOC_Os06g49360	-0.657132	8.97945e-08	5.58238	3.47593	NBS-LRR disease resistance protein, putative
LOC_Os11g34720	-0.658211	3.81455e-10	23.8689	14.7953	Ser/Thr protein phosphatase family protein, putative
LOC_Os07g49330	-0.658287	6.0717e-20	81.6859	50.7518	phospholipase C, putative
LOC_Os03g08960	-0.658354	7.19489e-11	15.6963	9.7123	homeobox associated leucine zipper, putative
LOC_Os01g65140	-0.660323	2.98217e-05	6.45936	4.01085	peptide transporter PTR2, putative
LOC_Os02g01060	-0.661374	2.74859e-05	5.16917	3.20741	harpin-induced protein 1 domain containing protein
LOC_Os11g02070	-0.661978	1.0914e-07	10.2927	6.37759	BTB8 - Bric-a-Brac, Tramtrack, Broad Complex BTB domain
LOC_Os02g22100	-0.662242	5.69084e-18	104.023	64.4293	OsRhmbd6 - Putative Rhomboid homologue
LOC_Os04g01960	-0.662359	1.69429e-06	7.22971	4.47594	expressed protein
LOC_Os04g01310	-0.662574	6.67588e-06	1.95616	1.21126	serine/threonine-protein kinase receptor precursor, putative
LOC_Os03g39710	-0.663214	5.95077e-05	5.74521	3.56369	transporter family protein, putative
LOC_Os10g42900	-0.663595	5.17196e-11	12.5065	7.7505	peptide transporter PTR2, putative
LOC_Os04g40700	-0.66383	7.82055e-11	8.72012	5.38164	steroid nuclear receptor, ligand-binding, putative
LOC_Os02g37834	-0.666445	9.84207e-07	4.99737	3.08694	expressed protein
LOC_Os07g08210	-0.66692	6.11648e-09	8.14264	5.02741	cytidylyltransferase domain containing protein
LOC_Os02g43550	-0.667492	1.05984e-06	9.35861	5.77873	cyclin, putative
LOC_Os07g06600	-0.667753	2.22219e-06	6.38541	3.94493	glutaredoxin, putative
LOC_Os11g28184	-0.672738	1.6771e-07	4.18301	2.56839	expressed protein
LOC_Os05g48360	-0.673665	1.13901e-14	13.7243	8.42532	membrane attack complex component/perforin/complement C9, putative
LOC_Os12g16080	-0.673905	7.40061e-08	2.97725	1.83243	expressed protein
[truncated: 396 more rows]
