# Supplementary material for: Characterization of the cytokinin-responsive transcriptome in rice
Source: BMC Plant Biol. 2016 Dec 8;16:260. doi: 10.1186/s12870-016-0932-z (PMC5146874; doi:10.1186/s12870-016-0932-z)
Supplement: Additional file 8: Table S7. — Genes that were DE in roots and shoots in opposite directions. (XLSX 58 kb) [file 12870_2016_932_MOESM6_ESM.xlsx]

## Sheet: SupplementalTableS-6
Table S6. Genes that were DE in roots and shoots in the same direction.
gene	log2FC roots	RPKM control roots	RPKM roots treated with BA	log2FC shoots	RPKM control shoots	RPKM shoots treated with BA	description
LOC_Os01g10110	8.22799	0.270076	76.7371	8.16479	0.145625	41.3937	cytokinin dehydrogenase precursor, putative, expressed
LOC_Os01g06040	5.32459	0.0350804	1.43623	7.21729	0.0105542	2.09737	expressed protein
LOC_Os07g34260	5.3151	0.0610832	2.30585	1.38473	6.06593	15.4625	chalcone and stilbene synthases, putative, expressed
LOC_Os05g37060	5.12748	0.538454	18.4534	2.08074	0.237752	0.993905	MYB family transcription factor, putative, expressed
LOC_Os04g57720	4.88347	7.37082	205.204	3.94885	5.4662	82.8968	OsRR6 type-A response regulator, expressed
LOC_Os04g44280	4.78092	0.00820058	0.344059	3.83085	0.265716	3.76595	OsRR5 type-A response regulator, expressed
LOC_Os05g37050	4.53796	0.12909	3.14833	2.72685	0.304864	1.99662	MYB family transcription factor, putative, expressed
LOC_Os04g54610	4.51245	11.7023	248.791	2.53627	10.8825	62.1619	expressed protein
LOC_Os02g17780	4.36192	0.253253	4.92371	1.5171	2.63701	7.41089	ent-kaurene synthase, chloroplast precursor, putative, expressed
LOC_Os09g28210	4.24058	4.86209	86.4206	2.4029	1.44716	7.55261	bHelix-loop-helix transcription factor, putative, expressed
LOC_Os12g04500	4.23535	29.5634	525.848	4.12628	14.7498	252.892	response regulator receiver domain containing protein, expressed
LOC_Os03g03034	4.1874	17.377	298.174	2.04885	5.19879	21.0762	flavonol synthase/flavanone 3-hydroxylase, putative, expressed
LOC_Os04g43800	4.18497	2.05604	35.118	1.70294	4.41091	14.1352	phenylalanine ammonia-lyase, putative, expressed
LOC_Os11g04720	3.83668	21.3067	287.042	4.27435	7.0076	133.088	OsRR10 type-A response regulator, expressed
LOC_Os07g26720	3.59688	0.334852	3.81998	2.82423	0.96474	6.7372	OsRR7 type-A response regulator, expressed
LOC_Os10g32930	3.54787	9.9538	108.769	0.907725	9.71779	17.9383	expressed protein
LOC_Os07g39030	3.53312	9.60494	105.838	1.73095	1.29921	4.25094	expressed protein
LOC_Os06g47910	3.38691	1.72766	17.2391	4.53191	0.113068	2.60373	GDSL-like lipase/acylhydrolase, putative, expressed
LOC_Os06g21140	3.33723	0.228472	2.30774	0.59499	77.6064	115.009	glycine-rich cell wall structural protein precursor, putative, expressed
LOC_Os01g56810	3.23485	3.51389	31.3502	2.09507	3.67729	15.3708	cytokinin dehydrogenase precursor, putative, expressed
LOC_Os10g09240	3.16125	1.83156	15.5386	1.11823	1.56091	3.33629	expressed protein
LOC_Os06g11720	3.0498	6.99523	54.4931	2.08459	0.110985	0.463785	cytokinin-O-glucosyltransferase 2, putative, expressed
LOC_Os08g01480	3.01354	1.76631	13.32	2.89142	0.23235	1.68659	cytochrome P450, putative, expressed
LOC_Os04g36070	2.99627	3.18789	24.1518	3.5521	10.3949	119.526	OsRR1 type-A response regulator, expressed
LOC_Os08g04180	2.97561	67.9795	500.972	0.378619	119.942	152.959	tryptophan synthase beta chain 1, putative, expressed
LOC_Os01g66530	2.97268	1.49291	11.0504	2.5167	0.352401	1.99643	ARGOS, putative, expressed
LOC_Os06g46920	2.90265	1.14022	8.03297	0.684801	5.71155	8.99651	dihydroflavonol-4-reductase, putative, expressed
LOC_Os02g46100	2.89942	3.43787	24.4862	2.05326	0.970692	3.95843	RING-H2 finger protein, putative, expressed
LOC_Os02g04170	2.84734	1.49236	10.1831	0.944979	1.05997	2.00646	L-aspartate oxidase 1, putative, expressed
LOC_Os02g35180	2.83773	32.5851	220.114	3.07774	17.5449	145.437	OsRR2 type-A response regulator, expressed
LOC_Os02g40200	2.82635	0.0500307	0.342133	0.972634	1.9596	3.77199	receptor-like protein kinase precursor, putative, expressed
LOC_Os06g34020	2.82436	8.1553	54.7284	1.58934	1.3171	3.91346	glycosyl hydrolases family 17, putative, expressed
LOC_Os09g07440	2.81243	7.20008	47.5984	2.69272	10.8635	68.8211	retrotransposon protein, putative, unclassified, expressed
LOC_Os05g50340	2.78838	5.27818	34.3574	0.953106	66.8281	127.106	MYB family transcription factor, putative, expressed
LOC_Os09g07450	2.73099	27.1107	168.379	2.48767	51.6413	283.667	flavonol synthase, putative, expressed
LOC_Os01g64790	2.72615	0.983446	6.2042	1.1427	2.4927	5.41567	AP2 domain containing protein, expressed
LOC_Os01g44390	2.714	0.0985717	0.630717	0.782331	6.21489	10.5041	MYB family transcription factor, putative, expressed
LOC_Os06g01966	2.66889	0.544842	3.35016	0.501261	17.7951	24.6943	auxin-induced protein 5NG4, putative, expressed
LOC_Os10g28970	2.6674	0.504867	3.03118	1.39232	1.17361	3.03376	BTB6 - Bric-a-Brac, Tramtrack, Broad Complex BTB domain, expressed
LOC_Os03g22200	2.65327	4.68675	27.9693	0.576503	13.147	19.2072	nodulin MtN3 family protein, putative, expressed
LOC_Os01g72330	2.64617	37.0616	218.54	3.13562	15.1221	130.349	OsRR4 type-A response regulator, expressed
LOC_Os08g36860	2.64365	3.12617	18.4051	0.51588	8.93022	12.5366	cytochrome P450, putative, expressed
LOC_Os01g11150	2.63559	0.0654988	0.404404	2.33519	0.18785	0.933065	gibberellin 2-beta-dioxygenase, putative, expressed
LOC_Os01g12580	2.60293	0.577997	3.28892	1.60022	0.238166	0.706929	late embryogenesis abundant protein, putative, expressed
LOC_Os10g32900	2.59619	0.106223	0.618729	1.10683	0.568872	1.21189	CCT motif family protein, expressed
LOC_Os06g08830	2.58025	1.20223	6.68908	1.11122	4.16138	8.81195	UDP-glucoronosyl and UDP-glucosyl transferase, putative, expressed
LOC_Os10g35460	2.56962	16.8107	93.7979	0.788154	10.4808	17.7145	COBRA, putative, expressed
LOC_Os05g08860	2.55256	2.49948	13.8357	1.67654	0.347743	1.10365	expressed protein
LOC_Os02g44090	2.48181	0.227142	1.21216	1.08644	1.51705	3.15859	zinc finger protein, putative, expressed
LOC_Os10g02380	2.43413	10.5565	53.4023	0.919752	19.0436	35.3353	oxidoreductase, aldo/keto reductase family protein, putative, expressed
LOC_Os01g53730	2.42097	39.8604	201.187	1.53024	39.6765	112.891	expressed protein
LOC_Os03g18030	2.40554	1.5945	7.93326	1.01124	2.49014	4.92794	leucoanthocyanidin dioxygenase, putative, expressed
LOC_Os05g13940	2.37384	63.5354	310.367	0.935788	735.186	1378.75	retrotransposon protein, putative, unclassified, expressed
LOC_Os12g04490	2.36096	0.986749	4.7681	1.91144	0.482982	1.78338	expressed protein
LOC_Os03g16170	2.35453	1.16741	5.66714	1.35535	3.1974	8.01856	protein phosphatase 2C, putative, expressed
LOC_Os03g20120	2.31846	19.996	93.3106	0.961355	19.3236	36.8572	glycosyl transferase 8 domain containing protein, putative, expressed
LOC_Os05g06920	2.31013	3.20014	14.8572	0.78338	66.1743	111.937	relA-SpoT like protein RSH4, putative, expressed
LOC_Os03g22820	2.29921	1.18545	5.55269	1.28301	0.499717	1.20116	expressed protein
LOC_Os09g27820	2.29103	0.367512	1.73854	1.06036	20.1788	41.3031	1-aminocyclopropane-1-carboxylate oxidase protein, putative, expressed
LOC_Os04g59200	2.28184	0.435732	2.00472	0.978937	29.2872	56.5615	peroxidase precursor, putative, expressed
LOC_Os02g55600	2.27962	2.90304	13.3466	0.773306	4.27317	7.18914	expressed protein
LOC_Os02g33110	2.27083	25.4833	114.852	0.838241	27.2304	47.748	glycosyl hydrolases, putative, expressed
LOC_Os09g09490	2.20652	1.22658	5.29371	0.762588	0.908311	1.52008	disease resistance protein RPM1, putative, expressed
LOC_Os01g71310	2.20339	8.6261	37.68	2.92317	3.74296	27.8308	cytokinin dehydrogenase precursor, putative, expressed
LOC_Os04g27950	2.15996	11.5471	48.5869	0.665848	6.54413	10.1729	expressed protein
LOC_Os01g53720	2.15282	20.4152	85.5563	1.15961	25.2144	55.3916	expressed protein
LOC_Os11g04710	2.14819	0.929401	3.88004	1.72656	2.68209	8.73626	cytochrome P450, putative, expressed
LOC_Os12g42910	2.13948	0.211075	0.863725	0.787125	0.863645	1.4637	sodium/calcium exchanger protein, putative, expressed
LOC_Os02g05640	2.122	0.377592	1.58107	2.01949	0.759394	3.03808	homeobox associated leucine zipper, putative, expressed
LOC_Os06g03830	2.12191	39.3694	161.445	1.89699	1.88632	6.91149	retinol dehydrogenase, putative, expressed
LOC_Os08g23150	2.10917	40.6764	164.468	0.407894	15.8032	20.5276	indole-3-glycerol phosphate synthase, chloroplast precursor, putative, expressed
LOC_Os04g42520	2.09146	8.85318	35.5837	1.93795	6.59115	24.7415	phosphoribosyl transferase, putative, expressed
LOC_Os05g33940	2.08137	31.7115	125.69	0.52023	24.2347	34.1265	alpha/beta hydrolase fold, putative, expressed
LOC_Os01g07530	2.07324	11.4644	45.1879	0.870581	10.2497	18.3925	uncharacterized glycosyltransferase, putative, expressed
LOC_Os03g01740	2.04929	17.5515	68.4174	0.924548	3.83387	7.15777	expressed protein
LOC_Os06g28720	2.03938	1.17287	4.63954	1.74657	0.666078	2.18618	expressed protein
LOC_Os02g21700	2.01057	4.7242	17.7844	1.00623	4.726	9.29063	STE_MEKK_ste11_MAP3K.8 - STE kinases include homologs to sterile 7, sterile 11 and sterile 20 from yeast, expressed
LOC_Os07g36570	2.01017	1.71149	6.4781	1.5506	0.294998	0.854572	KI domain interacting kinase 1, putative, expressed
LOC_Os06g38764	2.00646	8.27739	31.3096	1.10207	3.8787	8.18954	expressed protein
LOC_Os06g38660	2.00031	16.2025	61.1485	1.31374	4.06873	9.9166	expressed protein
LOC_Os04g44510	1.97745	37.2769	138.32	0.751019	18.7718	31.0343	GEM, putative, expressed
LOC_Os03g55020	1.96809	0.325404	1.18952	3.0075	0.430084	3.39231	UDP-glucoronosyl and UDP-glucosyl transferase domain containing protein, expressed
LOC_Os06g03860	1.95453	18.0785	65.7509	1.48038	9.95288	27.2423	uncharacterized membrane protein, putative, expressed
LOC_Os04g43650	1.94146	1.51343	5.56048	0.625626	16.5102	24.9907	L-allo-threonine aldolase, putative, expressed
LOC_Os07g35750	1.91707	0.767632	2.72058	2.56862	0.140365	0.819568	TKL_IRAK_DUF26-ld.3 - DUF26 kinases have homology to DUF26 containing loci, expressed
LOC_Os03g57640	1.88982	0.820302	2.85338	1.0873	0.526251	1.10159	gibberellin receptor GID1L2, putative, expressed
LOC_Os01g67810	1.88878	2.31669	8.08367	1.18738	0.839828	1.89506	transposon protein, putative, unclassified, expressed
LOC_Os02g10520	1.88277	13.5335	46.7327	2.18313	1.29189	5.77067	OsSub12 - Putative Subtilisin homologue, expressed
LOC_Os04g31630	1.86397	68.7566	236.155	0.506101	61.4043	85.5285	expressed protein
LOC_Os04g28250	1.86317	10.358	35.2204	0.905586	11.4334	20.95	cysteine proteinase inhibitor precursor, putative, expressed
LOC_Os07g44410	1.82866	7.14505	23.8243	1.07414	1.80812	3.7285	WD40-like Beta Propeller Repeat family protein, expressed
LOC_Os01g57560	1.82529	0.298038	0.994597	0.968245	10.4154	20.0042	serine/threonine-protein kinase receptor precursor, putative, expressed
LOC_Os01g53090	1.80376	6.23151	20.4908	2.00124	2.98109	11.6676	pathogen-related protein, putative, expressed
LOC_Os09g27580	1.79754	0.619991	2.02806	0.361335	11.6102	14.6211	potassium transporter, putative, expressed
LOC_Os04g36062	1.7878	4.14798	13.5606	1.87051	15.7457	56.4238	expressed protein
LOC_Os03g18740	1.7598	22.7135	72.3386	0.579854	8.11817	11.9163	oxidoreductase, short chain dehydrogenase/reductase family, putative, expressed
LOC_Os01g66610	1.75897	1.91411	6.09423	0.905738	5.82676	10.7093	serine/threonine-protein kinase receptor precursor, putative, expressed
LOC_Os01g07500	1.74698	23.0926	72.7867	1.10174	6.38231	13.4268	alliin lyase precursor, putative, expressed
LOC_Os10g38940	1.74003	0.728341	2.32416	0.675492	5.28458	8.26008	fatty acid hydroxylase, putative, expressed
LOC_Os04g59160	1.74003	13.0467	40.9144	2.64936	0.101996	0.635704	peroxidase precursor, putative, expressed
LOC_Os08g43334	1.7388	1.62764	5.09838	0.817474	1.47024	2.52963	HSF-type DNA-binding domain containing protein, expressed
LOC_Os07g42370	1.72835	111.578	346.929	0.629886	117.85	178.81	zinc-finger protein, putative, expressed
LOC_Os01g40630	1.68983	15.4059	46.7788	0.500994	161.981	225.056	uncharacterized protein PA4923, putative, expressed
LOC_Os02g40010	1.68709	3.49578	10.6901	3.11866	7.95777	67.8442	phosphoribosyl transferase, putative, expressed
LOC_Os12g10660	1.68678	0.585788	1.81166	1.56873	1.28901	3.73634	B-box zinc finger family protein, putative, expressed
LOC_Os06g07040	1.67942	65.5211	197.463	1.05326	1.09798	2.23865	OsIAA20 - Auxin-responsive Aux/IAA gene family member, expressed
LOC_Os03g55590	1.67872	14.2028	42.7962	0.682325	7.82219	12.3259	MYB family transcription factor, putative, expressed
LOC_Os10g37980	1.67373	26.6607	79.9894	0.500217	44.168	61.2512	prephenate dehydratase domain containing protein, expressed
LOC_Os04g44500	1.67011	23.8262	71.2772	0.786307	6.84618	11.6192	GEM, putative, expressed
LOC_Os11g04409	1.66661	39.9794	119.465	0.811586	11.7463	20.2672	expressed protein
LOC_Os04g45690	1.65081	11.8584	35.0187	0.611947	3.97477	5.97196	B-box zinc finger family protein, putative, expressed
LOC_Os03g03450	1.63315	23.7764	69.206	0.532785	24.0602	34.0777	anthranilate phosphoribosyltransferase, chloroplast precursor, putative, expressed
LOC_Os03g55530	1.58691	0.641743	1.79214	0.696041	1.53023	2.43266	HLS, putative, expressed
LOC_Os05g05060	1.57232	86.0164	242.404	0.748873	40.8346	67.2499	expressed protein
LOC_Os03g60850	1.56971	4.30608	12.1032	1.19056	11.3427	25.3897	peptide transporter PTR2, putative, expressed
LOC_Os11g29740	1.56923	7.64482	21.4509	1.91557	1.11643	4.11629	expressed protein
LOC_Os01g51140	1.56628	0.54493	1.52821	0.866634	1.50493	2.70292	helix-loop-helix DNA-binding domain containing protein, expressed
LOC_Os01g03870	1.56092	4.86182	13.6017	0.609272	2.62155	3.93187	expressed protein
LOC_Os07g37230	1.53835	1.80638	5.00566	1.0919	42.819	89.4511	inositol-1-monophosphatase, putative, expressed
LOC_Os03g19220	1.51178	8.00007	21.4613	0.482796	31.7355	43.3574	expressed protein
LOC_Os04g10350	1.50657	14.1309	37.9002	2.86187	10.7753	76.8243	1-aminocyclopropane-1-carboxylate oxidase homolog 2, putative, expressed
LOC_Os04g33390	1.4966	32.7141	86.4598	0.580271	11.0309	16.1666	prephenate dehydratase domain containing protein, expressed
LOC_Os02g45710	1.48063	12.4737	32.7566	1.71762	5.33321	17.3113	zinc finger, C3HC4 type domain containing protein, expressed
LOC_Os01g41900	1.47633	23.0644	60.7833	0.615578	10.8764	16.378	Myb transcription factor, putative, expressed
LOC_Os04g34600	1.46612	29.6913	77.4082	0.795673	105.886	180.124	abscisic stress-ripening, putative, expressed
LOC_Os03g50860	1.44929	19.0224	48.9107	0.80933	10.116	17.3577	histidine kinase, putative, expressed
LOC_Os10g34230	1.42615	7.53251	19.1252	2.13472	2.79004	11.993	cytokinin dehydrogenase precursor, putative, expressed
LOC_Os12g44110	1.42254	0.876074	2.22147	0.624285	7.81984	11.8338	ligA, putative, expressed
LOC_Os05g16300	1.41763	1.84719	4.62568	1.93894	0.236605	0.901543	expressed protein
LOC_Os05g09440	1.41606	5.21946	13.0556	0.532562	5.91509	8.37661	NADP-dependent malic enzyme, chloroplast precursor, putative, expressed
LOC_Os01g46570	1.41476	21.0667	52.9087	1.04258	30.7283	62.0044	CTP synthase, putative, expressed
LOC_Os04g10530	1.41232	1.05444	2.65168	2.12558	0.41379	1.78316	amidase, putative, expressed
LOC_Os08g38910	1.40851	11.7505	29.2959	0.835242	48.6133	85.0655	caffeoyl-CoA O-methyltransferase, putative, expressed
LOC_Os07g38170	1.39894	75.2527	186.672	1.00438	50.292	98.9303	remorin, putative, expressed
LOC_Os02g32970	1.39699	33.1547	81.8006	0.639546	10.7829	16.4391	hydrolase, alpha/beta fold family protein, putative, expressed
LOC_Os04g37430	1.38211	4.75841	11.6077	0.89055	3.54985	6.45493	lipoxygenase protein, putative, expressed
LOC_Os04g31030	1.38146	50.8308	123.751	0.497794	11.9233	16.4896	nitrate-induced NOI protein, expressed
LOC_Os11g03484	1.37048	10.0043	24.2434	0.651321	6.84441	10.5504	MATE efflux family protein, putative, expressed
LOC_Os01g07870	1.36591	8.48684	20.5841	0.385443	7.00547	8.9735	ABC transporter family protein, putative, expressed
LOC_Os03g31690	1.36584	5.50169	13.3351	1.51316	10.1373	28.3799	GCN5-related N-acetyltransferase, putative, expressed
LOC_Os01g43370	1.35794	18.4607	44.4937	0.744029	20.9199	34.3291	CPuORF17 - conserved peptide uORF-containing transcript, expressed
LOC_Os06g02019	1.35725	2.8818	6.99326	0.960162	2.52971	4.83456	cytochrome P450, putative, expressed
LOC_Os04g49000	1.35497	3.27344	7.93165	1.7205	3.29583	10.6393	zinc finger, C3HC4 type domain containing protein, expressed
LOC_Os05g44210	1.34832	19.7111	47.4085	1.38001	14.6183	37.3338	trehalose-6-phosphate synthase, putative, expressed
LOC_Os04g43680	1.34671	34.9949	83.8529	0.587699	3.78244	5.57608	MYB family transcription factor, putative, expressed
LOC_Os03g14990	1.33903	65.8308	155.934	0.429947	45.2566	59.6916	chorismate synthase 2, chloroplast precursor, putative, expressed
LOC_Os01g43372	1.33643	22.3442	53.0267	0.724042	25.1901	40.7614	expressed protein
LOC_Os08g10260	1.33418	2.29123	5.40366	1.09397	1.37453	2.87846	NBS-LRR disease resistance protein, putative, expressed
LOC_Os12g38150	1.33225	14.0942	33.4995	0.899786	12.4846	22.8164	osmotin, putative, expressed
LOC_Os06g43810	1.33131	7.67525	18.2408	0.888968	21.6762	39.5157	expressed protein
LOC_Os02g51910	1.32863	4.61124	10.9042	2.10714	1.38953	5.88867	cytokinin-O-glucosyltransferase 2, putative, expressed
LOC_Os04g54310	1.32423	0.959642	2.26874	1.25937	3.35735	7.90004	expressed protein
LOC_Os10g03320	1.32074	0.683645	1.60844	0.793753	1.59476	2.69339	UDP-glucoronosyl and UDP-glucosyl transferase domain containing protein, expressed
LOC_Os05g35290	1.31001	49.3886	114.652	0.634681	4.48705	6.83411	phenylalanine ammonia-lyase, putative, expressed
LOC_Os01g08380	1.30977	30.2066	70.4254	0.797491	1.54191	2.62394	transferase family protein, putative, expressed
LOC_Os02g44108	1.29245	32.551	75.0616	2.20823	20.9897	95.0177	expansin precursor, putative, expressed
LOC_Os03g08930	1.27617	5.55669	12.642	1.08662	0.69185	1.44952	helix-loop-helix DNA-binding protein, putative, expressed
LOC_Os01g03390	1.27355	30.6993	69.8216	0.598654	39.5804	58.7771	BBTI7 - Bowman-Birk type bran trypsin inhibitor precursor, expressed
LOC_Os01g04050	1.27016	66.3026	150.771	2.00354	130.783	514.213	BBTI12 - Bowman-Birk type bran trypsin inhibitor precursor, expressed
LOC_Os03g50210	1.26211	6.85971	15.398	0.477947	6.07095	8.27608	DUF292 domain containing protein, expressed
LOC_Os01g61044	1.25054	2.57067	5.73355	0.481145	7.46325	10.2107	transmembrane amino acid transporter protein, putative, expressed
LOC_Os04g43840	1.25002	19.6811	44.3277	1.11545	2.32812	4.93667	possible lysine decarboxylase domain containing protein, expressed
LOC_Os01g41240	1.22764	39.2213	85.6562	1.16428	1.73799	3.81036	hydrolase, alpha/beta fold family domain containing protein, expressed
LOC_Os01g07970	1.22191	9.40688	20.5875	1.01898	5.71507	11.3942	expressed protein
LOC_Os02g13360	1.21532	4.81169	10.5082	0.444118	2.96735	3.961	expressed protein
LOC_Os02g56380	1.21432	0.792904	1.74513	0.685932	1.41593	2.24416	OsWAK21 - OsWAK receptor-like cytoplasmic kinase OsWAK-RLCK, expressed
LOC_Os12g43340	1.21115	17.1734	37.408	1.16032	44.4119	97.203	actin-depolymerizing factor, putative, expressed
LOC_Os08g34510	1.20247	3.49509	7.66648	1.3242	11.0156	27.0525	expressed protein
LOC_Os02g42430	1.2017	2.53937	5.5363	3.06856	2.72897	22.5312	GEM, putative, expressed
LOC_Os07g35810	1.19045	18.5286	39.6824	1.09566	1.12629	2.36552	TKL_IRAK_DUF26-ld.6 - DUF26 kinases have homology to DUF26 containing loci, expressed
LOC_Os02g58170	1.18831	1.1228	2.40307	1.72547	1.61504	5.23654	transposon protein, putative, unclassified, expressed
LOC_Os11g04730	1.18742	4.47756	9.6702	1.62963	2.18796	6.66042	DNA-directed RNA polymerases I, II, and III subunit RPABC1, putative, expressed
LOC_Os01g72570	1.18611	7.20969	15.4732	0.787223	7.28755	12.3149	expressed protein
LOC_Os10g02480	1.17453	7.44913	15.8694	0.754625	33.9397	56.0857	oxidoreductase, aldo/keto reductase family protein, putative, expressed
LOC_Os01g46760	1.17399	5.14579	10.9326	0.983439	6.28267	12.1545	protein phosphatase 2C, putative, expressed
LOC_Os05g39990	1.16284	11.232	23.7586	2.06924	23.8722	98.2411	expansin precursor, putative, expressed
LOC_Os09g36800	1.15518	37.5118	78.4635	0.412064	30.3723	39.5792	3-dehydroquinate synthase, putative, expressed
LOC_Os04g03980	1.15411	11.7103	24.5526	1.25229	1.17708	2.73643	flavin monooxygenase, putative, expressed
LOC_Os08g33110	1.1473	12.0124	24.9555	0.952417	6.01521	11.4087	expressed protein
LOC_Os07g42324	1.14143	3.51111	7.31656	0.735886	7.77662	12.7082	expressed protein
LOC_Os12g43130	1.13875	7.88787	16.4234	0.413658	43.226	56.4403	phytoene synthase, chloroplast precursor, putative, expressed
LOC_Os06g48960	1.13212	45.6777	93.7233	0.491605	46.1062	63.4547	AIG2-like family domain containing protein, expressed
LOC_Os08g36630	1.11889	42.3751	86.267	1.1331	6.72814	14.4415	bifunctional monodehydroascorbate reductase and carbonic anhydrasenectarin-3 precursor, putative, expressed
LOC_Os12g43640	1.11776	18.7874	38.3295	0.700095	4.84535	7.71782	receptor-like protein kinase HAIKU2 precursor, putative, expressed
LOC_Os01g58420	1.11236	20.4629	41.6141	0.618321	15.6094	23.4543	AP2 domain containing protein, expressed
LOC_Os03g06200	1.09418	41.7075	83.8103	0.695795	24.4156	38.8261	aminotransferase, putative, expressed
LOC_Os04g49620	1.08626	21.2381	42.424	0.554496	15.932	22.8859	DUF581 domain containing protein, expressed
LOC_Os03g15020	1.07705	19.5716	38.845	0.44744	29.1093	38.9077	beta-galactosidase precursor, putative, expressed
LOC_Os04g59150	1.05731	287.349	561.713	0.491825	33.799	46.6569	peroxidase precursor, putative, expressed
LOC_Os06g06910	1.05509	11.3494	22.1344	0.688084	6.80407	10.7426	expressed protein
LOC_Os02g55560	1.05206	14.809	28.8328	0.438042	25.663	34.1123	protein phosphatase 2C, putative, expressed
LOC_Os02g32980	1.05159	11.7432	23.0109	0.460929	12.199	16.4238	Cupin domain containing protein, expressed
LOC_Os12g41390	1.04091	38.2316	74.0816	0.531543	30.0476	42.5541	homocysteine S-methyltransferase protein, putative, expressed
LOC_Os07g03170	1.02857	6.51847	12.4252	1.63902	0.539448	1.67163	expressed protein
LOC_Os11g02440	1.0257	32.8969	62.7967	0.550593	89.2928	128.038	chalcone--flavonone isomerase, putative, expressed
LOC_Os04g39880	1.0169	114.263	216.473	0.997582	47.0662	91.9368	Os4bglu12 - beta-glucosidase, exo-beta-glucanase, expressed
LOC_Os05g31740	1.00829	4.64515	8.80156	1.09551	0.422434	0.883837	cytochrome P450 86A2, putative, expressed
LOC_Os01g21560	1.00131	4.93556	9.25663	0.466883	18.1039	24.5461	esterase/lipase/thioesterase family protein, putative, expressed
LOC_Os06g04280	1.00012	112.006	210.439	0.415974	48.3453	63.1894	3-phosphoshikimate 1-carboxyvinyltransferase, chloroplast precursor, putative, expressed
LOC_Os10g01470	0.995788	16.707	31.2723	0.879251	15.3724	27.7791	homeobox associated leucine zipper, putative, expressed
LOC_Os09g23660	0.989023	40.1725	74.7711	0.480704	47.5655	65.0479	ZIM motif family protein, expressed
LOC_Os01g22980	0.988729	3.90565	7.36863	0.379238	61.4412	78.2723	OsSCP3 - Putative Serine Carboxypeptidase homologue, expressed
LOC_Os12g39640	0.983621	7.79242	14.5591	0.713797	4.24095	6.81966	MYB family transcription factor, putative, expressed
LOC_Os05g01470	0.98338	51.1155	94.6566	0.577092	39.9338	58.355	methionine S-methyltransferase, putative, expressed
LOC_Os06g11660	0.966716	7.70995	14.2459	0.979431	16.297	31.4535	phosphate-induced protein 1 conserved region domain containing protein, expressed
LOC_Os08g34210	0.964585	22.2151	40.8735	0.473396	65.8701	89.5851	aldehyde dehydrogenase, putative, expressed
LOC_Os12g14070	0.961149	39.172	71.5674	0.524213	61.4001	86.5648	DnaK family protein, putative, expressed
LOC_Os07g39470	0.946365	30.5455	55.5107	0.687571	36.6236	57.8904	gibberellin response modulator protein, putative, expressed
LOC_Os01g54560	0.943886	17.393	31.4336	0.598295	19.6834	29.2678	trehalose synthase, putative, expressed
LOC_Os10g39130	0.924655	11.4129	20.5419	0.399768	37.4802	48.4401	OsMADS56 - MADS-box family gene with MIKCc type-box, expressed
LOC_Os08g39140	0.918846	131.757	233.534	0.680216	60.2875	94.7443	heat shock protein, putative, expressed
LOC_Os03g58110	0.918335	32.8215	58.0746	0.670254	12.4257	19.3748	uncharacterized protein At4g06744 precursor, putative, expressed
LOC_Os04g57550	0.917537	31.9012	56.4765	0.399735	28.4034	36.7072	amine oxidase, flavin-containing, domain containing protein, expressed
LOC_Os01g57050	0.91561	3.8116	6.80978	1.26754	2.54852	6.02455	expressed protein
LOC_Os01g02010	0.898942	20.1115	35.4582	0.50258	16.1719	22.4682	expressed protein
LOC_Os02g46620	0.898064	3.03746	5.31188	0.879616	4.66922	8.41331	expressed protein
LOC_Os04g45090	0.886079	5.2488	9.10783	0.354688	40.3744	50.5912	cytochrome b561, putative, expressed
LOC_Os01g62290	0.865023	24.9533	42.703	1.02769	9.64794	19.2913	DnaK family protein, putative, expressed
LOC_Os09g29960	0.862013	6.76954	11.5607	0.520711	11.7679	16.5471	dof zinc finger domain containing protein, putative, expressed
LOC_Os02g52550	0.861661	40.6362	69.4365	0.447134	16.4176	21.9276	uncharacterized Cys-rich domain containing protein, putative, expressed
LOC_Os10g36550	0.852402	107.367	182.554	0.387682	77.981	100.013	CRP3 - Cysteine-rich family protein precursor, expressed
LOC_Os09g27500	0.845551	74.4905	126.175	1.52896	0.213237	0.609342	cytochrome P450, putative, expressed
LOC_Os09g29970	0.841068	37.9894	64.2168	0.918233	22.2129	41.1271	TMV-MP30 binding protein 2C, putative, expressed
LOC_Os10g38040	0.838016	44.1074	74.6163	1.2657	3.12102	7.37334	lysM domain containing protein, putative, expressed
LOC_Os07g40986	0.83161	30.7734	51.7018	0.834294	2.05316	3.5997	NAD dependent epimerase/dehydratase family protein, putative, expressed
LOC_Os02g41550	0.829973	18.6427	31.1675	0.817735	21.5138	37.1753	FAD binding domain of DNA photolyase domain containing protein, expressed
LOC_Os08g26880	0.828675	46.9217	78.8322	0.720843	8.25552	13.347	bZIP transcription factor domain containing protein, expressed
LOC_Os06g43430	0.820726	2.8174	4.68851	0.644594	5.80306	8.90554	cytochrome P450, putative, expressed
LOC_Os02g55590	0.820043	22.6453	37.6599	0.561467	27.5226	39.8417	expressed protein
LOC_Os11g29720	0.804943	57.1203	94.2295	2.17712	10.5264	46.5976	cytochrome P450, putative, expressed
LOC_Os02g36390	0.801269	9.90228	16.2289	0.71977	6.12138	9.88214	nucleotide-sugar transporter family protein, putative, expressed
LOC_Os08g01940	0.797015	16.4253	26.7304	0.648211	10.8185	16.5987	non-lysosomal glucosylceramidase, putative, expressed
LOC_Os07g30150	0.785631	4.59868	7.50797	2.30298	1.86044	9.02814	phosphoribosyl transferase, putative, expressed
LOC_Os04g38390	0.779249	35.4329	57.2572	0.486833	44.4	60.9858	wound/stress protein, putative, expressed
LOC_Os05g42350	0.777481	44.97	72.4322	1.00931	59.8194	118.025	ferredoxin--nitrite reductase, putative, expressed
LOC_Os03g61960	0.776703	290.966	468.594	0.490193	48.5717	66.853	2Fe-2S iron-sulfur cluster binding domain containing protein, expressed
LOC_Os01g72340	0.772889	20.8677	33.5212	0.498313	13.501	18.6962	beta-galactosidase, putative, expressed
LOC_Os06g34730	0.770032	21.9143	35.2743	1.83919	4.81622	16.9316	expressed protein
LOC_Os03g32580	0.76266	230.577	368.698	0.370402	68.5033	86.8476	BRASSINOSTEROID INSENSITIVE 1-associated receptor kinase 1 precursor, putative, expressed
LOC_Os08g32970	0.747756	17.2828	27.4655	1.07168	1.18128	2.45037	annexin, putative, expressed
LOC_Os03g53800	0.730765	195.171	303.998	0.564563	237.818	344.833	periplasmic beta-glucosidase precursor, putative, expressed
LOC_Os05g48260	0.729801	9.31185	14.5265	0.696401	1.84539	2.9288	wax synthase, putative, expressed
LOC_Os02g45170	0.721545	9.67178	15.0641	0.809974	13.838	23.7925	helix-loop-helix DNA-binding protein, putative, expressed
LOC_Os12g17090	0.712742	11.935	18.4559	0.444537	4.45896	5.94358	stripe rust resistance protein Yr10, putative, expressed
LOC_Os03g56420	0.708366	13.9822	21.4531	0.526284	22.1224	31.267	expressed protein
LOC_Os03g52284	0.707148	110.694	169.809	2.37028	4.34084	21.9926	expressed protein
LOC_Os12g18630	0.705605	32.9583	50.6126	0.492803	49.6118	68.3887	expressed protein
LOC_Os01g67850	0.69327	45.1171	68.5763	0.465074	38.4962	52.1435	zinc finger, RING-type, putative, expressed
LOC_Os03g16860	0.67796	243.524	364.864	0.688453	80.5965	127.34	DnaK family protein, putative, expressed
LOC_Os09g26780	0.668665	7.42982	11.1318	0.776836	15.5966	26.1479	zinc-finger protein, putative, expressed
LOC_Os03g51610	0.667205	9.45667	14.2293	0.696998	24.7748	39.4378	Inositol 1, 3, 4-trisphosphate 5/6-kinase, putative, expressed
LOC_Os09g23650	0.666499	43.8245	65.2958	0.368757	44.2585	55.989	FAM10 family protein, putative, expressed
LOC_Os07g39520	0.665482	12.1789	18.1287	0.709782	3.77662	6.04931	STE_PAK_Ste20_Slob_Wnk.5 - STE kinases include homologs to sterile 7, sterile 11 and sterile 20 from yeast, expressed
LOC_Os04g45070	0.657343	222.915	331.134	0.406588	617.249	801.733	remorin, putative, expressed
LOC_Os03g15033	0.648032	12.9794	19.1128	0.512643	18.3574	25.6594	expressed protein
LOC_Os11g26850	0.64703	685.844	1009.58	0.373654	429.083	545.554	erythronate-4-phosphate dehydrogenase, putative, expressed
LOC_Os04g54810	0.643045	18.5396	27.2653	0.52415	50.3859	71.035	beta-D-xylosidase, putative, expressed
LOC_Os05g10690	0.642054	13.2403	19.4392	0.618479	6.50522	9.78195	Myb transcription factor, putative, expressed
LOC_Os02g38160	0.639426	11.6144	17.0443	0.43708	16.9386	22.5117	glycosyl transferase family 17 protein, putative, expressed
LOC_Os06g48350	0.633012	133.086	194.047	0.49857	77.1527	106.799	CPuORF14 - conserved peptide uORF-containing transcript, expressed
LOC_Os10g40480	0.631465	34.3706	49.8855	1.41293	0.551177	1.4274	LTPL143 - Protease inhibitor/seed storage/LTP family protein precursor, expressed
LOC_Os06g48355	0.62439	173.071	250.904	0.513588	99.7667	139.55	expressed protein
LOC_Os03g30570	0.618762	25.5727	36.9445	0.488485	20.6452	28.4027	protein of unknown function DUF1675 domain containing protein, expressed
LOC_Os08g04630	0.618533	13.9408	20.0522	0.864272	2.73969	4.87539	external NADH-ubiquinone oxidoreductase 1, mitochondrial precursor, putative, expressed
LOC_Os12g33090	0.615913	9.1385	13.1758	0.737873	2.76342	4.51496	zinc finger family protein, putative, expressed
LOC_Os08g16810	0.611591	18.5762	26.704	0.666362	44.5338	69.272	retrotransposon protein, putative, SINE subclass, expressed
LOC_Os10g40720	0.602999	43.1882	61.83	1.30302	71.8982	174.077	expansin precursor, putative, expressed
LOC_Os01g42234	0.600384	30.6812	43.7561	1.11755	5.015	10.6549	amino acid permease family protein, putative, expressed
LOC_Os02g06890	0.596274	35.2339	50.1256	0.521182	23.0413	32.3761	OTU-like cysteine protease family protein, putative, expressed
LOC_Os06g46284	0.594817	6.28179	8.92064	0.629965	4.99208	7.55979	glycosyl hydrolase, family 31, putative, expressed
LOC_Os03g32314	0.573727	44.3178	62.1174	0.5554	35.2294	50.7876	allene oxide cyclase 4, chloroplast precursor, putative, expressed
LOC_Os05g03610	0.572489	79.7144	111.624	1.23166	31.947	73.5015	phospholipase C, putative, expressed
LOC_Os02g39340	0.562038	12.9039	17.9361	0.538997	19.2366	27.3887	glycine-rich protein, putative, expressed
LOC_Os07g29220	0.518545	15.7595	21.235	0.506941	20.9155	29.1305	Cyclopropane-fatty-acyl-phospholipid synthase, putative, expressed
LOC_Os06g40490	0.514589	14.8314	19.972	0.587229	17.9232	26.3887	glycosyl hydrolases family 17, putative, expressed
LOC_Os01g52550	0.494743	13.423	17.8031	0.707075	16.5308	26.4721	ABC transporter, ATP-binding protein, putative, expressed
LOC_Os02g40030	0.487605	35.1449	46.357	0.372917	22.935	29.1103	transporter family protein, putative, expressed
LOC_Os02g12480	-0.488698	325.368	218.496	-0.360055	39.5575	30.184	expressed protein
LOC_Os09g09930	-0.517209	102.068	67.0004	-1.00008	38.5023	18.8024	heavy metal transport/detoxification protein, putative, expressed
LOC_Os04g53210	-0.517743	78.0804	51.3385	-0.406587	39.4888	29.1645	hydroxyacid oxidase 1, putative, expressed
LOC_Os05g11910	-0.536789	36.7323	23.9339	-0.388972	43.4313	32.5285	GDSL-like lipase/acylhydrolase, putative, expressed
LOC_Os05g39080	-0.55513	8.91147	5.71272	-0.425078	10.0696	7.34855	protein kinase family protein, putative, expressed
LOC_Os09g10054	-0.560161	17.2219	10.9726	-0.411664	12.5947	9.2963	disease resistance protein RPS2, putative, expressed
LOC_Os05g04610	-0.561351	11.3477	7.24608	-0.765678	18.0976	10.4281	ABC transporter, ATP-binding protein, putative, expressed
LOC_Os07g10530	-0.578176	17.2813	10.9458	-0.732623	22.3728	13.1884	carboxyl-terminal peptidase, putative, expressed
LOC_Os01g69050	-0.580989	24.1898	15.2435	-0.364691	37.0664	28.2454	lysine ketoglutarate reductase trans-splicing related 1, putative, expressed
LOC_Os11g45820	-0.581832	20.388	12.8243	-0.358748	32.0591	24.5098	expressed protein
LOC_Os06g22440	-0.58453	13.839	8.70415	-0.621955	18.3464	11.6902	SAM dependent carboxyl methyltransferase, putative, expressed
LOC_Os08g44760	-0.58472	14.8284	9.30227	-0.506445	15.8804	10.9512	domain of unknown function DUF966 domain containing protein, expressed
LOC_Os03g63760	-0.59394	27.2367	16.9675	-0.959582	12.9791	6.53344	glycosyl hydrolases family 16, putative, expressed
LOC_Os03g10140	-0.613211	12.34	7.57563	-0.598492	14.9253	9.64156	ZOS3-04 - C2H2 zinc finger protein, expressed
LOC_Os01g45830	-0.616698	20.2784	12.4137	-0.76001	7.78292	4.50568	sulfate transporter, putative, expressed
LOC_Os05g14240	-0.629849	88.2027	53.6855	-0.650074	222.687	139.241	aquaporin protein, putative, expressed
LOC_Os07g10420	-0.63743	20.2437	12.208	-0.556731	26.4046	17.5701	expressed protein
LOC_Os10g25010	-0.641783	20.7016	12.4969	-0.71562	18.1859	10.8691	OsCML8 - Calmodulin-related calcium sensor protein, expressed
LOC_Os08g02070	-0.642459	64.6222	39.0829	-0.71065	5.35125	3.18227	OsMADS26 - MADS-box family gene with MIKCc type-box, expressed
LOC_Os04g58710	-0.645792	32.6494	19.6532	-0.529558	73.7251	50.1084	AMP-binding domain containing protein, expressed
LOC_Os12g35350	-0.647416	11.4626	6.8858	-0.641341	12.8914	8.09009	kelch repeat protein, putative, expressed
LOC_Os03g53520	-0.656627	17.8334	10.6066	-0.571546	17.6237	11.6371	expressed protein
LOC_Os10g31850	-0.65748	26.6025	15.907	-0.935397	24.4854	12.5958	RING finger and CHY zinc finger domain-containing protein 1, putative, expressed
LOC_Os12g10330	-0.662859	24.3339	14.4363	-0.693297	1.82438	1.09649	NB-ARC domain containing protein, expressed
LOC_Os11g42800	-0.663095	25.7004	15.3175	-0.456931	13.6223	9.74458	kinesin motor domain containing protein, putative, expressed
LOC_Os08g14880	-0.667098	28.2934	16.8225	-0.522265	6.95373	4.74018	transposon protein, putative, unclassified, expressed
LOC_Os04g42620	-0.667806	39.7478	23.5433	-0.583102	57.4781	37.6323	uncharacterized protein At4g06744 precursor, putative, expressed
LOC_Os01g05810	-0.680055	12.7611	7.48356	-0.436408	18.5705	13.459	gamma-glutamyltranspeptidase 1 precursor, putative, expressed
LOC_Os07g07990	-0.690107	71.827	41.9182	-0.556989	15.1405	10.0824	uncharacterized protein At4g06744 precursor, putative, expressed
LOC_Os02g32469	-0.690696	171.249	99.7718	-0.381973	147.447	110.996	expressed protein
LOC_Os03g51030	-0.703596	44.8439	25.953	-0.408711	18.3166	13.5198	phytochrome A, putative, expressed
LOC_Os11g34460	-0.704738	18.8811	10.9134	-0.364763	31.9895	24.3478	OsFBO10 - F-box and other domain containing protein, expressed
LOC_Os11g36160	-0.708632	5.85593	3.37822	-1.00961	4.11785	2.00416	receptor-like protein kinase 2 precursor, putative, expressed
LOC_Os05g07940	-0.719999	25.148	14.3388	-0.475686	18.6498	13.1654	glyoxalase family protein, putative, expressed
LOC_Os04g58160	-0.724834	34.8962	19.8903	-0.510314	18.8087	12.9351	fiber protein Fb34, putative, expressed
LOC_Os05g07740	-0.725812	16.1011	9.19327	-0.824471	2.47652	1.36943	receptor-like protein kinase 2 precursor, putative, expressed
LOC_Os08g15050	-0.727586	24.8485	14.1265	-0.755995	25.3642	14.7186	CCT/B-box zinc finger protein, putative, expressed
LOC_Os12g07480	-0.72838	5.15095	2.92467	-0.649498	4.10346	2.56716	TCP family transcription factor, putative, expressed
LOC_Os01g50622	-0.741193	30.3297	17.1385	-0.653951	41.901	26.116	DNA-binding protein DSP1, putative, expressed
LOC_Os06g50040	-0.773373	61.989	34.1386	-0.451954	15.9781	11.4245	OsSAUR29 - Auxin-responsive SAUR gene family member, expressed
LOC_Os03g28300	-0.776451	64.776	35.4037	-0.892504	38.839	20.5116	protein kinase domain containing protein, expressed
LOC_Os01g25720	-0.789571	4.89894	2.66826	-0.467996	12.7555	9.03309	disease resistance protein RGA4, putative, expressed
LOC_Os01g65080	-0.798894	54.589	29.4798	-0.457272	140.064	100.034	ZOS1-18 - C2H2 zinc finger protein, expressed
LOC_Os09g26310	-0.80286	12.0667	6.48144	-1.15309	4.56071	2.00734	hypro1, putative, expressed
LOC_Os08g44360	-0.812435	49.9696	26.7489	-0.777093	30.2515	17.319	male sterility protein 2, putative, expressed
LOC_Os01g25710	-0.814324	4.74905	2.54352	-0.497048	12.7852	8.87346	transposon protein, putative, CACTA, En/Spm sub-class, expressed
LOC_Os03g03610	-0.81521	22.9169	12.2605	-0.430112	28.83	20.9618	1,3-beta-glucan synthase component domain containing protein, expressed
LOC_Os04g51880	-0.818392	24.4361	13.0949	-0.692445	20.426	12.3745	GHMP kinases ATP-binding protein, putative, expressed
LOC_Os10g30560	-0.821228	19.5437	10.35	-0.676871	3.38613	2.07447	UDP-glucoronosyl and UDP-glucosyl transferase domain containing protein, expressed
LOC_Os08g43190	-0.824207	37.2531	19.9233	-0.459135	178.177	127.205	dehydrogenase, putative, expressed
LOC_Os01g55150	-0.827859	17.6303	9.38355	-0.480059	20.9366	14.6863	bZIP transcription factor domain containing protein, expressed
LOC_Os05g06780	-0.830441	1323.35	704.458	-0.550149	88.7608	59.5195	LTPL104 - Protease inhibitor/seed storage/LTP family protein precursor, expressed
LOC_Os11g20020	-0.833026	37.8568	19.9782	-0.638988	33.969	21.3869	expressed protein
LOC_Os08g42530	-0.834458	8.81773	4.6605	-0.501129	6.30528	4.36429	SFC, putative, expressed
LOC_Os03g01880	-0.845657	26.3448	13.8576	-0.95957	18.7452	9.43056	possible lysine decarboxylase domain containing protein, expressed
LOC_Os02g40500	-0.84611	30.5056	15.9646	-0.375204	34.1568	25.8168	OsGrx_C2.1 - glutaredoxin subgroup I, expressed
LOC_Os07g02460	-0.848014	9.44251	4.92471	-0.720925	17.6641	10.4331	expressed protein
LOC_Os01g11570	-0.850774	26.6732	13.9835	-0.50606	15.2511	10.5415	GDSL-like lipase/acylhydrolase, putative, expressed
LOC_Os05g37950	-0.860771	29.0069	15.0779	-0.924699	20.5067	10.5804	guanylyl cyclase, putative, expressed
LOC_Os01g39770	-0.873036	13.2601	6.79063	-0.933173	12.2398	6.28959	calcineurin B, putative, expressed
LOC_Os05g51610	-0.875915	5.04242	2.58801	-0.990374	3.17289	1.56472	sodium/calcium exchanger protein, putative, expressed
LOC_Os04g16450	-0.878817	65.4101	33.5783	-0.758715	238.821	138.526	aquaporin protein, putative, expressed
LOC_Os06g09350	-0.879443	44.691	22.7944	-0.589007	10.7211	6.98595	expressed protein
LOC_Os01g53800	-0.885788	62.0512	31.6304	-0.960559	7.4322	3.75203	glutamate carboxypeptidase 2, putative, expressed
LOC_Os07g09310	-0.887103	33.6946	17.2306	-0.727888	2.60996	1.53599	thioredoxin, putative, expressed
LOC_Os03g18110	-0.894636	7.07036	3.60039	-0.477734	12.1619	8.55213	proteins of unknown function domain containing protein, putative, expressed
LOC_Os01g11620	-0.9044	11.4652	5.75022	-0.532248	51.1829	34.6789	GDSL-like lipase/acylhydrolase, putative, expressed
LOC_Os09g17329	-0.907547	74.7075	37.408	-0.491575	73.7088	51.4258	expressed protein
LOC_Os02g44630	-0.909653	657.996	329.935	-0.353085	453.014	347.876	aquaporin protein, putative, expressed
LOC_Os04g26870	-0.912083	7.29028	3.64616	-0.377306	38.6246	29.1159	oxidoreductase, aldo/keto reductase family protein, putative, expressed
LOC_Os06g16330	-0.923152	7.53063	3.7531	-0.548682	8.33174	5.58812	BRASSINOSTEROID INSENSITIVE 1-associated receptor kinase 1 precursor, putative, expressed
LOC_Os11g41600	-0.92884	33.6241	16.5837	-0.97696	38.6535	19.1895	expressed protein
LOC_Os10g28680	-0.933656	8.84276	4.36585	-1.41211	10.8644	3.97368	DUF581 domain containing protein, expressed
LOC_Os04g35790	-0.934985	13.9385	6.8604	-0.562955	13.5811	9.01251	GLTP domain containing protein, putative, expressed
LOC_Os08g31510	-0.936881	11.8216	5.81804	-0.560987	53.2081	35.3398	DUF581 domain containing protein, expressed
LOC_Os08g28170	-0.939654	7.44532	3.66763	-0.698431	4.13054	2.49261	nucleobase-ascorbate transporter, putative, expressed
LOC_Os09g16330	-0.952024	34.474	16.7387	-0.947	30.1729	15.3456	pleiotropic drug resistance protein, putative, expressed
LOC_Os10g25150	-0.952662	704.536	342.998	-0.72039	14.5895	8.65612	expressed protein
LOC_Os04g41570	-0.958902	29.912	14.4759	-0.969788	25.3731	12.6893	ethylene-responsive protein related, putative, expressed
LOC_Os06g01620	-0.959545	3.08466	1.48874	-0.558754	9.59451	6.39364	scarecrow, putative, expressed
LOC_Os03g04660	-0.963203	7.53007	3.63175	-0.839441	51.742	28.3506	cytochrome P450 86A1, putative, expressed
LOC_Os04g01960	-0.973405	6.95044	3.33252	-0.662359	7.22971	4.47594	expressed protein
LOC_Os04g39100	-0.984122	9.36008	4.47901	-0.626217	7.68944	4.88944	peroxidase precursor, putative, expressed
LOC_Os01g52710	-0.986128	3.00766	1.4346	-0.78665	7.61027	4.31812	glycosyl transferase 8 domain containing protein, putative, expressed
LOC_Os09g21000	-0.988393	42.7149	20.2295	-0.363905	16.3718	12.472	potassium transporter, putative, expressed
LOC_Os03g05910	-0.99093	13.2933	6.32067	-1.64903	2.80089	0.878199	expressed protein
LOC_Os09g23300	-0.992094	16.0076	7.58625	-0.780393	23.7009	13.5161	integral membrane protein, putative, expressed
LOC_Os01g37910	-0.992095	211.056	99.5776	-0.703074	263.245	158.723	vacuolar-processing enzyme precursor, putative, expressed
LOC_Os09g21740	-1.00696	4.74429	2.21971	-0.611362	10.2355	6.56726	armadillo/beta-catenin repeat family protein, putative, expressed
LOC_Os12g39100	-1.01846	2.83154	1.31588	-0.769534	2.40702	1.387	expressed protein
LOC_Os03g18790	-1.0191	5.75148	2.67034	-0.944567	1.43157	0.72787	SAG20, putative, expressed
LOC_Os04g12010	-1.02438	48.679	22.4476	-0.777911	2.81816	1.61149	glycosyltransferase, putative, expressed
LOC_Os10g37240	-1.03473	29.9636	13.7492	-0.482581	50.1651	35.1906	expressed protein
LOC_Os05g36320	-1.03851	30.3415	13.9458	-0.387893	32.9566	24.6908	expressed protein
LOC_Os01g39110	-1.04455	13.5015	6.15966	-0.455279	10.0548	7.1978	ZOS1-10 - C2H2 zinc finger protein, expressed
LOC_Os02g03840	-1.05166	39.7471	18.0401	-0.941564	36.6706	18.7127	expressed protein
LOC_Os04g51980	-1.05471	8.35184	3.78691	-0.862358	3.79775	2.03907	transferase family domain containing protein, expressed
LOC_Os01g65169	-1.05987	16.8416	7.61757	-0.592787	11.6185	7.55185	proton-dependent oligopeptide transport, putative, expressed
LOC_Os09g20390	-1.06168	5.32343	2.42274	-1.001	13.0634	6.42723	uncharacterized glycosyl hydrolase Rv2006/MT2062, putative, expressed
LOC_Os04g58390	-1.06281	6.7146	3.04463	-0.442108	34.3165	24.7598	allantoinase, putative, expressed
LOC_Os07g41280	-1.06561	21.5909	9.74043	-0.849243	21.061	11.4969	6-phosphogluconolactonase, putative, expressed
LOC_Os04g52390	-1.06937	18.7877	8.43804	-0.737755	13.6468	8.03321	potassium transporter, putative, expressed
LOC_Os03g20870	-1.07062	8.92802	3.98033	-0.832924	5.59931	3.09377	zinc finger, C3HC4 type domain containing protein, expressed
LOC_Os12g16080	-1.08125	2.31512	1.032	-0.673905	2.97725	1.83243	expressed protein
LOC_Os01g69920	-1.08271	65.0841	28.8898	-0.644183	31.1272	19.5398	histidine kinase, putative, expressed
LOC_Os07g49360	-1.08524	5.50415	2.43503	-0.863987	5.86039	3.15929	peroxidase precursor, putative, expressed
LOC_Os01g24430	-1.10892	4.57088	1.99007	-0.951966	2.24293	1.12826	expressed protein
LOC_Os03g46570	-1.1107	11.8493	5.18012	-0.847845	9.53842	5.17497	protein binding protein, putative, expressed
LOC_Os04g20164	-1.12828	36.6891	15.8508	-0.635374	51.0328	32.241	amine oxidase precursor, putative, expressed
LOC_Os07g33480	-1.13153	17.4904	7.5255	-0.481713	15.8065	11.0959	cytochrome P450 domain containing protein, expressed
LOC_Os01g58910	-1.14241	163.233	69.6961	-2.20984	5.13316	1.07585	auxin-induced protein 5NG4, putative, expressed
LOC_Os08g14990	-1.14273	3.72665	1.59269	-0.745757	1.51598	0.886112	receptor-like protein kinase 2 precursor, putative, expressed
LOC_Os02g49720	-1.15443	2.52791	1.06348	-1.55753	5.09899	1.69197	aldehyde dehydrogenase, putative, expressed
LOC_Os07g42160	-1.16838	6.89687	2.88668	-0.538866	6.25036	4.22658	HD domain containing protein, putative, expressed
LOC_Os06g02370	-1.17781	90.8099	37.7766	-0.357983	74.42	56.9431	expressed protein
LOC_Os09g26370	-1.18038	53.9252	22.5775	-1.65396	54.6532	17.0199	DUF581 domain containing protein, expressed
LOC_Os01g67360	-1.18985	20.7488	8.59909	-0.835813	8.54171	4.68922	methyltransferase, putative, expressed
LOC_Os09g25690	-1.19335	35.9082	14.8268	-1.35982	1.66198	0.629095	retrotransposon protein, putative, unclassified, expressed
LOC_Os06g04990	-1.22316	3.96286	1.60721	-2.49217	4.06047	0.692961	early nodulin 93 ENOD93 protein, putative, expressed
LOC_Os05g47700	-1.22676	899.338	363.804	-0.564437	21.7865	14.4179	LTPL152 - Protease inhibitor/seed storage/LTP family protein precursor, expressed
LOC_Os11g25160	-1.23228	1.43107	0.57206	-1.06876	4.48591	2.09153	tropinone reductase 2, putative, expressed
LOC_Os01g54890	-1.23534	10.0826	4.03057	-1.62165	9.057	2.89297	ethylene-responsive transcription factor 2, putative, expressed
LOC_Os04g43990	-1.24252	3.93138	1.55283	-1.05922	15.2442	7.21055	DUF584 domain containing protein, putative, expressed
LOC_Os05g24140	-1.25057	15.4557	6.14112	-0.785765	23.3367	13.2648	tetracycline transporter-like protein 1, putative, expressed
LOC_Os02g01060	-1.25675	16.0542	6.36562	-0.661374	5.16917	3.20741	harpin-induced protein 1 domain containing protein, expressed
LOC_Os07g41400	-1.25933	7.14995	2.81282	-1.03391	10.489	4.96519	EGG APPARATUS-1, putative, expressed
LOC_Os06g48180	-1.26249	87.8288	34.5453	-1.10854	52.3942	23.8173	glycosyl hydrolases family 16, putative, expressed
LOC_Os05g02420	-1.28042	441.494	172.337	-1.32968	23.4152	9.13919	expressed protein
LOC_Os10g14920	-1.29026	35.3602	13.6596	-0.7927	6.53174	3.68567	integral membrane protein DUF6 containing protein, expressed
LOC_Os04g09604	-1.30319	4.73129	1.80445	-0.531494	20.5883	14.0038	O-methyltransferase, putative, expressed
LOC_Os01g65130	-1.30936	3.02893	1.14504	-0.72317	2.02202	1.1991	peptide transporter, putative, expressed
LOC_Os07g33650	-1.31901	4.55248	1.72004	-0.506824	11.1669	7.68863	expressed protein
LOC_Os01g53880	-1.32715	13.8774	5.20798	-0.572613	9.01441	5.94878	OsIAA6 - Auxin-responsive Aux/IAA gene family member, expressed
LOC_Os06g22870	-1.33286	90.8787	34.091	-0.380484	154.934	116.557	OsIAA21 - Auxin-responsive Aux/IAA gene family member, expressed
LOC_Os04g46740	-1.33434	5.04083	1.90586	-0.445659	28.8476	20.7535	pectinesterase, putative, expressed
LOC_Os07g05360	-1.35918	21.3433	7.86136	-1.12619	248.597	111.61	photosystem II 10 kDa polypeptide, chloroplast precursor, putative, expressed
LOC_Os05g16430	-1.36142	5.82244	2.14071	-1.13308	0.588959	0.268327	SHR5-receptor-like kinase, putative, expressed
LOC_Os05g40010	-1.37507	17.2922	6.30053	-0.761003	47.614	27.5381	LTPL17 - Protease inhibitor/seed storage/LTP family protein precursor, expressed
LOC_Os01g37470	-1.37793	6.64842	2.40225	-0.685393	5.76373	3.50298	asp/Glu racemase, putative, expressed
LOC_Os12g16290	-1.37883	5.46321	1.98319	-1.41453	4.53576	1.67456	isoflavone reductase, putative, expressed
LOC_Os01g07770	-1.38582	24.4042	8.82674	-0.746357	5.46923	3.16867	peroxidase precursor, putative, expressed
LOC_Os01g74450	-1.41136	247.496	87.4786	-0.37892	125.85	94.8942	aquaporin protein, putative, expressed
LOC_Os10g22050	-1.41405	591.076	209.735	-0.987024	63.9876	31.7858	expressed protein
LOC_Os11g31190	-1.41557	13.9857	4.94873	-1.35425	2.72039	1.04982	nodulin MtN3 family protein, putative, expressed
LOC_Os09g32944	-1.41946	2.46104	0.865765	-0.623002	6.35805	4.0505	OsSPL18 - SBP-box gene family member, expressed
LOC_Os09g27220	-1.43242	5.54154	1.92597	-0.764116	3.87167	2.22727	ATBRXL3/BRX-LIKE3, putative, expressed
LOC_Os06g32890	-1.43706	0.327849	0.114333	-1.87543	0.165901	0.0435859	retrotransposon protein, putative, Ty3-gypsy subclass, expressed
LOC_Os07g49140	-1.43864	1.30423	0.45436	-0.7634	15.4542	8.9142	expressed protein
LOC_Os10g39936	-1.45455	10.0258	3.43003	-0.965943	11.3344	5.66695	zinc finger, C3HC4 type domain containing protein, expressed
LOC_Os09g27230	-1.46126	23.6502	8.10993	-0.542798	13.6017	9.16953	brevis radix, putative, expressed
LOC_Os01g65140	-1.46242	27.8263	9.52006	-0.660323	6.45936	4.01085	peptide transporter PTR2, putative, expressed
LOC_Os06g48810	-1.46688	13.2466	4.49236	-0.890421	2.25046	1.18714	OsHKT2;1 - Na+ transporter, expressed
LOC_Os08g07970	-1.46853	94.2847	32.0459	-1.06245	11.8745	5.57085	transcription factor, putative, expressed
LOC_Os05g51690	-1.48935	53.3263	17.9393	-0.442502	51.8957	37.3898	CCT motif family protein, expressed
LOC_Os02g51280	-1.50332	2.8773	0.958925	-0.700278	7.87578	4.75811	TCP-domain protein, putative, expressed
LOC_Os12g06280	-1.5048	21.6485	7.1772	-0.749271	6.43992	3.72842	expressed protein
LOC_Os01g36580	-1.52047	6.11202	2.00914	-0.961154	1.99515	1.0016	auxin-induced protein 5NG4, putative, expressed
LOC_Os02g20360	-1.52417	3.55179	1.16957	-0.982879	17.8913	8.87686	tyrosine aminotransferase, putative, expressed
LOC_Os11g47460	-1.52468	247.257	81.3035	-1.50284	7.91005	2.74291	MYB family transcription factor, putative, expressed
LOC_Os01g46810	-1.54808	13.2799	4.27431	-0.573754	18.5792	12.2267	viral A-type inclusion protein repeat containing protein, expressed
LOC_Os04g54474	-1.54933	61.9858	19.9526	-0.980411	15.1931	7.55093	transcription factor, putative, expressed
LOC_Os07g48980	-1.56092	10.3334	3.30233	-0.643987	5.64024	3.53968	nicotianamine synthase, putative, expressed
LOC_Os12g38750	-1.59046	2.61559	0.81299	-0.557885	14.7321	9.79491	nucleotide pyrophosphatase/phosphodiesterase, putative, expressed
LOC_Os01g63460	-1.60163	19.1787	5.94223	-0.470917	9.64717	6.83308	MYB family transcription factor, putative, expressed
LOC_Os04g27190	-1.65071	2.50125	0.737027	-0.766758	11.1826	6.42872	terpene synthase, putative, expressed
LOC_Os03g60430	-1.65347	7.66143	2.28788	-0.583864	8.26325	5.38718	AP2 domain containing protein, expressed
LOC_Os06g14670	-1.66204	2.05691	0.612692	-1.08992	1.63726	0.739166	ODORANT1, putative, expressed
LOC_Os02g56510	-1.67626	152.394	44.9874	-0.426574	5.93777	4.3258	phosphate transporter 1, putative, expressed
LOC_Os07g45570	-1.72211	27.1553	7.73711	-0.635733	41.287	26.0255	expressed protein
LOC_Os08g07490	-1.73893	181.917	51.5912	-0.627802	72.3809	45.8875	expressed protein
LOC_Os05g36010	-1.77	2.80814	0.770439	-0.639332	6.35177	3.99977	OsSub47 - Putative Subtilisin homologue, expressed
LOC_Os03g11734	-1.82004	68.0036	18.1997	-0.835055	2.04766	1.11827	MATE efflux protein, putative, expressed
LOC_Os07g15370	-1.86183	120.57	31.128	-0.652989	10.6128	6.60305	metal transporter Nramp6, putative, expressed
LOC_Os12g32360	-1.86703	51.8137	13.3917	-1.05476	40.1544	18.9143	expressed protein
LOC_Os05g47790	-1.95993	5.53295	1.33908	-0.577486	5.07314	3.33222	expressed protein
LOC_Os03g22620	-1.98872	1.63049	0.389596	-2.12312	23.744	5.35435	terpene synthase family, metal binding domain containing protein, expressed
LOC_Os09g37710	-1.99761	35.7907	8.43772	-0.593691	20.989	13.6348	NIN, putative, expressed
LOC_Os09g02270	-2.04706	20.3429	4.60539	-0.91719	2.96152	1.54761	cyclase family protein, putative, expressed
LOC_Os10g40600	-2.08679	71.7285	15.7479	-0.873058	13.2733	7.12606	peptide transporter PTR2, putative, expressed
LOC_Os01g12130	-2.09888	21.5877	4.75232	-1.34512	3.07025	1.16341	nodulin MtN3 family protein, putative, expressed
LOC_Os03g17480	-2.15308	4.62418	0.974407	-0.803525	4.55334	2.57226	IN2-1 protein, putative, expressed
LOC_Os12g29220	-2.18808	11.0086	2.27671	-1.23212	35.004	14.6141	nodulin MtN3 family protein, putative, expressed
LOC_Os01g67630	-2.19185	4.48255	0.916669	-1.38229	0.577084	0.214073	peptide transporter PTR2, putative, expressed
LOC_Os07g40300	-2.29265	10.9455	2.11419	-1.66124	3.00293	0.95053	ZOS7-10 - C2H2 zinc finger protein, expressed
LOC_Os07g46950	-2.31426	1.70005	0.317123	-1.76115	0.870398	0.248204	ligA, putative, expressed
LOC_Os01g50610	-2.46873	14.04	2.38942	-0.908716	1.9669	1.02842	SAM dependent carboxyl methyltransferase, putative, expressed
LOC_Os01g42690	-2.46935	21.2235	3.61459	-0.990048	2.34482	1.14975	OsPOP2 - Putative Prolyl Oligopeptidase homologue, expressed
LOC_Os02g46460	-2.46975	43.3305	7.38459	-1.17555	3.77717	1.64523	peptide transporter PTR2, putative, expressed
LOC_Os11g26390	-2.51077	4.68613	0.762706	-2.00789	1.80552	0.43545	sulfotransferase domain containing protein, expressed
LOC_Os01g12490	-2.57277	2.65617	0.4269	-1.4289	0.687223	0.246933	flavin monooxygenase, putative, expressed
LOC_Os03g41330	-2.65563	61.1019	9.15283	-1.10763	3.28354	1.49679	DUF260 domain containing protein, putative, expressed
LOC_Os05g31570	-2.67401	0.467688	0.0677966	-0.570464	2.79415	1.84524	disease resistance protein RGA4, putative, expressed
LOC_Os06g28124	-2.70811	11.2559	1.61895	-0.975916	9.20899	4.58956	glycosyltransferase, putative, expressed
LOC_Os02g03570	-2.81626	18.356	2.46368	-0.814389	6.99351	3.89019	hsp20/alpha crystallin family protein, putative, expressed
LOC_Os05g12320	-2.89464	29.7103	3.76054	-2.5786	4.74599	0.772691	nodulin MtN3 family protein, putative, expressed
LOC_Os11g08210	-3.06133	27.6132	3.11154	-0.811619	8.10107	4.53543	no apical meristem protein, putative, expressed
LOC_Os04g46940	-3.10971	36.8566	4.01411	-0.516569	3.70757	2.54078	copper-transporting ATPase 3, putative, expressed
LOC_Os03g42600	-3.24317	3.80413	0.376817	-0.962594	17.5203	8.86135	expressed protein
LOC_Os08g41720	-3.7968	0.509575	0.0299817	-3.23319	0.368411	0.0382149	auxin efflux carrier component, putative, expressed
LOC_Os01g20160	-4.03499	9.54795	0.541489	-1.74502	0.411647	0.122032	OsHKT1;5 - Na+ transporter, expressed
