# Supplementary material for: Characterization of the cytokinin-responsive transcriptome in rice
Source: BMC Plant Biol. 2016 Dec 8;16:260. doi: 10.1186/s12870-016-0932-z (PMC5146874; doi:10.1186/s12870-016-0932-z)
Supplement: Additional file 10: Table S9. — MapMan categories and DE genes from shoots. (XLSX 26 kb) [file 12870_2016_932_MOESM8_ESM.xlsx]

## Sheet: SupplementalTableS-7
Table S7. Genes that were DE in roots and shoots in opposite directions
gene	log2FC roots	RPKM control roots	RPKM roots treated with BA	log2FC shoots	RPKM control shoots	RPKM shoots treated with BA	description
LOC_Os03g03790	4.31808	1.08098	20.1045	-0.655567	8.20996	5.09553	AMP-binding domain containing protein, expressed
LOC_Os01g41810	3.98227	0.617548	9.23482	-0.502755	10.5923	7.35516	cytochrome P450 72A1, putative, expressed
LOC_Os07g48830	3.11832	12.7033	103.379	-1.02108	7.08238	3.42289	glycosyl transferase 8 domain containing protein, putative, expressed
LOC_Os05g27350	2.71449	0.870312	5.45256	-0.82196	3.599	1.99263	expressed protein
LOC_Os11g07980	2.30767	0.622881	2.89593	-0.553916	49.0669	32.693	ion channel nompc, putative, expressed
LOC_Os01g60730	2.18349	13.6464	58.0691	-0.495273	28.8287	19.996	RING-H2 finger protein, putative, expressed
LOC_Os03g55776	1.90691	1.73329	6.25429	-0.437029	254.936	184.5	expressed protein
LOC_Os01g03940	1.76758	5.22304	16.7378	-0.656522	16.507	10.2435	expressed protein
LOC_Os08g31410	1.70017	8.98624	27.3944	-0.507622	34.4067	23.7168	sulfate transporter, putative, expressed
LOC_Os10g38740	1.68886	19.7526	59.6847	-0.437454	14.5188	10.5068	glutathione S-transferase, putative, expressed
LOC_Os02g32520	1.60784	7.55876	21.586	-0.819367	16.0289	8.90272	ERD1 protein, chloroplast precursor, putative, expressed
LOC_Os09g29600	1.55153	3.59403	9.87938	-0.99155	3.65633	1.79067	OsWAK85 - OsWAK receptor-like cytoplasmic kinase OsWAK-RLCK, expressed
LOC_Os12g25170	1.50194	6.55325	17.3648	-0.769645	9.74161	5.57898	NB-ARC domain containing disease resistance protein, putative, expressed
LOC_Os02g40240	1.49641	2.30604	6.1912	-0.558306	172.669	114.877	receptor kinase, putative, expressed
LOC_Os02g36940	1.47704	16.4381	42.9974	-0.493944	22.9527	15.9993	uncharacterized Cys-rich domain containing protein, putative, expressed
LOC_Os12g36910	1.42046	16.5263	41.4426	-0.555796	5.68621	3.77308	calmodulin binding protein, putative, expressed
LOC_Os12g03110	1.35849	2.38912	5.82954	-0.6174	10.7392	6.83019	ZF-HD protein dimerisation region containing protein, expressed
LOC_Os06g13560	1.34317	21.2618	50.5738	-0.7353	10.1315	5.93636	SAM dependent carboxyl methyltransferase, putative, expressed
LOC_Os03g56160	1.33938	6.3122	14.9929	-0.505322	9.56247	6.6181	lectin-like receptor kinase 7, putative, expressed
LOC_Os02g08230	1.33057	2.72696	6.38768	-0.511558	25.6436	17.6011	WAX2, putative, expressed
LOC_Os04g54630	1.30618	3.62756	8.46391	-0.440367	29.4335	21.2438	expressed protein
LOC_Os02g07110	1.30148	3.99986	9.28607	-0.521243	11.49	7.82479	OsSAUR6 - Auxin-responsive SAUR gene family member, expressed
LOC_Os10g35070	1.2858	7.86147	18.0311	-0.928419	10.8747	5.59744	alpha-galactosidase precursor, putative, expressed
LOC_Os09g32730	1.28415	6.47092	14.6736	-1.10303	3.18879	1.44287	zinc finger, C3HC4 type domain containing protein, expressed
LOC_Os05g36270	1.23933	15.447	34.095	-0.825875	13.4667	7.45076	fructose-1,6-bisphosphatase, putative, expressed
LOC_Os01g09640	1.23129	15.2473	33.7249	-0.572431	17.534	11.5703	Myb transcription factor, putative, expressed
LOC_Os10g35644	1.17816	2.35313	5.03061	-0.464863	11.1622	7.93936	expressed protein
LOC_Os02g13510	1.16631	17.1806	36.2181	-0.543749	27.6132	18.5912	receptor-like protein kinase 5 precursor, putative, expressed
LOC_Os01g60280	1.15676	69.5587	145.366	-0.373046	28.791	21.7848	ATP binding protein, putative, expressed
LOC_Os02g16909	1.15147	10.8151	22.7093	-0.862645	12.298	6.62743	dynein light chain type 1 domain containing protein, expressed
LOC_Os12g31860	1.14259	22.7199	47.0323	-0.880083	7.43964	3.96225	ureide permease, putative, expressed
LOC_Os10g34730	1.13148	3.95046	8.13359	-0.805624	4.43683	2.48728	GEM, putative, expressed
LOC_Os12g05420	1.09207	67.473	135.063	-0.531532	16.8315	11.4131	calmodulin-binding protein, putative, expressed
LOC_Os03g06520	1.0393	4.19317	8.13826	-0.339165	36.2482	28.0928	sulfate transporter, putative, expressed
LOC_Os11g02240	1.03349	5.18094	9.95079	-0.710207	4.53931	2.72928	CAMK_KIN1/SNF1/Nim1_like.4 - CAMK includes calcium/calmodulin depedent protein kinases, expressed
LOC_Os03g10950	1.01684	4.43513	8.44961	-0.892367	2.50837	1.32284	protein phosphatase 2C, putative, expressed
LOC_Os01g56200	0.952935	30.8131	55.927	-0.3355	43.1002	33.4798	BTBA2 - Bric-a-Brac,Tramtrack, Broad Complex BTB domain with Ankyrin repeat region, expressed
LOC_Os04g01310	0.924496	5.56448	9.95024	-0.662574	1.95616	1.21126	serine/threonine-protein kinase receptor precursor, putative, expressed
LOC_Os07g29224	0.908447	6.0981	10.7537	-0.413856	6.48587	4.76648	expressed protein
LOC_Os12g41710	0.90336	18.2656	32.0051	-0.867595	7.62716	4.10637	Protein kinase domain containing protein, expressed
LOC_Os05g04170	0.900823	4.99946	8.84107	-0.690194	173.132	105.031	AMP-binding enzyme, putative, expressed
LOC_Os08g38710	0.86109	22.0008	37.3756	-0.365119	12.0171	9.15448	uncharacterized glycosyltransferase, putative, expressed
LOC_Os11g33120	0.857715	34.008	57.7888	-0.835469	12.5974	6.93837	respiratory burst oxidase, putative, expressed
LOC_Os10g38470	0.852547	4.11558	7.00103	-0.75118	3.69612	2.16469	glutathione S-transferase, putative, expressed
LOC_Os01g02400	0.846156	1.46277	2.48925	-0.652563	4.23653	2.63555	protein kinase domain containing protein, expressed
LOC_Os06g50220	0.837831	19.6945	33.0131	-0.470215	12.2766	8.70794	expressed protein
LOC_Os10g37710	0.834084	12.8986	21.5374	-1.11886	3.00936	1.36562	hydrolase, alpha/beta fold family protein, putative, expressed
LOC_Os01g03690	0.831136	3.81856	6.40391	-0.48041	3.77457	2.65201	TKL_IRAK_DUF26-lg.1 - DUF26 kinases have homology to DUF26 containing loci, expressed
LOC_Os08g31980	0.816064	7.52104	12.4894	-1.41187	1.27671	0.464962	trehalose-6-phosphate synthase, putative, expressed
LOC_Os05g41220	0.806272	10.1463	16.7612	-0.777138	10.2115	5.85526	SNF1-related protein kinase regulatory subunit beta-1, putative, expressed
LOC_Os06g40650	0.804211	64.7383	105.601	-0.556013	43.8812	29.2426	copine-1, putative, expressed
LOC_Os06g50390	0.803059	10.6439	17.4414	-0.871231	4.39753	2.36664	eukaryotic aspartyl protease domain containing protein, expressed
LOC_Os09g29490	0.797589	30.0675	49.4289	-0.638833	10.4079	6.53554	peroxidase precursor, putative, expressed
LOC_Os07g10840	0.785618	8.12201	13.0953	-0.923266	37.6127	19.4866	uncharacterized glycosyltransferase, putative, expressed
LOC_Os04g02050	0.761756	7.41558	11.8315	-0.421041	27.7451	20.2787	bifunctional 3-phosphoadenosine 5-phosphosulfate synthetase, putative, expressed
LOC_Os11g02080	0.757698	51.6798	82.3206	-0.829215	4.48287	2.46258	expressed protein
LOC_Os01g09620	0.75659	27.1489	43.1663	-0.757697	16.829	9.77999	zinc finger/CCCH transcription factor, putative, expressed
LOC_Os01g14440	0.754039	35.266	55.7547	-1.12759	6.0821	2.73705	WRKY1, expressed
LOC_Os02g11760	0.752535	6.91459	10.9458	-0.417948	4.2249	3.09468	pleiotropic drug resistance protein, putative, expressed
LOC_Os04g47360	0.733759	9.48336	14.8626	-0.953268	26.3376	13.3385	OsPOP9 - Putative Prolyl Oligopeptidase homologue, expressed
LOC_Os02g51410	0.731905	30.0436	46.848	-0.517333	40.418	27.657	shikimate kinase, putative, expressed
LOC_Os01g37690	0.696201	23.2699	35.3571	-0.515625	35.3641	24.2628	sodium/calcium exchanger protein, putative, expressed
LOC_Os03g61150	0.696148	29.9419	45.6364	-1.28608	7.84092	3.15374	expressed protein
LOC_Os08g35190	0.689596	58.4237	88.7567	-0.568681	56.7111	37.5611	auxin-repressed protein, putative, expressed
LOC_Os04g44300	0.682565	13.342	20.0658	-0.99133	6.19011	3.0594	transposon protein, putative, unclassified, expressed
LOC_Os03g16670	0.674566	389.173	582.115	-0.655585	79.6436	49.5444	haloacid dehalogenase-like hydrolase family protein, putative, expressed
LOC_Os03g56250	0.661644	10.2163	15.2052	-0.705432	12.167	7.31312	LRR receptor-like protein kinase, putative, expressed
LOC_Os02g09850	0.64848	19.8652	29.4137	-1.93948	2.42288	0.60987	expressed protein
LOC_Os09g39740	0.628532	7.77338	11.3622	-0.432948	13.1544	9.53226	ACT domain containing protein, expressed
LOC_Os03g31510	0.626706	31.1568	45.2667	-0.458875	23.9429	17.0863	cysteine proteinase inhibitor 8 precursor, putative, expressed
LOC_Os03g21000	0.593991	21.482	30.5048	-0.627607	89.8829	57.0926	thioredoxin, putative, expressed
LOC_Os08g33750	0.577294	46.798	65.9793	-0.46748	23.9122	16.9531	myb-like DNA-binding domain containing protein, expressed
LOC_Os05g40270	0.570765	50.9981	71.2983	-0.40706	136.27	100.672	expressed protein
LOC_Os03g04110	0.56268	34.3993	47.7143	-0.713175	20.4097	12.2097	lysM domain-containing GPI-anchored protein precursor, putative, expressed
LOC_Os01g52110	0.559818	22.6541	31.5209	-0.583439	67.658	44.2313	RING finger and CHY zinc finger domain-containing protein 1, putative, expressed
LOC_Os03g14610	0.542494	25.9471	35.6578	-0.329052	38.7865	30.2288	HVA22, putative, expressed
LOC_Os04g35240	-0.49414	36.922	24.7372	0.929395	10.5123	19.6489	CAMK_CAMK_like.25 - CAMK includes calcium/calmodulin depedent protein kinases, expressed
LOC_Os03g60620	-0.508619	82.4828	54.622	0.513162	61.8792	86.5664	DnaK family protein, putative, expressed
LOC_Os01g16040	-0.527856	17.2877	11.3194	0.427558	24.4296	32.1424	mitochondrial carrier protein, putative, expressed
LOC_Os06g39260	-0.568036	47.3273	30.0406	0.667404	27.3889	42.6069	solute carrier family 35 member B1, putative, expressed
LOC_Os05g50750	-0.623632	119.167	72.9956	0.992133	8.22966	16.0336	AAA family ATPase, putative, expressed
LOC_Os01g12000	-0.628237	73.594	44.7977	1.65316	0.974523	2.99181	expressed protein
LOC_Os01g69080	-0.637296	17.3555	10.5646	0.406108	59.4799	77.2153	acyl-desaturase, chloroplast precursor, putative, expressed
LOC_Os01g16450	-0.638033	44.5561	27.0108	0.688926	7.82437	12.3625	peroxidase precursor, putative, expressed
LOC_Os11g25560	-0.674533	20.2476	11.9466	0.467662	15.9631	21.6459	BHLH transcription factor, putative, expressed
LOC_Os06g05740	-0.676375	48.3178	28.5433	0.484348	20.9835	28.7576	expressed protein
LOC_Os06g49880	-0.68501	52.6671	30.8204	0.749452	5.25118	8.63218	B-box zinc finger family protein, putative, expressed
LOC_Os12g41810	-0.695487	5.26058	3.05666	0.449663	5.74555	7.69724	expressed protein
LOC_Os03g20900	-0.708768	17.1065	9.90113	0.508335	7.90175	11.004	Myb transcription factor, putative, expressed
LOC_Os06g20150	-0.71276	49.8913	28.5606	0.558915	10.0015	14.4746	peroxidase precursor, putative, expressed
LOC_Os03g15690	-0.728004	7.33698	4.17681	0.52417	6.87306	9.67755	phosphate carrier protein, mitochondrial precursor, putative, expressed
LOC_Os04g36670	-0.733035	38.1941	21.6357	0.818762	1.30986	2.27661	expressed protein
LOC_Os02g07820	-0.735109	58.525	33.1403	0.479279	8.92634	12.213	DUF581 domain containing protein, expressed
LOC_Os02g02410	-0.738453	359.955	203.081	0.447431	170.309	227.555	DnaK family protein, putative, expressed
LOC_Os03g22490	-0.740064	54.2252	30.5562	0.627849	32.3722	49.112	heavy metal-associated domain containing protein, expressed
LOC_Os06g08440	-0.785604	7.74656	4.2253	0.707955	6.49449	10.4099	two-component response regulator, putative, expressed
LOC_Os04g34230	-0.809911	16.0481	8.67133	0.823949	2.22754	3.88513	RING-H2 finger protein, putative, expressed
LOC_Os10g36650	-0.842491	61.8123	32.4662	0.430719	48.9039	64.5743	actin, putative, expressed
LOC_Os03g58800	-0.873975	39.8581	20.5591	0.529865	5.58021	7.88392	ATPase, putative, expressed
LOC_Os04g32920	-0.896975	99.987	50.1968	0.764992	11.2615	18.7581	potassium transporter, putative, expressed
LOC_Os08g32960	-0.919993	6.25112	3.12454	0.735339	2.5035	4.06879	endonuclease/exonuclease/phosphatase family domain containing protein, expressed
LOC_Os08g39860	-0.959111	5.96499	2.90633	0.485058	41.4538	56.8363	Os8bglu27 - beta-glucosidase homologue, similar to Os4bglu12 exoglucanase, expressed
LOC_Os08g42080	-0.97307	9.52418	4.60047	3.23689	2.07898	19.227	ACR5, putative, expressed
LOC_Os03g49830	-0.98287	16.9101	8.07249	2.30303	5.15551	25.0081	expressed protein
LOC_Os09g11460	-0.991431	27.2254	12.9295	0.613534	27.2725	40.9094	AP2 domain containing protein, expressed
LOC_Os03g20440	-1.03802	16.697	7.6798	1.1175	1.17124	2.49353	VQ domain containing protein, putative, expressed
LOC_Os01g55240	-1.04865	58.4282	26.7045	0.962177	10.081	19.2689	gibberellin 2-beta-dioxygenase, putative, expressed
LOC_Os06g06440	-1.05195	1.73015	0.792264	1.02981	5.29007	10.576	ABC transporter, ATP-binding protein, putative, expressed
LOC_Os07g48020	-1.05379	25.7992	11.6809	0.668221	25.4251	39.6388	peroxidase precursor, putative, expressed
LOC_Os03g02400	-1.08581	16.4407	7.31712	0.77278	4.94564	8.26856	plastocyanin-like domain containing protein, putative, expressed
LOC_Os01g08460	-1.19843	10.7992	4.45532	0.370272	53.9672	68.4204	TMS membrane protein/tumour differentially expressed protein, putative, expressed
LOC_Os12g34890	-1.21056	20.8234	8.51514	0.409395	62.6257	81.415	acyl carrier protein, putative, expressed
LOC_Os10g17260	-1.21874	7.60343	3.07761	0.553342	11.334	16.3037	cytochrome P450, putative, expressed
LOC_Os01g65830	-1.23394	3.8236	1.51939	1.77199	0.600315	2.02454	acyl-desaturase, chloroplast precursor, putative, expressed
LOC_Os01g45140	-1.27421	18.7532	7.27127	1.66333	1.18426	3.68013	anthocyanin 3-O-beta-glucosyltransferase, putative, expressed
LOC_Os01g66890	-1.30763	13.2601	5.07239	0.579405	14.2596	20.8896	BTBZ1 - Bric-a-Brac, Tramtrack, and Broad Complex BTB domain with TAZ zinc finger and Calmodulin-binding domains, expressed
LOC_Os08g28240	-1.39244	4.87811	1.74823	1.82044	0.274924	0.9447	carotenoid cleavage dioxygenase, putative, expressed
LOC_Os03g12290	-1.44513	121.839	41.6806	0.755892	9.96359	16.5203	glutamine synthetase, catalytic domain containing protein, expressed
LOC_Os06g06430	-1.5899	10.1789	3.18656	1.14955	2.05827	4.46071	expressed protein
LOC_Os04g45860	-1.61849	10.8885	3.33032	0.864546	7.99184	14.2408	transposon protein, putative, unclassified, expressed
LOC_Os07g06860	-1.6202	9.10771	2.77951	2.61015	0.426635	2.5708	gibberellin receptor GID1L2, putative, expressed
LOC_Os06g12310	-1.62382	50.0345	15.2729	0.385223	50.3742	64.5189	aquaporin protein, putative, expressed
LOC_Os01g70970	-1.63678	9.50871	2.87211	1.93859	4.96636	18.6533	protein kinase, putative, expressed
LOC_Os03g21480	-1.75363	72.843	20.4159	0.96606	1.38558	2.6545	HAD superfamily phosphatase, putative, expressed
LOC_Os05g51240	-2.00681	2.38466	0.562082	1.24042	7.71935	17.9198	hydrolase, alpha/beta fold family domain containing protein, expressed
LOC_Os04g54900	-2.03306	7.13861	1.64449	1.77821	4.09286	13.7382	bHLH family protein, putative, expressed
LOC_Os01g22660	-2.0827	36.6769	8.14745	0.612007	5.73415	8.58233	GDSL-like lipase/acylhydrolase, putative, expressed
LOC_Os05g32420	-2.44836	10.2546	1.76738	1.90586	0.506817	1.87714	expressed protein
LOC_Os11g05470	-2.54443	115.549	18.714	2.06808	2.17117	8.935	RCN1 Centroradialis-like1 homogous to TFL1 gene; contains Pfam profile PF01161: Phosphatidylethanolamine-binding protein, expressed
LOC_Os01g22670	-2.76931	136.905	18.7617	0.746248	2.81001	4.61972	fruit bromelain precursor, putative, expressed
LOC_Os08g33300	-4.70557	2.31079	0.0843354	4.12885	0.0181382	0.343234	cytochrome P450 72A1, putative, expressed
