# Supplementary material for: Characterization of the cytokinin-responsive transcriptome in rice
Source: BMC Plant Biol. 2016 Dec 8;16:260. doi: 10.1186/s12870-016-0932-z (PMC5146874; doi:10.1186/s12870-016-0932-z)
Supplement: Additional file 11: Table S10. — Primers used in the NanoString analysis. (XLSX 44 kb) [file 12870_2016_932_MOESM9_ESM.xlsx]

## Sheet: SupplementalTableS-8
Table S8. MapMan categories of genes differentialy expressed in response to cytokinin in roots
category	% of genes DE	direction	gene	description
transport.Major Intrinsic Proteins.PIP	84.6	-1	LOC_Os02g41860	aquaporin protein, putative, expressed
transport.Major Intrinsic Proteins.PIP	84.6	-1	LOC_Os02g44630	aquaporin protein, putative, expressed
transport.Major Intrinsic Proteins.PIP	84.6	-1	LOC_Os02g57720	aquaporin protein, putative, expressed
transport.Major Intrinsic Proteins.PIP	84.6	1	LOC_Os03g64330	aquaporin protein, putative, expressed
transport.Major Intrinsic Proteins.PIP	84.6	-1	LOC_Os04g16450	aquaporin protein, putative, expressed
transport.Major Intrinsic Proteins.PIP	84.6	-1	LOC_Os04g44060	aquaporin protein, putative, expressed
transport.Major Intrinsic Proteins.PIP	84.6	-1	LOC_Os04g47220	aquaporin protein, putative, expressed
transport.Major Intrinsic Proteins.PIP	84.6	-1	LOC_Os07g26630	aquaporin protein, putative, expressed
transport.Major Intrinsic Proteins.PIP	84.6	-1	LOC_Os07g26640	aquaporin protein, putative, expressed
transport.Major Intrinsic Proteins.PIP	84.6	-1	LOC_Os07g26660	aquaporin protein, putative, expressed
transport.Major Intrinsic Proteins.PIP	84.6	-1	LOC_Os07g26690	aquaporin protein, putative, expressed
RNA.regulation of transcription.ARR	58.8	-1	LOC_Os01g67770	two-component response regulator, putative, expressed
RNA.regulation of transcription.ARR	58.8	1	LOC_Os01g72330	OsRR4 type-A response regulator, expressed
RNA.regulation of transcription.ARR	58.8	1	LOC_Os02g35180	OsRR2 type-A response regulator, expressed
RNA.regulation of transcription.ARR	58.8	1	LOC_Os04g36070	OsRR1 type-A response regulator, expressed
RNA.regulation of transcription.ARR	58.8	1	LOC_Os04g44280	OsRR5 type-A response regulator, expressed
RNA.regulation of transcription.ARR	58.8	1	LOC_Os04g57720	OsRR6 type-A response regulator, expressed
RNA.regulation of transcription.ARR	58.8	-1	LOC_Os06g08440	two-component response regulator, putative, expressed
RNA.regulation of transcription.ARR	58.8	1	LOC_Os07g26720	OsRR7 type-A response regulator, expressed
RNA.regulation of transcription.ARR	58.8	1	LOC_Os11g04720	OsRR10 type-A response regulator, expressed
RNA.regulation of transcription.ARR	58.8	1	LOC_Os12g04500	response regulator receiver domain containing protein, expressed
DNA.synthesis/chromatin structure.histone	45	-1	LOC_Os01g05610	Core histone H2A/H2B/H3/H4 domain containing protein, putative, expressed
DNA.synthesis/chromatin structure.histone	45	-1	LOC_Os01g05630	Core histone H2A/H2B/H3/H4 domain containing protein, putative, expressed
DNA.synthesis/chromatin structure.histone	45	-1	LOC_Os01g05970	OsFBO1 - F-box and other domain containing protein, expressed
DNA.synthesis/chromatin structure.histone	45	-1	LOC_Os01g06010	Core histone H2A/H2B/H3/H4 domain containing protein, putative, expressed
DNA.synthesis/chromatin structure.histone	45	-1	LOC_Os01g31800	Core histone H2A/H2B/H3/H4 domain containing protein, putative, expressed
DNA.synthesis/chromatin structure.histone	45	-1	LOC_Os01g64640	histone H3, putative, expressed
DNA.synthesis/chromatin structure.histone	45	-1	LOC_Os03g02780	Core histone H2A/H2B/H3/H4 domain containing protein, putative, expressed
DNA.synthesis/chromatin structure.histone	45	-1	LOC_Os03g06670	Core histone H2A/H2B/H3/H4 domain containing protein, putative, expressed
DNA.synthesis/chromatin structure.histone	45	-1	LOC_Os03g17100	Core histone H2A/H2B/H3/H4 domain containing protein, putative, expressed
DNA.synthesis/chromatin structure.histone	45	-1	LOC_Os04g34240	histone H3, putative, expressed
DNA.synthesis/chromatin structure.histone	45	-1	LOC_Os04g49420	Core histone H2A/H2B/H3/H4 domain containing protein, putative, expressed
DNA.synthesis/chromatin structure.histone	45	-1	LOC_Os05g02300	Core histone H2A/H2B/H3/H4 domain containing protein, putative, expressed
DNA.synthesis/chromatin structure.histone	45	-1	LOC_Os05g36280	histone H3, putative, expressed
DNA.synthesis/chromatin structure.histone	45	-1	LOC_Os05g38740	Core histone H2A/H2B/H3/H4 domain containing protein, putative, expressed
DNA.synthesis/chromatin structure.histone	45	-1	LOC_Os05g39050	Core histone H2A/H2B/H3/H4 domain containing protein, putative, expressed
DNA.synthesis/chromatin structure.histone	45	-1	LOC_Os05g49860	Core histone H2A/H2B/H3/H4 domain containing protein, putative, expressed
DNA.synthesis/chromatin structure.histone	45	-1	LOC_Os06g04020	histone H1, putative, expressed
DNA.synthesis/chromatin structure.histone	45	-1	LOC_Os06g06460	histone H3, putative, expressed
DNA.synthesis/chromatin structure.histone	45	-1	LOC_Os06g06510	histone H3, putative, expressed
DNA.synthesis/chromatin structure.histone	45	-1	LOC_Os07g36130	core histone H2A/H2B/H3/H4, putative, expressed
DNA.synthesis/chromatin structure.histone	45	-1	LOC_Os07g36500	Core histone H2A/H2B/H3/H4 domain containing protein, putative, expressed
DNA.synthesis/chromatin structure.histone	45	-1	LOC_Os08g33100	core histone H2A/H2B/H3/H4, putative, expressed
DNA.synthesis/chromatin structure.histone	45	-1	LOC_Os08g38300	Core histone H2A/H2B/H3/H4 domain containing protein, putative, expressed
DNA.synthesis/chromatin structure.histone	45	-1	LOC_Os09g26340	Core histone H2A/H2B/H3/H4 domain containing protein, putative, expressed
DNA.synthesis/chromatin structure.histone	45	-1	LOC_Os10g28230	Core histone H2A/H2B/H3/H4 domain containing protein, putative, expressed
DNA.synthesis/chromatin structure.histone	45	-1	LOC_Os11g05730	histone H3, putative, expressed
DNA.synthesis/chromatin structure.histone	45	-1	LOC_Os12g34510	Core histone H2A/H2B/H3/H4 domain containing protein, putative, expressed
RNA.regulation of transcription.WRKY domain transcription factor family	43.9	1	LOC_Os01g14440	WRKY1, expressed
RNA.regulation of transcription.WRKY domain transcription factor family	43.9	1	LOC_Os01g40260	WRKY77, expressed
RNA.regulation of transcription.WRKY domain transcription factor family	43.9	1	LOC_Os01g43650	WRKY11, expressed
RNA.regulation of transcription.WRKY domain transcription factor family	43.9	1	LOC_Os01g46800	WRKY15, expressed
RNA.regulation of transcription.WRKY domain transcription factor family	43.9	1	LOC_Os01g51690	WRKY26, expressed
RNA.regulation of transcription.WRKY domain transcription factor family	43.9	1	LOC_Os01g53260	WRKY23, expressed
RNA.regulation of transcription.WRKY domain transcription factor family	43.9	1	LOC_Os01g60490	WRKY22, expressed
RNA.regulation of transcription.WRKY domain transcription factor family	43.9	1	LOC_Os01g60520	WRKY116, expressed
RNA.regulation of transcription.WRKY domain transcription factor family	43.9	1	LOC_Os01g60600	WRKY108, expressed
RNA.regulation of transcription.WRKY domain transcription factor family	43.9	1	LOC_Os01g60640	WRKY21, expressed
RNA.regulation of transcription.WRKY domain transcription factor family	43.9	1	LOC_Os01g61080	WRKY24, expressed
RNA.regulation of transcription.WRKY domain transcription factor family	43.9	1	LOC_Os02g08440	WRKY71, expressed
RNA.regulation of transcription.WRKY domain transcription factor family	43.9	1	LOC_Os02g15880	CPuORF16 - conserved peptide uORF-containing transcript, expressed
RNA.regulation of transcription.WRKY domain transcription factor family	43.9	1	LOC_Os02g26430	WRKY42, expressed
RNA.regulation of transcription.WRKY domain transcription factor family	43.9	1	LOC_Os03g21710	WRKY79, expressed
RNA.regulation of transcription.WRKY domain transcription factor family	43.9	1	LOC_Os03g45450	WRKY60, expressed
RNA.regulation of transcription.WRKY domain transcription factor family	43.9	-1	LOC_Os03g53050	WRKY121, expressed
RNA.regulation of transcription.WRKY domain transcription factor family	43.9	1	LOC_Os03g55080	WRKY3, expressed
RNA.regulation of transcription.WRKY domain transcription factor family	43.9	-1	LOC_Os03g58420	WRKY6, expressed
RNA.regulation of transcription.WRKY domain transcription factor family	43.9	1	LOC_Os04g51560	WRKY68, expressed
RNA.regulation of transcription.WRKY domain transcription factor family	43.9	1	LOC_Os05g09020	WRKY67, expressed
RNA.regulation of transcription.WRKY domain transcription factor family	43.9	1	LOC_Os05g14370	WRKY82, expressed
RNA.regulation of transcription.WRKY domain transcription factor family	43.9	1	LOC_Os05g25770	WRKY45, expressed
RNA.regulation of transcription.WRKY domain transcription factor family	43.9	1	LOC_Os05g27730	WRKY53, expressed
RNA.regulation of transcription.WRKY domain transcription factor family	43.9	1	LOC_Os05g39720	WRKY70, expressed
RNA.regulation of transcription.WRKY domain transcription factor family	43.9	1	LOC_Os05g40060	WRKY48, expressed
RNA.regulation of transcription.WRKY domain transcription factor family	43.9	1	LOC_Os05g40070	WRKY84, expressed
RNA.regulation of transcription.WRKY domain transcription factor family	43.9	1	LOC_Os05g46020	WRKY7, expressed
RNA.regulation of transcription.WRKY domain transcription factor family	43.9	1	LOC_Os05g49100	WRKY49, expressed
RNA.regulation of transcription.WRKY domain transcription factor family	43.9	1	LOC_Os05g49620	WRKY19, expressed
RNA.regulation of transcription.WRKY domain transcription factor family	43.9	1	LOC_Os06g06360	WRKY113, expressed
RNA.regulation of transcription.WRKY domain transcription factor family	43.9	1	LOC_Os06g44010	WRKY28, expressed
RNA.regulation of transcription.WRKY domain transcription factor family	43.9	1	LOC_Os07g48260	WRKY47, expressed
RNA.regulation of transcription.WRKY domain transcription factor family	43.9	1	LOC_Os08g29660	WRKY69, expressed
RNA.regulation of transcription.WRKY domain transcription factor family	43.9	1	LOC_Os09g16510	WRKY74, expressed
RNA.regulation of transcription.WRKY domain transcription factor family	43.9	1	LOC_Os09g25060	WRKY76, expressed
RNA.regulation of transcription.WRKY domain transcription factor family	43.9	1	LOC_Os09g25070	WRKY62, expressed
RNA.regulation of transcription.WRKY domain transcription factor family	43.9	-1	LOC_Os10g18099	WRKY18, expressed
RNA.regulation of transcription.WRKY domain transcription factor family	43.9	1	LOC_Os11g02470	WRKY52, expressed
RNA.regulation of transcription.WRKY domain transcription factor family	43.9	1	LOC_Os11g02530	WRKY40, expressed
RNA.regulation of transcription.WRKY domain transcription factor family	43.9	1	LOC_Os11g29870	WRKY72, expressed
RNA.regulation of transcription.WRKY domain transcription factor family	43.9	1	LOC_Os12g02400	WRKY114, expressed
RNA.regulation of transcription.WRKY domain transcription factor family	43.9	1	LOC_Os12g02450	WRKY64, expressed
misc.plastocyanin-like	41.5	-1	LOC_Os01g57690	early nodulin 20 precursor, putative, expressed
misc.plastocyanin-like	41.5	1	LOC_Os02g49850	plastocyanin-like domain containing protein, putative, expressed
misc.plastocyanin-like	41.5	1	LOC_Os02g52180	plastocyanin-like domain containing protein, putative, expressed
misc.plastocyanin-like	41.5	-1	LOC_Os03g02400	plastocyanin-like domain containing protein, putative, expressed
misc.plastocyanin-like	41.5	1	LOC_Os03g15340	plastocyanin-like domain containing protein, putative, expressed
misc.plastocyanin-like	41.5	1	LOC_Os03g50160	plastocyanin-like domain containing protein, putative, expressed
misc.plastocyanin-like	41.5	-1	LOC_Os03g55120	plastocyanin-like domain containing protein, putative, expressed
misc.plastocyanin-like	41.5	1	LOC_Os04g46120	plastocyanin-like domain containing protein, putative, expressed
misc.plastocyanin-like	41.5	-1	LOC_Os04g53710	plastocyanin-like domain containing protein, putative, expressed
misc.plastocyanin-like	41.5	1	LOC_Os06g11310	plastocyanin-like domain containing protein, putative, expressed
misc.plastocyanin-like	41.5	1	LOC_Os06g11490	plastocyanin-like domain containing protein, putative, expressed
misc.plastocyanin-like	41.5	-1	LOC_Os06g15600	plastocyanin-like domain containing protein, putative, expressed
misc.plastocyanin-like	41.5	1	LOC_Os06g46740	early nodulin 20 precursor, putative, expressed
misc.plastocyanin-like	41.5	-1	LOC_Os07g01440	plastocyanin-like domain containing protein, putative, expressed
misc.plastocyanin-like	41.5	-1	LOC_Os07g02200	plastocyanin-like domain containing protein, putative, expressed
misc.plastocyanin-like	41.5	1	LOC_Os07g38290	plastocyanin-like domain containing protein, putative, expressed
misc.plastocyanin-like	41.5	1	LOC_Os08g04340	plastocyanin-like domain containing protein, putative, expressed
misc.plastocyanin-like	41.5	1	LOC_Os08g04350	plastocyanin-like domain containing protein, putative, expressed
misc.plastocyanin-like	41.5	1	LOC_Os08g04360	plastocyanin-like domain containing protein, putative, expressed
misc.plastocyanin-like	41.5	1	LOC_Os08g37660	plastocyanin-like domain containing protein, putative, expressed
misc.plastocyanin-like	41.5	1	LOC_Os09g38540	plastocyanin-like domain containing protein, putative, expressed
misc.plastocyanin-like	41.5	1	LOC_Os09g39940	plastocyanin-like domain containing protein, putative, expressed
misc.peroxidases	39.1	-1	LOC_Os01g07770	peroxidase precursor, putative, expressed
misc.peroxidases	39.1	-1	LOC_Os01g16450	peroxidase precursor, putative, expressed
misc.peroxidases	39.1	-1	LOC_Os01g18970	peroxidase precursor, putative, expressed
misc.peroxidases	39.1	1	LOC_Os01g36240	peroxidase precursor, putative, expressed
misc.peroxidases	39.1	-1	LOC_Os01g51550	peroxidase family protein, expressed
misc.peroxidases	39.1	1	LOC_Os01g73200	peroxidase precursor, putative, expressed
misc.peroxidases	39.1	1	LOC_Os02g06630	peroxidase precursor, putative, expressed
misc.peroxidases	39.1	-1	LOC_Os02g14430	peroxidase precursor, putative, expressed
misc.peroxidases	39.1	1	LOC_Os02g14460	peroxidase precursor, putative, expressed
misc.peroxidases	39.1	-1	LOC_Os02g58720	peroxidase precursor, putative, expressed
misc.peroxidases	39.1	-1	LOC_Os03g02939	peroxidase precursor, putative, expressed
misc.peroxidases	39.1	1	LOC_Os03g22020	peroxidase precursor, putative, expressed
misc.peroxidases	39.1	-1	LOC_Os03g25280	peroxidase precursor, putative, expressed
misc.peroxidases	39.1	-1	LOC_Os03g25300	peroxidase precursor, putative, expressed
misc.peroxidases	39.1	-1	LOC_Os03g25330	peroxidase precursor, putative, expressed
misc.peroxidases	39.1	-1	LOC_Os03g25360	peroxidase precursor, putative, expressed
misc.peroxidases	39.1	-1	LOC_Os03g25370	peroxidase precursor, putative, expressed
misc.peroxidases	39.1	-1	LOC_Os04g01550	peroxidase precursor, putative, expressed
misc.peroxidases	39.1	-1	LOC_Os04g34630	peroxidase precursor, putative, expressed
misc.peroxidases	39.1	-1	LOC_Os04g39100	peroxidase precursor, putative, expressed
misc.peroxidases	39.1	-1	LOC_Os04g56180	peroxidase precursor, putative, expressed
misc.peroxidases	39.1	1	LOC_Os04g59150	peroxidase precursor, putative, expressed
misc.peroxidases	39.1	1	LOC_Os04g59160	peroxidase precursor, putative, expressed
misc.peroxidases	39.1	1	LOC_Os04g59190	peroxidase precursor, putative, expressed
misc.peroxidases	39.1	1	LOC_Os04g59200	peroxidase precursor, putative, expressed
misc.peroxidases	39.1	-1	LOC_Os05g04440	peroxidase precursor, putative, expressed
misc.peroxidases	39.1	-1	LOC_Os05g04470	peroxidase precursor, putative, expressed
misc.peroxidases	39.1	-1	LOC_Os05g41990	peroxidase precursor, putative, expressed
misc.peroxidases	39.1	1	LOC_Os05g42000	peroxidase precursor, putative, expressed
misc.peroxidases	39.1	1	LOC_Os06g16350	peroxidase precursor, putative, expressed
misc.peroxidases	39.1	-1	LOC_Os06g20150	peroxidase precursor, putative, expressed
misc.peroxidases	39.1	-1	LOC_Os06g29470	peroxidase precursor, putative, expressed
misc.peroxidases	39.1	-1	LOC_Os06g35520	peroxidase precursor, putative, expressed
misc.peroxidases	39.1	-1	LOC_Os07g01400	peroxidase precursor, putative, expressed
misc.peroxidases	39.1	-1	LOC_Os07g02440	peroxidase precursor, putative, expressed
misc.peroxidases	39.1	-1	LOC_Os07g34710	peroxidase precursor, putative, expressed
misc.peroxidases	39.1	-1	LOC_Os07g44480	peroxidase, putative, expressed
misc.peroxidases	39.1	-1	LOC_Os07g44550	peroxidase precursor, putative, expressed
misc.peroxidases	39.1	-1	LOC_Os07g48020	peroxidase precursor, putative, expressed
misc.peroxidases	39.1	-1	LOC_Os07g49360	peroxidase precursor, putative, expressed
misc.peroxidases	39.1	-1	LOC_Os08g20730	peroxidase precursor, putative, expressed
misc.peroxidases	39.1	-1	LOC_Os08g42030	peroxidase precursor, putative, expressed
misc.peroxidases	39.1	-1	LOC_Os09g15500	peroxidase precursor, putative, expressed
misc.peroxidases	39.1	-1	LOC_Os09g15510	peroxidase precursor, putative, expressed
misc.peroxidases	39.1	1	LOC_Os09g29490	peroxidase precursor, putative, expressed
misc.peroxidases	39.1	-1	LOC_Os10g02040	peroxidase precursor, putative, expressed
misc.peroxidases	39.1	-1	LOC_Os10g02070	peroxidase precursor, putative, expressed
misc.peroxidases	39.1	-1	LOC_Os10g39170	peroxidase precursor, putative, expressed
misc.peroxidases	39.1	-1	LOC_Os10g41720	peroxidase precursor, putative, expressed
misc.peroxidases	39.1	1	LOC_Os11g02100	peroxidase precursor, putative, expressed
misc.peroxidases	39.1	1	LOC_Os11g02130	peroxidase precursor, putative, expressed
misc.peroxidases	39.1	1	LOC_Os12g02060	peroxidase precursor, putative, expressed
misc.peroxidases	39.1	1	LOC_Os12g02080	peroxidase precursor, putative, expressed
misc.peroxidases	39.1	-1	LOC_Os12g08920	peroxidase precursor, putative, expressed
misc.glutathione S transferases	37.1	1	LOC_Os01g27210	glutathione S-transferase, putative, expressed
misc.glutathione S transferases	37.1	1	LOC_Os01g27340	glutathione S-transferase, putative, expressed
misc.glutathione S transferases	37.1	1	LOC_Os01g27360	glutathione S-transferase, putative, expressed
misc.glutathione S transferases	37.1	1	LOC_Os01g27380	glutathione S-transferase, putative, expressed
misc.glutathione S transferases	37.1	1	LOC_Os01g27390	glutathione S-transferase, putative, expressed
misc.glutathione S transferases	37.1	1	LOC_Os01g37750	glutathione S-transferase, putative, expressed
misc.glutathione S transferases	37.1	-1	LOC_Os01g49710	glutathione S-transferase, putative, expressed
misc.glutathione S transferases	37.1	-1	LOC_Os01g49720	glutathione S-transferase, putative, expressed
misc.glutathione S transferases	37.1	1	LOC_Os01g70770	glutathione S-transferase, putative, expressed
misc.glutathione S transferases	37.1	1	LOC_Os01g72130	glutathione S-transferase, putative, expressed
misc.glutathione S transferases	37.1	1	LOC_Os01g72150	glutathione S-transferase, putative, expressed
misc.glutathione S transferases	37.1	1	LOC_Os01g72160	glutathione S-transferase, putative, expressed
misc.glutathione S transferases	37.1	1	LOC_Os02g21460	uncharacterized protein yqjG, putative, expressed
misc.glutathione S transferases	37.1	-1	LOC_Os03g17480	IN2-1 protein, putative, expressed
misc.glutathione S transferases	37.1	-1	LOC_Os03g39850	glutathione S-transferase, putative, expressed
misc.glutathione S transferases	37.1	-1	LOC_Os03g44170	glutathione S-transferase, putative, expressed
misc.glutathione S transferases	37.1	1	LOC_Os03g50130	microsomal glutathione S-transferase 3, putative, expressed
misc.glutathione S transferases	37.1	1	LOC_Os03g57200	glutathione S-transferase, putative, expressed
misc.glutathione S transferases	37.1	1	LOC_Os05g05620	glutathione S-transferase, putative, expressed
misc.glutathione S transferases	37.1	1	LOC_Os06g12290	glutathione S-transferase GSTU6, putative, expressed
misc.glutathione S transferases	37.1	1	LOC_Os07g07320	glutathione S-transferase, putative, expressed
misc.glutathione S transferases	37.1	1	LOC_Os10g38360	glutathione S-transferase, putative, expressed
misc.glutathione S transferases	37.1	1	LOC_Os10g38470	glutathione S-transferase, putative, expressed
misc.glutathione S transferases	37.1	1	LOC_Os10g38489	glutathione S-transferase GSTU6, putative, expressed
misc.glutathione S transferases	37.1	-1	LOC_Os10g38580	glutathione S-transferase, putative, expressed
misc.glutathione S transferases	37.1	1	LOC_Os10g38600	glutathione S-transferase GSTU6, putative, expressed
misc.glutathione S transferases	37.1	1	LOC_Os10g38640	glutathione S-transferase, putative, expressed
misc.glutathione S transferases	37.1	1	LOC_Os10g38660	glutathione S-transferase, putative, expressed
misc.glutathione S transferases	37.1	1	LOC_Os10g38670	glutathione S-transferase, putative, expressed
misc.glutathione S transferases	37.1	1	LOC_Os10g38700	glutathione S-transferase, putative, expressed
misc.glutathione S transferases	37.1	1	LOC_Os10g38740	glutathione S-transferase, putative, expressed
misc.glutathione S transferases	37.1	1	LOC_Os10g38780	glutathione S-transferase, putative, expressed
misc.glutathione S transferases	37.1	-1	LOC_Os11g14040	glutathione S-transferase, N-terminal domain containing protein, expressed
hormone metabolism.ethylene.synthesis-degradation	37.1	-1	LOC_Os01g55240	gibberellin 2-beta-dioxygenase, putative, expressed
hormone metabolism.ethylene.synthesis-degradation	37.1	1	LOC_Os02g53180	1-aminocyclopropane-1-carboxylate oxidase protein, putative, expressed
hormone metabolism.ethylene.synthesis-degradation	37.1	1	LOC_Os03g03034	flavonol synthase/flavanone 3-hydroxylase, putative, expressed
hormone metabolism.ethylene.synthesis-degradation	37.1	1	LOC_Os03g18030	leucoanthocyanidin dioxygenase, putative, expressed
hormone metabolism.ethylene.synthesis-degradation	37.1	-1	LOC_Os03g32470	leucoanthocyanidin dioxygenase, putative, expressed
hormone metabolism.ethylene.synthesis-degradation	37.1	-1	LOC_Os03g42130	gibberellin 20 oxidase 2, putative, expressed
hormone metabolism.ethylene.synthesis-degradation	37.1	1	LOC_Os04g10350	1-aminocyclopropane-1-carboxylate oxidase homolog 2, putative, expressed
hormone metabolism.ethylene.synthesis-degradation	37.1	1	LOC_Os04g44150	gibberellin 2-beta-dioxygenase 7, putative, expressed
hormone metabolism.ethylene.synthesis-degradation	37.1	1	LOC_Os04g49210	naringenin,2-oxoglutarate 3-dioxygenase, putative, expressed
hormone metabolism.ethylene.synthesis-degradation	37.1	-1	LOC_Os04g55070	gibberellin 20 oxidase 2, putative, expressed
hormone metabolism.ethylene.synthesis-degradation	37.1	1	LOC_Os04g56700	naringenin,2-oxoglutarate 3-dioxygenase, putative, expressed
hormone metabolism.ethylene.synthesis-degradation	37.1	1	LOC_Os05g05670	1-aminocyclopropane-1-carboxylate oxidase, putative, expressed
hormone metabolism.ethylene.synthesis-degradation	37.1	1	LOC_Os05g05680	1-aminocyclopropane-1-carboxylate oxidase, putative, expressed
hormone metabolism.ethylene.synthesis-degradation	37.1	1	LOC_Os06g08060	leucoanthocyanidin dioxygenase, putative, expressed
hormone metabolism.ethylene.synthesis-degradation	37.1	1	LOC_Os08g30100	1-aminocyclopropane-1-carboxylate oxidase homolog 1, putative, expressed
hormone metabolism.ethylene.synthesis-degradation	37.1	-1	LOC_Os08g30150	1-aminocyclopropane-1-carboxylate oxidase homolog 1, putative, expressed
hormone metabolism.ethylene.synthesis-degradation	37.1	1	LOC_Os09g02710	CBS domain containing membrane protein, putative, expressed
hormone metabolism.ethylene.synthesis-degradation	37.1	1	LOC_Os09g07440	retrotransposon protein, putative, unclassified, expressed
hormone metabolism.ethylene.synthesis-degradation	37.1	1	LOC_Os09g07450	flavonol synthase, putative, expressed
hormone metabolism.ethylene.synthesis-degradation	37.1	1	LOC_Os09g27820	1-aminocyclopropane-1-carboxylate oxidase protein, putative, expressed
hormone metabolism.ethylene.synthesis-degradation	37.1	1	LOC_Os10g39140	flavonol synthase/flavanone 3-hydroxylase, putative, expressed
hormone metabolism.ethylene.synthesis-degradation	37.1	-1	LOC_Os10g40960	oxidoreductase, 2OG-Fe oxygenase family protein, putative, expressed
hormone metabolism.ethylene.synthesis-degradation	37.1	1	LOC_Os10g41020	flavonol synthase/flavanone 3-hydroxylase, putative, expressed
cell wall.modification	32.2	1	LOC_Os01g14660	expansin precursor, putative, expressed
cell wall.modification	32.2	-1	LOC_Os01g16770	expansin precursor, putative, expressed
cell wall.modification	32.2	1	LOC_Os02g44108	expansin precursor, putative, expressed
cell wall.modification	32.2	1	LOC_Os02g46910	glycosyl hydrolases family 16, putative, expressed
cell wall.modification	32.2	1	LOC_Os03g01270	expansin precursor, putative, expressed
cell wall.modification	32.2	1	LOC_Os03g04020	expansin precursor, putative, expressed
cell wall.modification	32.2	-1	LOC_Os03g06010	expansin precursor, putative, expressed
cell wall.modification	32.2	-1	LOC_Os03g06020	expansin precursor, putative, expressed
cell wall.modification	32.2	-1	LOC_Os03g06040	expansin precursor, putative, expressed
cell wall.modification	32.2	-1	LOC_Os03g06050	expansin precursor, putative, expressed
cell wall.modification	32.2	-1	LOC_Os03g31480	expansin precursor, putative, expressed
cell wall.modification	32.2	-1	LOC_Os03g63760	glycosyl hydrolases family 16, putative, expressed
cell wall.modification	32.2	-1	LOC_Os04g49410	expansin precursor, putative, expressed
cell wall.modification	32.2	1	LOC_Os04g51460	glycosyl hydrolases family 16, putative, expressed
cell wall.modification	32.2	-1	LOC_Os04g51510	glycosyl hydrolases family 16, putative, expressed
cell wall.modification	32.2	1	LOC_Os04g51520	glycosyl hydrolases family 16, putative, expressed
cell wall.modification	32.2	1	LOC_Os05g39990	expansin precursor, putative, expressed
cell wall.modification	32.2	-1	LOC_Os06g41700	expansin precursor, putative, expressed
cell wall.modification	32.2	-1	LOC_Os06g48180	glycosyl hydrolases family 16, putative, expressed
cell wall.modification	32.2	-1	LOC_Os06g50400	expansin precursor, putative, expressed
cell wall.modification	32.2	-1	LOC_Os07g34580	glycosyl hydrolases family 16, putative, expressed
cell wall.modification	32.2	-1	LOC_Os08g13980	glycosyl hydrolases family 16, putative, expressed
cell wall.modification	32.2	-1	LOC_Os08g14200	glycosyl hydrolases family 16, putative, expressed
cell wall.modification	32.2	-1	LOC_Os08g14210	glycosyl hydrolases family 16, putative, expressed
cell wall.modification	32.2	1	LOC_Os09g29690	beta-expansin precursor, putative, expressed
cell wall.modification	32.2	1	LOC_Os09g29710	beta-expansin precursor, putative, expressed
cell wall.modification	32.2	-1	LOC_Os10g30340	expansin precursor, putative, expressed
cell wall.modification	32.2	1	LOC_Os10g40720	expansin precursor, putative, expressed
cell wall.modification	32.2	-1	LOC_Os11g33270	glycosyl hydrolases family 16, putative, expressed
transport.peptides and oligopeptides	31.6	-1	LOC_Os01g54515	peptide transporter PTR2, putative, expressed
transport.peptides and oligopeptides	31.6	1	LOC_Os01g55610	peptide transporter PTR2, putative, expressed
transport.peptides and oligopeptides	31.6	-1	LOC_Os01g65100	peptide transporter, putative, expressed
transport.peptides and oligopeptides	31.6	-1	LOC_Os01g65120	peptide transporter, putative, expressed
transport.peptides and oligopeptides	31.6	-1	LOC_Os01g65140	peptide transporter PTR2, putative, expressed
transport.peptides and oligopeptides	31.6	-1	LOC_Os01g65169	proton-dependent oligopeptide transport, putative, expressed
transport.peptides and oligopeptides	31.6	-1	LOC_Os01g67630	peptide transporter PTR2, putative, expressed
transport.peptides and oligopeptides	31.6	-1	LOC_Os01g67640	PTR-like peptide transporter, putatuve, expressed
transport.peptides and oligopeptides	31.6	-1	LOC_Os02g43410	transposon protein, putative, unclassified, expressed
transport.peptides and oligopeptides	31.6	-1	LOC_Os02g46460	peptide transporter PTR2, putative, expressed
transport.peptides and oligopeptides	31.6	1	LOC_Os02g47090	peptide transporter PTR2, putative, expressed
transport.peptides and oligopeptides	31.6	-1	LOC_Os03g13274	peptide transporter PTR2, putative, expressed
transport.peptides and oligopeptides	31.6	1	LOC_Os03g60850	peptide transporter PTR2, putative, expressed
transport.peptides and oligopeptides	31.6	1	LOC_Os04g41400	peptide transporter PTR2, putative, expressed
transport.peptides and oligopeptides	31.6	1	LOC_Os04g41450	TGF-beta receptor, type I/II extracellular region, putative, expressed
transport.peptides and oligopeptides	31.6	1	LOC_Os04g44300	transposon protein, putative, unclassified, expressed
transport.peptides and oligopeptides	31.6	-1	LOC_Os04g45860	transposon protein, putative, unclassified, expressed
transport.peptides and oligopeptides	31.6	-1	LOC_Os04g45900	transposon protein, putative, unclassified, expressed
transport.peptides and oligopeptides	31.6	1	LOC_Os04g50930	peptide transporter PTR2, putative, expressed
transport.peptides and oligopeptides	31.6	1	LOC_Os04g50940	peptide transporter PTR2, putative, expressed
transport.peptides and oligopeptides	31.6	1	LOC_Os04g56560	proton-dependent oligopeptide transport, putative, expressed
transport.peptides and oligopeptides	31.6	1	LOC_Os04g59480	POT family protein, expressed
transport.peptides and oligopeptides	31.6	1	LOC_Os05g27304	peptide transporter PTR2, putative, expressed
transport.peptides and oligopeptides	31.6	-1	LOC_Os05g34030	peptide transporter PTR2, putative, expressed
transport.peptides and oligopeptides	31.6	-1	LOC_Os06g03700	oligopeptide transporter, putative, expressed
transport.peptides and oligopeptides	31.6	-1	LOC_Os06g21900	expressed protein
transport.peptides and oligopeptides	31.6	1	LOC_Os06g38294	peptide transporter PTR2, putative, expressed
transport.peptides and oligopeptides	31.6	1	LOC_Os06g49230	peptide transporter, putative, expressed
transport.peptides and oligopeptides	31.6	1	LOC_Os06g49240	PTR-like peptide transporter, putatuve, expressed
transport.peptides and oligopeptides	31.6	-1	LOC_Os08g41590	peptide transporter PTR2, putative, expressed
transport.peptides and oligopeptides	31.6	1	LOC_Os10g02100	peptide transporter PTR2, putative, expressed
transport.peptides and oligopeptides	31.6	1	LOC_Os10g05780	POT domain containing peptide transporter, putative, expressed
transport.peptides and oligopeptides	31.6	1	LOC_Os10g33210	peptide transporter PTR3-A, putative, expressed
transport.peptides and oligopeptides	31.6	-1	LOC_Os10g40600	peptide transporter PTR2, putative, expressed
transport.peptides and oligopeptides	31.6	1	LOC_Os12g13790	POT family protein, expressed
transport.peptides and oligopeptides	31.6	1	LOC_Os12g44110	ligA, putative, expressed
misc.cytochrome P450	30.3	-1	LOC_Os01g08810	cytochrome P450, putative, expressed
misc.cytochrome P450	30.3	1	LOC_Os01g38110	cytochrome P450, putative, expressed
misc.cytochrome P450	30.3	1	LOC_Os01g41810	cytochrome P450 72A1, putative, expressed
misc.cytochrome P450	30.3	1	LOC_Os01g43720	cytochrome P450 72A1, putative, expressed
misc.cytochrome P450	30.3	1	LOC_Os01g43740	cytochrome P450 72A1, putative, expressed
misc.cytochrome P450	30.3	1	LOC_Os01g43750	cytochrome P450 72A1, putative, expressed
misc.cytochrome P450	30.3	-1	LOC_Os01g50490	cytochrome P450, putative, expressed
misc.cytochrome P450	30.3	-1	LOC_Os01g50530	cytochrome P450, putative, expressed
misc.cytochrome P450	30.3	-1	LOC_Os01g50580	cytochrome P450, putative, expressed
misc.cytochrome P450	30.3	1	LOC_Os01g52790	cytochrome P450 72A1, putative, expressed
misc.cytochrome P450	30.3	-1	LOC_Os01g58970	cytochrome P450, putative, expressed
misc.cytochrome P450	30.3	1	LOC_Os01g58990	cytochrome P450, putative, expressed
misc.cytochrome P450	30.3	-1	LOC_Os01g59020	cytochrome P450, putative, expressed
misc.cytochrome P450	30.3	-1	LOC_Os01g59050	cytochrome P450, putative, expressed
misc.cytochrome P450	30.3	-1	LOC_Os01g63930	cytochrome P450, putative, expressed
misc.cytochrome P450	30.3	-1	LOC_Os02g01890	cytochrome P450, putative, expressed
misc.cytochrome P450	30.3	-1	LOC_Os02g09260	cytochrome P450 71A1, putative, expressed
misc.cytochrome P450	30.3	-1	LOC_Os02g12550	cytochrome P450, putative, expressed
misc.cytochrome P450	30.3	1	LOC_Os02g26810	cytochrome P450, putative, expressed
misc.cytochrome P450	30.3	1	LOC_Os02g32770	cytochrome P450, putative, expressed
misc.cytochrome P450	30.3	-1	LOC_Os02g36030	cytochrome P450, putative, expressed
misc.cytochrome P450	30.3	1	LOC_Os02g36280	cytochrome P450, putative, expressed
misc.cytochrome P450	30.3	-1	LOC_Os02g38290	cytochrome P450, putative, expressed
misc.cytochrome P450	30.3	1	LOC_Os02g44654	cytochrome P450, putative, expressed
misc.cytochrome P450	30.3	1	LOC_Os02g45280	cytochrome P450, putative, expressed
misc.cytochrome P450	30.3	1	LOC_Os02g57810	cytochrome P450, putative, expressed
misc.cytochrome P450	30.3	1	LOC_Os03g04190	cytochrome P450, putative, expressed
misc.cytochrome P450	30.3	-1	LOC_Os03g04660	cytochrome P450 86A1, putative, expressed
misc.cytochrome P450	30.3	-1	LOC_Os03g12660	cytochrome P450, putative, expressed
misc.cytochrome P450	30.3	-1	LOC_Os03g21400	cytochrome P450, putative, expressed
misc.cytochrome P450	30.3	1	LOC_Os03g25150	transposon protein, putative, unclassified, expressed
misc.cytochrome P450	30.3	1	LOC_Os03g30420	cytochrome P450, putative, expressed
misc.cytochrome P450	30.3	1	LOC_Os03g37290	cytochrome P450, putative, expressed
misc.cytochrome P450	30.3	1	LOC_Os03g40540	cytochrome P450, putative, expressed
misc.cytochrome P450	30.3	1	LOC_Os03g44740	cytochrome P450, putative, expressed
misc.cytochrome P450	30.3	-1	LOC_Os03g55260	cytochrome P450, putative, expressed
misc.cytochrome P450	30.3	-1	LOC_Os04g03870	cytochrome P450, putative, expressed
misc.cytochrome P450	30.3	1	LOC_Os04g10160	cytochrome P450, putative, expressed
misc.cytochrome P450	30.3	-1	LOC_Os04g39430	cytochrome P450, putative, expressed
misc.cytochrome P450	30.3	1	LOC_Os04g47250	cytochrome P450, putative, expressed
misc.cytochrome P450	30.3	1	LOC_Os04g48170	cytochrome P450, putative, expressed
misc.cytochrome P450	30.3	1	LOC_Os04g48210	cytochrome P450, putative, expressed
misc.cytochrome P450	30.3	1	LOC_Os04g48460	cytochrome P450, putative, expressed
misc.cytochrome P450	30.3	-1	LOC_Os05g11130	cytochrome P450, putative, expressed
misc.cytochrome P450	30.3	1	LOC_Os05g31740	cytochrome P450 86A2, putative, expressed
misc.cytochrome P450	30.3	-1	LOC_Os06g01250	cytochrome P450, putative, expressed
misc.cytochrome P450	30.3	1	LOC_Os06g02019	cytochrome P450, putative, expressed
misc.cytochrome P450	30.3	-1	LOC_Os06g09220	cytochrome P450 72A1, putative, expressed
misc.cytochrome P450	30.3	1	LOC_Os06g19070	cytochrome P450, putative, expressed
misc.cytochrome P450	30.3	-1	LOC_Os06g22020	cytochrome P450, putative, expressed
misc.cytochrome P450	30.3	-1	LOC_Os06g30500	cytochrome P450, putative, expressed
misc.cytochrome P450	30.3	-1	LOC_Os06g36920	cytochrome P450, putative, expressed
misc.cytochrome P450	30.3	1	LOC_Os06g37300	cytochrome P450, putative, expressed
misc.cytochrome P450	30.3	-1	LOC_Os06g37364	cytochrome P450, putative, expressed
misc.cytochrome P450	30.3	-1	LOC_Os06g39780	cytochrome P450, putative, expressed
misc.cytochrome P450	30.3	1	LOC_Os06g41070	cytochrome P450, putative, expressed
misc.cytochrome P450	30.3	1	LOC_Os06g43370	cytochrome P450, putative, expressed
misc.cytochrome P450	30.3	1	LOC_Os06g43430	cytochrome P450, putative, expressed
misc.cytochrome P450	30.3	-1	LOC_Os06g43440	cytochrome P450, putative, expressed
misc.cytochrome P450	30.3	1	LOC_Os07g11739	cytochrome P450, putative, expressed
misc.cytochrome P450	30.3	1	LOC_Os07g26870	cytochrome P450, putative, expressed
misc.cytochrome P450	30.3	-1	LOC_Os07g33420	hydroxylase, putative, expressed
misc.cytochrome P450	30.3	1	LOC_Os07g33440	cytochrome P450, putative, expressed
misc.cytochrome P450	30.3	-1	LOC_Os07g33480	cytochrome P450 domain containing protein, expressed
misc.cytochrome P450	30.3	1	LOC_Os07g33540	cytochrome P450, putative, expressed
misc.cytochrome P450	30.3	1	LOC_Os07g33560	cytochrome P450, putative, expressed
misc.cytochrome P450	30.3	-1	LOC_Os07g33620	cytochrome P450 domain containing protein, expressed
misc.cytochrome P450	30.3	1	LOC_Os07g41240	cytochrome P450, putative, expressed
misc.cytochrome P450	30.3	-1	LOC_Os07g44110	cytochrome P450 72A1, putative, expressed
misc.cytochrome P450	30.3	-1	LOC_Os07g45290	cytochrome P450 72A1, putative, expressed
misc.cytochrome P450	30.3	1	LOC_Os08g01480	cytochrome P450, putative, expressed
misc.cytochrome P450	30.3	-1	LOC_Os08g33300	cytochrome P450 72A1, putative, expressed
misc.cytochrome P450	30.3	-1	LOC_Os08g36310	cytochrome P450, putative, expressed
misc.cytochrome P450	30.3	1	LOC_Os08g36860	cytochrome P450, putative, expressed
misc.cytochrome P450	30.3	-1	LOC_Os09g21260	cytochrome P450 domain containing protein, expressed
misc.cytochrome P450	30.3	-1	LOC_Os09g23820	cytochrome P450 72A1, putative, expressed
misc.cytochrome P450	30.3	1	LOC_Os09g26960	cytochrome P450, putative, expressed
misc.cytochrome P450	30.3	1	LOC_Os09g27500	cytochrome P450, putative, expressed
misc.cytochrome P450	30.3	-1	LOC_Os09g27510	cytochrome P450, putative, expressed
misc.cytochrome P450	30.3	-1	LOC_Os10g08540	cytochrome P450, putative, expressed
misc.cytochrome P450	30.3	-1	LOC_Os10g09160	cytochrome P450, putative, expressed
misc.cytochrome P450	30.3	1	LOC_Os10g10720	retrotransposon protein, putative, unclassified, expressed
misc.cytochrome P450	30.3	-1	LOC_Os10g17260	cytochrome P450, putative, expressed
misc.cytochrome P450	30.3	1	LOC_Os10g26340	cytochrome P450, putative, expressed
misc.cytochrome P450	30.3	1	LOC_Os10g30390	cytochrome P450, putative, expressed
misc.cytochrome P450	30.3	1	LOC_Os10g34480	cytochrome P450, putative, expressed
misc.cytochrome P450	30.3	1	LOC_Os10g37120	transposon protein, putative, unclassified, expressed
misc.cytochrome P450	30.3	1	LOC_Os10g37160	transposon protein, putative, unclassified, expressed
misc.cytochrome P450	30.3	1	LOC_Os11g04710	cytochrome P450, putative, expressed
misc.cytochrome P450	30.3	1	LOC_Os11g05380	cytochrome P450, putative, expressed
misc.cytochrome P450	30.3	1	LOC_Os11g29720	cytochrome P450, putative, expressed
misc.cytochrome P450	30.3	1	LOC_Os12g05440	cytochrome P450, putative, expressed
misc.cytochrome P450	30.3	1	LOC_Os12g09790	cytochrome P450, putative, expressed
misc.cytochrome P450	30.3	1	LOC_Os12g16720	cytochrome P450 71A1, putative, expressed
misc.cytochrome P450	30.3	1	LOC_Os12g32850	cytochrome P450, putative, expressed
misc.cytochrome P450	30.3	-1	LOC_Os12g39310	cytochrome P450, putative, expressed
stress.biotic	29.8	-1	LOC_Os01g12650	reticulon domain containing protein, putative, expressed
stress.biotic	29.8	1	LOC_Os01g14550	pathogen-related protein, putative, expressed
stress.biotic	29.8	-1	LOC_Os01g18400	CHIT10 - Chitinase family protein precursor, expressed
stress.biotic	29.8	-1	LOC_Os01g18744	transferase family protein, putative, expressed
stress.biotic	29.8	-1	LOC_Os01g25030	dirigent, putative
stress.biotic	29.8	1	LOC_Os01g43370	CPuORF17 - conserved peptide uORF-containing transcript, expressed
stress.biotic	29.8	1	LOC_Os01g43372	expressed protein
stress.biotic	29.8	1	LOC_Os01g47070	glycosyl hydrolase, putative, expressed
stress.biotic	29.8	1	LOC_Os01g49320	glycosyl hydrolase, putative, expressed
stress.biotic	29.8	1	LOC_Os01g53090	pathogen-related protein, putative, expressed
stress.biotic	29.8	1	LOC_Os01g64100	glycosyl hydrolase, putative, expressed
stress.biotic	29.8	1	LOC_Os01g64110	glycosyl hydrolase, putative, expressed
stress.biotic	29.8	1	LOC_Os02g03280	transmembrane BAX inhibitor motif-containing protein, putative, expressed
stress.biotic	29.8	1	LOC_Os02g15880	CPuORF16 - conserved peptide uORF-containing transcript, expressed
stress.biotic	29.8	1	LOC_Os02g15885	expressed protein
stress.biotic	29.8	1	LOC_Os02g35210	resistance protein, putative, expressed
stress.biotic	29.8	-1	LOC_Os02g36590	CPuORF19 - conserved peptide uORF-containing transcript, expressed
stress.biotic	29.8	-1	LOC_Os02g36595	expressed protein
stress.biotic	29.8	1	LOC_Os02g39330	CHIT1 - Chitinase family protein precursor, expressed
stress.biotic	29.8	1	LOC_Os02g39884	expressed protein
stress.biotic	29.8	-1	LOC_Os02g54540	SCP-like extracellular protein, expressed
stress.biotic	29.8	-1	LOC_Os02g54570	SCP-like extracellular protein, expressed
stress.biotic	29.8	1	LOC_Os03g14050	thaumatin-like protein 1 precursor, putative, expressed
stress.biotic	29.8	1	LOC_Os03g45960	thaumatin, putative, expressed
stress.biotic	29.8	1	LOC_Os03g46060	thaumatin family domain containing protein, expressed
stress.biotic	29.8	1	LOC_Os03g46070	thaumatin, putative, expressed
stress.biotic	29.8	1	LOC_Os04g02860	disease resistance protein RPM1, putative, expressed
stress.biotic	29.8	1	LOC_Os04g09260	transferase family protein, putative, expressed
stress.biotic	29.8	1	LOC_Os04g11780	resistance protein LR10, putative, expressed
stress.biotic	29.8	-1	LOC_Os04g38520	CPuORF18 - conserved peptide uORF-containing transcript, expressed
stress.biotic	29.8	-1	LOC_Os04g38525	expressed protein
stress.biotic	29.8	-1	LOC_Os04g54830	expressed protein
stress.biotic	29.8	1	LOC_Os04g58090	harpin-induced protein 1 domain containing protein, expressed
stress.biotic	29.8	1	LOC_Os04g58850	harpin-induced protein 1 domain containing protein, expressed
stress.biotic	29.8	1	LOC_Os04g58860	harpin-induced protein 1 domain containing protein, expressed
stress.biotic	29.8	1	LOC_Os05g06380	transferase family protein, putative, expressed
stress.biotic	29.8	1	LOC_Os05g24770	reticulon domain containing protein, putative, expressed
stress.biotic	29.8	1	LOC_Os05g45690	expressed protein
stress.biotic	29.8	1	LOC_Os05g51680	SCP-like extracellular protein, expressed
stress.biotic	29.8	1	LOC_Os06g25010	glycosyl hydrolase, putative, expressed
stress.biotic	29.8	1	LOC_Os06g31280	THION1 - Plant thionin family protein precursor, putative, expressed
stress.biotic	29.8	-1	LOC_Os06g47600	thaumatin family domain containing protein, expressed
stress.biotic	29.8	1	LOC_Os06g48960	AIG2-like family domain containing protein, expressed
stress.biotic	29.8	1	LOC_Os06g50240	thaumatin, putative, expressed
stress.biotic	29.8	1	LOC_Os06g51050	CHIT7 - Chitinase family protein precursor, expressed
stress.biotic	29.8	1	LOC_Os06g51060	CHIT8 - Chitinase family protein precursor, expressed
stress.biotic	29.8	1	LOC_Os07g02570	NB-ARC domain containing protein, expressed
stress.biotic	29.8	1	LOC_Os07g02610	expressed protein
stress.biotic	29.8	1	LOC_Os07g03580	SCP-like extracellular protein, expressed
stress.biotic	29.8	1	LOC_Os07g03600	SCP-like extracellular protein, expressed
stress.biotic	29.8	1	LOC_Os07g03610	SCP-like extracellular protein, expressed
stress.biotic	29.8	1	LOC_Os07g03710	SCP-like extracellular protein, expressed
stress.biotic	29.8	1	LOC_Os07g03730	SCP-like extracellular protein, expressed
stress.biotic	29.8	1	LOC_Os07g19320	stripe rust resistance protein Yr10, putative, expressed
stress.biotic	29.8	1	LOC_Os07g36560	transferase family protein, putative, expressed
stress.biotic	29.8	-1	LOC_Os08g01220	harpin-induced protein 1 domain containing protein, expressed
stress.biotic	29.8	1	LOC_Os08g09110	NB-ARC domain containing protein, expressed
stress.biotic	29.8	-1	LOC_Os08g14810	NB-ARC domain containing protein, expressed
stress.biotic	29.8	-1	LOC_Os08g28600	resistance protein, putative, expressed
stress.biotic	29.8	1	LOC_Os08g34060	DUF1336 domain containing protein, expressed
stress.biotic	29.8	1	LOC_Os08g40680	glycosyl hydrolase, putative, expressed
stress.biotic	29.8	1	LOC_Os08g40690	glycosyl hydrolase, putative, expressed
stress.biotic	29.8	1	LOC_Os08g41100	CHIT12 - Chitinase family protein precursor, expressed
stress.biotic	29.8	1	LOC_Os09g30230	disease resistance protein RPM1, putative, expressed
stress.biotic	29.8	1	LOC_Os09g34130	GRAM domain containing protein, expressed
stress.biotic	29.8	1	LOC_Os09g34150	NBS-LRR disease resistance protein, putative, expressed
stress.biotic	29.8	-1	LOC_Os09g36560	thaumatin, putative, expressed
stress.biotic	29.8	1	LOC_Os09g36580	thaumatin, putative, expressed
stress.biotic	29.8	-1	LOC_Os10g01720	transferase family protein, putative, expressed
stress.biotic	29.8	1	LOC_Os10g05660	thaumatin, putative, expressed
stress.biotic	29.8	-1	LOC_Os10g25900	dirigent, putative, expressed
stress.biotic	29.8	1	LOC_Os10g34910	secretory protein, putative, expressed
stress.biotic	29.8	1	LOC_Os10g34920	secretory protein, putative, expressed
stress.biotic	29.8	1	LOC_Os10g34930	secretory protein, putative, expressed
stress.biotic	29.8	1	LOC_Os10g35950	transferase family protein, putative, expressed
stress.biotic	29.8	1	LOC_Os10g39680	CHIT14 - Chitinase family protein precursor, expressed
stress.biotic	29.8	1	LOC_Os10g39700	CHIT15 - Chitinase family protein precursor, putative, expressed
stress.biotic	29.8	1	LOC_Os11g09010	lipase, putative, expressed
stress.biotic	29.8	1	LOC_Os11g10120	expressed protein
stress.biotic	29.8	1	LOC_Os11g10770	disease resistance protein RGA3, putative, expressed
stress.biotic	29.8	1	LOC_Os11g11960	disease resistance protein RPM1, putative, expressed
stress.biotic	29.8	1	LOC_Os11g12240	retrotransposon protein, putative, unclassified, expressed
stress.biotic	29.8	1	LOC_Os11g28470	expressed protein
stress.biotic	29.8	-1	LOC_Os11g37850	stripe rust resistance protein Yr10, putative, expressed
stress.biotic	29.8	1	LOC_Os11g37950	WIP3 - Wound-induced protein precursor, expressed
stress.biotic	29.8	1	LOC_Os11g37960	WIP4 - Wound-induced protein precursor, expressed
stress.biotic	29.8	1	LOC_Os11g37970	WIP5 - Wound-induced protein precursor, expressed
stress.biotic	29.8	-1	LOC_Os11g45780	RGH2B, putative, expressed
stress.biotic	29.8	-1	LOC_Os11g46080	NB-ARC domain containing protein, expressed
stress.biotic	29.8	1	LOC_Os11g47510	glycosyl hydrolase, putative, expressed
stress.biotic	29.8	1	LOC_Os11g47520	glycosyl hydrolase, putative, expressed
stress.biotic	29.8	1	LOC_Os11g47530	glycosyl hydrolase, putative, expressed
stress.biotic	29.8	1	LOC_Os11g47944	thaumatin, putative, expressed
stress.biotic	29.8	1	LOC_Os12g12600	dirigent, putative, expressed
stress.biotic	29.8	1	LOC_Os12g14440	Jacalin-like lectin domain containing protein, putative, expressed
stress.biotic	29.8	1	LOC_Os12g17430	NBS-LRR disease resistance protein, putative, expressed
stress.biotic	29.8	1	LOC_Os12g25170	NB-ARC domain containing disease resistance protein, putative, expressed
stress.biotic	29.8	-1	LOC_Os12g31160	MLA10, putative, expressed
stress.biotic	29.8	1	LOC_Os12g31620	disease resistance protein RPM1, putative, expressed
stress.biotic	29.8	1	LOC_Os12g43380	thaumatin, putative, expressed
stress.biotic	29.8	1	LOC_Os12g43430	thaumatin, putative, expressed
stress.biotic	29.8	1	LOC_Os12g43440	thaumatin, putative, expressed
signalling.receptor kinases.S-locus glycoprotein like	28.4	1	LOC_Os01g02300	receptor kinase ORK10, putative, expressed
signalling.receptor kinases.S-locus glycoprotein like	28.4	1	LOC_Os01g02320	protein kinase domain containing protein, expressed
signalling.receptor kinases.S-locus glycoprotein like	28.4	1	LOC_Os01g02350	receptor-like kinase ARK1AS, putative, expressed
signalling.receptor kinases.S-locus glycoprotein like	28.4	1	LOC_Os01g02400	protein kinase domain containing protein, expressed
signalling.receptor kinases.S-locus glycoprotein like	28.4	1	LOC_Os01g03690	TKL_IRAK_DUF26-lg.1 - DUF26 kinases have homology to DUF26 containing loci, expressed
signalling.receptor kinases.S-locus glycoprotein like	28.4	1	LOC_Os01g04490	Ser/Thr protein kinase, putative, expressed
signalling.receptor kinases.S-locus glycoprotein like	28.4	1	LOC_Os01g23970	cysteine-rich receptor protein kinase, putative, expressed
signalling.receptor kinases.S-locus glycoprotein like	28.4	1	LOC_Os01g26390	TKL_IRAK_DUF26-lh.1 - DUF26 kinases have homology to DUF26 containing loci, expressed
signalling.receptor kinases.S-locus glycoprotein like	28.4	1	LOC_Os01g40499	S-locus lectin protein kinase family protein, putative, expressed
signalling.receptor kinases.S-locus glycoprotein like	28.4	-1	LOC_Os01g46030	receptor-like protein kinase, putative, expressed
signalling.receptor kinases.S-locus glycoprotein like	28.4	1	LOC_Os01g48020	S-locus-like receptor protein kinase, putative, expressed
signalling.receptor kinases.S-locus glycoprotein like	28.4	1	LOC_Os01g57510	receptor protein kinase, putative, expressed
signalling.receptor kinases.S-locus glycoprotein like	28.4	1	LOC_Os01g57560	serine/threonine-protein kinase receptor precursor, putative, expressed
signalling.receptor kinases.S-locus glycoprotein like	28.4	1	LOC_Os01g66610	serine/threonine-protein kinase receptor precursor, putative, expressed
signalling.receptor kinases.S-locus glycoprotein like	28.4	1	LOC_Os01g73390	expressed protein
signalling.receptor kinases.S-locus glycoprotein like	28.4	1	LOC_Os02g27310	TKL_IRAK_DUF26-lc.6 - DUF26 kinases have homology to DUF26 containing loci, expressed
signalling.receptor kinases.S-locus glycoprotein like	28.4	-1	LOC_Os03g35600	serine/threonine-protein kinase receptor precursor, putative, expressed
signalling.receptor kinases.S-locus glycoprotein like	28.4	1	LOC_Os04g01310	serine/threonine-protein kinase receptor precursor, putative, expressed
signalling.receptor kinases.S-locus glycoprotein like	28.4	1	LOC_Os04g05560	kinase, putative, expressed
signalling.receptor kinases.S-locus glycoprotein like	28.4	1	LOC_Os04g15580	serine/threonine-protein kinase receptor precursor, putative, expressed
signalling.receptor kinases.S-locus glycoprotein like	28.4	-1	LOC_Os04g42740	serine/threonine-protein kinase receptor precursor, putative, expressed
signalling.receptor kinases.S-locus glycoprotein like	28.4	1	LOC_Os04g52840	tyrosine protein kinase domain containing protein, putative, expressed
signalling.receptor kinases.S-locus glycoprotein like	28.4	1	LOC_Os04g53994	kinase, putative, expressed
signalling.receptor kinases.S-locus glycoprotein like	28.4	1	LOC_Os04g53998	kinase, putative, expressed
signalling.receptor kinases.S-locus glycoprotein like	28.4	1	LOC_Os04g54130	TKL_IRAK_DUF26-ld.1 - DUF26 kinases have homology to DUF26 containing loci, expressed
signalling.receptor kinases.S-locus glycoprotein like	28.4	-1	LOC_Os04g56120	protein kinase domain containing protein, expressed
signalling.receptor kinases.S-locus glycoprotein like	28.4	-1	LOC_Os04g56130	protein kinase domain containing protein, expressed
signalling.receptor kinases.S-locus glycoprotein like	28.4	1	LOC_Os05g03920	TKL_IRAK_DUF26-lf.3 - DUF26 kinases have homology to DUF26 containing loci, expressed
signalling.receptor kinases.S-locus glycoprotein like	28.4	-1	LOC_Os05g16430	SHR5-receptor-like kinase, putative, expressed
signalling.receptor kinases.S-locus glycoprotein like	28.4	1	LOC_Os05g16824	SHR5-receptor-like kinase, putative, expressed
signalling.receptor kinases.S-locus glycoprotein like	28.4	-1	LOC_Os05g16930	protein kinase domain containing protein, expressed
signalling.receptor kinases.S-locus glycoprotein like	28.4	1	LOC_Os05g34950	cysteine-rich receptor-like protein kinase 6 precursor, putative, expressed
signalling.receptor kinases.S-locus glycoprotein like	28.4	1	LOC_Os05g41370	TKL_IRAK_DUF26-la.1 - DUF26 kinases have homology to DUF26 containing loci, expressed
signalling.receptor kinases.S-locus glycoprotein like	28.4	1	LOC_Os06g34960	TKL_IRAK_DUF26.1 - DUF26 kinases have homology to DUF26 containing loci, expressed
signalling.receptor kinases.S-locus glycoprotein like	28.4	1	LOC_Os06g46330	Protein kinase domain containing protein, expressed
signalling.receptor kinases.S-locus glycoprotein like	28.4	1	LOC_Os06g47470	TKL_IRAK_DUF26-lh.2 - DUF26 kinases have homology to DUF26 containing loci, expressed
signalling.receptor kinases.S-locus glycoprotein like	28.4	1	LOC_Os07g04820	protein kinase, putative, expressed
signalling.receptor kinases.S-locus glycoprotein like	28.4	1	LOC_Os07g34980	TKL_IRAK_DUF26-lh.9 - DUF26 kinases have homology to DUF26 containing loci, expressed
signalling.receptor kinases.S-locus glycoprotein like	28.4	1	LOC_Os07g35140	receptor-like serine-threonine protein kinase, putative, expressed
signalling.receptor kinases.S-locus glycoprotein like	28.4	1	LOC_Os07g35280	TKL_IRAK_DUF26-lc.1 - DUF26 kinases have homology to DUF26 containing loci, expressed
signalling.receptor kinases.S-locus glycoprotein like	28.4	1	LOC_Os07g35290	TKL_IRAK_DUF26-lc.10 - DUF26 kinases have homology to DUF26 containing loci, expressed
signalling.receptor kinases.S-locus glycoprotein like	28.4	1	LOC_Os07g35380	TKL_IRAK_DUF26-lc.16 - DUF26 kinases have homology to DUF26 containing loci, expressed
signalling.receptor kinases.S-locus glycoprotein like	28.4	1	LOC_Os07g35540	TKL_IRAK_DUF26-lc.19 - DUF26 kinases have homology to DUF26 containing loci, expressed
signalling.receptor kinases.S-locus glycoprotein like	28.4	1	LOC_Os07g35660	TKL_IRAK_DUF26-lc.21 - DUF26 kinases have homology to DUF26 containing loci, expressed
signalling.receptor kinases.S-locus glycoprotein like	28.4	1	LOC_Os07g35680	TKL_IRAK_DUF26-lc22 - DUF26 kinases have homology to DUF26 containing loci, expressed
signalling.receptor kinases.S-locus glycoprotein like	28.4	1	LOC_Os07g35690	TKL_IRAK_DUF26-lc.3 - DUF26 kinases have homology to DUF26 containing loci, expressed
signalling.receptor kinases.S-locus glycoprotein like	28.4	1	LOC_Os07g35700	TKL_IRAK_DUF26-lc.4 - DUF26 kinases have homology to DUF26 containing loci, expressed
signalling.receptor kinases.S-locus glycoprotein like	28.4	1	LOC_Os07g35730	TKL_IRAK_DUF26-lc.23 - DUF26 kinases have homology to DUF26 containing loci, expressed
signalling.receptor kinases.S-locus glycoprotein like	28.4	1	LOC_Os07g35740	TKL_IRAK_DUF26-ld.2 - DUF26 kinases have homology to DUF26 containing loci, expressed
signalling.receptor kinases.S-locus glycoprotein like	28.4	1	LOC_Os07g35750	TKL_IRAK_DUF26-ld.3 - DUF26 kinases have homology to DUF26 containing loci, expressed
signalling.receptor kinases.S-locus glycoprotein like	28.4	1	LOC_Os07g35790	TKL_IRAK_DUF26-ld.5 - DUF26 kinases have homology to DUF26 containing loci, expressed
signalling.receptor kinases.S-locus glycoprotein like	28.4	1	LOC_Os07g35810	TKL_IRAK_DUF26-ld.6 - DUF26 kinases have homology to DUF26 containing loci, expressed
signalling.receptor kinases.S-locus glycoprotein like	28.4	1	LOC_Os07g36544	serine/threonine-protein kinase receptor precursor, putative, expressed
signalling.receptor kinases.S-locus glycoprotein like	28.4	1	LOC_Os07g36570	KI domain interacting kinase 1, putative, expressed
signalling.receptor kinases.S-locus glycoprotein like	28.4	1	LOC_Os07g36590	serine/threonine-protein kinase receptor precursor, putative, expressed
signalling.receptor kinases.S-locus glycoprotein like	28.4	-1	LOC_Os08g10330	SHR5-receptor-like kinase, putative, expressed
signalling.receptor kinases.S-locus glycoprotein like	28.4	1	LOC_Os08g24630	protein kinase domain containing protein, expressed
signalling.receptor kinases.S-locus glycoprotein like	28.4	1	LOC_Os08g25430	cysteine-rich receptor-like protein kinase 35 precursor, putative, expressed
signalling.receptor kinases.S-locus glycoprotein like	28.4	1	LOC_Os09g24330	TKL_IRAK_DUF26-lg.2 - DUF26 kinases have homology to DUF26 containing loci, expressed
signalling.receptor kinases.S-locus glycoprotein like	28.4	-1	LOC_Os09g37780	serine/threonine-protein kinase receptor precursor, putative, expressed
signalling.receptor kinases.S-locus glycoprotein like	28.4	1	LOC_Os09g37800	serine/threonine kinase, putative, expressed
signalling.receptor kinases.S-locus glycoprotein like	28.4	1	LOC_Os09g37840	carbohydrate binding protein, putative, expressed
signalling.receptor kinases.S-locus glycoprotein like	28.4	1	LOC_Os10g01100	receptor-like protein kinase, putative, expressed
signalling.receptor kinases.S-locus glycoprotein like	28.4	1	LOC_Os10g17950	TKL_IRAK_DUF26-lc.5 - DUF26 kinases have homology to DUF26 containing loci, expressed
signalling.receptor kinases.S-locus glycoprotein like	28.4	1	LOC_Os10g18260	TKL_IRAK_DUF26-lc.27 - DUF26 kinases have homology to DUF26 containing loci, expressed
signalling.receptor kinases.S-locus glycoprotein like	28.4	-1	LOC_Os10g20120	serine/threonine-protein kinase receptor precursor, putative, expressed
signalling.receptor kinases.S-locus glycoprotein like	28.4	1	LOC_Os10g20160	serine/threonine-protein kinase receptor precursor, putative, expressed
signalling.receptor kinases.S-locus glycoprotein like	28.4	1	LOC_Os10g34220	TKL_IRAK_DUF26-lf.1 - DUF26 kinases have homology to DUF26 containing loci, expressed
signalling.receptor kinases.S-locus glycoprotein like	28.4	1	LOC_Os11g03860	Ser/Thr protein kinase, putative, expressed
signalling.receptor kinases.S-locus glycoprotein like	28.4	1	LOC_Os11g10280	receptor-like protein kinase, putative, expressed
signalling.receptor kinases.S-locus glycoprotein like	28.4	1	LOC_Os11g10290	S-domain receptor-like protein kinase, putative, expressed
signalling.receptor kinases.S-locus glycoprotein like	28.4	-1	LOC_Os11g17440	enoyl-CoA hydratase/isomerase family protein, expressed
signalling.receptor kinases.S-locus glycoprotein like	28.4	1	LOC_Os11g25510	protein kinase domain containing protein, expressed
signalling.receptor kinases.S-locus glycoprotein like	28.4	1	LOC_Os11g34610	TKL_IRAK_DUF26-lc.28 - DUF26 kinases have homology to DUF26 containing loci, expressed
signalling.receptor kinases.S-locus glycoprotein like	28.4	1	LOC_Os11g39450	cysteine-rich receptor-like protein kinase 7 precursor, putative, expressed
signalling.receptor kinases.S-locus glycoprotein like	28.4	-1	LOC_Os11g44250	protein kinase, putative, expressed
signalling.receptor kinases.S-locus glycoprotein like	28.4	1	LOC_Os12g14480	cysteine-rich receptor-like protein kinase 23 precursor, putative, expressed
signalling.calcium	28.2	1	LOC_Os01g04280	calmodulin binding protein, putative, expressed
signalling.calcium	28.2	1	LOC_Os01g04330	OsCML16 - Calmodulin-related calcium sensor protein, expressed
signalling.calcium	28.2	1	LOC_Os01g38980	calmodulin-binding protein, putative, expressed
signalling.calcium	28.2	-1	LOC_Os01g39134	EF hand family protein, putative, expressed
signalling.calcium	28.2	-1	LOC_Os01g39770	calcineurin B, putative, expressed
signalling.calcium	28.2	-1	LOC_Os01g41510	calcineurin B, putative, expressed
signalling.calcium	28.2	1	LOC_Os01g57470	EF hand family protein, putative, expressed
signalling.calcium	28.2	-1	LOC_Os01g60340	NTMC2Type1.1 protein, putative, expressed
signalling.calcium	28.2	1	LOC_Os01g72530	OsCML31 - Calmodulin-related calcium sensor protein, expressed
signalling.calcium	28.2	1	LOC_Os02g03020	EF hand family protein, putative, expressed
signalling.calcium	28.2	-1	LOC_Os02g14980	calcium-binding EF hand family protein, putative, expressed
signalling.calcium	28.2	-1	LOC_Os02g18880	calcineurin B, putative, expressed
signalling.calcium	28.2	-1	LOC_Os02g18930	calcineurin B, putative, expressed
signalling.calcium	28.2	1	LOC_Os02g20970	C2 domain containing protein, putative, expressed
signalling.calcium	28.2	-1	LOC_Os02g39380	OsCML17 - Calmodulin-related calcium sensor protein, expressed
signalling.calcium	28.2	1	LOC_Os02g46090	CAMK_CAMK_like.15 - CAMK includes calcium/calmodulin depedent protein kinases, expressed
signalling.calcium	28.2	1	LOC_Os03g03660	CAMK_CAMK_like.17 - CAMK includes calcium/calmodulin depedent protein kinases, expressed
signalling.calcium	28.2	1	LOC_Os03g10640	calcium-transporting ATPase, plasma membrane-type, putative, expressed
signalling.calcium	28.2	1	LOC_Os03g19720	EF hand family protein, putative, expressed
signalling.calcium	28.2	1	LOC_Os03g20370	OsCam1-1 - Calmodulin, expressed
signalling.calcium	28.2	1	LOC_Os03g21380	OsCML27 - Calmodulin-related calcium sensor protein, expressed
signalling.calcium	28.2	1	LOC_Os03g22160	relA-SpoT like protein RSH1, putative, expressed
signalling.calcium	28.2	1	LOC_Os03g25760	calmodulin-binding protein, putative, expressed
signalling.calcium	28.2	1	LOC_Os03g53200	OsCML4 - Calmodulin-related calcium sensor protein, expressed
signalling.calcium	28.2	1	LOC_Os03g59390	CAMK_CAMK_like.24 - CAMK includes calcium/calmodulin depedent protein kinases, expressed
signalling.calcium	28.2	-1	LOC_Os03g61670	calreticulin precursor, putative, expressed
signalling.calcium	28.2	1	LOC_Os04g49510	CAMK_CAMK_like.27 - CAMK includes calcium/calmodulin depedent protein kinases, expressed
signalling.calcium	28.2	1	LOC_Os04g51610	calcium-transporting ATPase, plasma membrane-type, putative, expressed
signalling.calcium	28.2	1	LOC_Os05g02940	calcium-transporting ATPase 2, endoplasmic reticulum-type, putative, expressed
signalling.calcium	28.2	1	LOC_Os05g06920	relA-SpoT like protein RSH4, putative, expressed
signalling.calcium	28.2	1	LOC_Os05g10840	calmodulin-binding protein, putative, expressed
signalling.calcium	28.2	1	LOC_Os05g13580	OsCML18 - Calmodulin-related calcium sensor protein, expressed
signalling.calcium	28.2	1	LOC_Os05g24780	OsCML21 - Calmodulin-related calcium sensor protein, expressed
signalling.calcium	28.2	1	LOC_Os05g30970	copine, putative, expressed
signalling.calcium	28.2	1	LOC_Os05g31620	OsCML15 - Calmodulin-related calcium sensor protein, expressed
signalling.calcium	28.2	1	LOC_Os05g43170	calreticulin precursor protein, putative, expressed
signalling.calcium	28.2	1	LOC_Os05g50180	OsCML14 - Calmodulin-related calcium sensor protein, expressed
signalling.calcium	28.2	1	LOC_Os05g50810	CAMK_CAMK_like.5 - CAMK includes calcium/calmodulin depedent protein kinases, expressed
signalling.calcium	28.2	1	LOC_Os06g46950	EF hand family protein, putative, expressed
signalling.calcium	28.2	-1	LOC_Os07g42160	HD domain containing protein, putative, expressed
signalling.calcium	28.2	1	LOC_Os07g43970	calmodulin-binding protein, putative, expressed
signalling.calcium	28.2	1	LOC_Os08g27170	calmodulin binding protein, putative, expressed
signalling.calcium	28.2	1	LOC_Os08g40530	calcium-transporting ATPase 9, plasma membrane-type, putative, expressed
signalling.calcium	28.2	1	LOC_Os09g13890	calmodulin binding protein, putative, expressed
signalling.calcium	28.2	1	LOC_Os09g27050	HD domain containing protein, putative, expressed
signalling.calcium	28.2	1	LOC_Os09g30490	EF hand family protein, expressed
signalling.calcium	28.2	1	LOC_Os09g31025	EF hand family protein, expressed
signalling.calcium	28.2	1	LOC_Os10g09850	EF hand family protein, putative, expressed
signalling.calcium	28.2	-1	LOC_Os10g25010	OsCML8 - Calmodulin-related calcium sensor protein, expressed
signalling.calcium	28.2	1	LOC_Os10g27170	calmodulin-binding protein, putative, expressed
signalling.calcium	28.2	1	LOC_Os10g28240	calcium-transporting ATPase, plasma membrane-type, putative, expressed
signalling.calcium	28.2	1	LOC_Os11g04460	calcium-transporting ATPase, plasma membrane-type, putative, expressed
signalling.calcium	28.2	1	LOC_Os11g04560	calmodulin-like protein 1, putative, expressed
signalling.calcium	28.2	1	LOC_Os11g38780	EF hand family protein, putative
signalling.calcium	28.2	1	LOC_Os11g44170	calmodulin binding protein, putative, expressed
signalling.calcium	28.2	1	LOC_Os11g44310	calmodulin binding protein, putative, expressed
signalling.calcium	28.2	1	LOC_Os11g44340	calmodulin binding protein, putative, expressed
signalling.calcium	28.2	1	LOC_Os11g44600	calmodulin binding protein, putative, expressed
signalling.calcium	28.2	1	LOC_Os11g44680	calmodulin binding protein, putative, expressed
signalling.calcium	28.2	1	LOC_Os12g03816	OsCML3 - Calmodulin-related calcium sensor protein, expressed
signalling.calcium	28.2	1	LOC_Os12g04360	calmodulin-like protein 1, putative, expressed
signalling.calcium	28.2	1	LOC_Os12g05420	calmodulin-binding protein, putative, expressed
signalling.calcium	28.2	1	LOC_Os12g36110	calmodulin binding protein, putative, expressed
signalling.calcium	28.2	1	LOC_Os12g36910	calmodulin binding protein, putative, expressed
signalling.calcium	28.2	1	LOC_Os12g36920	calmodulin binding protein, putative, expressed
signalling.calcium	28.2	1	LOC_Os12g36940	calmodulin binding protein, putative, expressed
signalling.receptor kinases.leucine rich repeat XI	26.5	1	LOC_Os01g13800	receptor-like protein kinase 5 precursor, putative, expressed
signalling.receptor kinases.leucine rich repeat XI	26.5	1	LOC_Os02g05920	phytosulfokine receptor precursor, putative, expressed
signalling.receptor kinases.leucine rich repeat XI	26.5	1	LOC_Os02g06200	phytosulfokine receptor precursor, putative, expressed
signalling.receptor kinases.leucine rich repeat XI	26.5	1	LOC_Os02g11980	receptor-like protein kinase precursor, putative, expressed
signalling.receptor kinases.leucine rich repeat XI	26.5	1	LOC_Os02g12420	receptor-like protein kinase precursor, putative, expressed
signalling.receptor kinases.leucine rich repeat XI	26.5	1	LOC_Os02g13420	leucine-rich repeat receptor protein kinase EXS precursor, putative, expressed
signalling.receptor kinases.leucine rich repeat XI	26.5	1	LOC_Os02g13510	receptor-like protein kinase 5 precursor, putative, expressed
signalling.receptor kinases.leucine rich repeat XI	26.5	1	LOC_Os02g17710	receptor-like protein kinase 5 precursor, putative, expressed
signalling.receptor kinases.leucine rich repeat XI	26.5	1	LOC_Os02g30540	protein kinase, putative, expressed
signalling.receptor kinases.leucine rich repeat XI	26.5	1	LOC_Os02g39660	receptor kinase, putative, expressed
signalling.receptor kinases.leucine rich repeat XI	26.5	1	LOC_Os02g40200	receptor-like protein kinase precursor, putative, expressed
signalling.receptor kinases.leucine rich repeat XI	26.5	1	LOC_Os02g40240	receptor kinase, putative, expressed
signalling.receptor kinases.leucine rich repeat XI	26.5	-1	LOC_Os03g05140	receptor-like protein kinase 2 precursor, putative, expressed
signalling.receptor kinases.leucine rich repeat XI	26.5	-1	LOC_Os03g12730	receptor protein kinase CLAVATA1 precursor, putative, expressed
signalling.receptor kinases.leucine rich repeat XI	26.5	-1	LOC_Os03g16010	BRASSINOSTEROID INSENSITIVE 1-associated receptor kinase 1 precursor, putative, expressed
signalling.receptor kinases.leucine rich repeat XI	26.5	1	LOC_Os03g32580	BRASSINOSTEROID INSENSITIVE 1-associated receptor kinase 1 precursor, putative, expressed
signalling.receptor kinases.leucine rich repeat XI	26.5	-1	LOC_Os04g04330	receptor-like protein kinase 2 precursor, putative, expressed
signalling.receptor kinases.leucine rich repeat XI	26.5	-1	LOC_Os04g48760	leucine-rich repeat family protein, putative, expressed
signalling.receptor kinases.leucine rich repeat XI	26.5	1	LOC_Os04g52780	leucine-rich repeat receptor protein kinase EXS precursor, putative, expressed
signalling.receptor kinases.leucine rich repeat XI	26.5	-1	LOC_Os04g58700	expressed protein
signalling.receptor kinases.leucine rich repeat XI	26.5	-1	LOC_Os05g07740	receptor-like protein kinase 2 precursor, putative, expressed
signalling.receptor kinases.leucine rich repeat XI	26.5	1	LOC_Os05g40270	expressed protein
signalling.receptor kinases.leucine rich repeat XI	26.5	1	LOC_Os05g44770	receptor-like protein kinase 5 precursor, putative, expressed
signalling.receptor kinases.leucine rich repeat XI	26.5	1	LOC_Os06g18000	protein kinase domain containing protein, expressed
signalling.receptor kinases.leucine rich repeat XI	26.5	1	LOC_Os06g36270	receptor-like protein kinase 5 precursor, putative, expressed
signalling.receptor kinases.leucine rich repeat XI	26.5	1	LOC_Os06g36320	receptor-like protein kinase 5 precursor, putative, expressed
signalling.receptor kinases.leucine rich repeat XI	26.5	1	LOC_Os06g38640	receptor-like protein kinase precursor, putative, expressed
signalling.receptor kinases.leucine rich repeat XI	26.5	-1	LOC_Os06g47650	phytosulfokine receptor precursor, putative, expressed
signalling.receptor kinases.leucine rich repeat XI	26.5	-1	LOC_Os06g47750	phytosulfokine receptor precursor, putative, expressed
signalling.receptor kinases.leucine rich repeat XI	26.5	-1	LOC_Os07g05740	receptor-like protein kinase 2 precursor, putative, expressed
signalling.receptor kinases.leucine rich repeat XI	26.5	-1	LOC_Os07g10630	expressed protein
signalling.receptor kinases.leucine rich repeat XI	26.5	1	LOC_Os07g14820	expressed protein
signalling.receptor kinases.leucine rich repeat XI	26.5	-1	LOC_Os08g05290	receptor-like protein kinase 5 precursor, putative, expressed
signalling.receptor kinases.leucine rich repeat XI	26.5	-1	LOC_Os08g14990	receptor-like protein kinase 2 precursor, putative, expressed
signalling.receptor kinases.leucine rich repeat XI	26.5	1	LOC_Os08g24310	receptor-like protein kinase precursor, putative, expressed
signalling.receptor kinases.leucine rich repeat XI	26.5	1	LOC_Os08g25380	serine/threonine-protein kinase BRI1-like 1 precursor, putative, expressed
signalling.receptor kinases.leucine rich repeat XI	26.5	-1	LOC_Os08g28870	receptor-like protein kinase 5 precursor, putative, expressed
signalling.receptor kinases.leucine rich repeat XI	26.5	-1	LOC_Os09g25540	receptor-like protein kinase 2 precursor, putative, expressed
signalling.receptor kinases.leucine rich repeat XI	26.5	1	LOC_Os10g22890	receptor-like kinase, putative, expressed
signalling.receptor kinases.leucine rich repeat XI	26.5	-1	LOC_Os10g32990	receptor-like protein kinase 2 precursor, putative, expressed
signalling.receptor kinases.leucine rich repeat XI	26.5	1	LOC_Os10g33130	leucine-rich repeat receptor protein kinase EXS precursor, putative, expressed
signalling.receptor kinases.leucine rich repeat XI	26.5	1	LOC_Os10g33140	hcrVf2 protein, putative, expressed
signalling.receptor kinases.leucine rich repeat XI	26.5	-1	LOC_Os11g07124	EFR, putative, expressed
signalling.receptor kinases.leucine rich repeat XI	26.5	-1	LOC_Os11g07200	receptor protein kinase CLAVATA1 precursor, putative, expressed
signalling.receptor kinases.leucine rich repeat XI	26.5	1	LOC_Os11g07225	expressed protein
signalling.receptor kinases.leucine rich repeat XI	26.5	1	LOC_Os11g07260	expressed protein
signalling.receptor kinases.leucine rich repeat XI	26.5	1	LOC_Os11g12620	receptor protein kinase CLAVATA1 precursor, putative, expressed
signalling.receptor kinases.leucine rich repeat XI	26.5	1	LOC_Os11g31530	BRASSINOSTEROID INSENSITIVE 1-associated receptor kinase 1 precursor, putative, expressed
signalling.receptor kinases.leucine rich repeat XI	26.5	1	LOC_Os11g36090	receptor kinase, putative, expressed
signalling.receptor kinases.leucine rich repeat XI	26.5	-1	LOC_Os11g36150	receptor-like protein kinase 2 precursor, putative, expressed
signalling.receptor kinases.leucine rich repeat XI	26.5	-1	LOC_Os11g36160	receptor-like protein kinase 2 precursor, putative, expressed
signalling.receptor kinases.leucine rich repeat XI	26.5	1	LOC_Os11g36200	receptor-like protein kinase 2 precursor, putative, expressed
signalling.receptor kinases.leucine rich repeat XI	26.5	1	LOC_Os11g40970	receptor-like protein kinase precursor, putative, expressed
signalling.receptor kinases.leucine rich repeat XI	26.5	1	LOC_Os11g46970	receptor-like protein kinase 5 precursor, putative, expressed
signalling.receptor kinases.leucine rich repeat XI	26.5	1	LOC_Os12g43640	receptor-like protein kinase HAIKU2 precursor, putative, expressed
signalling.receptor kinases.leucine rich repeat XI	26.5	-1	LOC_Os12g43660	receptor-like protein kinase HAIKU2 precursor, putative, expressed
misc.UDP glucosyl and glucoronyl transferases	25.6	1	LOC_Os01g10440	xylosyltransferase, putative, expressed
misc.UDP glucosyl and glucoronyl transferases	25.6	1	LOC_Os01g41430	UDP-glucoronosyl and UDP-glucosyl transferase, putative, expressed
misc.UDP glucosyl and glucoronyl transferases	25.6	-1	LOC_Os01g45140	anthocyanin 3-O-beta-glucosyltransferase, putative, expressed
misc.UDP glucosyl and glucoronyl transferases	25.6	-1	LOC_Os01g52710	glycosyl transferase 8 domain containing protein, putative, expressed
misc.UDP glucosyl and glucoronyl transferases	25.6	1	LOC_Os01g53350	anthocyanidin 5,3-O-glucosyltransferase, putative, expressed
misc.UDP glucosyl and glucoronyl transferases	25.6	1	LOC_Os01g53420	anthocyanidin 5,3-O-glucosyltransferase, putative, expressed
misc.UDP glucosyl and glucoronyl transferases	25.6	1	LOC_Os01g56570	xylosyltransferase, putative, expressed
misc.UDP glucosyl and glucoronyl transferases	25.6	1	LOC_Os01g64540	anthocyanidin 3-O-glucosyltransferase, putative, expressed
misc.UDP glucosyl and glucoronyl transferases	25.6	-1	LOC_Os02g09510	limonoid UDP-glucosyltransferase, putative, expressed
misc.UDP glucosyl and glucoronyl transferases	25.6	-1	LOC_Os02g11130	cytokinin-O-glucosyltransferase 3, putative, expressed
misc.UDP glucosyl and glucoronyl transferases	25.6	1	LOC_Os02g14540	UDP-glucoronosyl and UDP-glucosyl transferase domain containing protein, expressed
misc.UDP glucosyl and glucoronyl transferases	25.6	-1	LOC_Os02g14630	hydroquinone glucosyltransferase, putative, expressed
misc.UDP glucosyl and glucoronyl transferases	25.6	1	LOC_Os02g37690	UDP-glucoronosyl and UDP-glucosyl transferase, putative, expressed
misc.UDP glucosyl and glucoronyl transferases	25.6	-1	LOC_Os02g49140	glycosyltransferase, putative, expressed
misc.UDP glucosyl and glucoronyl transferases	25.6	-1	LOC_Os02g51130	glycosyl transferase 8 domain containing protein, putative, expressed
misc.UDP glucosyl and glucoronyl transferases	25.6	1	LOC_Os02g51910	cytokinin-O-glucosyltransferase 2, putative, expressed
misc.UDP glucosyl and glucoronyl transferases	25.6	1	LOC_Os02g51930	cytokinin-O-glucosyltransferase 2, putative, expressed
misc.UDP glucosyl and glucoronyl transferases	25.6	-1	LOC_Os02g56260	expressed protein
misc.UDP glucosyl and glucoronyl transferases	25.6	-1	LOC_Os03g05070	exostosin family domain containing protein, expressed
misc.UDP glucosyl and glucoronyl transferases	25.6	-1	LOC_Os03g16890	N-acetylglucosaminyltransferase, putative, expressed
misc.UDP glucosyl and glucoronyl transferases	25.6	-1	LOC_Os03g24510	glycosyl transferase 8 domain containing protein, putative, expressed
misc.UDP glucosyl and glucoronyl transferases	25.6	1	LOC_Os03g55010	UDP-glucoronosyl and UDP-glucosyl transferase domain containing protein, expressed
misc.UDP glucosyl and glucoronyl transferases	25.6	1	LOC_Os03g55020	UDP-glucoronosyl and UDP-glucosyl transferase domain containing protein, expressed
misc.UDP glucosyl and glucoronyl transferases	25.6	1	LOC_Os03g55050	UDP-glucoronosyl and UDP-glucosyl transferase domain containing protein, expressed
misc.UDP glucosyl and glucoronyl transferases	25.6	1	LOC_Os03g60960	cytokinin-N-glucosyltransferase 1, putative, expressed
misc.UDP glucosyl and glucoronyl transferases	25.6	1	LOC_Os03g62480	anthocyanidin 5,3-O-glucosyltransferase, putative, expressed
misc.UDP glucosyl and glucoronyl transferases	25.6	1	LOC_Os04g12950	indole-3-acetate beta-glucosyltransferase, putative, expressed
misc.UDP glucosyl and glucoronyl transferases	25.6	1	LOC_Os04g12970	UDP-glucoronosyl/UDP-glucosyl transferase, putative, expressed
misc.UDP glucosyl and glucoronyl transferases	25.6	1	LOC_Os04g20540	anthocyanidin 3-O-glucosyltransferase, putative, expressed
misc.UDP glucosyl and glucoronyl transferases	25.6	1	LOC_Os04g25380	cytokinin-O-glucosyltransferase 2, putative, expressed
misc.UDP glucosyl and glucoronyl transferases	25.6	1	LOC_Os04g25440	cytokinin-O-glucosyltransferase 2, putative, expressed
misc.UDP glucosyl and glucoronyl transferases	25.6	1	LOC_Os04g25970	cytokinin-O-glucosyltransferase 2, putative, expressed
misc.UDP glucosyl and glucoronyl transferases	25.6	1	LOC_Os04g25980	cytokinin-O-glucosyltransferase 2, putative, expressed
misc.UDP glucosyl and glucoronyl transferases	25.6	-1	LOC_Os04g42690	UDP-glucoronosyl and UDP-glucosyl transferase domain containing protein, expressed
misc.UDP glucosyl and glucoronyl transferases	25.6	1	LOC_Os04g44250	cytokinin-O-glucosyltransferase 3, putative, expressed
misc.UDP glucosyl and glucoronyl transferases	25.6	1	LOC_Os04g44740	glycosyltransferase sugar-binding region containing DXD motif, putative, expressed
misc.UDP glucosyl and glucoronyl transferases	25.6	1	LOC_Os04g46990	cis-zeatin O-glucosyltransferase, putative, expressed
misc.UDP glucosyl and glucoronyl transferases	25.6	-1	LOC_Os04g55680	indole-3-acetate beta-glucosyltransferase, putative, expressed
misc.UDP glucosyl and glucoronyl transferases	25.6	1	LOC_Os05g08750	UDP-glucoronosyl and UDP-glucosyl transferase domain containing protein, expressed
misc.UDP glucosyl and glucoronyl transferases	25.6	-1	LOC_Os05g12450	hydroquinone glucosyltransferase, putative, expressed
misc.UDP glucosyl and glucoronyl transferases	25.6	-1	LOC_Os05g41400	indole-3-acetate beta-glucosyltransferase, putative, expressed
misc.UDP glucosyl and glucoronyl transferases	25.6	1	LOC_Os05g42070	UDP-glucose flavonoid-O-glucosyltransferase, putative, expressed
misc.UDP glucosyl and glucoronyl transferases	25.6	1	LOC_Os05g45090	anthocyanidin 5,3-O-glucosyltransferase, putative, expressed
misc.UDP glucosyl and glucoronyl transferases	25.6	1	LOC_Os05g45100	anthocyanidin 5,3-O-glucosyltransferase, putative, expressed
misc.UDP glucosyl and glucoronyl transferases	25.6	1	LOC_Os05g45110	anthocyanidin 5,3-O-glucosyltransferase, putative, expressed
misc.UDP glucosyl and glucoronyl transferases	25.6	1	LOC_Os05g47950	UDP-glucoronosyl and UDP-glucosyl transferase domain containing protein, expressed
misc.UDP glucosyl and glucoronyl transferases	25.6	1	LOC_Os06g08830	UDP-glucoronosyl and UDP-glucosyl transferase, putative, expressed
misc.UDP glucosyl and glucoronyl transferases	25.6	1	LOC_Os06g11720	cytokinin-O-glucosyltransferase 2, putative, expressed
misc.UDP glucosyl and glucoronyl transferases	25.6	-1	LOC_Os06g13760	glycosyl transferase 8 domain containing protein, putative, expressed
misc.UDP glucosyl and glucoronyl transferases	25.6	-1	LOC_Os06g16000	UDP-glucoronosyl and UDP-glucosyl transferase, putative, expressed
misc.UDP glucosyl and glucoronyl transferases	25.6	1	LOC_Os06g18140	UDP-glucoronosyl and UDP-glucosyl transferase domain containing protein, expressed
misc.UDP glucosyl and glucoronyl transferases	25.6	-1	LOC_Os06g23420	exostosin family domain containing protein, expressed
misc.UDP glucosyl and glucoronyl transferases	25.6	-1	LOC_Os06g49150	exostosin, putative, expressed
misc.UDP glucosyl and glucoronyl transferases	25.6	1	LOC_Os07g09050	exostosin family protein, putative, expressed
misc.UDP glucosyl and glucoronyl transferases	25.6	1	LOC_Os07g10160	glucosyltransferase, putative, expressed
misc.UDP glucosyl and glucoronyl transferases	25.6	1	LOC_Os07g10230	glucosyltransferase, putative, expressed
misc.UDP glucosyl and glucoronyl transferases	25.6	1	LOC_Os07g13800	cytokinin-N-glucosyltransferase, putative, expressed
misc.UDP glucosyl and glucoronyl transferases	25.6	-1	LOC_Os07g30330	cytokinin-O-glucosyltransferase 2, putative, expressed
misc.UDP glucosyl and glucoronyl transferases	25.6	1	LOC_Os07g32010	UDP-glucoronosyl and UDP-glucosyl transferase domain containing protein, expressed
misc.UDP glucosyl and glucoronyl transferases	25.6	1	LOC_Os07g32020	UDP-glucoronosyl and UDP-glucosyl transferase domain containing protein, expressed
misc.UDP glucosyl and glucoronyl transferases	25.6	1	LOC_Os07g37990	glycosyltransferase sugar-binding region containing DXD motif, putative, expressed
misc.UDP glucosyl and glucoronyl transferases	25.6	-1	LOC_Os07g45260	glycosyl transferase 8 domain containing protein, putative, expressed
misc.UDP glucosyl and glucoronyl transferases	25.6	1	LOC_Os07g46610	cis-zeatin O-glucosyltransferase, putative, expressed
misc.UDP glucosyl and glucoronyl transferases	25.6	1	LOC_Os07g47550	glucosyltransferase, putative, expressed
misc.UDP glucosyl and glucoronyl transferases	25.6	1	LOC_Os08g31200	cytokinin-O-glucosyltransferase 2, putative, expressed
misc.UDP glucosyl and glucoronyl transferases	25.6	1	LOC_Os09g34230	UDP-glucoronosyl/UDP-glucosyl transferase, putative, expressed
misc.UDP glucosyl and glucoronyl transferases	25.6	1	LOC_Os10g03320	UDP-glucoronosyl and UDP-glucosyl transferase domain containing protein, expressed
misc.UDP glucosyl and glucoronyl transferases	25.6	1	LOC_Os10g17489	UDP-glucoronosyl and UDP-glucosyl transferase domain containing protein, expressed
misc.UDP glucosyl and glucoronyl transferases	25.6	-1	LOC_Os10g30560	UDP-glucoronosyl and UDP-glucosyl transferase domain containing protein, expressed
misc.UDP glucosyl and glucoronyl transferases	25.6	-1	LOC_Os10g32080	xyloglucan galactosyltransferase KATAMARI1, putative, expressed
misc.UDP glucosyl and glucoronyl transferases	25.6	-1	LOC_Os10g32110	exostosin family domain containing protein, expressed
misc.UDP glucosyl and glucoronyl transferases	25.6	-1	LOC_Os10g32160	xyloglucan galactosyltransferase KATAMARI1, putative, expressed
misc.UDP glucosyl and glucoronyl transferases	25.6	-1	LOC_Os10g32170	xyloglucan galactosyltransferase KATAMARI1, putative, expressed
misc.UDP glucosyl and glucoronyl transferases	25.6	1	LOC_Os11g03160	glycosyl transferase, family 8, putative, expressed
misc.UDP glucosyl and glucoronyl transferases	25.6	-1	LOC_Os11g26950	UDP-glucoronosyl and UDP-glucosyl transferase domain containing protein, expressed
misc.UDP glucosyl and glucoronyl transferases	25.6	-1	LOC_Os12g05380	glycosyltransferase, putative, expressed
misc.UDP glucosyl and glucoronyl transferases	25.6	-1	LOC_Os12g12290	exostosin family domain containing protein, expressed
protein.postranslational modification.kinase.receptor like cytoplasmatic kinase VII	24.9	-1	LOC_Os01g09860	retrotransposon protein, putative, unclassified, expressed
protein.postranslational modification.kinase.receptor like cytoplasmatic kinase VII	24.9	1	LOC_Os01g41730	serine/threonine-protein kinase, putative, expressed
protein.postranslational modification.kinase.receptor like cytoplasmatic kinase VII	24.9	-1	LOC_Os01g44110	serine/threonine-protein kinase, putative, expressed
protein.postranslational modification.kinase.receptor like cytoplasmatic kinase VII	24.9	-1	LOC_Os01g47470	serine/threonine-protein kinase, putative, expressed
protein.postranslational modification.kinase.receptor like cytoplasmatic kinase VII	24.9	1	LOC_Os01g49529	OsWAK10d - OsWAK receptor-like cytoplasmic kinase OsWAK-RLCK, expressed
protein.postranslational modification.kinase.receptor like cytoplasmatic kinase VII	24.9	-1	LOC_Os01g56330	TKL_IRAK_CrRLK1L-1.5 - The CrRLK1L-1 subfamily has homology to the CrRLK1L homolog, expressed
protein.postranslational modification.kinase.receptor like cytoplasmatic kinase VII	24.9	1	LOC_Os01g60280	ATP binding protein, putative, expressed
protein.postranslational modification.kinase.receptor like cytoplasmatic kinase VII	24.9	1	LOC_Os01g60700	serine/threonine-protein kinase NAK, putative, expressed
protein.postranslational modification.kinase.receptor like cytoplasmatic kinase VII	24.9	-1	LOC_Os01g70410	protein kinase, putative, expressed
protein.postranslational modification.kinase.receptor like cytoplasmatic kinase VII	24.9	-1	LOC_Os01g70970	protein kinase, putative, expressed
protein.postranslational modification.kinase.receptor like cytoplasmatic kinase VII	24.9	-1	LOC_Os02g02040	protein kinase, putative, expressed
protein.postranslational modification.kinase.receptor like cytoplasmatic kinase VII	24.9	1	LOC_Os02g02600	serine/threonine-protein kinase Cx32, chloroplast precursor, putative, expressed
protein.postranslational modification.kinase.receptor like cytoplasmatic kinase VII	24.9	1	LOC_Os02g05920	phytosulfokine receptor precursor, putative, expressed
protein.postranslational modification.kinase.receptor like cytoplasmatic kinase VII	24.9	1	LOC_Os02g06930	protein kinase, putative, expressed
protein.postranslational modification.kinase.receptor like cytoplasmatic kinase VII	24.9	1	LOC_Os02g34430	serine/threonine-protein kinase, putative, expressed
protein.postranslational modification.kinase.receptor like cytoplasmatic kinase VII	24.9	1	LOC_Os02g42190	OsWAK16 - OsWAK receptor-like protein kinase, expressed
protein.postranslational modification.kinase.receptor like cytoplasmatic kinase VII	24.9	1	LOC_Os02g43430	protein kinase domain containing protein, expressed
protein.postranslational modification.kinase.receptor like cytoplasmatic kinase VII	24.9	1	LOC_Os02g56380	OsWAK21 - OsWAK receptor-like cytoplasmic kinase OsWAK-RLCK, expressed
protein.postranslational modification.kinase.receptor like cytoplasmatic kinase VII	24.9	1	LOC_Os02g57420	protein kinase APK1A, chloroplast precursor, putative, expressed
protein.postranslational modification.kinase.receptor like cytoplasmatic kinase VII	24.9	1	LOC_Os03g05470	tyrosine protein kinase domain containing protein, putative, expressed
protein.postranslational modification.kinase.receptor like cytoplasmatic kinase VII	24.9	-1	LOC_Os03g08170	protein kinase APK1B, chloroplast precursor, putative, expressed
protein.postranslational modification.kinase.receptor like cytoplasmatic kinase VII	24.9	-1	LOC_Os03g13080	LYK, putative, expressed
protein.postranslational modification.kinase.receptor like cytoplasmatic kinase VII	24.9	1	LOC_Os03g17300	TKL_IRAK_CrRLK1L-1.7 - The CrRLK1L-1 subfamily has homology to the CrRLK1L homolog, expressed
protein.postranslational modification.kinase.receptor like cytoplasmatic kinase VII	24.9	1	LOC_Os03g24930	tyrosine protein kinase domain containing protein, putative, expressed
protein.postranslational modification.kinase.receptor like cytoplasmatic kinase VII	24.9	1	LOC_Os03g29410	tyrosine protein kinase domain containing protein, putative, expressed
protein.postranslational modification.kinase.receptor like cytoplasmatic kinase VII	24.9	-1	LOC_Os03g50810	receptor protein kinase TMK1 precursor, putative, expressed
protein.postranslational modification.kinase.receptor like cytoplasmatic kinase VII	24.9	1	LOC_Os03g54900	phytosulfokine receptor precursor, putative, expressed
protein.postranslational modification.kinase.receptor like cytoplasmatic kinase VII	24.9	1	LOC_Os03g56250	LRR receptor-like protein kinase, putative, expressed
protein.postranslational modification.kinase.receptor like cytoplasmatic kinase VII	24.9	1	LOC_Os04g01890	protein kinase, putative, expressed
protein.postranslational modification.kinase.receptor like cytoplasmatic kinase VII	24.9	-1	LOC_Os04g29580	OsWAK37 - OsWAK short gene, expressed
protein.postranslational modification.kinase.receptor like cytoplasmatic kinase VII	24.9	-1	LOC_Os04g29740	OsWAK39 - OsWAK receptor-like protein kinase, expressed
protein.postranslational modification.kinase.receptor like cytoplasmatic kinase VII	24.9	1	LOC_Os04g30010	OsWAK45 - OsWAK receptor-like protein kinase, expressed
protein.postranslational modification.kinase.receptor like cytoplasmatic kinase VII	24.9	1	LOC_Os04g30060	wall-associated receptor kinase-like 10 precursor, putative, expressed
protein.postranslational modification.kinase.receptor like cytoplasmatic kinase VII	24.9	1	LOC_Os04g30240	OsWAK60 - OsWAK receptor-like protein kinase, expressed
protein.postranslational modification.kinase.receptor like cytoplasmatic kinase VII	24.9	1	LOC_Os04g38480	BRASSINOSTEROID INSENSITIVE 1-associated receptor kinase 1 precursor, putative, expressed
protein.postranslational modification.kinase.receptor like cytoplasmatic kinase VII	24.9	1	LOC_Os04g41310	STRUBBELIG-RECEPTOR FAMILY 8 precursor, putative, expressed
protein.postranslational modification.kinase.receptor like cytoplasmatic kinase VII	24.9	1	LOC_Os04g42480	receptor-like protein kinase At3g46290 precursor, putative, expressed
protein.postranslational modification.kinase.receptor like cytoplasmatic kinase VII	24.9	1	LOC_Os04g47620	protein kinase APK1B, chloroplast precursor, putative, expressed
protein.postranslational modification.kinase.receptor like cytoplasmatic kinase VII	24.9	1	LOC_Os04g51030	wall-associated kinase 1, putative, expressed
protein.postranslational modification.kinase.receptor like cytoplasmatic kinase VII	24.9	1	LOC_Os04g51040	OsWAK50 - OsWAK receptor-like protein kinase, expressed
protein.postranslational modification.kinase.receptor like cytoplasmatic kinase VII	24.9	1	LOC_Os04g51050	OsWAK53b - OsWAK receptor-like protein kinase, expressed
protein.postranslational modification.kinase.receptor like cytoplasmatic kinase VII	24.9	1	LOC_Os04g52840	tyrosine protein kinase domain containing protein, putative, expressed
protein.postranslational modification.kinase.receptor like cytoplasmatic kinase VII	24.9	1	LOC_Os05g03620	TKL_IRAK_CR4L.4 - The CR4L subfamily has homology with Crinkly4, expressed
protein.postranslational modification.kinase.receptor like cytoplasmatic kinase VII	24.9	1	LOC_Os05g16824	SHR5-receptor-like kinase, putative, expressed
protein.postranslational modification.kinase.receptor like cytoplasmatic kinase VII	24.9	1	LOC_Os05g25350	TKL_IRAK_CrRLK1L-1.12 - The CrRLK1L-1 subfamily has homology to the CrRLK1L homolog, expressed
protein.postranslational modification.kinase.receptor like cytoplasmatic kinase VII	24.9	1	LOC_Os05g25390	tyrosine protein kinase domain containing protein, putative, expressed
protein.postranslational modification.kinase.receptor like cytoplasmatic kinase VII	24.9	1	LOC_Os05g25450	TKL_IRAK_CrRLK1L-1.3 - The CrRLK1L-1 subfamily has homology to the CrRLK1L homolog, expressed
protein.postranslational modification.kinase.receptor like cytoplasmatic kinase VII	24.9	1	LOC_Os05g39410	expressed protein
protein.postranslational modification.kinase.receptor like cytoplasmatic kinase VII	24.9	1	LOC_Os05g40270	expressed protein
protein.postranslational modification.kinase.receptor like cytoplasmatic kinase VII	24.9	1	LOC_Os05g47770	serine/threonine-protein kinase At1g18390 precursor, putative, expressed
protein.postranslational modification.kinase.receptor like cytoplasmatic kinase VII	24.9	1	LOC_Os06g04880	serine threonine kinase, putative, expressed
protein.postranslational modification.kinase.receptor like cytoplasmatic kinase VII	24.9	-1	LOC_Os06g07230	tyrosine protein kinase domain containing protein, putative, expressed
protein.postranslational modification.kinase.receptor like cytoplasmatic kinase VII	24.9	1	LOC_Os06g12120	BRASSINOSTEROID INSENSITIVE 1-associated receptor kinase 1 precursor, putative, expressed
protein.postranslational modification.kinase.receptor like cytoplasmatic kinase VII	24.9	1	LOC_Os06g37620	protein kinase family protein, putative, expressed
protein.postranslational modification.kinase.receptor like cytoplasmatic kinase VII	24.9	-1	LOC_Os06g38970	expressed protein
protein.postranslational modification.kinase.receptor like cytoplasmatic kinase VII	24.9	1	LOC_Os06g46330	Protein kinase domain containing protein, expressed
protein.postranslational modification.kinase.receptor like cytoplasmatic kinase VII	24.9	1	LOC_Os06g47470	TKL_IRAK_DUF26-lh.2 - DUF26 kinases have homology to DUF26 containing loci, expressed
protein.postranslational modification.kinase.receptor like cytoplasmatic kinase VII	24.9	1	LOC_Os06g50100	tyrosine protein kinase domain containing protein, putative, expressed
protein.postranslational modification.kinase.receptor like cytoplasmatic kinase VII	24.9	1	LOC_Os06g51170	serine/threonine-protein kinase Cx32, chloroplast precursor, putative, expressed
protein.postranslational modification.kinase.receptor like cytoplasmatic kinase VII	24.9	1	LOC_Os07g03970	lectin-like receptor kinase 7, putative, expressed
protein.postranslational modification.kinase.receptor like cytoplasmatic kinase VII	24.9	1	LOC_Os07g04820	protein kinase, putative, expressed
protein.postranslational modification.kinase.receptor like cytoplasmatic kinase VII	24.9	-1	LOC_Os07g12480	receptor protein kinase, putative, expressed
protein.postranslational modification.kinase.receptor like cytoplasmatic kinase VII	24.9	1	LOC_Os07g40630	BRASSINOSTEROID INSENSITIVE 1 precursor, putative, expressed
protein.postranslational modification.kinase.receptor like cytoplasmatic kinase VII	24.9	1	LOC_Os07g42626	STRUBBELIG-RECEPTOR FAMILY 6 precursor, putative, expressed
protein.postranslational modification.kinase.receptor like cytoplasmatic kinase VII	24.9	1	LOC_Os07g48730	tyrosine protein kinase domain containing protein, putative, expressed
protein.postranslational modification.kinase.receptor like cytoplasmatic kinase VII	24.9	-1	LOC_Os08g07760	BRASSINOSTEROID INSENSITIVE 1-associated receptor kinase 1 precursor, putative, expressed
protein.postranslational modification.kinase.receptor like cytoplasmatic kinase VII	24.9	1	LOC_Os08g07890	NB-ARC domain containing protein, expressed
protein.postranslational modification.kinase.receptor like cytoplasmatic kinase VII	24.9	1	LOC_Os08g10300	SHR5-receptor-like kinase, putative, expressed
protein.postranslational modification.kinase.receptor like cytoplasmatic kinase VII	24.9	1	LOC_Os08g28710	receptor protein kinase CRINKLY4 precursor, putative, expressed
protein.postranslational modification.kinase.receptor like cytoplasmatic kinase VII	24.9	1	LOC_Os08g35600	tyrosine protein kinase domain containing protein, putative, expressed
protein.postranslational modification.kinase.receptor like cytoplasmatic kinase VII	24.9	1	LOC_Os09g17630	receptor-like protein kinase 2, putative, expressed
protein.postranslational modification.kinase.receptor like cytoplasmatic kinase VII	24.9	1	LOC_Os09g20880	serine/threonine-protein kinase, putative, expressed
protein.postranslational modification.kinase.receptor like cytoplasmatic kinase VII	24.9	1	LOC_Os09g27010	tyrosine protein kinase domain containing protein, putative, expressed
protein.postranslational modification.kinase.receptor like cytoplasmatic kinase VII	24.9	1	LOC_Os09g29540	OsWAK82 - OsWAK receptor-like cytoplasmic kinase OsWAK-RLCK, expressed
protein.postranslational modification.kinase.receptor like cytoplasmatic kinase VII	24.9	1	LOC_Os09g36320	tyrosine protein kinase domain containing protein, putative, expressed
protein.postranslational modification.kinase.receptor like cytoplasmatic kinase VII	24.9	1	LOC_Os09g39620	protein kinase family protein, putative, expressed
protein.postranslational modification.kinase.receptor like cytoplasmatic kinase VII	24.9	-1	LOC_Os10g07556	wall-associated receptor kinase-like 22 precursor, putative, expressed
protein.postranslational modification.kinase.receptor like cytoplasmatic kinase VII	24.9	1	LOC_Os10g17950	TKL_IRAK_DUF26-lc.5 - DUF26 kinases have homology to DUF26 containing loci, expressed
protein.postranslational modification.kinase.receptor like cytoplasmatic kinase VII	24.9	-1	LOC_Os10g25090	STRUBBELIG-RECEPTOR FAMILY 6 precursor, putative, expressed
protein.postranslational modification.kinase.receptor like cytoplasmatic kinase VII	24.9	1	LOC_Os10g29620	tyrosine protein kinase domain containing protein, putative, expressed
protein.postranslational modification.kinase.receptor like cytoplasmatic kinase VII	24.9	1	LOC_Os10g39670	protein kinase family protein, putative, expressed
protein.postranslational modification.kinase.receptor like cytoplasmatic kinase VII	24.9	1	LOC_Os11g06780	serine/threonine-protein kinase BRI1-like 1 precursor, putative, expressed
protein.postranslational modification.kinase.receptor like cytoplasmatic kinase VII	24.9	1	LOC_Os11g35330	LYK, putative, expressed
protein.postranslational modification.kinase.receptor like cytoplasmatic kinase VII	24.9	1	LOC_Os11g39370	BRASSINOSTEROID INSENSITIVE 1-associated receptor kinase 1 precursor, putative, expressed
protein.postranslational modification.kinase.receptor like cytoplasmatic kinase VII	24.9	1	LOC_Os11g44430	protein kinase, putative, expressed
protein.postranslational modification.kinase.receptor like cytoplasmatic kinase VII	24.9	1	LOC_Os11g46880	protein kinase domain containing protein, expressed
protein.postranslational modification.kinase.receptor like cytoplasmatic kinase VII	24.9	1	LOC_Os11g46950	wall-associated receptor kinase-like 18 precursor, putative, expressed
protein.postranslational modification.kinase.receptor like cytoplasmatic kinase VII	24.9	1	LOC_Os12g41710	Protein kinase domain containing protein, expressed
protein.postranslational modification.kinase.receptor like cytoplasmatic kinase VII	24.9	1	LOC_Os12g42040	OsWAK126 - OsWAK receptor-like protein kinase, expressed
signalling.receptor kinases.misc	24.6	-1	ChrSy.fgenesh.mRNA.21	expressed protein
signalling.receptor kinases.misc	24.6	1	LOC_Os01g02290	Ser/Thr receptor-like kinase, putative, expressed
signalling.receptor kinases.misc	24.6	1	LOC_Os01g02300	receptor kinase ORK10, putative, expressed
signalling.receptor kinases.misc	24.6	1	LOC_Os01g02400	protein kinase domain containing protein, expressed
signalling.receptor kinases.misc	24.6	1	LOC_Os01g04580	Ser/Thr protein kinase, putative, expressed
signalling.receptor kinases.misc	24.6	1	LOC_Os01g05870	receptor kinase, putative, expressed
signalling.receptor kinases.misc	24.6	-1	LOC_Os01g46030	receptor-like protein kinase, putative, expressed
signalling.receptor kinases.misc	24.6	1	LOC_Os01g48020	S-locus-like receptor protein kinase, putative, expressed
signalling.receptor kinases.misc	24.6	1	LOC_Os01g48390	expressed protein
signalling.receptor kinases.misc	24.6	1	LOC_Os01g49529	OsWAK10d - OsWAK receptor-like cytoplasmic kinase OsWAK-RLCK, expressed
signalling.receptor kinases.misc	24.6	1	LOC_Os01g49614	Protein kinase domain containing protein, expressed
signalling.receptor kinases.misc	24.6	1	LOC_Os01g59580	retrotransposon protein, putative, unclassified, expressed
signalling.receptor kinases.misc	24.6	1	LOC_Os01g60280	ATP binding protein, putative, expressed
signalling.receptor kinases.misc	24.6	-1	LOC_Os01g70260	receptor-like protein kinase 2 precursor, putative, expressed
signalling.receptor kinases.misc	24.6	1	LOC_Os02g02120	OsWAK11 - OsWAK receptor-like protein kinase, expressed
signalling.receptor kinases.misc	24.6	-1	LOC_Os02g02490	phytosulfokine receptor precursor, putative, expressed
signalling.receptor kinases.misc	24.6	1	LOC_Os02g05920	phytosulfokine receptor precursor, putative, expressed
signalling.receptor kinases.misc	24.6	1	LOC_Os02g05960	phytosulfokine receptor precursor, putative, expressed
signalling.receptor kinases.misc	24.6	1	LOC_Os02g05970	phytosulfokine receptor precursor, putative, expressed
signalling.receptor kinases.misc	24.6	1	LOC_Os02g06160	cysteine-rich receptor-like protein kinase 16 precursor, putative, expressed
signalling.receptor kinases.misc	24.6	1	LOC_Os02g09960	LYK8, putative, expressed
signalling.receptor kinases.misc	24.6	1	LOC_Os02g11980	receptor-like protein kinase precursor, putative, expressed
signalling.receptor kinases.misc	24.6	1	LOC_Os02g12420	receptor-like protein kinase precursor, putative, expressed
signalling.receptor kinases.misc	24.6	1	LOC_Os02g13780	receptor-like protein kinase 2 precursor, putative, expressed
signalling.receptor kinases.misc	24.6	1	LOC_Os02g40240	receptor kinase, putative, expressed
signalling.receptor kinases.misc	24.6	1	LOC_Os02g41500	OsWAK13 - OsWAK receptor-like protein kinase, expressed
signalling.receptor kinases.misc	24.6	1	LOC_Os02g42190	OsWAK16 - OsWAK receptor-like protein kinase, expressed
signalling.receptor kinases.misc	24.6	1	LOC_Os02g56380	OsWAK21 - OsWAK receptor-like cytoplasmic kinase OsWAK-RLCK, expressed
signalling.receptor kinases.misc	24.6	1	LOC_Os03g05470	tyrosine protein kinase domain containing protein, putative, expressed
signalling.receptor kinases.misc	24.6	-1	LOC_Os03g16950	cysteine-rich repeat secretory protein 55 precursor, putative, expressed
signalling.receptor kinases.misc	24.6	1	LOC_Os03g44050	OsWAK27 - OsWAK receptor-like protein kinase, expressed
signalling.receptor kinases.misc	24.6	1	LOC_Os03g62430	OsWAK28 - OsWAK receptor-like protein kinase, expressed
signalling.receptor kinases.misc	24.6	1	LOC_Os04g05560	kinase, putative, expressed
signalling.receptor kinases.misc	24.6	1	LOC_Os04g23620	D-mannose binding lectin family protein, expressed
signalling.receptor kinases.misc	24.6	1	LOC_Os04g23720	lectin protein kinase family protein, putative, expressed
signalling.receptor kinases.misc	24.6	1	LOC_Os04g23760	lectin protein kinase family protein, putative, expressed
signalling.receptor kinases.misc	24.6	1	LOC_Os04g30010	OsWAK45 - OsWAK receptor-like protein kinase, expressed
signalling.receptor kinases.misc	24.6	1	LOC_Os04g30030	cysteine-rich receptor-like protein kinase 12 precursor, putative, expressed
signalling.receptor kinases.misc	24.6	1	LOC_Os04g30060	wall-associated receptor kinase-like 10 precursor, putative, expressed
signalling.receptor kinases.misc	24.6	1	LOC_Os04g30240	OsWAK60 - OsWAK receptor-like protein kinase, expressed
signalling.receptor kinases.misc	24.6	1	LOC_Os04g45730	protein kinase domain containing protein, expressed
signalling.receptor kinases.misc	24.6	-1	LOC_Os04g49460	protein kinase domain containing protein, expressed
signalling.receptor kinases.misc	24.6	1	LOC_Os04g51050	OsWAK53b - OsWAK receptor-like protein kinase, expressed
signalling.receptor kinases.misc	24.6	1	LOC_Os04g52780	leucine-rich repeat receptor protein kinase EXS precursor, putative, expressed
signalling.receptor kinases.misc	24.6	1	LOC_Os04g56110	protein kinase, putative, expressed
signalling.receptor kinases.misc	24.6	-1	LOC_Os04g56130	protein kinase domain containing protein, expressed
signalling.receptor kinases.misc	24.6	1	LOC_Os04g56430	cysteine-rich receptor-like protein kinase, putative, expressed
signalling.receptor kinases.misc	24.6	-1	LOC_Os04g57630	phytosulfokine receptor precursor, putative, expressed
signalling.receptor kinases.misc	24.6	-1	LOC_Os05g14220	tyrosine protein kinase domain containing protein, putative, expressed
signalling.receptor kinases.misc	24.6	1	LOC_Os05g24010	receptor protein kinase-like, putative, expressed
signalling.receptor kinases.misc	24.6	1	LOC_Os05g34270	inactive receptor kinase At1g27190 precursor, putative, expressed
signalling.receptor kinases.misc	24.6	1	LOC_Os05g40270	expressed protein
signalling.receptor kinases.misc	24.6	-1	LOC_Os05g45010	Leucine Rich Repeat family protein
signalling.receptor kinases.misc	24.6	1	LOC_Os05g47770	serine/threonine-protein kinase At1g18390 precursor, putative, expressed
signalling.receptor kinases.misc	24.6	1	LOC_Os05g48660	MRH1, putative, expressed
signalling.receptor kinases.misc	24.6	1	LOC_Os06g06760	protein kinase, putative, expressed
signalling.receptor kinases.misc	24.6	1	LOC_Os06g14260	lectin-like receptor kinase, putative, expressed
signalling.receptor kinases.misc	24.6	-1	LOC_Os06g16330	BRASSINOSTEROID INSENSITIVE 1-associated receptor kinase 1 precursor, putative, expressed
signalling.receptor kinases.misc	24.6	1	LOC_Os06g36320	receptor-like protein kinase 5 precursor, putative, expressed
signalling.receptor kinases.misc	24.6	1	LOC_Os06g37620	protein kinase family protein, putative, expressed
signalling.receptor kinases.misc	24.6	1	LOC_Os06g38780	receptor-like protein kinase 2 precursor, putative, expressed
signalling.receptor kinases.misc	24.6	-1	LOC_Os06g38970	expressed protein
signalling.receptor kinases.misc	24.6	-1	LOC_Os06g47650	phytosulfokine receptor precursor, putative, expressed
signalling.receptor kinases.misc	24.6	1	LOC_Os07g03790	lectin-like receptor kinase 7, putative, expressed
signalling.receptor kinases.misc	24.6	1	LOC_Os07g03950	lectin-like receptor kinase, putative, expressed
signalling.receptor kinases.misc	24.6	-1	LOC_Os07g07230	protein kinase, putative, expressed
signalling.receptor kinases.misc	24.6	-1	LOC_Os07g12480	receptor protein kinase, putative, expressed
signalling.receptor kinases.misc	24.6	1	LOC_Os07g38250	expressed protein
signalling.receptor kinases.misc	24.6	1	LOC_Os08g02996	receptor-like kinase, putative, expressed
signalling.receptor kinases.misc	24.6	1	LOC_Os08g03240	lectin-like receptor kinase 1, putative, expressed
signalling.receptor kinases.misc	24.6	1	LOC_Os08g04420	tyrosine protein kinase domain containing protein, putative, expressed
signalling.receptor kinases.misc	24.6	-1	LOC_Os08g14990	receptor-like protein kinase 2 precursor, putative, expressed
signalling.receptor kinases.misc	24.6	1	LOC_Os08g24310	receptor-like protein kinase precursor, putative, expressed
signalling.receptor kinases.misc	24.6	1	LOC_Os08g40270	lectin-like protein kinase, putative, expressed
signalling.receptor kinases.misc	24.6	-1	LOC_Os08g40280	lectin-like protein kinase, putative, expressed
signalling.receptor kinases.misc	24.6	-1	LOC_Os09g18530	nodulation receptor kinase precursor, putative, expressed
signalling.receptor kinases.misc	24.6	1	LOC_Os09g19160	serine/threonine-protein kinase, putative, expressed
signalling.receptor kinases.misc	24.6	1	LOC_Os09g19229	protein kinase domain containing protein, expressed
signalling.receptor kinases.misc	24.6	-1	LOC_Os09g25540	receptor-like protein kinase 2 precursor, putative, expressed
signalling.receptor kinases.misc	24.6	1	LOC_Os09g29540	OsWAK82 - OsWAK receptor-like cytoplasmic kinase OsWAK-RLCK, expressed
signalling.receptor kinases.misc	24.6	1	LOC_Os09g38850	OsWAK91 - OsWAK receptor-like protein kinase, expressed
signalling.receptor kinases.misc	24.6	1	LOC_Os09g39650	protein kinase family protein, putative, expressed
signalling.receptor kinases.misc	24.6	-1	LOC_Os10g02284	OsWAK97 - OsWAK receptor-like protein kinase, expressed
signalling.receptor kinases.misc	24.6	-1	LOC_Os10g06740	receptor-like protein kinase precursor, putative, expressed
signalling.receptor kinases.misc	24.6	-1	LOC_Os10g10540	cysteine-rich repeat secretory protein precursor, putative, expressed
signalling.receptor kinases.misc	24.6	1	LOC_Os11g07225	expressed protein
signalling.receptor kinases.misc	24.6	1	LOC_Os11g07260	expressed protein
signalling.receptor kinases.misc	24.6	1	LOC_Os11g12620	receptor protein kinase CLAVATA1 precursor, putative, expressed
signalling.receptor kinases.misc	24.6	-1	LOC_Os11g14050	leucine-rich repeat family protein, putative, expressed
signalling.receptor kinases.misc	24.6	1	LOC_Os11g35330	LYK, putative, expressed
signalling.receptor kinases.misc	24.6	1	LOC_Os11g36090	receptor kinase, putative, expressed
signalling.receptor kinases.misc	24.6	-1	LOC_Os11g36150	receptor-like protein kinase 2 precursor, putative, expressed
signalling.receptor kinases.misc	24.6	-1	LOC_Os11g36160	receptor-like protein kinase 2 precursor, putative, expressed
signalling.receptor kinases.misc	24.6	1	LOC_Os11g39370	BRASSINOSTEROID INSENSITIVE 1-associated receptor kinase 1 precursor, putative, expressed
signalling.receptor kinases.misc	24.6	1	LOC_Os11g40970	receptor-like protein kinase precursor, putative, expressed
signalling.receptor kinases.misc	24.6	1	LOC_Os11g46970	receptor-like protein kinase 5 precursor, putative, expressed
signalling.receptor kinases.misc	24.6	1	LOC_Os12g41540	expressed protein
signalling.receptor kinases.misc	24.6	1	LOC_Os12g42040	OsWAK126 - OsWAK receptor-like protein kinase, expressed
signalling.receptor kinases.misc	24.6	-1	LOC_Os12g42070	OsWAK129b - OsWAK receptor-like protein kinase, expressed
